# Supplementary material for: Brain RNA-Seq Profiling of the Mucopolysaccharidosis Type II Mouse Model
Source: Int J Mol Sci. 2017 May 17;18(5):1072. doi: 10.3390/ijms18051072 (PMC5454982; doi:10.3390/ijms18051072)
Supplement: Supplementary file 1 [file ijms-18-01072-s001.zip › Table S1.xlsx]

## Sheet: Table S1a
CxH vs CxWT - top 30 upregulated genes
MGI Symbol	MGI geneID	MGI description	Entrez geneID	Ensembl geneID	CxH vs CxWT FC	CxH vs CxWT log2ratio	CxH vs CxWT p-value
Ovol2	MGI:1338039	ovo like zinc finger 2	107586	ENSMUSG00000037279	32.7424	5.03309	0
Olfr111	MGI:2177494	olfactory receptor 111	545205	ENSMUSG00000090675	21.8283	4.44813	7.70595e-07
Satb2	MGI:2679336	special AT-rich sequence binding protein 2	212712	ENSMUSG00000038331	19.6596	4.29716	0
Ntn5	MGI:2685330	netrin 5	243967	ENSMUSG00000070564	16.4377	4.03894	0
Dkkl1	MGI:1354963	dickkopf-like 1	50722	ENSMUSG00000030792	16.0985	4.00885	0
9130024F11Rik	MGI:1926150	RIKEN cDNA 9130024F11 gene	329160	ENSMUSG00000087022	13.0971	3.71117	0
Cd7	MGI:88344	CD7 antigen	12516	ENSMUSG00000025163	11.3508	3.50472	3.97024e-06
Fezf2	MGI:1859823	Fez family zinc finger 2	54713	ENSMUSG00000021743	11.0876	3.47088	0
Neurod6	MGI:106593	neurogenic differentiation 6	11922	ENSMUSG00000037984	10.9045	3.44685	0
Serpinb8	MGI:894657	serine (or cysteine) peptidase inhibitor, clade B, member 8	20725	ENSMUSG00000026315	10.6232	3.40914	0
Il12a	MGI:96539	interleukin 12a	16159	ENSMUSG00000027776	10.4776	3.38924	1.25568e-05
Neurod2	MGI:107755	neurogenic differentiation 2	18013	ENSMUSG00000038255	10.1478	3.34309	0
Tcap	MGI:1330233	titin-cap	21393	ENSMUSG00000007877	9.72919	3.28232	8.43769e-15
Tbr1	MGI:107404	T-box brain gene 1	21375	ENSMUSG00000035033	9.36832	3.22779	0
Slc17a7	MGI:1920211	solute carrier family 17 (sodium-dependent inorganic phosphate cotransporter), member 7	72961	ENSMUSG00000070570	8.92492	3.15784	0
Hkdc1	MGI:2384910	hexokinase domain containing 1	216019	ENSMUSG00000020080	8.81322	3.13967	0
Gpx6	MGI:1922762	glutathione peroxidase 6	75512	ENSMUSG00000004341	8.73132	3.1262	5.57059e-08
Adra1d	MGI:106673	adrenergic receptor, alpha 1d	11550	ENSMUSG00000027335	8.64101	3.1112	0
Myl4	MGI:97267	myosin, light polypeptide 4	17896	ENSMUSG00000061086	8.32598	3.05762	0
Igfbp6	MGI:96441	insulin-like growth factor binding protein 6	16012	ENSMUSG00000023046	8.29028	3.05142	0
Emx1	MGI:95387	empty spiracles homeobox 1	13796	ENSMUSG00000033726	8.14927	3.02667	0
Ptpn7	MGI:2156893	protein tyrosine phosphatase, non-receptor type 7	320139	ENSMUSG00000031506	7.94551	2.99014	1.11022e-15
Egr3	MGI:1306780	early growth response 3	13655	ENSMUSG00000033730	7.92626	2.98664	0
3110079O15Rik	MGI:1920484	RIKEN cDNA 3110079O15 gene	73234	ENSMUSG00000026258	7.85821	2.9742	0.0119253
Ddn	MGI:108101	dendrin	13199	ENSMUSG00000059213	7.83042	2.96909	0
Mei1	MGI:3028590	meiotic double-stranded break formation protein 1	74369	ENSMUSG00000068117	7.77881	2.95955	0
Rasl10a	MGI:1922918	RAS-like, family 10, member A	75668	ENSMUSG00000034209	7.7276	2.95002	0
Rtn4rl2	MGI:2669796	reticulon 4 receptor-like 2	269295	ENSMUSG00000050896	7.58248	2.92267	0
Glp2r	MGI:2136733	glucagon-like peptide 2 receptor	93896	ENSMUSG00000049928	7.39597	2.88674	0
Krt80	MGI:1921377	keratin 80	74127	ENSMUSG00000037185	7.31253	2.87037	1.61514e-11

## Sheet: Table S1b
CxH vs CxWT - top 30 downregulated genes
MGI Symbol	MGI geneID	MGI description	Entrez geneID	Ensembl geneID	CxH vs CxWT FC	CxH vs CxWT log2ratio	CxH vs CxWT p-value
Oxt	MGI:97453	oxytocin	18429	ENSMUSG00000027301	-753.608	-9.55767	0
Pgr15l	MGI:2676330	G protein-coupled receptor 15-like	245526	ENSMUSG00000031212	-339.009	-8.40518	0
En1	MGI:95389	engrailed 1	13798	ENSMUSG00000058665	-312.666	-8.28848	0
Pax7	MGI:97491	paired box 7	18509	ENSMUSG00000028736	-286.325	-8.16151	0
Slc6a4	MGI:96285	solute carrier family 6 (neurotransmitter transporter, serotonin), member 4	15567	ENSMUSG00000020838	-247.002	-7.94838	0
Gata3	MGI:95663	GATA binding protein 3	14462	ENSMUSG00000015619	-216.462	-7.75797	0
Hcrt	MGI:1202306	hypocretin	15171	ENSMUSG00000045471	-206.917	-7.69291	0
Avp	MGI:88121	arginine vasopressin	11998	ENSMUSG00000037727	-192.029	-7.58518	0
Slc6a3	MGI:94862	solute carrier family 6 (neurotransmitter transporter, dopamine), member 3	13162	ENSMUSG00000021609	-135.647	-7.08371	0
Calcr	MGI:101950	calcitonin receptor	12311	ENSMUSG00000023964	-94.6782	-6.56496	0
Chrna6	MGI:106213	cholinergic receptor, nicotinic, alpha polypeptide 6	11440	ENSMUSG00000031491	-76.5712	-6.25873	0
Irx2	MGI:1197526	Iroquois related homeobox 2 (Drosophila)	16372	ENSMUSG00000001504	-71.9249	-6.16842	0
C1ql4	MGI:3579909	complement component 1, q subcomponent-like 4	239659	ENSMUSG00000001076	-57.2649	-5.83958	6.50434e-10
Foxb1	MGI:1927549	forkhead box B1	64290	ENSMUSG00000059246	-54.4017	-5.76558	0
Glra1	MGI:95747	glycine receptor, alpha 1 subunit	14654	ENSMUSG00000000263	-48.4844	-5.59945	0
Tph2	MGI:2651811	tryptophan hydroxylase 2	216343	ENSMUSG00000006764	-46.8969	-5.55142	0
Lhx5	MGI:107792	LIM homeobox protein 5	16873	ENSMUSG00000029595	-44.0122	-5.45983	0
Gabre	MGI:1330235	gamma-aminobutyric acid (GABA) A receptor, subunit epsilon	14404	ENSMUSG00000031340	-41.2308	-5.36565	0
Ghrh	MGI:95709	growth hormone releasing hormone	14601	ENSMUSG00000027643	-36.6495	-5.19572	7.72627e-07
Sox14	MGI:98362	SRY (sex determining region Y)-box 14	20669	ENSMUSG00000053747	-31.6866	-4.9858	0
Lhx1	MGI:99783	LIM homeobox protein 1	16869	ENSMUSG00000018698	-31.2094	-4.96391	0
Otp	MGI:99835	orthopedia homeobox	18420	ENSMUSG00000021685	-28.6325	-4.83958	0
Shox2	MGI:1201673	short stature homeobox 2	20429	ENSMUSG00000027833	-27.8837	-4.80135	0
Irs4	MGI:1338009	insulin receptor substrate 4	16370	ENSMUSG00000054667	-26.7608	-4.74205	0
Gabrq	MGI:1888498	gamma-aminobutyric acid (GABA) A receptor, subunit theta	57249	ENSMUSG00000031344	-26.571	-4.73178	0
Arhgap36	MGI:1922654	Rho GTPase activating protein 36	75404	ENSMUSG00000036198	-25.5902	-4.67752	0
Nhlh2	MGI:97324	nescient helix loop helix 2	18072	ENSMUSG00000048540	-24.3058	-4.60323	0
Dgkk	MGI:3580254	diacylglycerol kinase kappa	331374	ENSMUSG00000062393	-23.8036	-4.57311	0
Ebf3	MGI:894289	early B cell factor 3	13593	ENSMUSG00000010476	-22.3651	-4.48318	0
Mir376a	MGI:3619377	microRNA 376a	723855	ENSMUSG00000105178	-20.6154	-4.36565	0.000210045

## Sheet: Table S1c
MH vs MWT - top 30 upregulated genes
MGI Symbol	MGI geneID	MGI description	Entrez geneID	Ensembl geneID	MH vs MWT FC	MH vs MWT log2ratio	MH vs MWT p-value
Ovol2	MGI:1338039	ovo like zinc finger 2	107586	ENSMUSG00000037279	71.2733	6.15529	0
Ntn5	MGI:2685330	netrin 5	243967	ENSMUSG00000070564	31.9956	4.9998	0
9130024F11Rik	MGI:1926150	RIKEN cDNA 9130024F11 gene	329160	ENSMUSG00000087022	27.9865	4.80666	0
Tcap	MGI:1330233	titin-cap	21393	ENSMUSG00000007877	27.115	4.76102	6.66134e-16
Olfr316	MGI:3030150	olfactory receptor 316	258064	ENSMUSG00000107677	25.5656	4.67613	3.34742e-08
Cldn22	MGI:1922927	claudin 22	75677	ENSMUSG00000038064	22.4666	4.48971	3.14242e-07
Tbata	MGI:1923820	thymus, brain and testes associated	65971	ENSMUSG00000020096	21.3046	4.41309	2.44826e-12
Il12a	MGI:96539	interleukin 12a	16159	ENSMUSG00000027776	20.1425	4.33217	1.26646e-11
Rtn4rl2	MGI:2669796	reticulon 4 receptor-like 2	269295	ENSMUSG00000050896	20.0721	4.32712	0
Dkkl1	MGI:1354963	dickkopf-like 1	50722	ENSMUSG00000030792	19.1957	4.26271	0
Tnfrsf25	MGI:1934667	tumor necrosis factor receptor superfamily, member 25	85030	ENSMUSG00000024793	19.0772	4.25378	0
Egr3	MGI:1306780	early growth response 3	13655	ENSMUSG00000033730	18.2812	4.19229	0
Hkdc1	MGI:2384910	hexokinase domain containing 1	216019	ENSMUSG00000020080	17.1986	4.10422	0
Fezf2	MGI:1859823	Fez family zinc finger 2	54713	ENSMUSG00000021743	16.7855	4.06914	0
4933432I09Rik	MGI:1914029	RIKEN cDNA 4933432I09 gene	66779		16.269	4.02405	2.93068e-09
Psrc1	MGI:1913099	proline/serine-rich coiled-coil 1	56742	ENSMUSG00000068744	15.5911	3.96265	0
Neurod6	MGI:106593	neurogenic differentiation 6	11922	ENSMUSG00000037984	15.0737	3.91396	0
Egr4	MGI:99252	early growth response 4	13656	ENSMUSG00000071341	14.6152	3.8694	0
Satb2	MGI:2679336	special AT-rich sequence binding protein 2	212712	ENSMUSG00000038331	13.8157	3.78824	0
E130012A19Rik	MGI:2143991	RIKEN cDNA E130012A19 gene	103551	ENSMUSG00000043439	12.6478	3.66082	0
Alox12b	MGI:1274782	arachidonate 12-lipoxygenase, 12R type	11686	ENSMUSG00000032807	12.2502	3.61473	0
Podn	MGI:2674939	podocan	242608	ENSMUSG00000028600	12.2017	3.60901	0
Serinc2	MGI:1919132	serine incorporator 2	230779	ENSMUSG00000023232	12.0855	3.59521	0
Kcnh3	MGI:1341723	potassium voltage-gated channel, subfamily H (eag-related), member 3	16512	ENSMUSG00000037579	11.9735	3.58177	0
Emx1	MGI:95387	empty spiracles homeobox 1	13796	ENSMUSG00000033726	11.5502	3.52985	0
Slc17a7	MGI:1920211	solute carrier family 17 (sodium-dependent inorganic phosphate cotransporter), member 7	72961	ENSMUSG00000070570	11.5072	3.52446	0
Itpka	MGI:1333822	inositol 1,4,5-trisphosphate 3-kinase A	228550	ENSMUSG00000027296	11.4145	3.5128	0
Nptxr	MGI:1920590	neuronal pentraxin receptor	73340	ENSMUSG00000022421	11.344	3.50386	0
Mir138-2	MGI:3618733	microRNA 138-2	723956	ENSMUSG00000065512	10.846	3.43909	0.0045985
Neurod2	MGI:107755	neurogenic differentiation 2	18013	ENSMUSG00000038255	10.6751	3.41618	0

## Sheet: Table S1d
MH vs MWT - top 30 downregulated genes
MGI Symbol	MGI geneID	MGI description	Entrez geneID	Ensembl geneID	MH vs MWT FC	MH vs MWT log2ratio	MH vs MWT p-value
En1	MGI:95389	engrailed 1	13798	ENSMUSG00000058665	-325.283	-8.34555	0
Slc6a4	MGI:96285	solute carrier family 6 (neurotransmitter transporter, serotonin), member 4	15567	ENSMUSG00000020838	-287.849	-8.16917	0
Hcrt	MGI:1202306	hypocretin	15171	ENSMUSG00000045471	-134.244	-7.06871	0
Sox14	MGI:98362	SRY (sex determining region Y)-box 14	20669	ENSMUSG00000053747	-121.336	-6.92286	0
Slc6a3	MGI:94862	solute carrier family 6 (neurotransmitter transporter, dopamine), member 3	13162	ENSMUSG00000021609	-97.829	-6.61219	0
Rnase1	MGI:97919	ribonuclease, RNase A family, 1 (pancreatic)	19752	ENSMUSG00000035896	-92.9376	-6.53819	1.11022e-14
Foxb1	MGI:1927549	forkhead box B1	64290	ENSMUSG00000059246	-90.3561	-6.49755	0
Pax7	MGI:97491	paired box 7	18509	ENSMUSG00000028736	-54.8591	-5.77766	0
Avp	MGI:88121	arginine vasopressin	11998	ENSMUSG00000037727	-50.8946	-5.66944	0
Oxt	MGI:97453	oxytocin	18429	ENSMUSG00000027301	-49.6957	-5.63505	0
Pgr15l	MGI:2676330	G protein-coupled receptor 15-like	245526	ENSMUSG00000031212	-41.5639	-5.37726	0
Gata3	MGI:95663	GATA binding protein 3	14462	ENSMUSG00000015619	-41.3057	-5.36827	0
Calcr	MGI:101950	calcitonin receptor	12311	ENSMUSG00000023964	-32.4134	-5.01852	0
Chrna6	MGI:106213	cholinergic receptor, nicotinic, alpha polypeptide 6	11440	ENSMUSG00000031491	-31.2558	-4.96605	0
Irs4	MGI:1338009	insulin receptor substrate 4	16370	ENSMUSG00000054667	-28.4357	-4.82963	0
C1ql4	MGI:3579909	complement component 1, q subcomponent-like 4	239659	ENSMUSG00000001076	-28.3977	-4.8277	1.95172e-05
Glra1	MGI:95747	glycine receptor, alpha 1 subunit	14654	ENSMUSG00000000263	-26.9455	-4.75197	0
Tph2	MGI:2651811	tryptophan hydroxylase 2	216343	ENSMUSG00000006764	-26.2821	-4.71601	0
Ghrh	MGI:95709	growth hormone releasing hormone	14601	ENSMUSG00000027643	-23.2344	-4.53819	1.49653e-06
Irx2	MGI:1197526	Iroquois related homeobox 2 (Drosophila)	16372	ENSMUSG00000001504	-22.4814	-4.49066	0
Lhx5	MGI:107792	LIM homeobox protein 5	16873	ENSMUSG00000029595	-21.206	-4.4064	0
Irx3	MGI:1197522	Iroquois related homeobox 3	16373	ENSMUSG00000031734	-19.5234	-4.28713	0
Sytl4	MGI:1351606	synaptotagmin-like 4	27359	ENSMUSG00000031255	-19.186	-4.26198	0
Dgkk	MGI:3580254	diacylglycerol kinase kappa	331374	ENSMUSG00000062393	-18.9318	-4.24274	0
Gal	MGI:95637	galanin	14419	ENSMUSG00000024907	-18.7884	-4.23177	0
Ebf3	MGI:894289	early B cell factor 3	13593	ENSMUSG00000010476	-18.3383	-4.19679	0
Lhx1	MGI:99783	LIM homeobox protein 1	16869	ENSMUSG00000018698	-18.0712	-4.17562	1.11022e-16
Arhgap36	MGI:1922654	Rho GTPase activating protein 36	75404	ENSMUSG00000036198	-16.8073	-4.07102	0
Gabrq	MGI:1888498	gamma-aminobutyric acid (GABA) A receptor, subunit theta	57249	ENSMUSG00000031344	-15.5542	-3.95923	0
Tcf7l2	MGI:1202879	transcription factor 7 like 2, T cell specific, HMG box	21416	ENSMUSG00000024985	-14.6961	-3.87736	0

## Sheet: Table S1e
CxH vs MH - top 30 upregulated genes
MGI Symbol	MGI geneID	MGI description	Entrez geneID	Ensembl geneID	CxH vs MH FC	CxH vs MH log2ratio	CxH vs MH p-value
Rnase1	MGI:97919	ribonuclease, RNase A family, 1 (pancreatic)	19752	ENSMUSG00000035896	19.4081	4.27859	0.000230468
Gm5617	MGI:3643566	predicted gene 5617	434402	ENSMUSG00000042293	8.08669	3.01555	1.24457e-05
Lcn2	MGI:96757	lipocalin 2	16819	ENSMUSG00000026822	7.38762	2.88511	0
Hcst	MGI:1344360	hematopoietic cell signal transducer	23900	ENSMUSG00000064109	7.37509	2.88266	1.40443e-07
Agrp	MGI:892013	agouti related neuropeptide	11604	ENSMUSG00000005705	5.82242	2.54162	0.00574813
Sox14	MGI:98362	SRY (sex determining region Y)-box 14	20669	ENSMUSG00000053747	5.82242	2.54162	0.0436658
Mirlet7d	MGI:2676796	microRNA let7d	387247	ENSMUSG00000065453	5.82242	2.54162	0.0436658
Wfdc17	MGI:3649773	WAP four-disulfide core domain 17	100034251	ENSMUSG00000069792	5.73423	2.5196	1.5974e-10
Scgb3a1	MGI:1915912	secretoglobin, family 3A, member 1	68662	ENSMUSG00000064057	5.17551	2.3717	0.00219464
Lrg1	MGI:1924155	leucine-rich alpha-2-glycoprotein 1	76905	ENSMUSG00000037095	4.63976	2.21405	0
Ccl5	MGI:98262	chemokine (C-C motif) ligand 5	20304	ENSMUSG00000035042	4.24552	2.08594	2.88599e-05
Lgals3	MGI:96778	lectin, galactose binding, soluble 3	16854	ENSMUSG00000050335	4.12422	2.04412	0
Ch25h	MGI:1333869	cholesterol 25-hydroxylase	12642	ENSMUSG00000050370	3.96984	1.98908	7.92869e-11
Slc38a5	MGI:2148066	solute carrier family 38, member 5	209837	ENSMUSG00000031170	3.94778	1.98104	0
C1qtnf2	MGI:1916433	C1q and tumor necrosis factor related protein 2	69183	ENSMUSG00000046491	3.88162	1.95666	4.74821e-05
Ccl8	MGI:101878	chemokine (C-C motif) ligand 8	20307	ENSMUSG00000009185	3.88162	1.95666	0.0024304
S100a8	MGI:88244	S100 calcium binding protein A8 (calgranulin A)	20201	ENSMUSG00000056054	3.7493	1.90662	8.09847e-10
Ifi27l2a	MGI:1924183	interferon, alpha-inducible protein 27 like 2A	76933	ENSMUSG00000079017	3.71989	1.89526	0.00145949
Lyz2	MGI:96897	lysozyme 2	17105	ENSMUSG00000069516	3.71819	1.8946	0
Wfdc18	MGI:107506	WAP four-disulfide core domain 18	14038	ENSMUSG00000000983	3.66598	1.8742	0.000122833
Ccl3	MGI:98260	chemokine (C-C motif) ligand 3	20302	ENSMUSG00000000982	3.63902	1.86355	0.00032627
Ms4a7	MGI:1918846	membrane-spanning 4-domains, subfamily A, member 7	109225	ENSMUSG00000024672	3.34251	1.74093	0.000491724
Fcgr4	MGI:2179523	Fc receptor, IgG, low affinity IV	246256	ENSMUSG00000059089	3.26409	1.70668	0.000173508
Cst7	MGI:1298217	cystatin F (leukocystatin)	13011	ENSMUSG00000068129	3.20235	1.67913	2.37166e-12
Osgin1	MGI:1919089	oxidative stress induced growth inhibitor 1	71839	ENSMUSG00000074063	3.03253	1.60052	3.06087e-05
I830077J02Rik	MGI:3588284	RIKEN cDNA I830077J02 gene	433638	ENSMUSG00000074342	2.99943	1.58469	0.000642355
Slamf9	MGI:1923692	SLAM family member 9	98365	ENSMUSG00000026548	2.96831	1.56964	3.06723e-09
Ngp	MGI:105983	neutrophilic granule protein	18054	ENSMUSG00000032484	2.94154	1.55657	1.26925e-08
Bcl2a1d	MGI:1278325	B cell leukemia/lymphoma 2 related protein A1d	12047	ENSMUSG00000099974	2.8809	1.52652	2.83741e-08
Gpr84	MGI:1934129	G protein-coupled receptor 84	80910	ENSMUSG00000063234	2.83657	1.50415	9.04671e-07

## Sheet: Table S1f
CxH vs MH - top 30 upregulated genes
MGI Symbol	MGI geneID	MGI description	Entrez geneID	Ensembl geneID	CxH vs MH FC	CxH vs MH log2ratio	CxH vs MH p-value
Pgr15l	MGI:2676330	G protein-coupled receptor 15-like	245526	ENSMUSG00000031212	-10.305	-3.36527	0.00778271
Snord99	MGI:3819570	small nucleolar RNA, C/D box 99	100217437	ENSMUSG00000080615	-9.27444	-3.21326	0.00582432
Mir376a	MGI:3619377	microRNA 376a	723855	ENSMUSG00000105178	-6.18297	-2.6283	0.0392577
Oxt	MGI:97453	oxytocin	18429	ENSMUSG00000027301	-6.18297	-2.6283	0.0425242
Snord88c	MGI:3819561	small nucleolar RNA, C/D box 88C	100217434	ENSMUSG00000096296	-6.18297	-2.6283	0.0425242
Mir23b	MGI:2676898	microRNA 23b	387217	ENSMUSG00000065599	-5.15249	-2.36527	0.0137879
Tmem181b-ps	MGI:3779544	transmembrane protein 181B, pseudogene	547127	ENSMUSG00000096780	-4.66436	-2.22168	0
Tmem52	MGI:1916921	transmembrane protein 52	69671	ENSMUSG00000023153	-4.12199	-2.04334	0.00448852
Ggnbp1	MGI:3055306	gametogenetin binding protein 1	70772	ENSMUSG00000048731	-3.18517	-1.67137	3.30653e-07
Agtr2	MGI:87966	angiotensin II receptor, type 2	11609	ENSMUSG00000068122	-2.96267	-1.5669	0.0046026
Xlr3c	MGI:3047103	X-linked lymphocyte-regulated 3C	22446	ENSMUSG00000058147	-2.90412	-1.5381	4.44515e-06
Ppp1r17	MGI:1333876	protein phosphatase 1, regulatory subunit 17	19051	ENSMUSG00000002930	-2.78234	-1.4763	3.25668e-05
Rmrp	MGI:97937	RNA component of mitochondrial RNAase P	19782	ENSMUSG00000088088	-2.748	-1.45838	0.000103828
Ids	MGI:96417	iduronate 2-sulfatase	15931	ENSMUSG00000035847	-2.71952	-1.44335	0
Rmst	MGI:1099806	rhabdomyosarcoma 2 associated transcript (non-coding RNA)	110333	ENSMUSG00000097348	-2.53661	-1.3429	0.00291434
Wif1	MGI:1344332	Wnt inhibitory factor 1	24117	ENSMUSG00000020218	-2.519	-1.33285	0.0141338
Stc2	MGI:1316731	stanniocalcin 2	20856	ENSMUSG00000020303	-2.51183	-1.32874	0.00111657
Prlr	MGI:97763	prolactin receptor	19116	ENSMUSG00000005268	-2.50358	-1.32399	0
Pkp2	MGI:1914701	plakophilin 2	67451	ENSMUSG00000041957	-2.48132	-1.31111	0
1700001C02Rik	MGI:1922684	RIKEN cDNA 1700001C02 gene	75434	ENSMUSG00000029182	-2.31861	-1.21326	0.0391728
Chrm5	MGI:109248	cholinergic receptor, muscarinic 5	213788	ENSMUSG00000074939	-2.25421	-1.17262	0.00512645
Fmo2	MGI:1916776	flavin containing monooxygenase 2	55990	ENSMUSG00000040170	-2.23538	-1.16052	2.52521e-08
Il12a	MGI:96539	interleukin 12a	16159	ENSMUSG00000027776	-2.23275	-1.15882	0.000726137
Ttc13	MGI:2384573	tetratricopeptide repeat domain 13	234875	ENSMUSG00000037300	-2.14832	-1.10321	0
Bbox1	MGI:1891372	butyrobetaine (gamma), 2-oxoglutarate dioxygenase 1 (gamma-butyrobetaine hydroxylase)	170442	ENSMUSG00000041660	-2.14343	-1.09992	0.00119359
Zfp54	MGI:99201	zinc finger protein 54	22712	ENSMUSG00000023882	-2.13461	-1.09397	0.000656316
Zfp455	MGI:3040708	zinc finger protein 455	218311	ENSMUSG00000051037	-2.10929	-1.07676	4.30388e-07
Tmem181c-ps	MGI:3780993	transmembrane protein 181C, pseudogene	100040525	ENSMUSG00000093880	-2.10745	-1.0755	0
Cfap44	MGI:1277238	cilia and flagella associated protein 44	212517	ENSMUSG00000071550	-2.09198	-1.06487	6.39711e-13
Rtbdn	MGI:2443686	retbindin	234542	ENSMUSG00000048617	-2.08742	-1.06172	0.000104148

## Sheet: Table S1g
CxWT vs MWT - top 30 upregulated genes
MGI Symbol	MGI geneID	MGI description	Entrez geneID	Ensembl geneID	CxWT vs MWT FC	CxWT vs MWT log2ratio	CxWT vs MWT p-value
Mir134	MGI:2676819	microRNA 134	387152	ENSMUSG00000065426	8.61022	3.10605	0.0126942
Mir654	MGI:3718556	microRNA 654	100124453	ENSMUSG00000077980	8.61022	3.10605	0.0126942
Mir376a	MGI:3619377	microRNA 376a	723855	ENSMUSG00000105178	7.74916	2.95404	0.0126308
Cldn22	MGI:1922927	claudin 22	75677	ENSMUSG00000038064	6.88817	2.78412	0.0225799
Mir493	MGI:3718542	microRNA 493	100124466	ENSMUSG00000077025	6.88817	2.78412	0.0258057
Moap1	MGI:1915555	modulator of apoptosis 1	64113	ENSMUSG00000096458	6.88817	2.78412	0.0258057
4933432I09Rik	MGI:1914029	RIKEN cDNA 4933432I09 gene	66779		6.02713	2.59147	0.00371548
Sprr1a	MGI:106660	small proline-rich protein 1A	20753	ENSMUSG00000050359	5.38136	2.42797	0.000187408
Tbata	MGI:1923820	thymus, brain and testes associated	65971	ENSMUSG00000020096	5.16612	2.36908	0.0107464
Nptxr	MGI:1920590	neuronal pentraxin receptor	73340	ENSMUSG00000022421	4.9816	2.31661	0
Ier5l	MGI:1919750	immediate early response 5-like	72500	ENSMUSG00000089762	4.30511	2.10605	0
Pcsk1n	MGI:1353431	proprotein convertase subtilisin/kexin type 1 inhibitor	30052	ENSMUSG00000039278	4.02024	2.00728	0
Il3ra	MGI:96553	interleukin 3 receptor, alpha chain	16188	ENSMUSG00000068758	3.95057	1.98206	5.98196e-09
Gabre	MGI:1330235	gamma-aminobutyric acid (GABA) A receptor, subunit epsilon	14404	ENSMUSG00000031340	3.94504	1.98004	0
Tnfrsf25	MGI:1934667	tumor necrosis factor receptor superfamily, member 25	85030	ENSMUSG00000024793	3.87458	1.95404	9.03247e-05
Tmem181b-ps	MGI:3779544	transmembrane protein 181B, pseudogene	547127	ENSMUSG00000096780	3.70342	1.88886	0
Hba-a1	MGI:96015	hemoglobin alpha, adult chain 1	15122	ENSMUSG00000069919	3.50735	1.81038	0
Amn	MGI:1934943	amnionless	93835	ENSMUSG00000021278	3.44408	1.78412	3.83349e-12
Otp	MGI:99835	orthopedia homeobox	18420	ENSMUSG00000021685	3.39876	1.76501	1.3245e-07
Egr4	MGI:99252	early growth response 4	13656	ENSMUSG00000071341	3.26194	1.70573	1.11022e-16
Rmrp	MGI:97937	RNA component of mitochondrial RNAase P	19782	ENSMUSG00000088088	3.18577	1.67164	0.000360954
Ptms	MGI:1916452	parathymosin	69202	ENSMUSG00000030122	3.12882	1.64562	0
Mansc4	MGI:3645619	MANSC domain containing 4	545893	ENSMUSG00000072662	3.0614	1.61419	0.00121335
Mfsd4b4	MGI:3035041	major facilitator superfamily domain containing 4B4	213332	ENSMUSG00000096687	3.01356	1.59147	0.00946859
Slc16a11	MGI:2663709	solute carrier family 16 (monocarboxylic acid transporters), member 11	216867	ENSMUSG00000040938	2.98487	1.57767	0
Gpr27	MGI:1202299	G protein-coupled receptor 27	14761	ENSMUSG00000072875	2.98281	1.57667	4.77396e-15
Rtn4rl2	MGI:2669796	reticulon 4 receptor-like 2	269295	ENSMUSG00000050896	2.97442	1.57261	9.89653e-07
Tmem121	MGI:1916445	transmembrane protein 121	69195	ENSMUSG00000049036	2.93858	1.55512	0
Scarf2	MGI:1858430	scavenger receptor class F, member 2	224024	ENSMUSG00000012017	2.89616	1.53414	6.3028e-09
Prdm11	MGI:2685553	PR domain containing 11	100042784	ENSMUSG00000075028	2.88694	1.52954	3.27774e-05

## Sheet: Table S1h
CxWT vs MWT - top 30 downregulated genes
MGI Symbol	MGI geneID	MGI description	Entrez geneID	Ensembl geneID	CxWT vs MWT FC	CxWT vs MWT log2ratio	CxWT vs MWT p-value
Olfr111	MGI:2177494	olfactory receptor 111	545205	ENSMUSG00000090675	-13.937	-3.80085	0.000367688
Lcn2	MGI:96757	lipocalin 2	16819	ENSMUSG00000026822	-7.16675	-2.84132	0
Scgb3a1	MGI:1915912	secretoglobin, family 3A, member 1	68662	ENSMUSG00000064057	-6.96851	-2.80085	0.00205522
Snord65	MGI:3819547	small nucleolar RNA, C/D box 65	100217444	ENSMUSG00000077457	-6.96851	-2.80085	0.031517
S100a5	MGI:1338915	S100 calcium binding protein A5	20199	ENSMUSG00000001023	-5.41995	-2.43828	7.61431e-10
Wfdc17	MGI:3649773	WAP four-disulfide core domain 17	100034251	ENSMUSG00000069792	-5.06047	-2.33927	3.7834e-10
Ch25h	MGI:1333869	cholesterol 25-hydroxylase	12642	ENSMUSG00000050370	-4.81158	-2.26651	2.11468e-09
Clec7a	MGI:1861431	C-type lectin domain family 7, member a	56644	ENSMUSG00000079293	-4.53066	-2.17972	0
Ly9	MGI:96885	lymphocyte antigen 9	17085	ENSMUSG00000004707	-4.29971	-2.10424	0
Ccl3	MGI:98260	chemokine (C-C motif) ligand 3	20302	ENSMUSG00000000982	-4.25851	-2.09035	7.27387e-07
Ccl8	MGI:101878	chemokine (C-C motif) ligand 8	20307	ENSMUSG00000009185	-4.06496	-2.02324	0.000109706
Lyz2	MGI:96897	lysozyme 2	17105	ENSMUSG00000069516	-3.89866	-1.96298	0
Slamf9	MGI:1923692	SLAM family member 9	98365	ENSMUSG00000026548	-3.84718	-1.9438	2.35034e-13
Fcgr4	MGI:2179523	Fc receptor, IgG, low affinity IV	246256	ENSMUSG00000059089	-3.65016	-1.86796	4.33768e-06
I830077J02Rik	MGI:3588284	RIKEN cDNA I830077J02 gene	433638	ENSMUSG00000074342	-3.65016	-1.86796	0.00115889
Prr32	MGI:1916050	proline rich 32	68800	ENSMUSG00000037086	-3.62942	-1.85974	0.000554901
Fcgr2b	MGI:95499	Fc receptor, IgG, low affinity IIb	14130	ENSMUSG00000026656	-3.59716	-1.84686	0
Cd48	MGI:88339	CD48 antigen	12506	ENSMUSG00000015355	-3.54538	-1.82594	2.07723e-13
Snord99	MGI:3819570	small nucleolar RNA, C/D box 99	100217437	ENSMUSG00000080615	-3.48425	-1.80085	0.0427709
Ccl2	MGI:98259	chemokine (C-C motif) ligand 2	20296	ENSMUSG00000035385	-3.31834	-1.73046	0.00331927
Ppbp	MGI:1888712	pro-platelet basic protein	57349	ENSMUSG00000029372	-3.25196	-1.70131	2.61949e-05
Tmsb15l	MGI:3026988	thymosin beta 15b like	399591	ENSMUSG00000072955	-3.25196	-1.70131	0.0152106
Ccl6	MGI:98263	chemokine (C-C motif) ligand 6	20305	ENSMUSG00000018927	-3.23855	-1.69535	6.55032e-15
S100a9	MGI:1338947	S100 calcium binding protein A9 (calgranulin B)	20202	ENSMUSG00000056071	-3.21097	-1.68301	1.0187e-05
Tmem252	MGI:3583948	transmembrane protein 252	226040	ENSMUSG00000048572	-3.17862	-1.6684	6.85786e-11
Cryba4	MGI:102716	crystallin, beta A4	12959	ENSMUSG00000066975	-3.0971	-1.63092	0.0118312
Rps27l	MGI:1915191	ribosomal protein S27-like	67941	ENSMUSG00000036781	-3.0791	-1.62251	0
Cstad	MGI:1925867	CSA-conditional, T cell activation-dependent protein	78617	ENSMUSG00000047363	-3.04871	-1.6082	0.00431116
Ifi27l2a	MGI:1924183	interferon, alpha-inducible protein 27 like 2A	76933	ENSMUSG00000079017	-3.03755	-1.60291	0.000290848
Snora28	MGI:3819496	small nucleolar RNA, H/ACA box 28	100316932	ENSMUSG00000064493	-3.01967	-1.59439	0.0256308
