# Supplementary material for: Brain RNA-Seq Profiling of the Mucopolysaccharidosis Type II Mouse Model
Source: Int J Mol Sci. 2017 May 17;18(5):1072. doi: 10.3390/ijms18051072 (PMC5454982; doi:10.3390/ijms18051072)
Supplement: Supplementary file 1 [file ijms-18-01072-s001.zip › Table S2.xlsx]

## Sheet: Table S2a
Genes upregulated in (CxH vs CxWT) AND in (MH vs MWT) - 791 genes
MGI symbol	MGI geneID	MGI description	Entrez geneID	Ensembl geneID	CxH vs CxWT FC	CxH vs CxWT log2ratio	CxH vs CxWT p-value	MH vs MWT FC	MH vs MWT log2ratio	MH vs MWT p-value
Ovol2	MGI:1338039	ovo like zinc finger 2	107586	ENSMUSG00000037279	32.7424	5.03309	0	71.2733	6.15529	0
Satb2	MGI:2679336	special AT-rich sequence binding protein 2	212712	ENSMUSG00000038331	19.6596	4.29716	0	13.8157	3.78824	0
Ntn5	MGI:2685330	netrin 5	243967	ENSMUSG00000070564	16.4377	4.03894	0	31.9956	4.9998	0
Dkkl1	MGI:1354963	dickkopf-like 1	50722	ENSMUSG00000030792	16.0985	4.00885	0	19.1957	4.26271	0
9130024F11Rik	MGI:1926150	RIKEN cDNA 9130024F11 gene	329160	ENSMUSG00000087022	13.097	3.71117	0	27.9865	4.80666	0
Cd7	MGI:88344	CD7 antigen	12516	ENSMUSG00000025163	11.3508	3.50472	3.97024e-06	8.00538	3.00097	6.81186e-06
Fezf2	MGI:1859823	Fez family zinc finger 2	54713	ENSMUSG00000021743	11.0876	3.47088	0	16.7855	4.06914	0
Neurod6	MGI:106593	neurogenic differentiation 6	11922	ENSMUSG00000037984	10.9045	3.44685	0	15.0737	3.91396	0
Serpinb8	MGI:894657	serine (or cysteine) peptidase inhibitor, clade B, member 8	20725	ENSMUSG00000026315	10.6232	3.40914	0	8.76832	3.1323	0
Il12a	MGI:96539	interleukin 12a	16159	ENSMUSG00000027776	10.4776	3.38924	1.25568e-05	20.1425	4.33217	1.26646e-11
Neurod2	MGI:107755	neurogenic differentiation 2	18013	ENSMUSG00000038255	10.1478	3.34309	0	10.6751	3.41618	0
Tcap	MGI:1330233	titin-cap	21393	ENSMUSG00000007877	9.72919	3.28232	8.43769e-15	27.115	4.76102	6.66134e-16
Tbr1	MGI:107404	T-box brain gene 1	21375	ENSMUSG00000035033	9.36832	3.22779	0	10.1007	3.33639	0
Slc17a7	MGI:1920211	solute carrier family 17 (sodium-dependent inorganic phosphate cotransporter), member 7	72961	ENSMUSG00000070570	8.92492	3.15784	0	11.5072	3.52446	0
Hkdc1	MGI:2384910	hexokinase domain containing 1	216019	ENSMUSG00000020080	8.81322	3.13967	0	17.1986	4.10422	0
Gpx6	MGI:1922762	glutathione peroxidase 6	75512	ENSMUSG00000004341	8.73132	3.1262	5.57059e-08	3.29254	1.7192	0.0171146
Adra1d	MGI:106673	adrenergic receptor, alpha 1d	11550	ENSMUSG00000027335	8.64101	3.1112	0	6.51891	2.70463	0
Myl4	MGI:97267	myosin, light polypeptide 4	17896	ENSMUSG00000061086	8.32598	3.05762	0	8.03256	3.00586	0
Igfbp6	MGI:96441	insulin-like growth factor binding protein 6	16012	ENSMUSG00000023046	8.29028	3.05142	0	4.95897	2.31004	0
Emx1	MGI:95387	empty spiracles homeobox 1	13796	ENSMUSG00000033726	8.14927	3.02667	0	11.5502	3.52985	0
Ptpn7	MGI:2156893	protein tyrosine phosphatase, non-receptor type 7	320139	ENSMUSG00000031506	7.94551	2.99014	1.11022e-15	3.75437	1.90857	8.32098e-07
Egr3	MGI:1306780	early growth response 3	13655	ENSMUSG00000033730	7.92626	2.98664	0	18.2812	4.19229	0
Ddn	MGI:108101	dendrin	13199	ENSMUSG00000059213	7.83042	2.96909	0	6.4158	2.68163	0
Mei1	MGI:3028590	meiotic double-stranded break formation protein 1	74369	ENSMUSG00000068117	7.77881	2.95955	0	9.82917	3.29707	0
Rasl10a	MGI:1922918	RAS-like, family 10, member A	75668	ENSMUSG00000034209	7.7276	2.95002	0	6.19065	2.63009	0
Rtn4rl2	MGI:2669796	reticulon 4 receptor-like 2	269295	ENSMUSG00000050896	7.58248	2.92267	0	20.0721	4.32712	0
Glp2r	MGI:2136733	glucagon-like peptide 2 receptor	93896	ENSMUSG00000049928	7.39597	2.88674	0	7.35977	2.87966	0
Krt80	MGI:1921377	keratin 80	74127	ENSMUSG00000037185	7.31253	2.87037	1.61514e-11	5.16476	2.3687	3.6604e-08
Psrc1	MGI:1913099	proline/serine-rich coiled-coil 1	56742	ENSMUSG00000068744	7.30938	2.86975	0	15.5911	3.96265	0
Arc	MGI:88067	activity regulated cytoskeletal-associated protein	11838	ENSMUSG00000022602	7.29122	2.86616	0	7.89107	2.98022	0
Nrgn	MGI:1927184	neurogranin	64011	ENSMUSG00000053310	7.09297	2.82639	0	9.7604	3.28694	0
Mir138-2	MGI:3618733	microRNA 138-2	723956	ENSMUSG00000065512	6.9851	2.80428	0.0250431	10.846	3.43909	0.0045985
Mir212	MGI:2676888	microRNA 212	387208	ENSMUSG00000065590	6.9851	2.80428	0.0214557	7.74712	2.95366	0.016617
Itpka	MGI:1333822	inositol 1,4,5-trisphosphate 3-kinase A	228550	ENSMUSG00000027296	6.77406	2.76002	0	11.4145	3.5128	0
Vipr1	MGI:109272	vasoactive intestinal peptide receptor 1	22354	ENSMUSG00000032528	6.66955	2.73759	0	7.99778	2.9996	0
Kcnh3	MGI:1341723	potassium voltage-gated channel, subfamily H (eag-related), member 3	16512	ENSMUSG00000037579	6.57408	2.71679	0	11.9735	3.58177	0
Cort	MGI:109538	cortistatin	12854	ENSMUSG00000028971	6.46119	2.6918	7.74802e-12	4.41585	2.14269	4.4157e-07
Gm765	MGI:2685611	predicted gene 765	330390	ENSMUSG00000090667	6.46119	2.6918	1.30609e-06	4.64829	2.2167	0.000818263
Ankrd33b	MGI:1917904	ankyrin repeat domain 33B	67434	ENSMUSG00000022237	6.41781	2.68208	0	7.25598	2.85917	0
Olfr316	MGI:3030150	olfactory receptor 316	258064	ENSMUSG00000107677	6.33024	2.66226	2.06128e-05	25.5656	4.67613	3.34742e-08
Alox12b	MGI:1274782	arachidonate 12-lipoxygenase, 12R type	11686	ENSMUSG00000032807	6.24629	2.643	0	12.2502	3.61473	0
Egr2	MGI:95296	early growth response 2	13654	ENSMUSG00000037868	6.16769	2.62473	0	9.19328	3.20058	0
Fam212b	MGI:1923497	family with sequence similarity 212, member B	109050	ENSMUSG00000048458	6.15108	2.62084	0	4.83485	2.27347	0
Kcnv1	MGI:1914748	potassium channel, subfamily V, member 1	67498	ENSMUSG00000022342	6.12343	2.61434	0	5.56685	2.47686	0
Rspo2	MGI:1922667	R-spondin 2	239405	ENSMUSG00000051920	6.07102	2.60194	0	6.65953	2.73542	0
Chrm1	MGI:88396	cholinergic receptor, muscarinic 1, CNS	12669	ENSMUSG00000032773	6.0603	2.59939	0	7.71144	2.947	0
Prdm8	MGI:1924880	PR domain containing 8	77630	ENSMUSG00000035456	5.85001	2.54844	0	7.5381	2.9142	0
E130012A19Rik	MGI:2143991	RIKEN cDNA E130012A19 gene	103551	ENSMUSG00000043439	5.81557	2.53992	0	12.6478	3.66082	0
Thbs4	MGI:1101779	thrombospondin 4	21828	ENSMUSG00000021702	5.74497	2.5223	0	5.98641	2.58169	0
Sebox	MGI:108012	SEBOX homeobox	18292	ENSMUSG00000001103	5.7443	2.52213	0	4.72207	2.23942	7.43849e-15
3110035E14Rik	MGI:1924232	RIKEN cDNA 3110035E14 gene	76982	ENSMUSG00000067879	5.7431	2.52183	0	6.13248	2.61647	0
3110039M20Rik	MGI:1914543	RIKEN cDNA 3110039M20 gene	67293	ENSMUSG00000104861	5.58807	2.48235	1.18908e-09	1.6601	0.731268	0.0489674
Grasp	MGI:1860303	GRP1 (general receptor for phosphoinositides 1)-associated scaffold protein	56149	ENSMUSG00000000531	5.47664	2.45329	0	5.05482	2.33766	0
Prr32	MGI:1916050	proline rich 32	68800	ENSMUSG00000037086	5.45708	2.44813	9.68591e-08	1.67338	0.742764	0.0288031
Cd4	MGI:88335	CD4 antigen	12504	ENSMUSG00000023274	5.45394	2.4473	0	3.94493	1.98	0
Stx1a	MGI:109355	syntaxin 1A (brain)	20907	ENSMUSG00000007207	5.38699	2.42948	0	6.69057	2.74213	0
Wnt10a	MGI:108071	wingless-type MMTV integration site family, member 10A	22409	ENSMUSG00000026167	5.23881	2.38924	0	8.70063	3.12112	0
Cecr6	MGI:2136977	cat eye syndrome chromosome region, candidate 6	94047	ENSMUSG00000094626	5.23148	2.38722	0	7.19338	2.84667	0
Ccl21b	MGI:1349182	chemokine (C-C motif) ligand 21B (leucine)	100042493	ENSMUSG00000095675	5.20522	2.37996	0	5.00195	2.32249	0
Lamp5	MGI:1923411	lysosomal-associated membrane protein family, member 5	76161	ENSMUSG00000027270	5.14154	2.3622	0	5.43131	2.4413	0
Egr4	MGI:99252	early growth response 4	13656	ENSMUSG00000071341	5.13242	2.35964	0	14.6152	3.8694	0
Pdzrn3	MGI:1933157	PDZ domain containing RING finger 3	55983	ENSMUSG00000035357	5.12673	2.35804	0	5.25613	2.394	0
Mas1	MGI:96918	MAS1 oncogene	17171	ENSMUSG00000068037	5.038	2.33285	0	7.39849	2.88723	0
Rprml	MGI:2144486	reprimo-like	104582	ENSMUSG00000046215	5.01573	2.32646	0	7.87505	2.97729	0
Slc30a3	MGI:1345280	solute carrier family 30 (zinc transporter), member 3	22784	ENSMUSG00000029151	4.95285	2.30826	0	8.61171	3.1063	0
Tbata	MGI:1923820	thymus, brain and testes associated	65971	ENSMUSG00000020096	4.94778	2.30678	1.93244e-09	21.3046	4.41309	2.44826e-12
Rgs14	MGI:1859709	regulator of G-protein signaling 14	51791	ENSMUSG00000052087	4.93674	2.30356	0	5.18628	2.3747	0
Ptk2b	MGI:104908	PTK2 protein tyrosine kinase 2 beta	19229	ENSMUSG00000059456	4.9351	2.30308	0	3.82113	1.934	0
Kcns1	MGI:1197019	K+ voltage-gated channel, subfamily S, 1	16538	ENSMUSG00000040164	4.91745	2.29791	0	6.07443	2.60275	0
Lrrc10b	MGI:2685551	leucine rich repeat containing 10B	278795	ENSMUSG00000090291	4.83629	2.2739	0	5.91989	2.56557	0
Junb	MGI:96647	jun B proto-oncogene	16477	ENSMUSG00000052837	4.83361	2.2731	0	4.96144	2.31076	0
Camk2a	MGI:88256	calcium/calmodulin-dependent protein kinase II alpha	12322	ENSMUSG00000024617	4.79673	2.26205	0	5.19653	2.37755	0
Nr4a1	MGI:1352454	nuclear receptor subfamily 4, group A, member 1	15370	ENSMUSG00000023034	4.78484	2.25847	0	4.48622	2.1655	0
Spag6	MGI:3040687	sperm associated antigen 6	381350	ENSMUSG00000037708	4.77927	2.25679	2.36811e-13	3.87356	1.95366	2.21568e-09
Ttr	MGI:98865	transthyretin	22139	ENSMUSG00000061808	4.77225	2.25467	0	2.63911	1.40005	0
Synpo	MGI:1099446	synaptopodin	104027	ENSMUSG00000043079	4.74011	2.24492	0	5.84442	2.54706	0
Ttc9b	MGI:1920282	tetratricopeptide repeat domain 9B	73032	ENSMUSG00000007944	4.73837	2.24439	0	3.27603	1.71195	0
Ptgs2	MGI:97798	prostaglandin-endoperoxide synthase 2	19225	ENSMUSG00000032487	4.69179	2.23014	0	1.99794	0.998515	0
Dkk3	MGI:1354952	dickkopf WNT signaling pathway inhibitor 3	50781	ENSMUSG00000030772	4.65703	2.21941	0	4.49836	2.1694	0
Ackr2	MGI:1891697	atypical chemokine receptor 2	59289	ENSMUSG00000044534	4.64349	2.21521	1.56541e-14	5.30381	2.40703	1.28935e-11
Cckbr	MGI:99479	cholecystokinin B receptor	12426	ENSMUSG00000030898	4.61279	2.20564	0	4.29402	2.10233	0
Icam5	MGI:109430	intercellular adhesion molecule 5, telencephalin	15898	ENSMUSG00000032174	4.59543	2.2002	0	6.67302	2.73834	0
Mpped1	MGI:106316	metallophosphoesterase domain containing 1	223726	ENSMUSG00000041708	4.58995	2.19848	0	4.56733	2.19135	0
Kcnj4	MGI:104743	potassium inwardly-rectifying channel, subfamily J, member 4	16520	ENSMUSG00000044216	4.58302	2.1963	0	4.653	2.21816	0
Klhl40	MGI:1919580	kelch-like 40	72330	ENSMUSG00000074001	4.57357	2.19332	0	4.60401	2.20289	0
Efcab6	MGI:1924877	EF-hand calcium binding domain 6	77627	ENSMUSG00000022441	4.56872	2.19179	0	4.15331	2.05426	0
Mlip	MGI:1916892	muscular LMNA-interacting protein	69642	ENSMUSG00000032355	4.56359	2.19017	0	4.88067	2.28708	0
Sec1	MGI:1928893	secretory blood group 1	56546	ENSMUSG00000040364	4.51974	2.17624	4.41587e-11	8.13448	3.02405	1.11022e-16
Hspb3	MGI:1928479	heat shock protein 3	56534	ENSMUSG00000051456	4.5112	2.17351	3.26458e-08	6.6404	2.73127	2.45227e-09
Egr1	MGI:95295	early growth response 1	13653	ENSMUSG00000038418	4.50538	2.17165	0	5.49485	2.45808	0
Spink8	MGI:1925959	serine peptidase inhibitor, Kazal type 8	78709	ENSMUSG00000050074	4.50002	2.16993	9.51126e-09	2.69813	1.43196	3.50411e-07
Ddit4l	MGI:1920534	DNA-damage-inducible transcript 4-like	73284	ENSMUSG00000046818	4.47339	2.16137	0	2.69617	1.43091	0
Smoc2	MGI:1929881	SPARC related modular calcium binding 2	64074	ENSMUSG00000023886	4.4698	2.16021	0	3.85054	1.94506	0
Kcnh4	MGI:2156184	potassium voltage-gated channel, subfamily H (eag-related), member 4	380728	ENSMUSG00000035355	4.43133	2.14774	0	5.85338	2.54927	0
Ctxn1	MGI:88566	cortexin 1	330695	ENSMUSG00000048644	4.42053	2.14422	0	2.84709	1.50949	0
Rtn4r	MGI:2136886	reticulon 4 receptor	65079	ENSMUSG00000043811	4.41989	2.14401	0	5.8814	2.55616	0
Cck	MGI:88297	cholecystokinin	12424	ENSMUSG00000032532	4.39262	2.13508	0	3.21289	1.68387	0
Mical2	MGI:2444947	microtubule associated monooxygenase, calponin and LIM domain containing 2	320878	ENSMUSG00000038244	4.3492	2.12075	0	5.82291	2.54174	0
Lamc2	MGI:99913	laminin, gamma 2	16782	ENSMUSG00000026479	4.30404	2.10569	0	6.13924	2.61806	0
Sh3rf2	MGI:2444628	SH3 domain containing ring finger 2	269016	ENSMUSG00000057719	4.27377	2.09551	0	3.69647	1.88615	0
Dio3	MGI:1306782	deiodinase, iodothyronine type III	107585	ENSMUSG00000075707	4.24093	2.08438	5.07483e-12	5.59516	2.48418	3.82272e-09
Rin1	MGI:2385695	Ras and Rab interactor 1	225870	ENSMUSG00000024883	4.24093	2.08438	0	6.2149	2.63573	0
Igfbp4	MGI:96439	insulin-like growth factor binding protein 4	16010	ENSMUSG00000017493	4.21616	2.07593	0	4.13329	2.04729	0
Arhgap10	MGI:1925764	Rho GTPase activating protein 10	78514	ENSMUSG00000037148	4.2042	2.07183	0	4.80994	2.26602	0
Kcng1	MGI:3616086	potassium voltage-gated channel, subfamily G, member 1	241794	ENSMUSG00000074575	4.17342	2.06123	0	3.73185	1.89989	0
Bmp3	MGI:88179	bone morphogenetic protein 3	110075	ENSMUSG00000029335	4.16966	2.05993	0	4.42403	2.14536	0
Nov	MGI:109185	nephroblastoma overexpressed gene	18133	ENSMUSG00000037362	4.15953	2.05642	0	4.22172	2.07783	0
Plxnd1	MGI:2154244	plexin D1	67784	ENSMUSG00000030123	4.14419	2.05109	0	5.35969	2.42215	0
Iqgap2	MGI:2449975	IQ motif containing GTPase activating protein 2	544963	ENSMUSG00000021676	4.14051	2.04981	0	4.68244	2.22726	0
Tmem178	MGI:1915277	transmembrane protein 178	68027	ENSMUSG00000024245	4.12828	2.04554	0	4.20058	2.07059	0
Neurl1b	MGI:3643092	neuralized E3 ubiquitin protein ligase 1B	240055	ENSMUSG00000034413	4.09439	2.03365	0	2.84061	1.5062	0
Mef2c	MGI:99458	myocyte enhancer factor 2C	17260	ENSMUSG00000005583	4.07009	2.02506	0	3.53559	1.82195	0
Cplx3	MGI:2384571	complexin 3	235415	ENSMUSG00000039714	4.04576	2.01641	0	3.31137	1.72743	0
Fhl2	MGI:1338762	four and a half LIM domains 2	14200	ENSMUSG00000008136	4.03098	2.01113	0	5.72287	2.51674	0
Serinc2	MGI:1919132	serine incorporator 2	230779	ENSMUSG00000023232	4.02216	2.00797	0	12.0855	3.59521	0
Adora2a	MGI:99402	adenosine A2a receptor	11540	ENSMUSG00000020178	4.00252	2.00091	0	2.48182	1.3114	0
Foxg1	MGI:1347464	forkhead box G1	15228	ENSMUSG00000020950	4.00091	2.00033	0	4.89378	2.29095	0
Glt8d2	MGI:1922032	glycosyltransferase 8 domain containing 2	74782	ENSMUSG00000020251	3.99413	1.99788	0	5.54474	2.47112	0
Krt12	MGI:96687	keratin 12	268482	ENSMUSG00000020912	3.95364	1.98318	0	5.34204	2.41739	0
AA387883	MGI:3035466	expressed sequence AA387883	100043450	null	3.94988	1.98181	1.13268e-10	2.29186	1.19652	0.000197528
Trabd2b	MGI:3650152	TraB domain containing 2B	666048	ENSMUSG00000070867	3.93802	1.97747	0	3.29254	1.7192	4.71845e-14
Sptbn2	MGI:1313261	spectrin beta, non-erythrocytic 2	20743	ENSMUSG00000067889	3.90965	1.96704	0	4.63301	2.21195	0
Lipg	MGI:1341803	lipase, endothelial	16891	ENSMUSG00000053846	3.90927	1.9669	0	8.08395	3.01506	0
Klf10	MGI:1101353	Kruppel-like factor 10	21847	ENSMUSG00000037465	3.90832	1.96655	0	4.34839	2.12048	0
Lhx2	MGI:96785	LIM homeobox protein 2	16870	ENSMUSG00000000247	3.90811	1.96647	0	3.6955	1.88577	0
Hpca	MGI:1336200	hippocalcin	15444	ENSMUSG00000028785	3.90589	1.96565	0	3.52463	1.81747	0
Mmp17	MGI:1346076	matrix metallopeptidase 17	23948	ENSMUSG00000029436	3.89048	1.95995	0	3.53566	1.82198	0
Lzts1	MGI:2684762	leucine zipper, putative tumor suppressor 1	211134	ENSMUSG00000036306	3.88248	1.95698	0	5.03238	2.33124	0
Aqp1	MGI:103201	aquaporin 1	11826	ENSMUSG00000004655	3.86889	1.95192	0	2.05336	1.03799	7.30681e-11
Dlgap2	MGI:2443181	discs, large (Drosophila) homolog-associated protein 2	244310	ENSMUSG00000047495	3.83089	1.93768	0	4.21277	2.07477	0
Rnf39	MGI:2156378	ring finger protein 39	386454	ENSMUSG00000036492	3.82837	1.93673	3.47444e-12	8.44437	3.07799	0
Hrk	MGI:1201608	harakiri, BCL2 interacting protein (contains only BH3 domain)	12123	ENSMUSG00000046607	3.79171	1.92285	0	3.52883	1.81919	0
Chrdl1	MGI:1933172	chordin-like 1	83453	ENSMUSG00000031283	3.79124	1.92267	0	3.115	1.63923	0
Slc8a2	MGI:107996	solute carrier family 8 (sodium/calcium exchanger), member 2	110891	ENSMUSG00000030376	3.77739	1.91739	0	4.3322	2.1151	0
Wisp1	MGI:1197008	WNT1 inducible signaling pathway protein 1	22402	ENSMUSG00000005124	3.77503	1.91649	4.32987e-15	2.1537	1.10682	9.79841e-07
Krt9	MGI:96696	keratin 9	107656	ENSMUSG00000051617	3.76884	1.91412	0	3.16341	1.66148	0
Krt20	MGI:1914059	keratin 20	66809	ENSMUSG00000035775	3.76826	1.9139	4.7985e-09	6.69071	2.74216	5.42899e-14
Gpr88	MGI:1927653	G-protein coupled receptor 88	64378	ENSMUSG00000068696	3.76698	1.91341	0	2.26368	1.17867	0
Arhgap25	MGI:2443687	Rho GTPase activating protein 25	232201	ENSMUSG00000030047	3.75317	1.90811	0	2.25035	1.17015	4.31302e-09
Islr2	MGI:2444277	immunoglobulin superfamily containing leucine-rich repeat 2	320563	ENSMUSG00000051243	3.75119	1.90735	0	4.334	2.1157	0
Prss12	MGI:1100881	protease, serine 12 neurotrypsin (motopsin)	19142	ENSMUSG00000027978	3.75052	1.90709	0	4.37338	2.12875	0
Fam131a	MGI:1925658	family with sequence similarity 131, member A	78408	ENSMUSG00000050821	3.71953	1.89512	0	5.24048	2.3897	0
Atp6ap1l	MGI:3648665	ATPase, H+ transporting, lysosomal accessory protein 1-like	435376	ENSMUSG00000078958	3.71785	1.89447	0	3.28115	1.7142	0
Ipcef1	MGI:2444159	interaction protein for cytohesin exchange factors 1	320495	ENSMUSG00000064065	3.71389	1.89293	0	3.76991	1.91453	0
Ppp1r1b	MGI:94860	protein phosphatase 1, regulatory (inhibitor) subunit 1B	19049	ENSMUSG00000061718	3.67313	1.87701	0	3.07168	1.61903	0
Agap2	MGI:3580016	ArfGAP with GTPase domain, ankyrin repeat and PH domain 2	216439	ENSMUSG00000025422	3.66624	1.8743	0	4.29745	2.10348	0
Htr3a	MGI:96282	5-hydroxytryptamine (serotonin) receptor 3A	15561	ENSMUSG00000032269	3.65292	1.86905	0	3.4281	1.77741	3.44169e-15
Stard8	MGI:2448556	START domain containing 8	236920	ENSMUSG00000031216	3.64096	1.86432	0	2.8891	1.53062	0
Tcf19	MGI:103180	transcription factor 19	106795	ENSMUSG00000050410	3.61531	1.85412	0	2.07763	1.05494	1.06802e-07
Enc1	MGI:109610	ectodermal-neural cortex 1	13803	ENSMUSG00000041773	3.60328	1.84931	0	2.92568	1.54877	0
Npy	MGI:97374	neuropeptide Y	109648	ENSMUSG00000029819	3.59901	1.8476	0	4.60797	2.20413	0
1110008P14Rik	MGI:1920987	RIKEN cDNA 1110008P14 gene	73737	ENSMUSG00000039195	3.59869	1.84747	0	1.76107	0.816449	0
Crym	MGI:102675	crystallin, mu	12971	ENSMUSG00000030905	3.58882	1.84351	0	2.88548	1.52881	0
Fmnl1	MGI:1888994	formin-like 1	57778	ENSMUSG00000055805	3.5887	1.84346	0	3.44067	1.78269	0
Chrm4	MGI:88399	cholinergic receptor, muscarinic 4	12672	ENSMUSG00000040495	3.55766	1.83093	0	4.02542	2.00914	0
Actn2	MGI:109192	actinin alpha 2	11472	ENSMUSG00000052374	3.55027	1.82793	0	2.98603	1.57823	0
Slc26a4	MGI:1346029	solute carrier family 26, member 4	23985	ENSMUSG00000020651	3.53223	1.82058	3.71643e-09	6.29454	2.6541	0
Tnnc1	MGI:98779	troponin C, cardiac/slow skeletal	21924	ENSMUSG00000091898	3.52612	1.81808	1.56952e-10	1.92129	0.942073	0.00415068
Tfcp2l1	MGI:2444691	transcription factor CP2-like 1	81879	ENSMUSG00000026380	3.5204	1.81574	0	1.95037	0.96375	3.28561e-10
Pcsk9	MGI:2140260	proprotein convertase subtilisin/kexin type 9	100102	ENSMUSG00000044254	3.49255	1.80428	0	2.32414	1.2167	3.09251e-08
Col5a1	MGI:88457	collagen, type V, alpha 1	12831	ENSMUSG00000026837	3.47239	1.79593	0	9.1557	3.19467	0
Bcl11b	MGI:1929913	B cell leukemia/lymphoma 11B	58208	ENSMUSG00000048251	3.46588	1.79322	0	2.5853	1.37033	0
Hpcal4	MGI:2157521	hippocalcin-like 4	170638	ENSMUSG00000046093	3.46352	1.79224	0	3.23449	1.69354	0
Zfp831	MGI:3641861	zinc finger protein 831	100043757	ENSMUSG00000050600	3.46331	1.79215	0	4.24272	2.08499	0
Sertad1	MGI:1913438	SERTA domain containing 1	55942	ENSMUSG00000008384	3.45829	1.79006	0	3.52336	1.81695	0
Oaf	MGI:94852	out at first homolog	102644	ENSMUSG00000032014	3.45616	1.78917	0	2.8592	1.51561	0
2010300C02Rik	MGI:1919347	RIKEN cDNA 2010300C02 gene	72097	ENSMUSG00000026090	3.4519	1.78739	0	3.67313	1.87701	0
Wipf3	MGI:3044681	WAS/WASL interacting protein family, member 3	330319	ENSMUSG00000086040	3.44779	1.78567	0	2.67285	1.41838	0
Tnfrsf25	MGI:1934667	tumor necrosis factor receptor superfamily, member 25	85030	ENSMUSG00000024793	3.44404	1.7841	2.05502e-13	19.0772	4.25378	0
Gldc	MGI:1341155	glycine decarboxylase	104174	ENSMUSG00000024827	3.44041	1.78258	0	2.67539	1.41975	0
Baiap2	MGI:2137336	brain-specific angiogenesis inhibitor 1-associated protein 2	108100	ENSMUSG00000025372	3.43574	1.78062	0	4.03335	2.01198	0
Klhl34	MGI:2685234	kelch-like 34	245683	ENSMUSG00000047485	3.42893	1.77776	0	4.98934	2.31885	0
Rasl11b	MGI:1916189	RAS-like, family 11, member B	68939	ENSMUSG00000049907	3.4281	1.77741	0	2.8742	1.52316	0
Podn	MGI:2674939	podocan	242608	ENSMUSG00000028600	3.41771	1.77303	6.78124e-13	12.2017	3.60901	0
Sipa1l1	MGI:2443679	signal-induced proliferation-associated 1 like 1	217692	ENSMUSG00000042700	3.39302	1.76257	0	3.24651	1.69889	0
Vsig2	MGI:1928009	V-set and immunoglobulin domain containing 2	57276	ENSMUSG00000001943	3.39276	1.76246	1.01863e-12	3.05042	1.60901	5.83247e-10
Cacnb3	MGI:103307	calcium channel, voltage-dependent, beta 3 subunit	12297	ENSMUSG00000003352	3.39159	1.76196	0	2.87452	1.52332	0
Camkk2	MGI:2444812	calcium/calmodulin-dependent protein kinase kinase 2, beta	207565	ENSMUSG00000029471	3.39065	1.76156	0	4.0226	2.00813	0
Ier5	MGI:1337072	immediate early response 5	15939	ENSMUSG00000056708	3.38801	1.76044	0	4.56157	2.18953	0
Dgkz	MGI:1278339	diacylglycerol kinase zeta	104418	ENSMUSG00000040479	3.38536	1.75931	0	3.62761	1.85902	0
Hgf	MGI:96079	hepatocyte growth factor	15234	ENSMUSG00000028864	3.37613	1.75537	5.21546e-11	3.36515	1.75067	5.06128e-12
Psd	MGI:1920978	pleckstrin and Sec7 domain containing	73728	ENSMUSG00000037126	3.37487	1.75483	0	3.79156	1.92279	0
Ngef	MGI:1858414	neuronal guanine nucleotide exchange factor	53972	ENSMUSG00000026259	3.36557	1.75085	0	3.20306	1.67945	0
Asb11	MGI:1916104	ankyrin repeat and SOCS box-containing 11	68854	ENSMUSG00000031382	3.3582	1.74769	1.73272e-05	2.05299	1.03773	0.00410925
Ano3	MGI:3613666	anoctamin 3	228432	ENSMUSG00000074968	3.34742	1.74305	0	4.17371	2.06133	0
Cited4	MGI:1861694	Cbp/p300-interacting transactivator, with Glu/Asp-rich carboxy-terminal domain, 4	56222	ENSMUSG00000070803	3.33538	1.73785	1.11022e-16	2.87751	1.52482	1.42055e-09
Hs3st2	MGI:1333802	heparan sulfate (glucosamine) 3-O-sulfotransferase 2	195646	ENSMUSG00000046321	3.33501	1.73769	0	3.86187	1.9493	0
Cabp1	MGI:1352750	calcium binding protein 1	29867	ENSMUSG00000029544	3.32386	1.73286	0	5.4744	2.4527	0
Kiss1	MGI:2663985	KiSS-1 metastasis-suppressor	280287	ENSMUSG00000102367	3.31792	1.73028	0.00853051	3.87356	1.95366	0.046183
Jph1	MGI:1891495	junctophilin 1	57339	ENSMUSG00000042686	3.31537	1.72917	0	2.92106	1.54649	4.44089e-16
Klf5	MGI:1338056	Kruppel-like factor 5	12224	ENSMUSG00000005148	3.30422	1.72431	1.11022e-16	3.06106	1.61403	1.92268e-12
Zbtb18	MGI:1353609	zinc finger and BTB domain containing 18	30928	ENSMUSG00000063659	3.27556	1.71174	0	2.76707	1.46836	0
Wnt2	MGI:98954	wingless-type MMTV integration site family, member 2	22413	ENSMUSG00000010797	3.26551	1.70731	3.33067e-16	2.03146	1.02252	2.33011e-05
Bcl11a	MGI:106190	B cell CLL/lymphoma 11A (zinc finger protein)	14025	ENSMUSG00000000861	3.25482	1.70258	0	2.71554	1.44124	0
Car12	MGI:1923709	carbonic anhydrase 12	76459	ENSMUSG00000032373	3.23844	1.6953	0	2.7447	1.45665	0
Gas7	MGI:1202388	growth arrest specific 7	14457	ENSMUSG00000033066	3.22997	1.69152	0	3.05582	1.61156	0
Gp1bb	MGI:107852	glycoprotein Ib, beta polypeptide	14724	ENSMUSG00000050761	3.2282	1.69073	0	2.69938	1.43263	3.67484e-14
Rasal1	MGI:1330842	RAS protein activator like 1 (GAP1 like)	19415	ENSMUSG00000029602	3.21772	1.68604	0	4.94688	2.30652	0
Tesc	MGI:1930803	tescalcin	57816	ENSMUSG00000029359	3.20472	1.6802	0	2.87436	1.52324	0
Cd300ld3	MGI:2687214	CD300 molecule like family member D3	382551	ENSMUSG00000069607	3.2015	1.67875	8.90509e-05	2.13045	1.09116	0.0183606
Cdkn2c	MGI:105388	cyclin-dependent kinase inhibitor 2C (p18, inhibits CDK4)	12580	ENSMUSG00000028551	3.2015	1.67875	1.18044e-05	4.01442	2.00519	1.28931e-06
Neu2	MGI:1344417	neuraminidase 2	23956	ENSMUSG00000079434	3.2015	1.67875	0	3.43655	1.78096	6.55032e-15
Vip	MGI:98933	vasoactive intestinal polypeptide	22353	ENSMUSG00000019772	3.18954	1.67335	0	4.3886	2.13376	0
Inhba	MGI:96570	inhibin beta-A	16323	ENSMUSG00000041324	3.18272	1.67026	3.91556e-10	3.42164	1.77469	1.16007e-09
Tmem215	MGI:2444167	transmembrane protein 215	320500	ENSMUSG00000046593	3.1762	1.6673	0	3.01584	1.59256	5.55112e-16
Ankrd63	MGI:2686183	ankyrin repeat domain 63	383787	ENSMUSG00000078137	3.1689	1.66398	0	2.57175	1.36275	0
Dact2	MGI:1920347	dishevelled-binding antagonist of beta-catenin 2	240025	ENSMUSG00000048826	3.15305	1.65675	0	2.98918	1.57975	0
Arpp21	MGI:107562	cyclic AMP-regulated phosphoprotein, 21	74100	ENSMUSG00000032503	3.13882	1.65022	0	2.90392	1.538	0
Trpv4	MGI:1926945	transient receptor potential cation channel, subfamily V, member 4	63873	ENSMUSG00000014158	3.10958	1.63672	1.11022e-16	2.43712	1.28518	9.54464e-09
Akr1c18	MGI:2145420	aldo-keto reductase family 1, member C18	105349	ENSMUSG00000021214	3.10448	1.63435	0.00104251	3.87356	1.95366	0.00055394
Nr4a3	MGI:1352457	nuclear receptor subfamily 4, group A, member 3	18124	ENSMUSG00000028341	3.09878	1.6317	0	6.04528	2.59581	0
Ephx4	MGI:2686228	epoxide hydrolase 4	384214	ENSMUSG00000033805	3.09457	1.62974	0	2.45091	1.29332	0
Cacng3	MGI:1859165	calcium channel, voltage-dependent, gamma subunit 3	54376	ENSMUSG00000066189	3.09097	1.62806	0	2.18424	1.12713	0
Olfm1	MGI:1860437	olfactomedin 1	56177	ENSMUSG00000026833	3.08924	1.62725	0	2.76646	1.46804	0
Npas4	MGI:2664186	neuronal PAS domain protein 4	225872	ENSMUSG00000045903	3.08784	1.6266	0	2.17023	1.11785	0
Bhlhe22	MGI:1930001	basic helix-loop-helix family, member e22	59058	ENSMUSG00000025128	3.08558	1.62554	0	5.23163	2.38726	0
Lmo4	MGI:109360	LIM domain only 4	16911	ENSMUSG00000028266	3.08186	1.6238	0	3.0514	1.60947	0
Fbxl16	MGI:2448488	F-box and leucine-rich repeat protein 16	214931	ENSMUSG00000025738	3.07213	1.61924	0	4.26123	2.09127	0
Nptx1	MGI:107811	neuronal pentraxin 1	18164	ENSMUSG00000025582	3.06943	1.61797	0	3.15644	1.6583	0
Fam81a	MGI:1924136	family with sequence similarity 81, member A	76886	ENSMUSG00000032224	3.06615	1.61643	0	2.49993	1.32189	0
Oprd1	MGI:97438	opioid receptor, delta 1	18386	ENSMUSG00000050511	3.06363	1.61524	0	3.07426	1.62024	0
Plk2	MGI:1099790	polo-like kinase 2	20620	ENSMUSG00000021701	3.05169	1.60961	0	2.95183	1.56161	0
Zfp365	MGI:2143676	zinc finger protein 365	216049	ENSMUSG00000037855	3.04823	1.60797	0	2.65689	1.40974	0
Cnksr2	MGI:2661175	connector enhancer of kinase suppressor of Ras 2	245684	ENSMUSG00000025658	3.03509	1.60174	0	3.05684	1.61204	0
Ptprv	MGI:108027	protein tyrosine phosphatase, receptor type, V	13924	ENSMUSG00000097993	3.02587	1.59735	6.66134e-16	5.37603	2.42654	0
Rasgef1c	MGI:1921813	RasGEF domain family, member 1C	74563	ENSMUSG00000020374	3.01628	1.59277	0	3.09311	1.62906	0
Plau	MGI:97611	plasminogen activator, urokinase	18792	ENSMUSG00000021822	3.01143	1.59045	1.47771e-13	1.75028	0.807583	0.000413494
Exph5	MGI:2443248	exophilin 5	320051	ENSMUSG00000034584	3.0052	1.58746	0	2.51565	1.33093	0
Neurl1a	MGI:1334263	neuralized E3 ubiquitin protein ligase 1A	18011	ENSMUSG00000006435	2.99943	1.58469	0	3.06152	1.61425	0
Cmya5	MGI:1923719	cardiomyopathy associated 5	76469	ENSMUSG00000047419	2.99746	1.58374	0	2.44838	1.29183	0
Dusp14	MGI:1927168	dual specificity phosphatase 14	56405	ENSMUSG00000018648	2.99644	1.58325	0	4.87888	2.28655	0
Pde2a	MGI:2446107	phosphodiesterase 2A, cGMP-stimulated	207728	ENSMUSG00000030653	2.98959	1.57995	0	3.62439	1.85774	0
Camk2n1	MGI:1913509	calcium/calmodulin-dependent protein kinase II inhibitor 1	66259	ENSMUSG00000046447	2.98374	1.57712	0	3.83071	1.93761	0
Gng7	MGI:95787	guanine nucleotide binding protein (G protein), gamma 7	14708	ENSMUSG00000048240	2.97977	1.5752	0	2.11616	1.08145	0
Kirrel2	MGI:2442334	kin of IRRE like 2 (Drosophila)	243911	ENSMUSG00000036915	2.97442	1.57261	0	3.0191	1.59412	0
Prkcb	MGI:97596	protein kinase C, beta	18751	ENSMUSG00000052889	2.97366	1.57224	0	2.58147	1.36819	0
Cd34	MGI:88329	CD34 antigen	12490	ENSMUSG00000016494	2.96251	1.56682	0	1.82573	0.868473	0
Tuba8	MGI:1858225	tubulin, alpha 8	53857	ENSMUSG00000030137	2.95839	1.56481	0	2.00644	1.00464	3.24851e-13
Gpr6	MGI:2155249	G protein-coupled receptor 6	140741	ENSMUSG00000046922	2.95058	1.561	0	2.80527	1.48814	0
Cldn22	MGI:1922927	claudin 22	75677	ENSMUSG00000038064	2.94682	1.55916	0.00359967	22.4666	4.48971	3.14242e-07
Sv2b	MGI:1927338	synaptic vesicle glycoprotein 2 b	64176	ENSMUSG00000053025	2.93822	1.55494	0	2.85213	1.51204	0
Sult2b1	MGI:1926342	sulfotransferase family, cytosolic, 2B, member 1	54200	ENSMUSG00000003271	2.92986	1.55083	6.98552e-12	3.3202	1.73127	1.94778e-10
Sstr4	MGI:105372	somatostatin receptor 4	20608	ENSMUSG00000037014	2.92756	1.5497	0	5.35256	2.42023	0
Nr2e1	MGI:1100526	nuclear receptor subfamily 2, group E, member 1	21907	ENSMUSG00000019803	2.91045	1.54124	0	1.6677	0.737861	6.78976e-07
Kalrn	MGI:2685385	kalirin, RhoGEF kinase	545156	ENSMUSG00000061751	2.90657	1.53932	0	3.53282	1.82082	0
Chrd	MGI:1313268	chordin	12667	ENSMUSG00000006958	2.90231	1.5372	0	4.67119	2.22379	0
Eepd1	MGI:1914734	endonuclease/exonuclease/phosphatase family domain containing 1	67484	ENSMUSG00000036611	2.90048	1.53629	0	2.05563	1.03958	0
Nptxr	MGI:1920590	neuronal pentraxin receptor	73340	ENSMUSG00000022421	2.8889	1.53052	0	11.344	3.50386	0
Pitpnm2	MGI:1336192	phosphatidylinositol transfer protein, membrane-associated 2	19679	ENSMUSG00000029406	2.88522	1.52868	0	3.05155	1.60954	0
Kcnq5	MGI:1924937	potassium voltage-gated channel, subfamily Q, member 5	226922	ENSMUSG00000028033	2.86853	1.52031	0	2.63291	1.39666	0
Atp1a1	MGI:88105	ATPase, Na+/K+ transporting, alpha 1 polypeptide	11928	ENSMUSG00000033161	2.86608	1.51908	0	2.83962	1.5057	0
Itpr1	MGI:96623	inositol 1,4,5-trisphosphate receptor 1	16438	ENSMUSG00000030102	2.85961	1.51582	0	2.76312	1.4663	0
Folr1	MGI:95568	folate receptor 1 (adult)	14275	ENSMUSG00000001827	2.8591	1.51556	1.32383e-12	2.05416	1.03855	1.8102e-07
Sowaha	MGI:2687280	sosondowah ankyrin repeat domain family member A	237761	ENSMUSG00000044352	2.8426	1.50721	0	3.52998	1.81966	0
Rxfp1	MGI:2682211	relaxin/insulin-like family peptide receptor 1	381489	ENSMUSG00000034009	2.82619	1.49886	1.57135e-09	2.99038	1.58033	3.76366e-14
Gsg1l	MGI:2685483	GSG1-like	269994	ENSMUSG00000046182	2.81989	1.49564	0	2.78634	1.47837	0
Homer1	MGI:1347345	homer scaffolding protein 1	26556	ENSMUSG00000007617	2.81205	1.49162	0	3.23788	1.69505	0
Limd2	MGI:1915053	LIM domain containing 2	67803	ENSMUSG00000040699	2.80916	1.49014	0	2.27816	1.18787	0
Rlbp1	MGI:97930	retinaldehyde binding protein 1	19771	ENSMUSG00000039194	2.80844	1.48977	0	2.00658	1.00474	0
Zdhhc23	MGI:2685625	zinc finger, DHHC domain containing 23	332175	ENSMUSG00000036304	2.79403	1.48235	1.10576e-08	2.32414	1.2167	4.51359e-06
Foxp1	MGI:1914004	forkhead box P1	108655	ENSMUSG00000030067	2.78682	1.47862	0	3.42915	1.77785	0
Tiam2	MGI:1344338	T cell lymphoma invasion and metastasis 2	24001	ENSMUSG00000023800	2.78327	1.47678	0	2.2737	1.18504	0
Mgll	MGI:1346042	monoglyceride lipase	23945	ENSMUSG00000033174	2.77822	1.47416	0	2.80926	1.49019	0
Dlgap3	MGI:3039563	discs, large (Drosophila) homolog-associated protein 3	242667	ENSMUSG00000042388	2.74512	1.45687	0	3.30945	1.72659	0
Arhgap33	MGI:2673998	Rho GTPase activating protein 33	233071	ENSMUSG00000036882	2.74069	1.45454	0	4.16273	2.05753	0
Actn1	MGI:2137706	actinin, alpha 1	109711	ENSMUSG00000015143	2.74035	1.45436	0	2.56566	1.35933	0
Sept5	MGI:1195461	septin 5	18951	ENSMUSG00000072214	2.73447	1.45126	0	2.49313	1.31796	0
Tshz3	MGI:2442819	teashirt zinc finger family member 3	243931	ENSMUSG00000021217	2.72784	1.44776	0	3.61298	1.85319	0
Phactr1	MGI:2659021	phosphatase and actin regulator 1	218194	ENSMUSG00000054728	2.72085	1.44406	0	3.0956	1.63022	0
Ppp1r9b	MGI:2387581	protein phosphatase 1, regulatory subunit 9B	217124	ENSMUSG00000038976	2.71855	1.44284	0	2.83392	1.5028	0
Adcy1	MGI:99677	adenylate cyclase 1	432530	ENSMUSG00000020431	2.71844	1.44278	0	3.33076	1.73585	0
Rab3d	MGI:97844	RAB3D, member RAS oncogene family	19340	ENSMUSG00000019066	2.7153	1.44111	0	2.26272	1.17806	0
Rab40b	MGI:2183451	Rab40B, member RAS oncogene family	217371	ENSMUSG00000025170	2.71219	1.43946	0	2.43129	1.28172	0
Akt2	MGI:104874	thymoma viral proto-oncogene 2	11652	ENSMUSG00000004056	2.70962	1.43809	0	1.94939	0.963023	0
Gcnt2	MGI:1100870	glucosaminyl (N-acetyl) transferase 2, I-branching enzyme	14538	ENSMUSG00000021360	2.70815	1.43731	0	2.6171	1.38797	0
Gm10754	MGI:3642925	predicted gene 10754	100038699	ENSMUSG00000074776	2.70126	1.43363	1.60675e-07	4.12007	2.04267	2.22611e-12
Cyr61	MGI:88613	cysteine rich protein 61	16007	ENSMUSG00000028195	2.70024	1.43309	1.02022e-11	1.88562	0.91504	5.44532e-05
Robo3	MGI:1343102	roundabout guidance receptor 3	19649	ENSMUSG00000032128	2.6983	1.43205	0	8.95361	3.16247	0
Ccdc155	MGI:2687329	coiled-coil domain containing 155	384619	ENSMUSG00000038292	2.69701	1.43136	5.59272e-10	4.15026	2.0532	1.55431e-15
Rbfox3	MGI:106368	RNA binding protein, fox-1 homolog (C. elegans) 3	52897	ENSMUSG00000025576	2.68574	1.42532	0	3.04246	1.60524	0
Spata2l	MGI:1926029	spermatogenesis associated 2-like	78779	ENSMUSG00000033594	2.68468	1.42475	0	3.86385	1.95004	0
Sh3rf3	MGI:2444637	SH3 domain containing ring finger 3	237353	ENSMUSG00000037990	2.68209	1.42336	0	2.61962	1.38936	0
Tyro3	MGI:104294	TYRO3 protein tyrosine kinase 3	22174	ENSMUSG00000027298	2.68161	1.4231	0	2.61022	1.38417	0
Ccnd2	MGI:88314	cyclin D2	12444	ENSMUSG00000000184	2.68131	1.42294	0	3.61213	1.85285	0
Plekhg5	MGI:2652860	pleckstrin homology domain containing, family G (with RhoGef domain) member 5	269608	ENSMUSG00000039713	2.67606	1.42011	0	4.69498	2.23112	0
Iqsec2	MGI:3528396	IQ motif and Sec7 domain 2	245666	ENSMUSG00000041115	2.67289	1.4184	0	3.92293	1.97193	0
Ak5	MGI:2677491	adenylate kinase 5	229949	ENSMUSG00000039058	2.67043	1.41707	0	2.71046	1.43854	0
Tmem44	MGI:1924489	transmembrane protein 44	224090	ENSMUSG00000022537	2.67037	1.41704	0	2.58299	1.36904	0
Slc4a5	MGI:2443220	solute carrier family 4, sodium bicarbonate cotransporter, member 5	232156	ENSMUSG00000068323	2.662	1.41251	5.79118e-09	2.18742	1.12923	5.01238e-09
Sowahb	MGI:1925338	sosondowah ankyrin repeat domain family member B	78088	ENSMUSG00000045314	2.65982	1.41133	0	2.61349	1.38598	0
Sstr3	MGI:98329	somatostatin receptor 3	20607	ENSMUSG00000044933	2.65566	1.40907	0	2.88862	1.53038	0
R3hdm4	MGI:1924814	R3H domain containing 4	109284	ENSMUSG00000035781	2.65128	1.40669	0	2.98142	1.576	0
Cbr3	MGI:1309992	carbonyl reductase 3	109857	ENSMUSG00000022947	2.65003	1.40601	8.71381e-12	1.91096	0.934296	0.000139481
Ypel1	MGI:1913303	yippee-like 1 (Drosophila)	106369	ENSMUSG00000022773	2.6418	1.40152	0	3.63544	1.86213	0
Kctd1	MGI:1918269	potassium channel tetramerisation domain containing 1	106931	ENSMUSG00000036225	2.63583	1.39826	0	2.25483	1.17302	0
Fam163b	MGI:1926106	family with sequence similarity 163, member B	109349	ENSMUSG00000009216	2.63346	1.39696	0	3.35137	1.74475	0
Palm	MGI:1261814	paralemmin	18483	ENSMUSG00000035863	2.62834	1.39415	0	2.55606	1.35392	0
Scube1	MGI:1890616	signal peptide, CUB domain, EGF-like 1	64706	ENSMUSG00000016763	2.62568	1.39269	0	3.16475	1.66209	0
Mast3	MGI:2683541	microtubule associated serine/threonine kinase 3	546071	ENSMUSG00000031833	2.60276	1.38004	0	3.8201	1.93361	0
Gfod1	MGI:2145304	glucose-fructose oxidoreductase domain containing 1	328232	ENSMUSG00000051335	2.60234	1.37981	0	2.64805	1.40493	0
Gadd45b	MGI:107776	growth arrest and DNA-damage-inducible 45 beta	17873	ENSMUSG00000015312	2.59978	1.37839	1.11022e-16	2.48093	1.31088	7.43849e-15
Ccbe1	MGI:2445053	collagen and calcium binding EGF domains 1	320924	ENSMUSG00000046318	2.59515	1.37582	8.10463e-14	3.28197	1.71456	0
Rapgefl1	MGI:3611446	Rap guanine nucleotide exchange factor (GEF)-like 1	268480	ENSMUSG00000038020	2.58987	1.37288	0	3.20372	1.67975	0
Cd248	MGI:1917695	CD248 antigen, endosialin	70445	ENSMUSG00000056481	2.58822	1.37196	5.24012e-11	2.57316	1.36354	2.4556e-06
Npas2	MGI:109232	neuronal PAS domain protein 2	18143	ENSMUSG00000026077	2.58483	1.37007	0	3.114	1.63877	0
Ccnf	MGI:102551	cyclin F	12449	ENSMUSG00000072082	2.58145	1.36818	3.8336e-13	2.7115	1.43909	6.71929e-12
Kcnf1	MGI:2687399	potassium voltage-gated channel, subfamily F, member 1	382571	ENSMUSG00000051726	2.57839	1.36647	0	2.56214	1.35735	0
Il17ra	MGI:107399	interleukin 17 receptor A	16172	ENSMUSG00000002897	2.56824	1.36078	0	1.99829	0.998768	0
Tcte2	MGI:98641	t-complex-associated testis expressed 2	21646	ENSMUSG00000038347	2.56804	1.36067	4.13322e-07	1.63796	0.711903	0.013643
Dusp5	MGI:2685183	dual specificity phosphatase 5	240672	ENSMUSG00000034765	2.56306	1.35787	0	2.70182	1.43393	0
Tnfaip8l1	MGI:1913693	tumor necrosis factor, alpha-induced protein 8-like 1	66443	ENSMUSG00000044469	2.55919	1.35569	7.77156e-16	2.17123	1.11851	9.8704e-10
Cldn2	MGI:1276110	claudin 2	12738	ENSMUSG00000047230	2.55849	1.35529	1.46361e-08	1.93147	0.949703	7.64561e-07
Cbfa2t3	MGI:1338013	core-binding factor, runt domain, alpha subunit 2, translocated to, 3 (human)	12398	ENSMUSG00000006362	2.53842	1.34393	0	3.65343	1.86925	0
Ryr1	MGI:99659	ryanodine receptor 1, skeletal muscle	20190	ENSMUSG00000030592	2.53713	1.3432	0	4.32977	2.11429	0
Nfix	MGI:97311	nuclear factor I/X	18032	ENSMUSG00000001911	2.53648	1.34283	0	3.71587	1.8937	0
Lmo7	MGI:1353586	LIM domain only 7	380928	ENSMUSG00000033060	2.53582	1.34245	0	3.04918	1.60842	0
Lzts3	MGI:2656976	leucine zipper, putative tumor suppressor family member 3	241638	ENSMUSG00000037703	2.53329	1.34101	0	3.36436	1.75033	0
Grin2a	MGI:95820	glutamate receptor, ionotropic, NMDA2A (epsilon 1)	14811	ENSMUSG00000059003	2.53192	1.34023	0	3.41357	1.77128	0
Lingo1	MGI:1915522	leucine rich repeat and Ig domain containing 1	235402	ENSMUSG00000049556	2.53121	1.33983	0	4.4002	2.13757	0
Phyhip	MGI:1860417	phytanoyl-CoA hydroxylase interacting protein	105653	ENSMUSG00000003469	2.5289	1.33851	0	3.26472	1.70696	0
Satb1	MGI:105084	special AT-rich sequence binding protein 1	20230	ENSMUSG00000023927	2.52421	1.33583	0	2.26335	1.17846	0
Pip5k1c	MGI:1298224	phosphatidylinositol-4-phosphate 5-kinase, type 1 gamma	18717	ENSMUSG00000034902	2.5234	1.33537	0	3.15887	1.65941	0
Tmem198	MGI:2443133	transmembrane protein 198	319998	ENSMUSG00000051703	2.52288	1.33507	0	3.84638	1.9435	0
Car11	MGI:1336193	carbonic anhydrase 11	12348	ENSMUSG00000003273	2.52106	1.33403	0	2.38584	1.2545	0
Unc5a	MGI:894682	unc-5 netrin receptor A	107448	ENSMUSG00000025876	2.5197	1.33325	0	3.72805	1.89842	0
Lrrc25	MGI:2445284	leucine rich repeat containing 25	211228	ENSMUSG00000049988	2.51961	1.3332	5.46029e-07	2.32414	1.2167	0.00038164
Mfge8	MGI:102768	milk fat globule-EGF factor 8 protein	17304	ENSMUSG00000030605	2.51293	1.32937	0	2.39139	1.25785	0
Adra2c	MGI:87936	adrenergic receptor, alpha 2c	11553	ENSMUSG00000045318	2.50787	1.32646	0	2.48458	1.313	0
Fosb	MGI:95575	FBJ osteosarcoma oncogene B	14282	ENSMUSG00000003545	2.50299	1.32365	0	6.22153	2.63727	0
Ezr	MGI:98931	ezrin	22350	ENSMUSG00000052397	2.49786	1.32069	0	2.59443	1.37542	0
Cemip	MGI:2443629	cell migration inducing protein, hyaluronan binding	80982	ENSMUSG00000052353	2.49739	1.32042	0	3.09431	1.62962	0
Dlgap1	MGI:1346065	discs, large (Drosophila) homolog-associated protein 1	224997	ENSMUSG00000003279	2.48918	1.31567	0	2.3342	1.22293	0
Myo5b	MGI:106598	myosin VB	17919	ENSMUSG00000025885	2.48628	1.31399	0	3.10297	1.63365	0
Tmem72	MGI:2442707	transmembrane protein 72	319776	ENSMUSG00000048108	2.48508	1.31329	2.249e-05	2.12492	1.08741	6.04272e-05
Cplx2	MGI:104726	complexin 2	12890	ENSMUSG00000025867	2.48454	1.31298	0	2.60821	1.38306	0
Etv5	MGI:1096867	ets variant 5	104156	ENSMUSG00000013089	2.48356	1.31241	0	1.97116	0.979043	0
Lrrk2	MGI:1913975	leucine-rich repeat kinase 2	66725	ENSMUSG00000036273	2.47746	1.30886	0	2.50292	1.32361	0
Foxo6	MGI:2676586	forkhead box O6	329934	ENSMUSG00000052135	2.46601	1.30218	0	3.21505	1.68484	0
Ntng2	MGI:2159341	netrin G2	171171	ENSMUSG00000035513	2.45898	1.29806	0	2.69673	1.43121	0
Arhgef25	MGI:1277173	Rho guanine nucleotide exchange factor (GEF) 25	52666	ENSMUSG00000019467	2.45443	1.29539	0	2.12958	1.09057	0
Kcnh1	MGI:1341721	potassium voltage-gated channel, subfamily H (eag-related), member 1	16510	ENSMUSG00000058248	2.4542	1.29525	0	2.67675	1.42048	0
Drd1	MGI:99578	dopamine receptor D1	13488	ENSMUSG00000021478	2.45231	1.29414	0	1.90036	0.926275	0
Pak6	MGI:2679420	p21 protein (Cdc42/Rac)-activated kinase 6	214230	ENSMUSG00000074923	2.44794	1.29157	0	2.98858	1.57946	0
Fxyd5	MGI:1201785	FXYD domain-containing ion transport regulator 5	18301	ENSMUSG00000009687	2.44638	1.29065	0	1.6796	0.748119	5.77072e-12
Ppp1r3g	MGI:1923737	protein phosphatase 1, regulatory (inhibitor) subunit 3G	76487	ENSMUSG00000050423	2.4404	1.28712	0	4.01144	2.00412	0
Pgbd5	MGI:2429955	piggyBac transposable element derived 5	209966	ENSMUSG00000050751	2.4389	1.28623	0	2.78267	1.47647	0
Pik3r6	MGI:2144613	phosphoinositide-3-kinase, regulatory subunit 6	104709	ENSMUSG00000046207	2.42959	1.28071	4.56282e-08	2.61465	1.38662	2.71406e-07
Pcdh1	MGI:104692	protocadherin 1	75599	ENSMUSG00000051375	2.42464	1.27777	0	2.62064	1.38992	0
Arpp19	MGI:1891691	cAMP-regulated phosphoprotein 19	59046	ENSMUSG00000007656	2.42326	1.27695	0	1.97273	0.980195	0
Klf16	MGI:2153049	Kruppel-like factor 16	118445	ENSMUSG00000035397	2.42185	1.27611	0	2.78775	1.4791	0
Ccsap	MGI:1920670	centriole, cilia and spindle associated protein	73420	ENSMUSG00000031971	2.42088	1.27553	0	2.39835	1.26204	0
Pde1a	MGI:1201792	phosphodiesterase 1A, calmodulin-dependent	18573	ENSMUSG00000059173	2.41488	1.27195	0	2.65715	1.40988	0
Col6a1	MGI:88459	collagen, type VI, alpha 1	12833	ENSMUSG00000001119	2.41476	1.27188	0	3.43419	1.77997	0
Grin2b	MGI:95821	glutamate receptor, ionotropic, NMDA2B (epsilon 2)	14812	ENSMUSG00000030209	2.41327	1.27099	0	2.87601	1.52407	0
Hipk4	MGI:2685008	homeodomain interacting protein kinase 4	233020	ENSMUSG00000040424	2.4116	1.26999	0	3.32453	1.73315	0
Gal3st3	MGI:3617843	galactose-3-O-sulfotransferase 3	545276	ENSMUSG00000047658	2.40532	1.26623	0	3.99429	1.99794	0
Car7	MGI:103100	carbonic anhydrase 7	12354	ENSMUSG00000031883	2.40419	1.26555	0	2.14744	1.10262	1.85185e-13
Gpr26	MGI:2441758	G protein-coupled receptor 26	233919	ENSMUSG00000040125	2.40071	1.26346	0	2.33968	1.22631	0
Pik3r2	MGI:1098772	phosphatidylinositol 3-kinase, regulatory subunit, polypeptide 2 (p85 beta)	18709	ENSMUSG00000031834	2.39668	1.26104	0	2.67217	1.41801	0
Nell2	MGI:1858510	NEL-like 2	54003	ENSMUSG00000022454	2.39414	1.25951	0	2.0178	1.01278	0
Inf2	MGI:1917685	inverted formin, FH2 and WH2 domain containing	70435	ENSMUSG00000037679	2.39272	1.25865	0	3.41054	1.77	0
Rasl10b	MGI:2685575	RAS-like, family 10, member B	276952	ENSMUSG00000020684	2.38963	1.25679	0	1.99043	0.993082	0
Smad3	MGI:1201674	SMAD family member 3	17127	ENSMUSG00000032402	2.38758	1.25555	0	2.99453	1.58233	0
Akap5	MGI:2685104	A kinase (PRKA) anchor protein 5	238276	ENSMUSG00000021057	2.38603	1.25461	0	3.16214	1.6609	0
Cdk5r2	MGI:1330828	cyclin-dependent kinase 5, regulatory subunit 2 (p39)	12570	ENSMUSG00000090071	2.38084	1.25147	0	3.9628	1.98652	0
Pamr1	MGI:2445082	peptidase domain containing associated with muscle regeneration 1	210622	ENSMUSG00000027188	2.38024	1.25111	0	2.8913	1.53172	0
Fosl2	MGI:102858	fos-like antigen 2	14284	ENSMUSG00000029135	2.37486	1.24784	0	3.02013	1.59461	0
Trpv6	MGI:1927259	transient receptor potential cation channel, subfamily V, member 6	64177	ENSMUSG00000029868	2.36994	1.24485	4.0775e-06	3.01584	1.59256	1.06755e-08
Rbp4	MGI:97879	retinol binding protein 4, plasma	19662	ENSMUSG00000024990	2.36861	1.24404	4.52971e-14	1.80144	0.84915	3.56274e-06
Rasd2	MGI:1922391	RASD family, member 2	75141	ENSMUSG00000034472	2.36697	1.24304	0	1.8304	0.872158	0
Gprin1	MGI:1349455	G protein-regulated inducer of neurite outgrowth 1	26913	ENSMUSG00000069227	2.36461	1.2416	0	2.49369	1.31828	0
Calhm2	MGI:1919941	calcium homeostasis modulator 2	72691	ENSMUSG00000033033	2.36418	1.24134	3.91515e-10	2.29045	1.19563	2.62543e-07
Rab15	MGI:1916865	RAB15, member RAS oncogene family	104886	ENSMUSG00000021062	2.364	1.24123	0	2.70202	1.43404	0
Olfml2b	MGI:2443310	olfactomedin-like 2B	320078	ENSMUSG00000038463	2.36307	1.24066	5.55112e-16	3.37	1.75275	0
Pknox2	MGI:2445415	Pbx/knotted 1 homeobox 2	208076	ENSMUSG00000035934	2.35636	1.23656	0	2.27231	1.18416	0
Sec14l1	MGI:1921386	SEC14-like lipid binding 1	74136	ENSMUSG00000020823	2.35295	1.23447	0	2.73959	1.45396	0
Wasf1	MGI:1890563	WAS protein family, member 1	83767	ENSMUSG00000019831	2.3529	1.23444	0	2.61378	1.38614	0
Rapgef4	MGI:1917723	Rap guanine nucleotide exchange factor (GEF) 4	56508	ENSMUSG00000049044	2.35068	1.23308	0	2.6931	1.42927	0
C2cd4b	MGI:1922947	C2 calcium-dependent domain containing 4B	75697	ENSMUSG00000091956	2.34655	1.23054	0.00212732	2.61465	1.38662	0.0101363
Gpr150	MGI:2441872	G protein-coupled receptor 150	238725	ENSMUSG00000045509	2.34453	1.2293	1.73578e-08	1.91834	0.939855	0.000211173
Prkcg	MGI:97597	protein kinase C, gamma	18752	ENSMUSG00000078816	2.34403	1.22899	0	2.67263	1.41826	0
Camk4	MGI:88258	calcium/calmodulin-dependent protein kinase IV	12326	ENSMUSG00000038128	2.34364	1.22875	0	2.0856	1.06046	0
Dnajb5	MGI:1930018	DnaJ heat shock protein family (Hsp40) member B5	56323	ENSMUSG00000036052	2.34312	1.22843	0	2.57237	1.3631	0
Gm3230	MGI:3781408	predicted gene 3230	100041244	null	2.34159	1.22749	0.000329081	1.80766	0.854125	0.0120977
Slc24a4	MGI:2447362	solute carrier family 24 (sodium/potassium/calcium exchanger), member 4	238384	ENSMUSG00000041771	2.3412	1.22725	0	2.80088	1.48588	0
Bsn	MGI:1277955	bassoon	12217	ENSMUSG00000032589	2.33997	1.22649	0	3.38459	1.75898	0
Celsr1	MGI:1100883	cadherin, EGF LAG seven-pass G-type receptor 1	12614	ENSMUSG00000016028	2.3305	1.22064	0	2.45619	1.29642	4.10783e-15
Hist2h2bb	MGI:2448413	histone cluster 2, H2bb	319189	ENSMUSG00000105827	2.32835	1.21931	0.00326588	5.93945	2.57033	4.35935e-07
Mfap4	MGI:1342276	microfibrillar-associated protein 4	76293	ENSMUSG00000042436	2.32835	1.21931	7.93064e-05	3.63519	1.86203	1.84601e-06
Rasgef1a	MGI:1917977	RasGEF domain family, member 1A	70727	ENSMUSG00000030134	2.32344	1.21626	0	2.40861	1.2682	0
Epor	MGI:95408	erythropoietin receptor	13857	ENSMUSG00000006235	2.31858	1.21324	2.22045e-16	1.85436	0.890925	1.86956e-07
Crip2	MGI:1915587	cysteine rich protein 2	68337	ENSMUSG00000006356	2.31843	1.21315	0	2.35166	1.23368	0
Fam189a1	MGI:1917888	family with sequence similarity 189, member A1	70638	ENSMUSG00000030518	2.3161	1.2117	0	2.4614	1.29948	0
Tmem132a	MGI:2147810	transmembrane protein 132A	98170	ENSMUSG00000024736	2.31503	1.21103	0	4.06391	2.02287	0
Hivep2	MGI:1338076	human immunodeficiency virus type I enhancer binding protein 2	15273	ENSMUSG00000015501	2.30883	1.20716	0	2.51767	1.33209	0
Ctgf	MGI:95537	connective tissue growth factor	14219	ENSMUSG00000019997	2.3072	1.20614	0	2.26739	1.18103	0
Pkig	MGI:1343086	protein kinase inhibitor, gamma	18769	ENSMUSG00000035268	2.30713	1.2061	0	1.86151	0.89647	0
Cacnb1	MGI:102522	calcium channel, voltage-dependent, beta 1 subunit	12295	ENSMUSG00000020882	2.30411	1.20421	0	4.13406	2.04756	0
Zfpm1	MGI:1095400	zinc finger protein, multitype 1	22761	ENSMUSG00000049577	2.29746	1.20004	0	4.46562	2.15886	0
Acap3	MGI:2153589	ArfGAP with coiled-coil, ankyrin repeat and PH domains 3	140500	ENSMUSG00000029033	2.29396	1.19784	0	3.0463	1.60706	0
Ppp1r1a	MGI:1889595	protein phosphatase 1, regulatory (inhibitor) subunit 1A	58200	ENSMUSG00000022490	2.28322	1.19107	0	3.52128	1.8161	0
Extl1	MGI:1888742	exostoses (multiple)-like 1	56219	ENSMUSG00000028838	2.2824	1.19055	0	3.53035	1.81981	0
Epn1	MGI:1333763	epsin 1	13854	ENSMUSG00000035203	2.27504	1.18589	0	2.25928	1.17586	0
Rims1	MGI:2152971	regulating synaptic membrane exocytosis 1	116837	ENSMUSG00000041670	2.27415	1.18533	0	3.0428	1.6054	0
Mcm5	MGI:103197	minichromosome maintenance complex component 5	17218	ENSMUSG00000005410	2.27379	1.1851	6.44707e-13	1.80766	0.854125	9.17198e-06
Sidt1	MGI:2443155	SID1 transmembrane family, member 1	320007	ENSMUSG00000022696	2.27348	1.1849	0	2.28823	1.19423	0
Zfp697	MGI:2139736	zinc finger protein 697	242109	ENSMUSG00000050064	2.27146	1.18362	0	2.36366	1.24102	3.88578e-15
Neto1	MGI:2180216	neuropilin (NRP) and tolloid (TLL)-like 1	246317	ENSMUSG00000050321	2.2693	1.18225	0	2.38522	1.25412	0
St6galnac5	MGI:1349471	ST6 (alpha-N-acetyl-neuraminyl-2,3-beta-galactosyl-1,3)-N-acetylgalactosaminide alpha-2,6-sialyltransferase 5	26938	ENSMUSG00000039037	2.26924	1.18221	0	3.07039	1.61842	0
Speg	MGI:109282	SPEG complex locus	11790	ENSMUSG00000026207	2.26556	1.17987	0	3.59216	1.84485	0
Stra6	MGI:107742	stimulated by retinoic acid gene 6	20897	ENSMUSG00000032327	2.26351	1.17856	0	1.863	0.897627	1.15541e-09
Adrb1	MGI:87937	adrenergic receptor, beta 1	11554	ENSMUSG00000035283	2.26045	1.17661	0	2.31548	1.21131	0
Ppfia3	MGI:1924037	protein tyrosine phosphatase, receptor type, f polypeptide (PTPRF), interacting protein (liprin), alpha 3	76787	ENSMUSG00000003863	2.26045	1.17661	0	2.81238	1.49179	0
Sept9	MGI:1858222	septin 9	53860	ENSMUSG00000059248	2.25996	1.1763	0	2.17419	1.12048	0
Frzb	MGI:892032	frizzled-related protein	20378	ENSMUSG00000027004	2.25948	1.17599	1.11022e-16	1.81293	0.858325	4.23621e-10
Nlk	MGI:1201387	nemo like kinase	18099	ENSMUSG00000017376	2.25671	1.17422	0	2.10513	1.07391	0
Snph	MGI:2139270	syntaphilin	241727	ENSMUSG00000027457	2.25129	1.17075	0	2.25386	1.1724	0
Ppp2r2c	MGI:2442660	protein phosphatase 2, regulatory subunit B, gamma	269643	ENSMUSG00000029120	2.24932	1.16949	0	1.98187	0.986862	0
Ppp3ca	MGI:107164	protein phosphatase 3, catalytic subunit, alpha isoform	19055	ENSMUSG00000028161	2.24786	1.16855	0	2.67131	1.41755	0
Ephb6	MGI:1096338	Eph receptor B6	13848	ENSMUSG00000029869	2.24716	1.1681	0	2.54983	1.3504	0
Srf	MGI:106658	serum response factor	20807	ENSMUSG00000015605	2.24675	1.16784	0	2.44862	1.29197	0
Rilpl1	MGI:1922945	Rab interacting lysosomal protein-like 1	75695	ENSMUSG00000029392	2.24561	1.16711	0	2.04872	1.03472	0
Glyctk	MGI:2444085	glycerate kinase	235582	ENSMUSG00000020258	2.24521	1.16685	9.95759e-13	2.41965	1.2748	2.42362e-12
Crhbp	MGI:88497	corticotropin releasing hormone binding protein	12919	ENSMUSG00000021680	2.24443	1.16635	0	1.96141	0.971892	5.32907e-15
Rxrg	MGI:98216	retinoid X receptor gamma	20183	ENSMUSG00000015843	2.24218	1.1649	0	1.74431	0.802653	0
Chn1	MGI:1915674	chimerin 1	108699	ENSMUSG00000056486	2.23662	1.16132	0	3.06864	1.6176	0
Brms1	MGI:2388804	breast cancer metastasis-suppressor 1	107392	ENSMUSG00000080268	2.23509	1.16033	0	2.22945	1.15669	0
Nptx2	MGI:1858209	neuronal pentraxin 2	53324	ENSMUSG00000059991	2.2342	1.15976	0	2.52794	1.33796	0
Evc2	MGI:1915775	Ellis van Creveld syndrome 2	68525	ENSMUSG00000050248	2.23287	1.1589	0	3.84171	1.94175	0
Ier5l	MGI:1919750	immediate early response 5-like	72500	ENSMUSG00000089762	2.23173	1.15816	0	5.56245	2.47572	0
Fam205c	MGI:2679716	family with sequence similarity 205, member C	277773	ENSMUSG00000050141	2.2247	1.15361	1.27004e-09	4.40264	2.13837	0
Ncan	MGI:104694	neurocan	13004	ENSMUSG00000002341	2.22425	1.15332	0	2.36858	1.24402	0
Lin7b	MGI:1330858	lin-7 homolog B (C. elegans)	22342	ENSMUSG00000003872	2.22014	1.15065	0	1.80613	0.852905	0
Osbp2	MGI:1921559	oxysterol binding protein 2	74309	ENSMUSG00000020435	2.21906	1.14995	0	2.5175	1.33199	0
Tmem132d	MGI:3044963	transmembrane protein 132D	243274	ENSMUSG00000034310	2.21451	1.14699	0	2.6909	1.42809	0
Pde10a	MGI:1345143	phosphodiesterase 10A	23984	ENSMUSG00000023868	2.21128	1.14488	0	2.58505	1.37019	0
Shank1	MGI:3613677	SH3/ankyrin domain gene 1	243961	ENSMUSG00000038738	2.20369	1.13992	0	4.32341	2.11217	0
Cx3cl1	MGI:1097153	chemokine (C-X3-C motif) ligand 1	20312	ENSMUSG00000031778	2.20337	1.13971	0	2.32516	1.21733	0
Efnb2	MGI:105097	ephrin B2	13642	ENSMUSG00000001300	2.20256	1.13918	0	1.64205	0.715501	0
Crtc1	MGI:2142523	CREB regulated transcription coactivator 1	382056	ENSMUSG00000003575	2.20099	1.13815	0	2.76012	1.46473	0
Camta2	MGI:2135957	calmodulin binding transcription activator 2	216874	ENSMUSG00000040712	2.19868	1.13664	0	2.75635	1.46276	0
Matn2	MGI:109613	matrilin 2	17181	ENSMUSG00000022324	2.19643	1.13516	0	2.68275	1.42371	0
Crlf1	MGI:1340030	cytokine receptor-like factor 1	12931	ENSMUSG00000007888	2.19606	1.13492	6.25338e-05	4.77738	2.25622	3.4639e-13
Itga5	MGI:96604	integrin alpha 5 (fibronectin receptor alpha)	16402	ENSMUSG00000000555	2.19276	1.13275	6.93775e-11	2.19501	1.13423	1.62595e-07
Barx2	MGI:109617	BarH-like homeobox 2	12023	ENSMUSG00000032033	2.18283	1.1262	0.000430447	1.99637	0.997382	0.00178664
Ccl17	MGI:1329039	chemokine (C-C motif) ligand 17	20295	ENSMUSG00000031780	2.18283	1.1262	0.0290041	5.423	2.43909	0.00092038
Nfib	MGI:103188	nuclear factor I/B	18028	ENSMUSG00000008575	2.17863	1.12342	0	1.80041	0.848322	0
Klf13	MGI:1354948	Kruppel-like factor 13	50794	ENSMUSG00000052040	2.1781	1.12307	0	1.94368	0.958789	0
Snca	MGI:1277151	synuclein, alpha	20617	ENSMUSG00000025889	2.17641	1.12195	0	1.89138	0.919436	0
Nr4a2	MGI:1352456	nuclear receptor subfamily 4, group A, member 2	18227	ENSMUSG00000026826	2.17594	1.12164	0	4.36245	2.12514	0
Rfc5	MGI:1919401	replication factor C (activator 1) 5	72151	ENSMUSG00000029363	2.1746	1.12075	1.57474e-12	1.81022	0.856164	2.44794e-07
Nab2	MGI:107563	Ngfi-A binding protein 2	17937	ENSMUSG00000025402	2.17112	1.11844	0	2.76462	1.46708	0
Dlg4	MGI:1277959	discs, large homolog 4 (Drosophila)	13385	ENSMUSG00000020886	2.16436	1.11394	0	2.02656	1.01903	0
Arf3	MGI:99432	ADP-ribosylation factor 3	11842	ENSMUSG00000051853	2.16223	1.11252	0	1.80332	0.850656	0
Faah	MGI:109609	fatty acid amide hydrolase	14073	ENSMUSG00000034171	2.16015	1.11113	0	2.00636	1.00458	0
Frmd6	MGI:2442579	FERM domain containing 6	319710	ENSMUSG00000048285	2.15097	1.10499	0	2.90223	1.53716	0
Atoh8	MGI:1918343	atonal bHLH transcription factor 8	71093	ENSMUSG00000037621	2.14744	1.10262	4.21315e-05	1.96658	0.975687	0.00233
Rnf165	MGI:2444521	ring finger protein 165	225743	ENSMUSG00000025427	2.14428	1.10049	0	2.47264	1.30605	0
Batf3	MGI:1925491	basic leucine zipper transcription factor, ATF-like 3	381319	ENSMUSG00000026630	2.14315	1.09973	0.0260064	2.40161	1.264	0.0102575
Adgrb2	MGI:2451244	adhesion G protein-coupled receptor B2	230775	ENSMUSG00000028782	2.14283	1.09952	0	4.05328	2.01909	0
Tmod1	MGI:98775	tropomodulin 1	21916	ENSMUSG00000028328	2.13918	1.09706	0	1.93536	0.952604	0
Stk32c	MGI:2385336	serine/threonine kinase 32C	57740	ENSMUSG00000015981	2.13883	1.09682	0	1.74885	0.806405	0
Me3	MGI:1916679	malic enzyme 3, NADP(+)-dependent, mitochondrial	109264	ENSMUSG00000030621	2.13464	1.09399	0	2.03089	1.02211	0
Syt16	MGI:2673872	synaptotagmin XVI	238266	ENSMUSG00000044912	2.13184	1.0921	0	2.18369	1.12677	0
Plcd3	MGI:107451	phospholipase C, delta 3	72469	ENSMUSG00000020937	2.13031	1.09106	0	1.85931	0.894767	1.87206e-12
Serpina9	MGI:1919157	serine (or cysteine) peptidase inhibitor, clade A (alpha-1 antiproteinase, antitrypsin), member 9	71907	ENSMUSG00000058260	2.1296	1.09058	1.69975e-13	1.70437	0.769236	3.67581e-07
Trpc6	MGI:109523	transient receptor potential cation channel, subfamily C, member 6	22068	ENSMUSG00000031997	2.12937	1.09043	4.77053e-11	4.10002	2.03563	0
C130074G19Rik	MGI:2444831	RIKEN cDNA C130074G19 gene	226777	ENSMUSG00000039349	2.12364	1.08654	0	2.66761	1.41555	0
4933432I09Rik	MGI:1914029	RIKEN cDNA 4933432I09 gene	66779	null	2.12046	1.08438	0.0135156	16.269	4.02405	2.93068e-09
9430020K01Rik	MGI:2685174	RIKEN cDNA 9430020K01 gene	240185	ENSMUSG00000033960	2.11847	1.08302	0	1.90228	0.92773	0
Cpne5	MGI:2385908	copine V	240058	ENSMUSG00000024008	2.11174	1.07843	0	3.13697	1.64937	0
Camkv	MGI:2384296	CaM kinase-like vesicle-associated	235604	ENSMUSG00000032936	2.11114	1.07802	0	3.12748	1.645	0
Col19a1	MGI:1095415	collagen, type XIX, alpha 1	12823	ENSMUSG00000026141	2.10739	1.07546	0	2.87364	1.52288	0
Kcnh7	MGI:2159566	potassium voltage-gated channel, subfamily H (eag-related), member 7	170738	ENSMUSG00000059742	2.10564	1.07426	0	3.11396	1.63875	0
Otub2	MGI:1915399	OTU domain, ubiquitin aldehyde binding 2	68149	ENSMUSG00000021203	2.1056	1.07423	0	1.89766	0.924223	0
Rasgrp1	MGI:1314635	RAS guanyl releasing protein 1	19419	ENSMUSG00000027347	2.10525	1.07399	0	1.87791	0.909126	0
Gabrd	MGI:95622	gamma-aminobutyric acid (GABA) A receptor, subunit delta	14403	ENSMUSG00000029054	2.10484	1.07371	0	2.09465	1.06671	0
Scara3	MGI:2444418	scavenger receptor class A, member 3	219151	ENSMUSG00000034463	2.10254	1.07213	0	2.15382	1.1069	0
Mpp3	MGI:1328354	membrane protein, palmitoylated 3 (MAGUK p55 subfamily member 3)	13384	ENSMUSG00000052373	2.10239	1.07203	0	2.08959	1.06322	0
Penk	MGI:104629	preproenkephalin	18619	ENSMUSG00000045573	2.09839	1.06928	0	1.70473	0.769547	0
Slc16a2	MGI:1203732	solute carrier family 16 (monocarboxylic acid transporters), member 2	20502	ENSMUSG00000033965	2.0975	1.06867	0	1.87915	0.910082	0
Dusp7	MGI:2387100	dual specificity phosphatase 7	235584	ENSMUSG00000053716	2.09698	1.06831	0	1.8635	0.898013	0
Pou6f1	MGI:102935	POU domain, class 6, transcription factor 1	19009	ENSMUSG00000009739	2.0965	1.06798	0	2.49291	1.31783	0
Abhd17a	MGI:106388	abhydrolase domain containing 17A	216169	ENSMUSG00000003346	2.09446	1.06658	0	1.82135	0.865007	0
Tcf4	MGI:98506	transcription factor 4	21413	ENSMUSG00000053477	2.09143	1.06449	0	2.22079	1.15107	0
Ptp4a3	MGI:1277098	protein tyrosine phosphatase 4a3	19245	ENSMUSG00000059895	2.09107	1.06424	0	1.77947	0.831448	0
Gramd2	MGI:3528937	GRAM domain containing 2	546134	ENSMUSG00000074259	2.09092	1.06414	6.90687e-05	2.63403	1.39727	5.00231e-07
B4galt2	MGI:1858493	UDP-Gal:betaGlcNAc beta 1,4- galactosyltransferase, polypeptide 2	53418	ENSMUSG00000028541	2.09023	1.06366	0	2.63662	1.39869	0
Cyp46a1	MGI:1341877	cytochrome P450, family 46, subfamily a, polypeptide 1	13116	ENSMUSG00000021259	2.08916	1.06292	0	1.76136	0.816686	0
Nuak1	MGI:1925226	NUAK family, SNF1-like kinase, 1	77976	ENSMUSG00000020032	2.08808	1.06218	0	2.412	1.27023	0
Lpl	MGI:96820	lipoprotein lipase	16956	ENSMUSG00000015568	2.08743	1.06173	2.55351e-15	1.76155	0.816844	2.79354e-10
Pip4k2c	MGI:2152214	phosphatidylinositol-5-phosphate 4-kinase, type II, gamma	117150	ENSMUSG00000025417	2.08729	1.06163	0	2.62384	1.39168	0
Ephb3	MGI:104770	Eph receptor B3	13845	ENSMUSG00000005958	2.08047	1.05691	0	2.38039	1.2512	0
Gda	MGI:95678	guanine deaminase	14544	ENSMUSG00000058624	2.07369	1.0522	0	2.17293	1.11964	0
Cnih2	MGI:1277225	cornichon family AMPA receptor auxiliary protein 2	12794	ENSMUSG00000024873	2.06842	1.04853	0	2.00375	1.0027	0
Smpd3	MGI:1927578	sphingomyelin phosphodiesterase 3, neutral	58994	ENSMUSG00000031906	2.06451	1.0458	0	2.62039	1.38978	0
1110032F04Rik	MGI:1915975	RIKEN cDNA 1110032F04 gene	68725	ENSMUSG00000046999	2.06438	1.04571	6.84119e-13	1.99754	0.998226	5.90625e-10
Acot5	MGI:2384969	acyl-CoA thioesterase 5	217698	ENSMUSG00000042540	2.06059	1.04306	8.26053e-06	2.66845	1.416	1.25036e-06
Car4	MGI:1096574	carbonic anhydrase 4	12351	ENSMUSG00000000805	2.06027	1.04283	0	2.17603	1.1217	0
Dusp6	MGI:1914853	dual specificity phosphatase 6	67603	ENSMUSG00000019960	2.05967	1.04241	0	2.55985	1.35606	0
Htr6	MGI:1196627	5-hydroxytryptamine (serotonin) receptor 6	15565	ENSMUSG00000028747	2.05928	1.04214	4.53255e-06	3.54155	1.82438	3.60056e-09
Moxd1	MGI:1921582	monooxygenase, DBH-like 1	59012	ENSMUSG00000020000	2.05811	1.04132	1.62481e-12	1.77562	0.828321	7.07518e-09
Nsmf	MGI:1861755	NMDA receptor synaptonuclear signaling and neuronal migration factor	56876	ENSMUSG00000006476	2.05466	1.0389	0	1.80353	0.850823	0
Clec18a	MGI:2672935	C-type lectin domain family 18, member A	353287	ENSMUSG00000033633	2.05443	1.03874	0.000253696	2.92006	1.546	1.10493e-07
Kcnb1	MGI:96666	potassium voltage gated channel, Shab-related subfamily, member 1	16500	ENSMUSG00000050556	2.05208	1.03709	0	3.89793	1.96271	0
Rundc3a	MGI:1858752	RUN domain containing 3A	51799	ENSMUSG00000006575	2.05082	1.0362	0	1.92958	0.94829	0
Fbln2	MGI:95488	fibulin 2	14115	ENSMUSG00000064080	2.05025	1.0358	3.70926e-13	2.891	1.53157	0
Mzf1	MGI:107457	myeloid zinc finger 1	109889	ENSMUSG00000030380	2.04957	1.03532	1.11704e-09	2.9673	1.56915	1.13243e-14
Diras2	MGI:1915453	DIRAS family, GTP-binding RAS-like 2	68203	ENSMUSG00000047842	2.04557	1.0325	0	2.04098	1.02926	0
Mras	MGI:1100856	muscle and microspikes RAS	17532	ENSMUSG00000032470	2.04518	1.03223	0	2.10165	1.07152	0
Jph4	MGI:2443113	junctophilin 4	319984	ENSMUSG00000022208	2.03973	1.02838	0	2.69611	1.43088	0
Mertk	MGI:96965	c-mer proto-oncogene tyrosine kinase	17289	ENSMUSG00000014361	2.03944	1.02817	0	1.71388	0.777262	0
5730522E02Rik	MGI:1917876	RIKEN cDNA 5730522E02 gene	70626	ENSMUSG00000032985	2.03732	1.02667	0.00864933	3.55077	1.82813	7.70598e-06
Hivep3	MGI:106589	human immunodeficiency virus type I enhancer binding protein 3	16656	ENSMUSG00000028634	2.03732	1.02667	0	3.24307	1.69736	0
Kctd14	MGI:1289222	potassium channel tetramerisation domain containing 14	233529	ENSMUSG00000051727	2.03732	1.02667	1.63741e-06	1.81254	0.858009	0.000178044
Zfp341	MGI:2682937	zinc finger protein 341	228807	ENSMUSG00000059842	2.03732	1.02667	3.4639e-14	1.63318	0.707682	1.28054e-05
Numbl	MGI:894702	numb-like	18223	ENSMUSG00000063160	2.03685	1.02634	0	2.58315	1.36913	0
Il16	MGI:1270855	interleukin 16	16170	ENSMUSG00000001741	2.03521	1.02518	3.24296e-13	2.95732	1.56429	0
Pdgfb	MGI:97528	platelet derived growth factor, B polypeptide	18591	ENSMUSG00000000489	2.03495	1.02499	0	2.73216	1.45004	0
Sf3b5	MGI:1913375	splicing factor 3b, subunit 5	66125	ENSMUSG00000078348	2.03114	1.02229	0	1.67819	0.746908	0
Kctd16	MGI:1914659	potassium channel tetramerisation domain containing 16	383348	ENSMUSG00000051401	2.02821	1.02021	0	3.3985	1.7649	0
Zfp296	MGI:1926956	zinc finger protein 296	63872	ENSMUSG00000011267	2.02692	1.01929	0.00116589	1.71784	0.780596	0.0265796
Emx2	MGI:95388	empty spiracles homeobox 2	13797	ENSMUSG00000043969	2.0267	1.01913	6.91114e-13	2.82075	1.49608	0
1700003E16Rik	MGI:1919087	RIKEN cDNA 1700003E16 gene	71837	ENSMUSG00000030030	2.02528	1.01812	0	1.77145	0.824928	2.89247e-10
Slit3	MGI:1315202	slit homolog 3 (Drosophila)	20564	ENSMUSG00000056427	2.02382	1.01708	0	3.56776	1.83502	0
Map3k10	MGI:1346879	mitogen-activated protein kinase kinase kinase 10	269881	ENSMUSG00000040390	2.02352	1.01687	0	2.90086	1.53648	0
Prr7	MGI:3487246	proline rich 7 (synaptic)	432763	ENSMUSG00000034686	2.0223	1.016	0	4.91472	2.29711	0
Mpp2	MGI:1858257	membrane protein, palmitoylated 2 (MAGUK p55 subfamily member 2)	50997	ENSMUSG00000017314	2.0217	1.01557	0	2.21316	1.14611	0
Stum	MGI:2138735	mechanosensory transduction mediator	381310	ENSMUSG00000053963	2.01848	1.01327	0	2.13595	1.09488	0
Piezo1	MGI:3603204	piezo-type mechanosensitive ion channel component 1	234839	ENSMUSG00000014444	2.01759	1.01263	5.55112e-16	2.06152	1.04371	2.25753e-12
Celf5	MGI:2442333	CUGBP, Elav-like family member 5	319586	ENSMUSG00000034818	2.01292	1.00929	0	3.46285	1.79196	0
Matk	MGI:99259	megakaryocyte-associated tyrosine kinase	17179	ENSMUSG00000004933	2.01252	1.009	0	1.98936	0.992305	0
Grik5	MGI:95818	glutamate receptor, ionotropic, kainate 5 (gamma 2)	14809	ENSMUSG00000003378	2.01211	1.00871	0	3.19532	1.67596	0
Mink1	MGI:1355329	misshapen-like kinase 1 (zebrafish)	50932	ENSMUSG00000020827	2.00932	1.00671	0	2.44071	1.2873	0
Dapp1	MGI:1347063	dual adaptor for phosphotyrosine and 3-phosphoinositides 1	26377	ENSMUSG00000028159	2.00898	1.00646	1.30133e-10	2.17073	1.11818	1.88394e-12
R3hdm1	MGI:2448514	R3H domain containing 1	226412	ENSMUSG00000056211	2.0079	1.00569	0	2.95705	1.56416	0
Dio2	MGI:1338833	deiodinase, iodothyronine, type II	13371	ENSMUSG00000007682	2.00316	1.00228	0	2.06712	1.04762	0
Tnfaip8l3	MGI:2685363	tumor necrosis factor, alpha-induced protein 8-like 3	244882	ENSMUSG00000074345	1.99851	0.998924	1.30438e-08	2.50122	1.32263	7.12652e-13
Wnt9a	MGI:2446084	wingless-type MMTV integration site family, member 9A	216795	ENSMUSG00000000126	1.99779	0.998405	0	2.36602	1.24246	0
Shank2	MGI:2671987	SH3/ankyrin domain gene 2	210274	ENSMUSG00000037541	1.99513	0.996484	0	3.71925	1.89501	0
Sprn	MGI:3582583	shadow of prion protein	212518	ENSMUSG00000045733	1.99463	0.996122	0	1.85796	0.89372	0
Inpp5d	MGI:107357	inositol polyphosphate-5-phosphatase D	16331	ENSMUSG00000026288	1.99184	0.994101	0	1.64703	0.719864	1.72228e-11
Csrnp1	MGI:2387989	cysteine-serine-rich nuclear protein 1	215418	ENSMUSG00000032515	1.99023	0.992938	3.91909e-12	2.6722	1.41803	8.32667e-15
Lrrc8b	MGI:2141353	leucine rich repeat containing 8 family, member B	433926	ENSMUSG00000070639	1.98249	0.987315	0	2.33558	1.22378	0
Col6a2	MGI:88460	collagen, type VI, alpha 2	12834	ENSMUSG00000020241	1.97939	0.985054	0	4.01572	2.00566	0
Fbxw7	MGI:1354695	F-box and WD-40 domain protein 7	50754	ENSMUSG00000028086	1.97822	0.984203	0	1.95322	0.965855	0
Rprm	MGI:1915124	reprimo, TP53 dependent G2 arrest mediator candidate	67874	ENSMUSG00000075334	1.97784	0.983926	0	2.26732	1.18099	0
Poc1a	MGI:1917485	POC1 centriolar protein A	70235	ENSMUSG00000023345	1.97404	0.981154	1.08877e-06	2.63772	1.39929	2.55773e-09
Sst	MGI:98326	somatostatin	20604	ENSMUSG00000004366	1.97365	0.980869	0	1.96874	0.97727	0
Sstr2	MGI:98328	somatostatin receptor 2	20606	ENSMUSG00000047904	1.97178	0.979499	6.13953e-13	1.87048	0.903406	8.67027e-09
Tmem255b	MGI:2685533	transmembrane protein 255B	272465	ENSMUSG00000038457	1.97159	0.979363	0.00111187	2.36971	1.24471	0.00101887
Prkce	MGI:97599	protein kinase C, epsilon	18754	ENSMUSG00000045038	1.97091	0.978859	0	2.00983	1.00707	0
Mchr1	MGI:2180756	melanin-concentrating hormone receptor 1	207911	ENSMUSG00000050164	1.97015	0.978306	0	1.98715	0.990704	0
Arx	MGI:1097716	aristaless related homeobox	11878	ENSMUSG00000035277	1.96963	0.977924	3.13832e-11	2.07349	1.05206	4.52142e-11
Mtmr12	MGI:2443034	myotubularin related protein 12	268783	ENSMUSG00000039458	1.96942	0.977773	0	2.42536	1.2782	0
Stac2	MGI:2144518	SH3 and cysteine rich domain 2	217154	ENSMUSG00000017400	1.96839	0.977014	0	2.1388	1.0968	0
Adam33	MGI:1341813	a disintegrin and metallopeptidase domain 33	110751	ENSMUSG00000027318	1.96706	0.976042	5.3079e-08	4.19785	2.06965	0
Golga7b	MGI:1918396	golgi autoantigen, golgin subfamily a, 7B	71146	ENSMUSG00000042532	1.96455	0.974201	0	2.00168	1.00121	0
Pou3f1	MGI:101896	POU domain, class 3, transcription factor 1	18991	ENSMUSG00000090125	1.96455	0.974201	0	2.88232	1.52723	0
Cabyr	MGI:1918382	calcium-binding tyrosine-(Y)-phosphorylation regulated (fibrousheathin 2)	71132	ENSMUSG00000024430	1.95991	0.970786	1.91134e-08	2.2707	1.18314	2.71227e-12
Nxph3	MGI:1336188	neurexophilin 3	104079	ENSMUSG00000046719	1.95955	0.970525	0	2.31461	1.21077	0
Chst1	MGI:1924219	carbohydrate (keratan sulfate Gal-6) sulfotransferase 1	76969	ENSMUSG00000027221	1.95763	0.96911	0	2.43976	1.28674	0
Sgsm2	MGI:2144695	small G protein signaling modulator 2	97761	ENSMUSG00000038351	1.95749	0.969005	0	1.86136	0.896356	0
Plppr4	MGI:106530	phospholipid phosphatase related 4	229791	ENSMUSG00000044667	1.95564	0.967643	0	1.89486	0.922093	0
Msx1os	MGI:2136762	msh homeobox 1 opposite strand	93895	null	1.95506	0.967215	3.09609e-08	1.81115	0.856908	9.75383e-06
Ppp1r12b	MGI:1916417	protein phosphatase 1, regulatory (inhibitor) subunit 12B	329251	ENSMUSG00000073557	1.95382	0.966296	0	2.20705	1.14212	0
Acvrl1	MGI:1338946	activin A receptor, type II-like 1	11482	ENSMUSG00000000530	1.95341	0.965994	0	1.64227	0.715695	7.22489e-12
Vill	MGI:1201781	villin-like	22351	ENSMUSG00000038775	1.95306	0.965739	7.67874e-10	3.90987	1.96712	0
Il34	MGI:1923777	interleukin 34	76527	ENSMUSG00000031750	1.95082	0.964084	0	2.42346	1.27707	0
Zfp703	MGI:2662729	zinc finger protein 703	353310	ENSMUSG00000085795	1.94643	0.960829	0	1.98534	0.989383	0
Pld3	MGI:1333782	phospholipase D family, member 3	18807	ENSMUSG00000003363	1.93861	0.955026	0	2.676	1.42008	0
Rgs12	MGI:1918979	regulator of G-protein signaling 12	71729	ENSMUSG00000029101	1.93773	0.954368	0	2.51413	1.33006	0
Tacc1	MGI:2443510	transforming, acidic coiled-coil containing protein 1	320165	ENSMUSG00000065954	1.93471	0.952115	0	1.85749	0.893354	0
Ext1	MGI:894663	exostoses (multiple) 1	14042	ENSMUSG00000061731	1.92159	0.942301	0	1.89395	0.921397	0
Actn4	MGI:1890773	actinin alpha 4	60595	ENSMUSG00000054808	1.91856	0.940027	0	2.25407	1.17253	0
Zfp523	MGI:2687278	zinc finger protein 523	224656	ENSMUSG00000024220	1.91672	0.938636	0	1.75642	0.812637	0
Celf2	MGI:1338822	CUGBP, Elav-like family member 2	14007	ENSMUSG00000002107	1.91373	0.936387	0	1.82098	0.864713	0
Notum	MGI:1924833	notum pectinacetylesterase homolog (Drosophila)	77583	ENSMUSG00000042988	1.91319	0.935982	4.62101e-06	1.91741	0.939161	0.000302819
Git1	MGI:1927140	G protein-coupled receptor kinase-interactor 1	216963	ENSMUSG00000011877	1.91056	0.933999	0	3.02853	1.59862	0
Strn4	MGI:2142346	striatin, calmodulin binding protein 4	97387	ENSMUSG00000030374	1.90978	0.93341	0	2.35254	1.23422	0
Asphd2	MGI:1920148	aspartate beta-hydroxylase domain containing 2	72898	ENSMUSG00000029348	1.90534	0.930052	0	2.14215	1.09906	0
Gpd1	MGI:95679	glycerol-3-phosphate dehydrogenase 1 (soluble)	14555	ENSMUSG00000023019	1.90489	0.929705	0	1.97471	0.981641	0
Sorbs2	MGI:1924574	sorbin and SH3 domain containing 2	234214	ENSMUSG00000031626	1.89734	0.923977	0	2.50446	1.3245	0
C1ql3	MGI:2387350	C1q-like 3	227580	ENSMUSG00000049630	1.89573	0.922754	0	1.95802	0.969392	0
Mn1	MGI:1261813	meningioma 1	433938	ENSMUSG00000070576	1.89527	0.922406	0	2.56731	1.36026	0
Cap2	MGI:1914502	CAP, adenylate cyclase-associated protein, 2 (yeast)	67252	ENSMUSG00000021373	1.89174	0.919715	0	1.83145	0.872983	0
Jph3	MGI:1891497	junctophilin 3	57340	ENSMUSG00000025318	1.8909	0.91907	0	2.10095	1.07104	0
Pgap3	MGI:2444461	post-GPI attachment to proteins 3	320655	ENSMUSG00000038208	1.88962	0.918096	3.19361e-10	3.23719	1.69474	0
Hn1	MGI:1096361	hematological and neurological expressed sequence 1	15374	ENSMUSG00000020737	1.88667	0.915842	0	1.8405	0.880095	0
Twf2	MGI:1346078	twinfilin actin binding protein 2	23999	ENSMUSG00000023277	1.88611	0.915415	0	1.80022	0.848175	0
D430041D05Rik	MGI:2181743	RIKEN cDNA D430041D05 gene	241589	ENSMUSG00000068373	1.88456	0.914227	0	2.59418	1.37528	0
2900026A02Rik	MGI:1920194	RIKEN cDNA 2900026A02 gene	243219	ENSMUSG00000051339	1.88323	0.91321	0	2.30253	1.20322	0
Gm21953	MGI:5439404	predicted gene, 21953	621580	ENSMUSG00000094695	1.8806	0.911191	1.41107e-05	3.35709	1.74721	2.46779e-09
Dact3	MGI:3654828	dishevelled-binding antagonist of beta-catenin 3	629378	ENSMUSG00000078794	1.87881	0.909823	0	2.69826	1.43203	0
Dclk1	MGI:1330861	doublecortin-like kinase 1	13175	ENSMUSG00000027797	1.87643	0.907991	0	2.05751	1.0409	0
Adcy5	MGI:99673	adenylate cyclase 5	224129	ENSMUSG00000022840	1.87448	0.90649	0	1.83608	0.876628	0
Slc7a4	MGI:2146512	solute carrier family 7 (cationic amino acid transporter, y+ system), member 4	224022	ENSMUSG00000022756	1.87296	0.905317	0	1.74821	0.805876	0
Dyrk3	MGI:1330300	dual-specificity tyrosine-(Y)-phosphorylation regulated kinase 3	226419	ENSMUSG00000016526	1.86851	0.901887	7.10134e-11	1.90323	0.92845	2.11391e-10
Atf6	MGI:1926157	activating transcription factor 6	226641	ENSMUSG00000026663	1.8684	0.901804	0	1.75302	0.809841	0
Fam171a2	MGI:2448496	family with sequence similarity 171, member A2	217219	ENSMUSG00000034685	1.86716	0.900844	0	2.31352	1.21009	0
Pparg	MGI:97747	peroxisome proliferator activated receptor gamma	19016	ENSMUSG00000000440	1.8667	0.900491	0.00422239	1.72158	0.783736	0.00531866
Kifc2	MGI:109187	kinesin family member C2	16581	ENSMUSG00000004187	1.86552	0.89958	0	2.71742	1.44224	0
Emilin1	MGI:1926189	elastin microfibril interfacer 1	100952	ENSMUSG00000029163	1.85773	0.893543	0.000306278	1.7282	0.789274	0.0169636
Erf	MGI:109637	Ets2 repressor factor	13875	ENSMUSG00000040857	1.85654	0.892614	0	3.91586	1.96933	0
Ube3b	MGI:1891295	ubiquitin protein ligase E3B	117146	ENSMUSG00000029577	1.85636	0.892473	0	1.91021	0.93373	0
B4galnt1	MGI:1342057	beta-1,4-N-acetyl-galactosaminyl transferase 1	14421	ENSMUSG00000006731	1.85453	0.891054	0	1.69251	0.759167	0
Vps37b	MGI:1916724	vacuolar protein sorting 37B	330192	ENSMUSG00000066278	1.85451	0.891037	0	2.73447	1.45126	0
Sntb2	MGI:101771	syntrophin, basic 2	20650	ENSMUSG00000041308	1.85373	0.890433	2.23584e-09	2.99503	1.58257	0
Sema3a	MGI:107558	sema domain, immunoglobulin domain (Ig), short basic domain, secreted, (semaphorin) 3A	20346	ENSMUSG00000028883	1.84807	0.886019	6.88338e-15	1.91144	0.93466	1.11022e-16
Dpf1	MGI:1352748	D4, zinc and double PHD fingers family 1	29861	ENSMUSG00000030584	1.84691	0.885111	0	2.57719	1.3658	0
Cacna2d3	MGI:1338890	calcium channel, voltage-dependent, alpha2/delta subunit 3	12294	ENSMUSG00000021991	1.84493	0.883565	0	1.70164	0.766927	0
Fam132a	MGI:1914639	family with sequence similarity 132, member A	67389	ENSMUSG00000023571	1.84493	0.883565	4.66238e-12	1.72927	0.790162	1.22731e-09
Dgat2	MGI:1915050	diacylglycerol O-acyltransferase 2	67800	ENSMUSG00000030747	1.84365	0.882564	0	1.90966	0.933315	0
Boc	MGI:2151153	biregional cell adhesion molecule-related/down-regulated by oncogenes (Cdon) binding protein	117606	ENSMUSG00000022687	1.84206	0.881317	1.44329e-15	2.1692	1.11716	0
Plekho1	MGI:1914470	pleckstrin homology domain containing, family O member 1	67220	ENSMUSG00000015745	1.83982	0.879564	0	2.22748	1.15541	0
Slc25a23	MGI:1914222	solute carrier family 25 (mitochondrial carrier; phosphate carrier), member 23	66972	ENSMUSG00000046329	1.83881	0.878774	0	2.01487	1.01069	0
Phf24	MGI:2140712	PHD finger protein 24	230085	ENSMUSG00000036062	1.83761	0.877828	0	2.23741	1.16183	0
Adap1	MGI:2442201	ArfGAP with dual PH domains 1	231821	ENSMUSG00000056413	1.83678	0.87718	0	1.94631	0.960744	0
Rims4	MGI:2674366	regulating synaptic membrane exocytosis 4	241770	ENSMUSG00000035226	1.83528	0.875999	1.49991e-13	4.34308	2.11872	0
Igsf21	MGI:2681842	immunoglobulin superfamily, member 21	230868	ENSMUSG00000040972	1.83131	0.872874	0	1.75694	0.813063	0
Dmtn	MGI:99670	dematin actin binding protein	13829	ENSMUSG00000022099	1.8311	0.872714	0	2.31455	1.21073	0
Prex1	MGI:3040696	phosphatidylinositol-3,4,5-trisphosphate-dependent Rac exchange factor 1	277360	ENSMUSG00000039621	1.82985	0.871725	0	1.64279	0.716149	0
Filip1	MGI:1917848	filamin A interacting protein 1	70598	ENSMUSG00000034898	1.82719	0.86963	2.71783e-13	1.87402	0.90614	2.24154e-13
Cchcr1	MGI:2385321	coiled-coil alpha-helical rod protein 1	240084	ENSMUSG00000040312	1.82463	0.867602	6.93727e-06	2.01894	1.0136	3.95057e-07
Trim47	MGI:1917374	tripartite motif-containing 47	217333	ENSMUSG00000020773	1.82407	0.867164	3.17599e-07	2.02618	1.01876	5.94842e-06
Armc7	MGI:2679719	armadillo repeat containing 7	276905	ENSMUSG00000057219	1.82275	0.866115	2.74278e-09	1.69468	0.761016	1.06944e-05
Tmem151b	MGI:2685169	transmembrane protein 151B	210573	ENSMUSG00000096847	1.821	0.86473	0	2.24084	1.16404	0
Mgat4b	MGI:2143974	mannoside acetylglucosaminyltransferase 4, isoenzyme B	103534	ENSMUSG00000036620	1.82069	0.864487	0	2.44525	1.28998	0
Scn4b	MGI:2687406	sodium channel, type IV, beta	399548	ENSMUSG00000046480	1.81903	0.86317	0	1.63226	0.706873	0
Srcin1	MGI:1933179	SRC kinase signaling inhibitor 1	56013	ENSMUSG00000038453	1.81826	0.86256	0	2.51472	1.3304	0
Dab2ip	MGI:1916851	disabled 2 interacting protein	69601	ENSMUSG00000026883	1.81769	0.862105	0	1.81774	0.862148	0
Abhd2	MGI:1914344	abhydrolase domain containing 2	54608	ENSMUSG00000039202	1.81543	0.86031	0	1.84406	0.882882	0
Kcnq2	MGI:1309503	potassium voltage-gated channel, subfamily Q, member 2	16536	ENSMUSG00000016346	1.81475	0.859771	0	1.7238	0.785596	0
Scarf1	MGI:2449455	scavenger receptor class F, member 1	380713	ENSMUSG00000038188	1.81475	0.859771	0.000321192	2.32414	1.2167	3.29899e-06
Fjx1	MGI:1341907	four jointed box 1 (Drosophila)	14221	ENSMUSG00000075012	1.81133	0.857047	0	1.77622	0.828814	0
Abi3bp	MGI:2444583	ABI gene family, member 3 (NESH) binding protein	320712	ENSMUSG00000035258	1.81073	0.856571	9.18429e-10	1.74468	0.80296	1.19023e-07
Prmt8	MGI:3043083	protein arginine N-methyltransferase 8	381813	ENSMUSG00000030350	1.81069	0.85654	0	1.89089	0.919062	0
Dusp8	MGI:106626	dual specificity phosphatase 8	18218	ENSMUSG00000037887	1.81011	0.856081	0	2.15382	1.1069	0
Ppp1r16b	MGI:2151841	protein phosphatase 1, regulatory (inhibitor) subunit 16B	228852	ENSMUSG00000037754	1.80797	0.85437	0	1.69771	0.763589	0
Mef2d	MGI:99533	myocyte enhancer factor 2D	17261	ENSMUSG00000001419	1.80766	0.854121	0	2.54046	1.34509	0
Rmnd5b	MGI:1913339	required for meiotic nuclear division 5 homolog B	66089	ENSMUSG00000001054	1.80712	0.853692	0	1.67183	0.741428	0
Etl4	MGI:95454	enhancer trap locus 4	208618	ENSMUSG00000036617	1.80709	0.853667	0	2.12579	1.088	0
Cobl	MGI:105056	cordon-bleu WH2 repeat	12808	ENSMUSG00000020173	1.80601	0.852806	0	1.78561	0.836417	0
Ptk2	MGI:95481	PTK2 protein tyrosine kinase 2	14083	ENSMUSG00000022607	1.80542	0.852336	0	1.84894	0.886696	0
St6gal2	MGI:2445190	beta galactoside alpha 2,6 sialyltransferase 2	240119	ENSMUSG00000024172	1.80448	0.851582	1.04399e-09	2.05071	1.03612	9.87534e-11
Nat14	MGI:3039561	N-acetyltransferase 14	269854	ENSMUSG00000035285	1.80437	0.851497	0	1.65075	0.723119	0
C77080	MGI:2140651	expressed sequence C77080	97130	ENSMUSG00000050390	1.80374	0.850989	0	2.56797	1.36063	0
Rara	MGI:97856	retinoic acid receptor, alpha	19401	ENSMUSG00000037992	1.80147	0.849173	5.70169e-11	2.10503	1.07384	2.99615e-11
Plppr2	MGI:2384575	phospholipid phosphatase related 2	235044	ENSMUSG00000040563	1.7963	0.845029	0	2.93059	1.55119	0
St8sia5	MGI:109243	ST8 alpha-N-acetyl-neuraminide alpha-2,8-sialyltransferase 5	225742	ENSMUSG00000025425	1.79424	0.843376	0	2.02417	1.01733	0
Dab1	MGI:108554	disabled 1	13131	ENSMUSG00000028519	1.79264	0.842088	0	1.66688	0.737151	0
Ski	MGI:98310	ski sarcoma viral oncogene homolog (avian)	20481	ENSMUSG00000029050	1.79254	0.842009	0	2.51302	1.32942	0
Rcor2	MGI:1859854	REST corepressor 2	104383	ENSMUSG00000024968	1.78931	0.839404	5.20218e-09	2.06841	1.04852	4.34233e-11
Ctdnep1	MGI:1914431	CTD nuclear envelope phosphatase 1	67181	ENSMUSG00000018559	1.78902	0.839171	0	1.65142	0.723703	0
Dazl	MGI:1342328	deleted in azoospermia-like	13164	ENSMUSG00000010592	1.78785	0.838223	0.00151758	2.26297	1.17822	4.26809e-06
Tgfb1i1	MGI:102784	transforming growth factor beta 1 induced transcript 1	21804	ENSMUSG00000030782	1.78669	0.837291	6.83453e-13	2.12645	1.08845	3.33067e-16
Sh3bgrl3	MGI:1920973	SH3 domain binding glutamic acid-rich protein-like 3	73723	ENSMUSG00000028843	1.78633	0.836995	0	1.7033	0.768331	0
Fxyd7	MGI:1889006	FXYD domain-containing ion transport regulator 7	57780	ENSMUSG00000036578	1.78479	0.835754	0	2.02274	1.01631	0
Kcnmb4	MGI:1913272	potassium large conductance calcium-activated channel, subfamily M, beta member 4	58802	ENSMUSG00000054934	1.78165	0.833218	0	4.94716	2.3066	0
Plcb1	MGI:97613	phospholipase C, beta 1	18795	ENSMUSG00000051177	1.78113	0.832796	0	1.7769	0.829359	0
Bahd1	MGI:2139371	bromo adjacent homology domain containing 1	228536	ENSMUSG00000040007	1.7775	0.829851	0	1.98731	0.990814	0
Caln1	MGI:2155987	calneuron 1	140904	ENSMUSG00000060371	1.77528	0.82805	0	1.98879	0.99189	0
Lrrc73	MGI:2684934	leucine rich repeat containing 73	224813	ENSMUSG00000071073	1.77324	0.826391	0	2.14171	1.09876	0
Mkl1	MGI:2384495	MKL (megakaryoblastic leukemia)/myocardin-like 1	223701	ENSMUSG00000042292	1.77167	0.825112	0	2.75284	1.46092	0
Mfsd4a	MGI:2442786	major facilitator superfamily domain containing 4A	213006	ENSMUSG00000059149	1.76978	0.823567	0	2.4922	1.31742	0
Ttbk1	MGI:2147036	tau tubulin kinase 1	106763	ENSMUSG00000015599	1.76672	0.821074	0	2.58438	1.36982	0
Sbk1	MGI:2135937	SH3-binding kinase 1	104175	ENSMUSG00000042978	1.76553	0.820099	0	2.03431	1.02454	0
Otud7a	MGI:2158505	OTU domain containing 7A	170711	ENSMUSG00000033510	1.76491	0.819593	0	2.23509	1.16033	0
Cbx6	MGI:3512628	chromobox 6	494448	ENSMUSG00000089715	1.76234	0.81749	0	1.91933	0.940603	0
Unc13a	MGI:3051532	unc-13 homolog A (C. elegans)	382018	ENSMUSG00000034799	1.76178	0.817034	0	2.66745	1.41546	0
Mrc2	MGI:107818	mannose receptor, C type 2	17534	ENSMUSG00000020695	1.76088	0.816299	2.1394e-13	1.9113	0.934552	2.50822e-12
Socs7	MGI:2651588	suppressor of cytokine signaling 7	192157	ENSMUSG00000038485	1.76018	0.815721	0	1.84159	0.880954	0
Arf5	MGI:99434	ADP-ribosylation factor 5	11844	ENSMUSG00000020440	1.75965	0.815291	0	1.86794	0.901447	0
Slc9a2	MGI:105075	solute carrier family 9 (sodium/hydrogen exchanger), member 2	226999	ENSMUSG00000026062	1.75619	0.81245	9.42942e-06	2.21728	1.14879	3.56187e-08
Prkcz	MGI:97602	protein kinase C, zeta	18762	ENSMUSG00000029053	1.75404	0.810684	0	1.88399	0.913791	0
Atf6b	MGI:105121	activating transcription factor 6 beta	12915	ENSMUSG00000015461	1.74832	0.805966	0	1.66871	0.738732	0
Bbc3	MGI:2181667	BCL2 binding component 3	170770	ENSMUSG00000002083	1.74627	0.804276	0.000536039	2.37757	1.24949	1.62682e-05
Arhgap32	MGI:2450166	Rho GTPase activating protein 32	330914	ENSMUSG00000041444	1.74336	0.80187	0	1.96224	0.972504	0
Grm2	MGI:1351339	glutamate receptor, metabotropic 2	108068	ENSMUSG00000023192	1.74198	0.80073	0	1.86706	0.900766	0
R3hdm2	MGI:1919000	R3H domain containing 2	71750	ENSMUSG00000025404	1.74181	0.800591	0	2.49907	1.32139	0
Rai14	MGI:1922896	retinoic acid induced 14	75646	ENSMUSG00000022246	1.74113	0.800027	1.44728e-09	1.72158	0.783736	1.24543e-09
Dlgap4	MGI:2138865	discs, large homolog-associated protein 4 (Drosophila)	228836	ENSMUSG00000061689	1.74015	0.799215	0	1.87201	0.904588	0
Ptpn14	MGI:102467	protein tyrosine phosphatase, non-receptor type 14	19250	ENSMUSG00000026604	1.7372	0.796762	0	2.44396	1.28922	0
Zbtb16	MGI:103222	zinc finger and BTB domain containing 16	235320	ENSMUSG00000066687	1.73531	0.795193	0	3.94734	1.98088	0
Wnt4	MGI:98957	wingless-type MMTV integration site family, member 4	22417	ENSMUSG00000036856	1.73431	0.794361	8.39768e-05	2.25035	1.17015	1.63295e-06
4930404N11Rik	MGI:1921072	RIKEN cDNA 4930404N11 gene	432479	ENSMUSG00000020234	1.73414	0.794222	9.42421e-05	2.22085	1.15111	7.09042e-05
Fam78a	MGI:2443569	family with sequence similarity 78, member A	241303	ENSMUSG00000050592	1.73324	0.793469	1.02909e-07	2.17941	1.12394	1.74409e-11
Clec11a	MGI:1298219	C-type lectin domain family 11, member a	20256	ENSMUSG00000004473	1.73304	0.793305	0.000188604	2.51195	1.32881	7.19895e-07
Brsk1	MGI:2685946	BR serine/threonine kinase 1	381979	ENSMUSG00000035390	1.72917	0.790078	0	2.07472	1.05292	0
D17Wsu92e	MGI:106281	DNA segment, Chr 17, Wayne State University 92, expressed	224647	ENSMUSG00000056692	1.729	0.78994	0	1.74481	0.803066	0
Eng	MGI:95392	endoglin	13805	ENSMUSG00000026814	1.72861	0.789611	0	2.19276	1.13275	0
Nedd4l	MGI:1933754	neural precursor cell expressed, developmentally down-regulated gene 4-like	83814	ENSMUSG00000024589	1.72564	0.787131	0	1.69448	0.76084	0
Camk2b	MGI:88257	calcium/calmodulin-dependent protein kinase II, beta	12323	ENSMUSG00000057897	1.72513	0.786705	0	1.83476	0.875591	0
Ccdc88c	MGI:1915589	coiled-coil domain containing 88C	68339	ENSMUSG00000021182	1.72288	0.784824	0	2.8122	1.4917	0
Ltc4s	MGI:107498	leukotriene C4 synthase	17001	ENSMUSG00000020377	1.72132	0.783518	0.00733965	1.79407	0.843237	0.0277934
Foxq1	MGI:1298228	forkhead box Q1	15220	ENSMUSG00000038415	1.71981	0.78225	0.000237967	2.24258	1.16516	5.70598e-06
Tbc1d2	MGI:2652885	TBC1 domain family, member 2	381605	ENSMUSG00000039813	1.71855	0.781192	3.98243e-07	2.46248	1.30011	1.37668e-14
Lrrc26	MGI:2385129	leucine rich repeat containing 26	227618	ENSMUSG00000026961	1.71717	0.780029	0.0135252	4.45458	2.15529	2.45143e-08
Adamtsl2	MGI:1925044	ADAMTS-like 2	77794	ENSMUSG00000036040	1.71545	0.778589	3.34911e-05	2.13889	1.09686	3.38885e-06
Phactr3	MGI:1921439	phosphatase and actin regulator 3	74189	ENSMUSG00000027525	1.71535	0.7785	0	1.9827	0.987467	0
Ctnnd2	MGI:1195966	catenin (cadherin associated protein), delta 2	18163	ENSMUSG00000022240	1.71453	0.777813	0	1.69568	0.76186	0
Pak7	MGI:1920334	p21 protein (Cdc42/Rac)-activated kinase 7	241656	ENSMUSG00000039913	1.71298	0.776507	0	1.90922	0.932985	0
Kcnt2	MGI:3036273	potassium channel, subfamily T, member 2	240776	ENSMUSG00000052726	1.71283	0.776382	6.17895e-12	1.7456	0.80372	2.9754e-13
Itga8	MGI:109442	integrin alpha 8	241226	ENSMUSG00000026768	1.71087	0.774732	0.000118643	4.16048	2.05675	0
Chrm3	MGI:88398	cholinergic receptor, muscarinic 3, cardiac	12671	ENSMUSG00000046159	1.70552	0.770214	0	2.0263	1.01885	0
Wwc1	MGI:2388637	WW, C2 and coiled-coil domain containing 1	211652	ENSMUSG00000018849	1.70526	0.769989	0	1.80834	0.854665	0
Coro1a	MGI:1345961	coronin, actin binding protein 1A	12721	ENSMUSG00000030707	1.7045	0.769345	0	3.68266	1.88075	0
Dgkh	MGI:2444188	diacylglycerol kinase, eta	380921	ENSMUSG00000034731	1.70235	0.767531	4.44089e-16	2.24103	1.16416	0
Ubqln4	MGI:2150152	ubiquilin 4	94232	ENSMUSG00000008604	1.70225	0.767439	0	1.90564	0.930278	0
Enkd1	MGI:2142593	enkurin domain containing 1	102124	ENSMUSG00000013155	1.70031	0.765802	1.67603e-05	1.6601	0.731268	0.00064917
Kcnab2	MGI:109239	potassium voltage-gated channel, shaker-related subfamily, beta member 2	16498	ENSMUSG00000028931	1.69881	0.764525	0	1.89005	0.918426	0
1700001O22Rik	MGI:1923631	RIKEN cDNA 1700001O22 gene	73598	ENSMUSG00000044320	1.69843	0.764199	0.000167146	3.20215	1.67904	2.39235e-10
Pxdn	MGI:1916925	peroxidasin	69675	ENSMUSG00000020674	1.69688	0.762884	0	2.67975	1.4221	0
Tnks1bp1	MGI:2446193	tankyrase 1 binding protein 1	228140	ENSMUSG00000033955	1.6957	0.761882	0	2.94368	1.55762	0
Med16	MGI:2158394	mediator complex subunit 16	216154	ENSMUSG00000013833	1.69531	0.76155	0	1.83592	0.876502	0
Asphd1	MGI:2685014	aspartate beta-hydroxylase domain containing 1	233879	ENSMUSG00000046378	1.69516	0.761421	3.34461e-10	2.08408	1.05941	4.66294e-15
Mrgprf	MGI:2384823	MAS-related GPR, member F	211577	ENSMUSG00000031070	1.69491	0.761207	0.0105427	2.02902	1.02078	0.00392277
Ldlrad4	MGI:1277150	low density lipoprotein receptor class A domain containing 4	52662	ENSMUSG00000024544	1.69422	0.760621	0	2.19469	1.13402	0
Ctdspl	MGI:1916524	CTD (carboxy-terminal domain, RNA polymerase II, polypeptide A) small phosphatase-like	69274	ENSMUSG00000047409	1.69286	0.759462	0	1.89137	0.919429	0
Otud3	MGI:1920412	OTU domain containing 3	73162	ENSMUSG00000041161	1.69281	0.759422	1.13442e-07	2.01592	1.01144	1.91469e-09
Rgs9	MGI:1338824	regulator of G-protein signaling 9	19739	ENSMUSG00000020599	1.69209	0.758808	0	2.14092	1.09823	0
Myh9	MGI:107717	myosin, heavy polypeptide 9, non-muscle	17886	ENSMUSG00000022443	1.69207	0.75879	0	1.86513	0.899279	0
Slc26a10	MGI:2143920	solute carrier family 26, member 10	216441	ENSMUSG00000040441	1.69054	0.757482	0.00278669	3.87356	1.95366	6.55365e-13
Nck2	MGI:1306821	non-catalytic region of tyrosine kinase adaptor protein 2	17974	ENSMUSG00000066877	1.69033	0.757305	1.11022e-16	2.14413	1.10039	0
Htr1f	MGI:99842	5-hydroxytryptamine (serotonin) receptor 1F	15557	ENSMUSG00000050783	1.68806	0.755367	0.000757063	1.63394	0.708354	0.00210696
Rspo3	MGI:1920030	R-spondin 3	72780	ENSMUSG00000019880	1.68806	0.755367	8.37018e-06	1.76071	0.816157	1.30425e-06
Cpne6	MGI:1334445	copine VI	12891	ENSMUSG00000022212	1.68757	0.754948	0	2.8297	1.50065	0
Zmiz2	MGI:106374	zinc finger, MIZ-type containing 2	52915	ENSMUSG00000041164	1.68631	0.753868	0	1.98571	0.989656	0
Cux2	MGI:107321	cut-like homeobox 2	13048	ENSMUSG00000042589	1.68466	0.752459	0	2.05887	1.04185	0
Rap1gap2	MGI:3028623	RAP1 GTPase activating protein 2	380711	ENSMUSG00000038807	1.68388	0.751788	0	2.46553	1.3019	0
Thpo	MGI:101875	thrombopoietin	21832	ENSMUSG00000022847	1.67845	0.747132	1.30866e-05	1.84875	0.886547	5.32169e-07
Fam65a	MGI:1922937	family with sequence similarity 65, member A	75687	ENSMUSG00000038604	1.67796	0.746711	0	1.87794	0.909153	0
Lingo3	MGI:3609246	leucine rich repeat and Ig domain containing 3	237403	ENSMUSG00000051067	1.6773	0.746145	0	3.04076	1.60443	0
Garnl3	MGI:2139309	GTPase activating RANGAP domain-like 3	99326	ENSMUSG00000038860	1.67684	0.745748	0	1.84441	0.883157	0
4931414P19Rik	MGI:1921609	RIKEN cDNA 4931414P19 gene	74359	ENSMUSG00000022179	1.67642	0.745382	0.000207658	1.95113	0.964308	1.50256e-05
Cnih3	MGI:1920228	cornichon family AMPA receptor auxiliary protein 3	72978	ENSMUSG00000026514	1.67626	0.745248	0	2.20305	1.1395	0
Prrt1	MGI:1932118	proline-rich transmembrane protein 1	260297	ENSMUSG00000015476	1.67583	0.744872	0	2.06004	1.04267	0
Thrb	MGI:98743	thyroid hormone receptor beta	21834	ENSMUSG00000021779	1.67378	0.743112	0	1.69584	0.761997	0
Cdkl5	MGI:1278336	cyclin-dependent kinase-like 5	382253	ENSMUSG00000031292	1.67159	0.741224	0	1.93514	0.952439	0
Mcrs1	MGI:1858420	microspherule protein 1	51812	ENSMUSG00000037570	1.67073	0.740477	0	2.31805	1.21291	0
Lmo3	MGI:102810	LIM domain only 3	109593	ENSMUSG00000030226	1.66857	0.738613	0	1.71033	0.774272	0
Tmem191c	MGI:107238	transmembrane protein 191C	224019	ENSMUSG00000055692	1.66855	0.738594	0	2.4553	1.2959	0
Sdk2	MGI:2443847	sidekick cell adhesion molecule 2	237979	ENSMUSG00000041592	1.66752	0.737701	1.37335e-11	1.84664	0.884904	1.74589e-11
Erc2	MGI:1098749	ELKS/RAB6-interacting/CAST family member 2	238988	ENSMUSG00000040640	1.66685	0.737125	0	1.72083	0.783101	0
Thra	MGI:98742	thyroid hormone receptor alpha	21833	ENSMUSG00000058756	1.66407	0.734713	0	2.25468	1.17292	0
Dyrk2	MGI:1330301	dual-specificity tyrosine-(Y)-phosphorylation regulated kinase 2	69181	ENSMUSG00000028630	1.66372	0.734411	2.83629e-12	2.07424	1.05258	0
Grhl1	MGI:2182540	grainyhead-like 1 (Drosophila)	195733	ENSMUSG00000020656	1.66272	0.733542	1.1884e-09	1.99547	0.99673	0
Abhd11os	MGI:1917062	abhydrolase domain containing 11, opposite strand	69812	ENSMUSG00000085042	1.66109	0.732126	0.00719098	1.95523	0.967336	0.0067482
Ocel1	MGI:1924340	occludin/ELL domain containing 1	77090	ENSMUSG00000002396	1.65896	0.730276	0.00811269	1.81573	0.860551	0.00347346
Atp2b1	MGI:104653	ATPase, Ca++ transporting, plasma membrane 1	67972	ENSMUSG00000019943	1.65874	0.730088	0	1.80399	0.851191	0
Med25	MGI:1922863	mediator complex subunit 25	75613	ENSMUSG00000002968	1.65799	0.729438	0	2.12161	1.08516	0
Atp2b4	MGI:88111	ATPase, Ca++ transporting, plasma membrane 4	381290	ENSMUSG00000026463	1.65787	0.729328	0	2.18419	1.1271	0
Pip5k1a	MGI:107929	phosphatidylinositol-4-phosphate 5-kinase, type 1 alpha	18720	ENSMUSG00000028126	1.65779	0.729257	0	2.00796	1.00573	0
Ltk	MGI:96840	leukocyte tyrosine kinase	17005	ENSMUSG00000027297	1.65748	0.728988	0	3.10508	1.63463	0
Numb	MGI:107423	numb homolog (Drosophila)	18222	ENSMUSG00000021224	1.65378	0.725764	0	2.05015	1.03573	0
Sh2d5	MGI:2446215	SH2 domain containing 5	230863	ENSMUSG00000045349	1.65377	0.725756	0	1.9493	0.962953	0
Arhgef2	MGI:103264	rho/rac guanine nucleotide exchange factor (GEF) 2	16800	ENSMUSG00000028059	1.65361	0.725619	0	2.21316	1.14611	0
Aqp11	MGI:1913583	aquaporin 11	66333	ENSMUSG00000042797	1.65136	0.723658	1.13195e-06	1.63968	0.713417	2.22194e-05
Fbxo31	MGI:1354708	F-box protein 31	76454	ENSMUSG00000052934	1.65033	0.722753	0	2.31906	1.21354	0
Syt17	MGI:104966	synaptotagmin XVII	110058	ENSMUSG00000058420	1.65022	0.722662	0	2.06788	1.04815	0
Syndig1l	MGI:2685107	synapse differentiation inducing 1 like	627191	ENSMUSG00000071234	1.64931	0.721865	0	1.69597	0.762111	0
Reep6	MGI:1917585	receptor accessory protein 6	70335	ENSMUSG00000035504	1.64889	0.721498	1.26451e-11	2.46499	1.30158	0
Cdkl4	MGI:3587025	cyclin-dependent kinase-like 4	381113	ENSMUSG00000033966	1.64742	0.720212	2.03079e-07	1.83026	0.872047	3.252e-11
Fbxo34	MGI:1926188	F-box protein 34	78938	ENSMUSG00000037536	1.6467	0.719579	0	1.91206	0.935125	0
Slc7a8	MGI:1355323	solute carrier family 7 (cationic amino acid transporter, y+ system), member 8	50934	ENSMUSG00000022180	1.64525	0.71831	0	2.27572	1.18632	0
Arl4d	MGI:1933155	ADP-ribosylation factor-like 4D	80981	ENSMUSG00000034936	1.64422	0.717399	4.48698e-10	2.93414	1.55294	0
Midn	MGI:1890222	midnolin	59090	ENSMUSG00000035621	1.64414	0.717336	0	1.80675	0.853393	0
Mtcl1	MGI:1915867	microtubule crosslinking factor 1	68617	ENSMUSG00000052105	1.64249	0.715884	0	2.99588	1.58298	0
Efnb1	MGI:102708	ephrin B1	13641	ENSMUSG00000031217	1.64191	0.715376	9.18008e-11	2.09887	1.06961	2.88658e-15
Cbr2	MGI:107200	carbonyl reductase 2	12409	ENSMUSG00000025150	1.64149	0.715009	0.040968	2.80833	1.48971	0.00494415
Pgam2	MGI:1933118	phosphoglycerate mutase 2	56012	ENSMUSG00000020475	1.64149	0.715009	0.00384697	1.98326	0.987877	0.0024543
Rnf112	MGI:106611	ring finger protein 112	22671	ENSMUSG00000010086	1.64099	0.714564	0	2.24862	1.16904	0
Chst2	MGI:1891160	carbohydrate sulfotransferase 2	54371	ENSMUSG00000033350	1.64044	0.714086	0	1.70387	0.768816	0
H2-DMa	MGI:95921	histocompatibility 2, class II, locus DMa	14998	ENSMUSG00000037649	1.63963	0.713368	3.06291e-06	2.04677	1.03335	9.11051e-09
Atf5	MGI:2141857	activating transcription factor 5	107503	ENSMUSG00000038539	1.63944	0.713202	0	1.67028	0.74009	5.76561e-12
4930429B21Rik	MGI:1914826	RIKEN cDNA 4930429B21 gene	67576	null	1.63871	0.71256	1.7224e-06	2.24039	1.16375	2.58048e-10
Add2	MGI:87919	adducin 2 (beta)	11519	ENSMUSG00000030000	1.63864	0.712498	0	2.02879	1.02062	0
Trank1	MGI:1341834	tetratricopeptide repeat and ankyrin repeat containing 1	320429	ENSMUSG00000062296	1.63681	0.710889	0	2.53164	1.34007	0
Med13l	MGI:2670178	mediator complex subunit 13-like	76199	ENSMUSG00000018076	1.63646	0.710574	0	2.27769	1.18757	0
Fbxo41	MGI:1261912	F-box protein 41	330369	ENSMUSG00000047013	1.63395	0.708363	0	2.07366	1.05218	0
Fstl4	MGI:2443199	follistatin-like 4	320027	ENSMUSG00000036264	1.6332	0.707703	1.61058e-11	2.68634	1.42564	0
Spred2	MGI:2150019	sprouty-related, EVH1 domain containing 2	114716	ENSMUSG00000045671	1.63301	0.707535	0	1.99396	0.995638	0
Phlda1	MGI:1096880	pleckstrin homology like domain, family A, member 1	21664	ENSMUSG00000020205	1.63152	0.706221	0	2.39055	1.25734	0
Wscd2	MGI:2445030	WSC domain containing 2	320916	ENSMUSG00000063430	1.63047	0.705287	0	2.00003	1.00002	0
Eya1	MGI:109344	EYA transcriptional coactivator and phosphatase 1	14048	ENSMUSG00000025932	1.62788	0.702993	9.49905e-08	1.64117	0.714722	2.43145e-07
Sh3rf1	MGI:1913066	SH3 domain containing ring finger 1	59009	ENSMUSG00000031642	1.62737	0.70254	0	1.8153	0.86021	0
Bop1	MGI:1334460	block of proliferation 1	12181	ENSMUSG00000022557	1.62666	0.701914	0	1.90495	0.929756	0
Cdh22	MGI:1341843	cadherin 22	104010	ENSMUSG00000053166	1.62599	0.701319	0	1.92619	0.94575	0
Znfx1	MGI:2138982	zinc finger, NFX1-type containing 1	98999	ENSMUSG00000039501	1.62568	0.701046	0	1.69534	0.761578	0
Ninl	MGI:1925427	ninein-like	78177	ENSMUSG00000068115	1.62552	0.700898	0.000106329	2.72584	1.4467	1.9188e-12
Stk19	MGI:1860085	serine/threonine kinase 19	54402	ENSMUSG00000061207	1.62456	0.700049	4.11005e-13	1.92129	0.942073	0

## Sheet: Table S2b
Genes upregulated in (CxH vs CxWT) AND downregulated in (MH vs MWT) - 55 genes
MGI symbol	MGI geneID	MGI description	Entrez geneID	Ensembl geneID	CxH vs CxWT FC	CxH vs CxWT log2ratio	CxH vs CxWT p-value	MH vs MWT FC	MH vs MWT log2ratio	MH vs MWT p-value
Scgb3a1	MGI:1915912	secretoglobin, family 3A, member 1	68662	ENSMUSG00000064057	6.9851	2.80428	0.00114393	-5.16322	-2.36827	0.00391376
Ch25h	MGI:1333869	cholesterol 25-hydroxylase	12642	ENSMUSG00000050370	5.61299	2.48877	5.09481e-13	-3.40303	-1.76682	1.75505e-07
Lcn2	MGI:96757	lipocalin 2	16819	ENSMUSG00000026822	5.02586	2.32937	0	-10.5346	-3.39706	0
Gpnmb	MGI:1934765	glycoprotein (transmembrane) nmb	93695	ENSMUSG00000029816	4.27774	2.09685	0	-1.87409	-0.906192	4.13003e-14
I830077J02Rik	MGI:3588284	RIKEN cDNA I830077J02 gene	433638	ENSMUSG00000074342	4.24093	2.08438	6.7276e-05	-2.58161	-1.36827	0.00778713
Hcst	MGI:1344360	hematopoietic cell signal transducer	23900	ENSMUSG00000064109	4.14738	2.0522	3.02241e-05	-3.61423	-1.85369	0.00794896
Wfdc17	MGI:3649773	WAP four-disulfide core domain 17	100034251	ENSMUSG00000069792	4.05384	2.01929	6.68915e-08	-7.15807	-2.83957	5.04707e-13
Lyz2	MGI:96897	lysozyme 2	17105	ENSMUSG00000069516	3.81195	1.93053	0	-3.80277	-1.92705	0
Ly9	MGI:96885	lymphocyte antigen 9	17085	ENSMUSG00000004707	3.78977	1.92211	0	-2.6738	-1.41889	1.39888e-14
Fcrls	MGI:1933397	Fc receptor-like S, scavenger receptor	80891	ENSMUSG00000015852	3.54484	1.82572	0	-2.02076	-1.0149	0
Tmem252	MGI:3583948	transmembrane protein 252	226040	ENSMUSG00000048572	3.30871	1.72627	4.84612e-13	-2.16521	-1.11451	8.86199e-07
Lyz1	MGI:96902	lysozyme 1	17110	ENSMUSG00000069515	2.95627	1.56378	0	-2.21771	-1.14907	0
Cst7	MGI:1298217	cystatin F (leukocystatin)	13011	ENSMUSG00000068129	2.95523	1.56327	1.12324e-10	-2.1621	-1.11243	8.1736e-05
Fcgr2b	MGI:95499	Fc receptor, IgG, low affinity IIb	14130	ENSMUSG00000026656	2.93469	1.55321	0	-2.50304	-1.32368	1.11022e-16
Arl11	MGI:2444054	ADP-ribosylation factor-like 11	219144	ENSMUSG00000043157	2.92164	1.54678	2.04025e-07	-1.95275	-0.965508	0.00101073
Lgals3	MGI:96778	lectin, galactose binding, soluble 3	16854	ENSMUSG00000050335	2.8729	1.52251	3.66374e-15	-2.98498	-1.57772	2.7815e-11
Slamf9	MGI:1923692	SLAM family member 9	98365	ENSMUSG00000026548	2.8377	1.50472	2.59136e-08	-4.02425	-2.00872	1.21014e-14
C1qa	MGI:88223	complement component 1, q subcomponent, alpha polypeptide	12259	ENSMUSG00000036887	2.67013	1.41691	0	-2.0211	-1.01514	0
Fyb	MGI:1346327	FYN binding protein	23880	ENSMUSG00000022148	2.6693	1.41646	2.26485e-14	-1.79132	-0.84102	9.0607e-06
C3ar1	MGI:1097680	complement component 3a receptor 1	12267	ENSMUSG00000040552	2.62841	1.39419	0	-2.09229	-1.06508	2.60458e-13
Tyrobp	MGI:1277211	TYRO protein tyrosine kinase binding protein	22177	ENSMUSG00000030579	2.56306	1.35787	0	-2.82304	-1.49725	0
Myo1f	MGI:107711	myosin IF	17916	ENSMUSG00000024300	2.5131	1.32947	0	-1.76684	-0.821173	2.22319e-07
Ifi30	MGI:2137648	interferon gamma inducible protein 30	65972	ENSMUSG00000031838	2.41396	1.2714	1.75082e-13	-1.72896	-0.789907	1.32439e-05
Ccl5	MGI:98262	chemokine (C-C motif) ligand 5	20304	ENSMUSG00000035042	2.35075	1.23312	0.00550397	-4.67916	-2.22625	1.5947e-05
S100a9	MGI:1338947	S100 calcium binding protein A9 (calgranulin B)	20202	ENSMUSG00000056071	2.31124	1.20867	0.00194483	-3.79174	-1.92286	6.11727e-07
Fcgr4	MGI:2179523	Fc receptor, IgG, low affinity IV	246256	ENSMUSG00000059089	2.30756	1.20637	0.00502475	-5.16322	-2.36827	3.3059e-08
Hpse	MGI:1343124	heparanase	15442	ENSMUSG00000035273	2.22986	1.15695	8.99497e-09	-2.30889	-1.2072	6.88148e-09
Aif1	MGI:1343098	allograft inflammatory factor 1	11629	ENSMUSG00000024397	2.22738	1.15535	6.26078e-07	-2.0807	-1.05707	1.61632e-06
Ccl3	MGI:98260	chemokine (C-C motif) ligand 3	20302	ENSMUSG00000000982	2.18283	1.1262	0.0167647	-7.09941	-2.8277	9.27359e-10
Slc38a5	MGI:2148066	solute carrier family 38, member 5	209837	ENSMUSG00000031170	2.17071	1.11817	6.28504e-09	-2.99231	-1.58126	1.63021e-10
Ms4a6d	MGI:1916024	membrane-spanning 4-domains, subfamily A, member 6D	68774	ENSMUSG00000024679	2.15986	1.11094	2.81807e-05	-2.88894	-1.53054	2.09777e-09
Gfap	MGI:95697	glial fibrillary acidic protein	14580	ENSMUSG00000020932	2.15433	1.10724	0	-2.18979	-1.13079	0
Gm4987	MGI:3647751	predicted gene 4987	245405	ENSMUSG00000063816	2.10757	1.07558	6.39417e-07	-2.17492	-1.12096	7.84272e-08
Mpeg1	MGI:1333743	macrophage expressed gene 1	17476	ENSMUSG00000046805	2.09866	1.06947	0	-2.43049	-1.28125	0
Ms4a7	MGI:1918846	membrane-spanning 4-domains, subfamily A, member 7	109225	ENSMUSG00000024672	2.08209	1.05803	0.020788	-4.30266	-2.10523	2.29943e-05
Cd84	MGI:1336885	CD84 antigen	12523	ENSMUSG00000038147	2.01631	1.01172	2.08455e-09	-2.79487	-1.48278	0
Gypc	MGI:1098566	glycophorin C	71683	ENSMUSG00000090523	1.98225	0.98714	0.000324135	-1.70944	-0.773524	0.0132143
Uqcrq	MGI:107807	ubiquinol-cytochrome c reductase, complex III subunit VII	22272	ENSMUSG00000044894	1.97325	0.980573	0	-1.68727	-0.754691	0
Ctla2a	MGI:88554	cytotoxic T lymphocyte-associated protein 2 alpha	13024	ENSMUSG00000044258	1.9692	0.977608	1.46258e-08	-2.46738	-1.30298	9.99201e-16
Cd48	MGI:88339	CD48 antigen	12506	ENSMUSG00000015355	1.95306	0.965739	0.000382999	-4.15924	-2.05632	2.22045e-16
Ctsd	MGI:88562	cathepsin D	13033	ENSMUSG00000007891	1.85497	0.891396	0	-1.85388	-0.890545	0
Fcer1g	MGI:95496	Fc receptor, IgE, high affinity I, gamma polypeptide	14127	ENSMUSG00000058715	1.84958	0.887197	0	-1.68547	-0.753152	4.42629e-11
Rnaseh2c	MGI:1915459	ribonuclease H2, subunit C	68209	ENSMUSG00000024925	1.83358	0.874665	2.099e-11	-1.68091	-0.749243	3.79588e-09
Ccl6	MGI:98263	chemokine (C-C motif) ligand 6	20305	ENSMUSG00000018927	1.83023	0.872021	0.000222401	-3.34225	-1.74082	3.33067e-16
Fcgr1	MGI:95498	Fc receptor, IgG, high affinity I	14129	ENSMUSG00000015947	1.80701	0.853604	8.42055e-08	-1.89967	-0.925749	2.63161e-10
Pycard	MGI:1931465	PYD and CARD domain containing	66824	ENSMUSG00000030793	1.78785	0.838223	7.29496e-06	-1.71582	-0.778899	0.000200688
C4a	MGI:98320	complement component 4A (Rodgers blood group)	625018	ENSMUSG00000015451	1.76979	0.82358	0	-1.82071	-0.864501	0
Tsacc	MGI:1924177	TSSK6 activating co-chaperone	76927	ENSMUSG00000010538	1.74627	0.804276	0.0105607	-1.68797	-0.75529	0.0432218
Ctss	MGI:107341	cathepsin S	13040	ENSMUSG00000038642	1.73511	0.795031	0	-2.72805	-1.44787	0
Adgre1	MGI:106912	adhesion G protein-coupled receptor E1	13733	ENSMUSG00000004730	1.73418	0.794257	5.10703e-15	-1.7236	-0.785425	2.10942e-14
Ifitm3	MGI:1913391	interferon induced transmembrane protein 3	66141	ENSMUSG00000025492	1.71269	0.776262	4.80616e-13	-1.90862	-0.932531	1.06581e-14
Anxa3	MGI:1201378	annexin A3	11745	ENSMUSG00000029484	1.70001	0.765544	5.8149e-08	-2.11875	-1.08321	0
Rrp15	MGI:1914473	ribosomal RNA processing 15 homolog (S. cerevisiae)	67223	ENSMUSG00000001305	1.69281	0.759422	0.0021977	-1.74063	-0.799607	0.00058765
S100a8	MGI:88244	S100 calcium binding protein A8 (calgranulin A)	20201	ENSMUSG00000056054	1.64925	0.721814	0.00558134	-4.04842	-2.01736	4.31545e-10
Prdx6b	MGI:1336888	peroxiredoxin 6B	320769	ENSMUSG00000050114	1.63575	0.709949	0.000312845	-2.58161	-1.36827	1.91169e-12

## Sheet: Table S2c
Genes downregulated in (CxH vs CxWT) AND upregulated in (MH vs MWT) - 14 genes
MGI symbol	MGI geneID	MGI description	Entrez geneID	Ensembl geneID	CxH vs CxWT FC	CxH vs CxWT log2ratio	CxH vs CxWT p-value	MH vs MWT FC	MH vs MWT log2ratio	MH vs MWT p-value
Tmem181b-ps	MGI:3779544	transmembrane protein 181B, pseudogene	547127	ENSMUSG00000096780	-3.07422	-1.62022	0	5.61899	2.49031	0
Ids	MGI:96417	iduronate 2-sulfatase	15931	ENSMUSG00000035847	-2.61324	-1.38584	0	2.36963	1.24466	0
Rmrp	MGI:97937	RNA component of mitochondrial RNAase P	19782	ENSMUSG00000088088	-2.35422	-1.23525	0.00201989	3.71863	1.89477	1.86449e-05
Fam71e1	MGI:1922788	family with sequence similarity 71, member E1	75538	ENSMUSG00000051113	-2.34601	-1.23021	1.18906e-08	1.65047	0.722881	0.00402059
Ggnbp1	MGI:3055306	gametogenetin binding protein 1	70772	ENSMUSG00000048731	-2.29059	-1.19572	0.00103513	2.19501	1.13423	0.000479784
Stc2	MGI:1316731	stanniocalcin 2	20856	ENSMUSG00000020303	-2.21902	-1.14992	0.00760977	1.88836	0.917135	0.0262018
Gkn3	MGI:1916138	gastrokine 3	68888	ENSMUSG00000030048	-2.13262	-1.09263	1.75774e-06	2.15663	1.10878	2.44038e-05
Hba-a1	MGI:96015	hemoglobin alpha, adult chain 1	15122	ENSMUSG00000069919	-2.08445	-1.05967	0	2.50827	1.32669	0
Pcsk4	MGI:97514	proprotein convertase subtilisin/kexin type 4	18551	ENSMUSG00000020131	-2.01989	-1.01428	2.03693e-05	1.76562	0.820178	0.001341
Il3ra	MGI:96553	interleukin 3 receptor, alpha chain	16188	ENSMUSG00000068758	-1.98518	-0.989273	0.000182273	2.36971	1.24471	0.00101887
Mansc4	MGI:3645619	MANSC domain containing 4	545893	ENSMUSG00000072662	-1.92892	-0.947796	0.0207376	2.41021	1.26916	0.0143909
Izumo4	MGI:1918814	IZUMO family member 4	71564	ENSMUSG00000055862	-1.88002	-0.910747	1.69516e-10	2.04687	1.03342	4.85136e-10
Ttc13	MGI:2384573	tetratricopeptide repeat domain 13	234875	ENSMUSG00000037300	-1.81393	-0.859118	0	1.74665	0.804593	0
Syne4	MGI:2141950	spectrin repeat containing, nuclear envelope family member 4	233066	ENSMUSG00000019737	-1.69674	-0.762765	0.00239344	1.70892	0.773089	0.0076528

## Sheet: Table S2d
Genes downregulated in (CxH vs CxWT) AND in (MH vs MWT) - 820 genes
MGI symbol	MGI geneID	MGI description	Entrez geneID	Ensembl geneID	CxH vs CxWT FC	CxH vs CxWT log2ratio	CxH vs CxWT p-value	MH vs MWT FC	MH vs MWT log2ratio	MH vs MWT p-value
Oxt	MGI:97453	oxytocin	18429	ENSMUSG00000027301	-753.608	-9.55767	0	-49.6957	-5.63505	0
Pgr15l	MGI:2676330	G protein-coupled receptor 15-like	245526	ENSMUSG00000031212	-339.009	-8.40518	0	-41.5639	-5.37726	0
En1	MGI:95389	engrailed 1	13798	ENSMUSG00000058665	-312.666	-8.28848	0	-325.283	-8.34555	0
Pax7	MGI:97491	paired box 7	18509	ENSMUSG00000028736	-286.325	-8.16151	0	-54.8591	-5.77766	0
Slc6a4	MGI:96285	solute carrier family 6 (neurotransmitter transporter, serotonin), member 4	15567	ENSMUSG00000020838	-247.002	-7.94838	0	-287.849	-8.16917	0
Gata3	MGI:95663	GATA binding protein 3	14462	ENSMUSG00000015619	-216.462	-7.75797	0	-41.3057	-5.36827	0
Hcrt	MGI:1202306	hypocretin	15171	ENSMUSG00000045471	-206.917	-7.69291	0	-134.244	-7.06871	0
Avp	MGI:88121	arginine vasopressin	11998	ENSMUSG00000037727	-192.029	-7.58518	0	-50.8946	-5.66944	0
Slc6a3	MGI:94862	solute carrier family 6 (neurotransmitter transporter, dopamine), member 3	13162	ENSMUSG00000021609	-135.647	-7.08371	0	-97.829	-6.61219	0
Calcr	MGI:101950	calcitonin receptor	12311	ENSMUSG00000023964	-94.6782	-6.56496	0	-32.4134	-5.01852	0
Chrna6	MGI:106213	cholinergic receptor, nicotinic, alpha polypeptide 6	11440	ENSMUSG00000031491	-76.5712	-6.25873	0	-31.2558	-4.96605	0
Irx2	MGI:1197526	Iroquois related homeobox 2 (Drosophila)	16372	ENSMUSG00000001504	-71.9249	-6.16842	0	-22.4814	-4.49066	0
C1ql4	MGI:3579909	complement component 1, q subcomponent-like 4	239659	ENSMUSG00000001076	-57.2649	-5.83958	6.50434e-10	-28.3977	-4.8277	1.95172e-05
Foxb1	MGI:1927549	forkhead box B1	64290	ENSMUSG00000059246	-54.4017	-5.76558	0	-90.3561	-6.49755	0
Glra1	MGI:95747	glycine receptor, alpha 1 subunit	14654	ENSMUSG00000000263	-48.4844	-5.59945	0	-26.9455	-4.75197	0
Tph2	MGI:2651811	tryptophan hydroxylase 2	216343	ENSMUSG00000006764	-46.8969	-5.55142	0	-26.2821	-4.71601	0
Lhx5	MGI:107792	LIM homeobox protein 5	16873	ENSMUSG00000029595	-44.0121	-5.45983	0	-21.206	-4.4064	0
Gabre	MGI:1330235	gamma-aminobutyric acid (GABA) A receptor, subunit epsilon	14404	ENSMUSG00000031340	-41.2308	-5.36565	0	-4.73295	-2.24274	2.36491e-09
Ghrh	MGI:95709	growth hormone releasing hormone	14601	ENSMUSG00000027643	-36.6495	-5.19572	7.72627e-07	-23.2344	-4.53819	1.49653e-06
Sox14	MGI:98362	SRY (sex determining region Y)-box 14	20669	ENSMUSG00000053747	-31.6866	-4.9858	0	-121.336	-6.92286	0
Lhx1	MGI:99783	LIM homeobox protein 1	16869	ENSMUSG00000018698	-31.2094	-4.96391	0	-18.0712	-4.17562	1.11022e-16
Otp	MGI:99835	orthopedia homeobox	18420	ENSMUSG00000021685	-28.6325	-4.83958	0	-12.2626	-3.61619	5.70667e-06
Shox2	MGI:1201673	short stature homeobox 2	20429	ENSMUSG00000027833	-27.8837	-4.80135	0	-9.29374	-3.21626	0
Irs4	MGI:1338009	insulin receptor substrate 4	16370	ENSMUSG00000054667	-26.7608	-4.74205	0	-28.4357	-4.82963	0
Gabrq	MGI:1888498	gamma-aminobutyric acid (GABA) A receptor, subunit theta	57249	ENSMUSG00000031344	-26.571	-4.73178	0	-15.5542	-3.95923	0
Arhgap36	MGI:1922654	Rho GTPase activating protein 36	75404	ENSMUSG00000036198	-25.5902	-4.67752	0	-16.8073	-4.07102	0
Nhlh2	MGI:97324	nescient helix loop helix 2	18072	ENSMUSG00000048540	-24.3058	-4.60323	0	-13.9407	-3.80123	0
Dgkk	MGI:3580254	diacylglycerol kinase kappa	331374	ENSMUSG00000062393	-23.8036	-4.57311	0	-18.9318	-4.24274	0
Ebf3	MGI:894289	early B cell factor 3	13593	ENSMUSG00000010476	-22.3651	-4.48318	0	-18.3383	-4.19679	0
Slc17a6	MGI:2156052	solute carrier family 17 (sodium-dependent inorganic phosphate cotransporter), member 6	140919	ENSMUSG00000030500	-19.7614	-4.30461	0	-9.39472	-3.23185	0
Chrna3	MGI:87887	cholinergic receptor, nicotinic, alpha polypeptide 3	110834	ENSMUSG00000032303	-19.3985	-4.27787	0	-14.4233	-3.85033	0
Sytl4	MGI:1351606	synaptotagmin-like 4	27359	ENSMUSG00000031255	-19.3496	-4.27423	0	-19.186	-4.26198	0
Lhx9	MGI:1316721	LIM homeobox protein 9	16876	ENSMUSG00000019230	-19.3429	-4.27373	0	-8.33406	-3.05902	0
Slc18a2	MGI:106677	solute carrier family 18 (vesicular monoamine), member 2	214084	ENSMUSG00000025094	-18.6783	-4.22329	0	-10.4154	-3.38065	0
Agtr2	MGI:87966	angiotensin II receptor, type 2	11609	ENSMUSG00000068122	-17.8953	-4.16151	0	-6.17342	-2.62607	0
Slitrk6	MGI:2443198	SLIT and NTRK-like family, member 6	239250	ENSMUSG00000045871	-17.4458	-4.12481	0	-12.6896	-3.66557	0
Gbx2	MGI:95668	gastrulation brain homeobox 2	14472	ENSMUSG00000034486	-16.75	-4.06609	0	-13.0801	-3.7093	0
Tcf7l2	MGI:1202879	transcription factor 7 like 2, T cell specific, HMG box	21416	ENSMUSG00000024985	-15.9621	-3.99658	0	-14.6961	-3.87736	0
AW551984	MGI:2143322	expressed sequence AW551984	244810	ENSMUSG00000038112	-15.7456	-3.97688	0	-14.5763	-3.86555	0
Irx1	MGI:1197515	Iroquois related homeobox 1 (Drosophila)	16371	ENSMUSG00000060969	-14.7362	-3.88129	0	-8.93631	-3.15968	0
Igsf1	MGI:2147913	immunoglobulin superfamily, member 1	209268	ENSMUSG00000031111	-14.4976	-3.85774	0	-8.87231	-3.14931	0
Gpr151	MGI:2441887	G protein-coupled receptor 151	240239	ENSMUSG00000042816	-13.9245	-3.79955	0	-9.75844	-3.28665	0
Ppp1r17	MGI:1333876	protein phosphatase 1, regulatory subunit 17	19051	ENSMUSG00000002930	-13.5145	-3.75644	0	-3.01187	-1.59066	9.59566e-13
Wif1	MGI:1344332	Wnt inhibitory factor 1	24117	ENSMUSG00000020218	-13.4891	-3.75372	0	-4.5178	-2.17562	4.24238e-12
Bbox1	MGI:1891372	butyrobetaine (gamma), 2-oxoglutarate dioxygenase 1 (gamma-butyrobetaine hydroxylase)	170442	ENSMUSG00000041660	-13.1938	-3.72179	0	-7.76965	-2.95785	0
Baiap3	MGI:2685783	BAI1-associated protein 3	545192	ENSMUSG00000047507	-12.6801	-3.66449	0	-6.03549	-2.59347	0
Magel2	MGI:1351648	melanoma antigen, family L, 2	27385	ENSMUSG00000056972	-12.4392	-3.63682	0	-4.94191	-2.30507	0
Irx3	MGI:1197522	Iroquois related homeobox 3	16373	ENSMUSG00000031734	-11.8538	-3.56728	0	-19.5234	-4.28713	0
Ret	MGI:97902	ret proto-oncogene	19713	ENSMUSG00000030110	-11.7446	-3.55393	0	-8.33845	-3.05978	0
Sfrp5	MGI:1860298	secreted frizzled-related sequence protein 5	54612	ENSMUSG00000018822	-11.453	-3.51765	0	-4.98392	-2.31728	0
Asb4	MGI:1929751	ankyrin repeat and SOCS box-containing 4	65255	ENSMUSG00000042607	-11.1574	-3.47993	0	-8.68677	-3.11882	0
Gal	MGI:95637	galanin	14419	ENSMUSG00000024907	-10.8467	-3.43918	0	-18.7884	-4.23177	0
Dlk1	MGI:94900	delta-like 1 homolog (Drosophila)	13386	ENSMUSG00000040856	-10.585	-3.40395	0	-9.70831	-3.27922	0
Kcnj5	MGI:104755	potassium inwardly-rectifying channel, subfamily J, member 5	16521	ENSMUSG00000032034	-10.5122	-3.39399	0	-7.13167	-2.83424	0
Cckar	MGI:99478	cholecystokinin A receptor	12425	ENSMUSG00000029193	-10.4032	-3.37895	0	-8.60533	-3.10523	0
Agt	MGI:87963	angiotensinogen (serpin peptidase inhibitor, clade A, member 8)	11606	ENSMUSG00000031980	-9.74843	-3.28517	0	-5.577	-2.47949	0
Gpr165	MGI:1923456	G protein-coupled receptor 165	76206	ENSMUSG00000031210	-9.47358	-3.24391	0	-5.85472	-2.5496	0
Dbh	MGI:94864	dopamine beta hydroxylase	13166	ENSMUSG00000000889	-9.42668	-3.23675	0	-7.56039	-2.91846	0
Fam196b	MGI:3643491	family with sequence similarity 196, member B	574403	ENSMUSG00000069911	-9.36851	-3.22782	0	-5.34126	-2.41718	0
Rmst	MGI:1099806	rhabdomyosarcoma 2 associated transcript (non-coding RNA)	110333	ENSMUSG00000097348	-9.16236	-3.19572	0	-3.79174	-1.92286	1.74649e-12
Ddc	MGI:94876	dopa decarboxylase	13195	ENSMUSG00000020182	-8.53902	-3.09407	0	-6.83983	-2.77396	0
Klhl1	MGI:2136335	kelch-like 1	93688	ENSMUSG00000022076	-8.08193	-3.0147	0	-9.25075	-3.20957	0
Chrm5	MGI:109248	cholinergic receptor, muscarinic 5	213788	ENSMUSG00000074939	-7.87391	-2.97708	0	-2.3972	-1.26135	1.76948e-05
Gpr50	MGI:1333877	G-protein-coupled receptor 50	14765	ENSMUSG00000056380	-7.87391	-2.97708	0	-3.99534	-1.99832	1.74221e-09
Tacr3	MGI:892968	tachykinin receptor 3	21338	ENSMUSG00000028172	-7.72594	-2.94971	0	-6.5424	-2.70982	0
Peg10	MGI:2157785	paternally expressed 10	170676	ENSMUSG00000092035	-7.71213	-2.94713	0	-5.45383	-2.44727	0
H2-Q2	MGI:95931	histocompatibility 2, Q region locus 2	15013	ENSMUSG00000091705	-7.67347	-2.93988	1.00031e-13	-2.29475	-1.19834	0.00383808
Ubap1l	MGI:2685360	ubiquitin-associated protein 1-like	208080	ENSMUSG00000086228	-7.65918	-2.93719	0	-2.06144	-1.04365	2.31336e-06
Cartpt	MGI:1351330	CART prepropeptide	27220	ENSMUSG00000021647	-7.46204	-2.89957	0	-3.87756	-1.95515	0
Gpr101	MGI:2685211	G protein-coupled receptor 101	245424	ENSMUSG00000036357	-7.38394	-2.88439	0	-3.33408	-1.73729	0
Rnase6	MGI:1925666	ribonuclease, RNase A family, 6	78416	ENSMUSG00000021880	-7.32993	-2.8738	3.74877e-07	-3.58556	-1.8422	0.00041312
Calb2	MGI:101914	calbindin 2	12308	ENSMUSG00000003657	-7.19932	-2.84786	0	-4.69427	-2.2309	0
Sncg	MGI:1298397	synuclein, gamma	20618	ENSMUSG00000023064	-7.19742	-2.84748	0	-7.34361	-2.87649	0
Th	MGI:98735	tyrosine hydroxylase	21823	ENSMUSG00000000214	-7.18904	-2.8458	0	-6.82382	-2.77058	0
Prkcd	MGI:97598	protein kinase C, delta	18753	ENSMUSG00000021948	-7.05644	-2.81894	0	-5.39099	-2.43055	0
Frem3	MGI:2685641	Fras1 related extracellular matrix protein 3	333315	ENSMUSG00000042353	-6.9536	-2.79776	0	-3.74691	-1.9057	0
Zim1	MGI:1341879	zinc finger, imprinted 1	22776	ENSMUSG00000002266	-6.94917	-2.79684	0	-4.2794	-2.09741	0
Ankrd55	MGI:1924568	ankyrin repeat domain 55	77318	ENSMUSG00000049985	-6.76097	-2.75723	0	-4.81118	-2.26639	0
Dao	MGI:94859	D-amino acid oxidase	13142	ENSMUSG00000042096	-6.72862	-2.75031	1.8099e-09	-8.11359	-3.02034	2.31666e-10
Wnt9b	MGI:1197020	wingless-type MMTV integration site family, member 9B	22412	ENSMUSG00000018486	-6.5194	-2.70474	0	-7.56039	-2.91846	0
Ngb	MGI:2151886	neuroglobin	64242	ENSMUSG00000021032	-6.37104	-2.67153	0	-3.63728	-1.86286	0
Chrnb4	MGI:87892	cholinergic receptor, nicotinic, beta polypeptide 4	108015	ENSMUSG00000035200	-6.27624	-2.6499	0	-7.57271	-2.92081	0
Lingo4	MGI:2444651	leucine rich repeat and Ig domain containing 4	320747	ENSMUSG00000044505	-6.27424	-2.64944	0	-5.20623	-2.38024	0
4632428C04Rik	MGI:1921600	RIKEN cDNA 4632428C04 gene	100043102	ENSMUSG00000097184	-6.15599	-2.62199	0	-2.95939	-1.5653	1.12223e-09
Tfap2b	MGI:104672	transcription factor AP-2 beta	21419	ENSMUSG00000025927	-6.13554	-2.61719	0	-8.01054	-3.0019	0
Nxph4	MGI:1336197	neurexophilin 4	104080	ENSMUSG00000040258	-6.04026	-2.59461	0	-3.27311	-1.71066	0
Zfp92	MGI:108094	zinc finger protein 92	22754	ENSMUSG00000031374	-5.97376	-2.57864	0	-3.3773	-1.75587	0
Prlr	MGI:97763	prolactin receptor	19116	ENSMUSG00000005268	-5.93205	-2.56853	0	-2.59183	-1.37397	0
Tnnt1	MGI:1333868	troponin T1, skeletal, slow	21955	ENSMUSG00000064179	-5.84102	-2.54622	0	-3.95183	-1.98252	0
Vipr2	MGI:107166	vasoactive intestinal peptide receptor 2	22355	ENSMUSG00000011171	-5.81238	-2.53913	0	-2.84709	-1.50949	0
Rab37	MGI:1929945	RAB37, member RAS oncogene family	58222	ENSMUSG00000020732	-5.72649	-2.51765	0	-4.21108	-2.07419	0
Fam19a4	MGI:2444563	family with sequence similarity 19, member A4	320701	ENSMUSG00000046500	-5.69711	-2.51023	0	-4.82648	-2.27097	0
Tnfsf13b	MGI:1344376	tumor necrosis factor (ligand) superfamily, member 13b	24099	ENSMUSG00000031497	-5.66623	-2.50239	7.77156e-16	-3.02841	-1.59856	6.24586e-07
Tmem255a	MGI:3045722	transmembrane protein 255A	245386	ENSMUSG00000036502	-5.64158	-2.4961	0	-4.73364	-2.24295	0
Cbln1	MGI:88281	cerebellin 1 precursor protein	12404	ENSMUSG00000031654	-5.48537	-2.45559	0	-5.15731	-2.36662	0
Gchfr	MGI:2443977	GTP cyclohydrolase I feedback regulator	320415	ENSMUSG00000046814	-5.44016	-2.44365	4.32497e-07	-13.5534	-3.76058	1.23736e-06
Hcn4	MGI:1298209	hyperpolarization-activated, cyclic nucleotide-gated K+ 4	330953	ENSMUSG00000032338	-5.43726	-2.44288	0	-2.54095	-1.34537	0
Sh3bgr	MGI:1354740	SH3-binding domain glutamic acid-rich protein	50795	ENSMUSG00000040666	-5.38964	-2.43019	2.68896e-13	-4.11827	-2.04204	5.60847e-10
Gck	MGI:1270854	glucokinase	103988	ENSMUSG00000041798	-5.36482	-2.42353	0	-6.36182	-2.66944	0
Rgs16	MGI:108407	regulator of G-protein signaling 16	19734	ENSMUSG00000026475	-5.27072	-2.398	0	-2.9825	-1.57652	0
Glra3	MGI:95749	glycine receptor, alpha 3 subunit	110304	ENSMUSG00000038257	-5.20999	-2.38128	0	-3.63174	-1.86066	0
En2	MGI:95390	engrailed 2	13799	ENSMUSG00000039095	-5.19473	-2.37705	0	-13.5534	-3.76058	0
Pcbd1	MGI:94873	pterin 4 alpha carbinolamine dehydratase/dimerization cofactor of hepatocyte nuclear factor 1 alpha (TCF1) 1	13180	ENSMUSG00000020098	-5.18247	-2.37364	0	-6.72493	-2.74952	0
Cda	MGI:1919519	cytidine deaminase	72269	ENSMUSG00000028755	-5.07205	-2.34257	3.10641e-10	-8.22884	-3.04069	7.49301e-12
P2rx5	MGI:2137026	purinergic receptor P2X, ligand-gated ion channel, 5	94045	ENSMUSG00000005950	-5.07205	-2.34257	0	-3.01187	-1.59066	1.04343e-07
Lpo	MGI:1923363	lactoperoxidase	76113	ENSMUSG00000009356	-4.98758	-2.31834	0	-3.68259	-1.88072	1.70319e-12
Smim17	MGI:4365374	small integral membrane protein 17	100042450	ENSMUSG00000093536	-4.96798	-2.31266	0	-3.63068	-1.86024	0
Syt9	MGI:1926373	synaptotagmin IX	60510	ENSMUSG00000062542	-4.94024	-2.30458	0	-3.52974	-1.81956	0
Ntng1	MGI:1934028	netrin G1	80883	ENSMUSG00000059857	-4.88995	-2.28982	0	-4.35128	-2.12144	0
Epb41l4a	MGI:103007	erythrocyte membrane protein band 4.1 like 4a	13824	ENSMUSG00000024376	-4.83572	-2.27373	0	-3.59109	-1.84442	0
F2r	MGI:101802	coagulation factor II (thrombin) receptor	14062	ENSMUSG00000048376	-4.82179	-2.26957	0	-3.74159	-1.90365	0
Slc10a4	MGI:3606480	solute carrier family 10 (sodium/bile acid cotransporter family), member 4	231290	ENSMUSG00000029219	-4.76861	-2.25357	0	-8.8339	-3.14305	0
Zfhx3	MGI:99948	zinc finger homeobox 3	11906	ENSMUSG00000038872	-4.74695	-2.247	0	-2.95695	-1.56411	0
Cd83	MGI:1328316	CD83 antigen	12522	ENSMUSG00000015396	-4.74054	-2.24505	0	-3.74995	-1.90687	0
Vit	MGI:1921449	vitrin	74199	ENSMUSG00000024076	-4.70844	-2.23525	0	-2.72733	-1.44749	1.19994e-11
Igsf10	MGI:1923481	immunoglobulin superfamily, member 10	242050	ENSMUSG00000036334	-4.68426	-2.22782	0	-3.93641	-1.97688	0
Chrnb3	MGI:106212	cholinergic receptor, nicotinic, beta polypeptide 3	108043	ENSMUSG00000031492	-4.67825	-2.22597	0	-13.4612	-3.75074	0
Defb1	MGI:1096878	defensin beta 1	13214	ENSMUSG00000044748	-4.67663	-2.22547	5.96859e-08	-4.07099	-2.02538	1.40351e-06
Vav3	MGI:1888518	vav 3 oncogene	57257	ENSMUSG00000033721	-4.6027	-2.20248	0	-4.94634	-2.30636	0
Zic4	MGI:107201	zinc finger protein of the cerebellum 4	22774	ENSMUSG00000036972	-4.54383	-2.18391	0	-3.19419	-1.67545	0
Epn3	MGI:1919139	epsin 3	71889	ENSMUSG00000010080	-4.52865	-2.17908	0	-2.91158	-1.5418	0
Plekhd1	MGI:3036228	pleckstrin homology domain containing, family D (with coiled-coil domains) member 1	217682	ENSMUSG00000066438	-4.52708	-2.17858	0	-3.01494	-1.59213	0
Smyd1	MGI:104790	SET and MYND domain containing 1	12180	ENSMUSG00000055027	-4.5256	-2.17811	0	-4.31246	-2.10851	0
Nkx2-1	MGI:108067	NK2 homeobox 1	21869	ENSMUSG00000001496	-4.52247	-2.17711	0	-3.11312	-1.63836	4.0307e-09
Wnt3	MGI:98955	wingless-type MMTV integration site family, member 3	22415	ENSMUSG00000000125	-4.48575	-2.16535	0	-5.55763	-2.47447	0
Adgrg2	MGI:2446854	adhesion G protein-coupled receptor G2	237175	ENSMUSG00000031298	-4.4453	-2.15228	0	-3.45479	-1.7886	0
Rps6ka6	MGI:1914321	ribosomal protein S6 kinase polypeptide 6	67071	ENSMUSG00000025665	-4.42501	-2.14568	0	-2.73506	-1.45157	0
Serpinb1b	MGI:2445361	serine (or cysteine) peptidase inhibitor, clade B, member 1b	282663	ENSMUSG00000051029	-4.41276	-2.14168	0	-8.22884	-3.04069	0
Stk32b	MGI:1927552	serine/threonine kinase 32B	64293	ENSMUSG00000029123	-4.40374	-2.13873	0	-4.73295	-2.24274	0
Glra2	MGI:95748	glycine receptor, alpha 2 subunit	237213	ENSMUSG00000018589	-4.38762	-2.13344	0	-2.79741	-1.48409	0
Lhfpl3	MGI:1925076	lipoma HMGIC fusion partner-like 3	269629	ENSMUSG00000106379	-4.38416	-2.1323	0	-2.60904	-1.38352	0
Zcchc12	MGI:1919943	zinc finger, CCHC domain containing 12	72693	ENSMUSG00000036699	-4.37593	-2.12959	0	-4.97329	-2.3142	0
Cd38	MGI:107474	CD38 antigen	12494	ENSMUSG00000029084	-4.37529	-2.12938	0	-5.21414	-2.38243	0
AF529169	MGI:2667167	cDNA sequence AF529169	209743	ENSMUSG00000039313	-4.3585	-2.12383	0	-2.20265	-1.13924	2.20376e-11
Prph	MGI:97774	peripherin	19132	ENSMUSG00000023484	-4.35213	-2.12172	1.11022e-15	-3.53929	-1.82346	1.00903e-10
Mthfd2l	MGI:1915871	methylenetetrahydrofolate dehydrogenase (NADP+ dependent) 2-like	665563	ENSMUSG00000029376	-4.2984	-2.1038	0	-3.41437	-1.77162	0
Chodl	MGI:2179069	chondrolectin	246048	ENSMUSG00000022860	-4.28243	-2.09843	4.67015e-12	-5.45005	-2.44627	0
Mc3r	MGI:96929	melanocortin 3 receptor	17201	ENSMUSG00000038537	-4.26883	-2.09384	1.55215e-11	-3.25282	-1.70169	1.15741e-07
Zfhx4	MGI:2137668	zinc finger homeodomain 4	80892	ENSMUSG00000025255	-4.26667	-2.09311	0	-2.93112	-1.55145	0
Hcrtr2	MGI:2680765	hypocretin (orexin) receptor 2	387285	ENSMUSG00000032360	-4.25707	-2.08986	0	-2.67124	-1.41751	1.107e-12
Mrap2	MGI:3609239	melanocortin 2 receptor accessory protein 2	244958	ENSMUSG00000042761	-4.25465	-2.08904	0	-4.11477	-2.04081	0
Plch1	MGI:2683547	phospholipase C, eta 1	269437	ENSMUSG00000036834	-4.23884	-2.08367	0	-2.65064	-1.40634	0
Tfap2d	MGI:2153466	transcription factor AP-2, delta	226896	ENSMUSG00000042596	-4.23761	-2.08325	1.72006e-10	-8.60533	-3.10523	6.03961e-14
Ttc39a	MGI:2444350	tetratricopeptide repeat domain 39A	230603	ENSMUSG00000028555	-4.2288	-2.08025	0	-3.69368	-1.88506	0
Ngfr	MGI:97323	nerve growth factor receptor (TNFR superfamily, member 16)	18053	ENSMUSG00000000120	-4.1714	-2.06053	0	-2.13849	-1.09659	1.36979e-12
Plekhg1	MGI:2676551	pleckstrin homology domain containing, family G (with RhoGef domain) member 1	213783	ENSMUSG00000040624	-4.17125	-2.06048	0	-2.85411	-1.51304	0
Amigo2	MGI:2145995	adhesion molecule with Ig like domain 2	105827	ENSMUSG00000048218	-4.16651	-2.05884	0	-3.81264	-1.93079	0
Ctxn3	MGI:3642816	cortexin 3	629147	ENSMUSG00000069372	-4.16472	-2.05822	0	-3.32223	-1.73215	0
Lect1	MGI:1341171	leukocyte cell derived chemotaxin 1	16840	ENSMUSG00000022025	-4.13581	-2.04817	3.26922e-09	-4.47479	-2.16182	1.42205e-08
Pomc	MGI:97742	pro-opiomelanocortin-alpha	18976	ENSMUSG00000020660	-4.13303	-2.0472	2.31343e-11	-2.16521	-1.11451	0.000509553
Synpo2	MGI:2153070	synaptopodin 2	118449	ENSMUSG00000050315	-4.12911	-2.04583	0	-2.89221	-1.53217	0
Gpx3	MGI:105102	glutathione peroxidase 3	14778	ENSMUSG00000018339	-4.08694	-2.03102	0	-8.06648	-3.01194	0
Vwc2l	MGI:2444069	von Willebrand factor C domain-containing protein 2-like	320460	ENSMUSG00000045648	-4.07573	-2.02706	0	-2.29208	-1.19666	0
A230065H16Rik	MGI:2685744	RIKEN cDNA A230065H16 gene	380787	ENSMUSG00000087075	-4.07218	-2.0258	5.56178e-09	-9.42283	-3.23616	0
Sparc	MGI:98373	secreted acidic cysteine rich glycoprotein	20692	ENSMUSG00000018593	-4.04691	-2.01682	0	-4.87482	-2.28535	0
Vamp1	MGI:1313276	vesicle-associated membrane protein 1	22317	ENSMUSG00000030337	-4.02805	-2.01008	0	-3.02004	-1.59457	0
Mcf2	MGI:96932	mcf.2 transforming sequence	109904	ENSMUSG00000031139	-3.99917	-1.9997	0	-4.07356	-2.02629	0
Gpr149	MGI:2443628	G protein-coupled receptor 149	229357	ENSMUSG00000043441	-3.99119	-1.99682	0	-3.11681	-1.64007	0
Zic1	MGI:106683	zinc finger protein of the cerebellum 1	22771	ENSMUSG00000032368	-3.99025	-1.99648	0	-3.46787	-1.79405	0
Cited1	MGI:108023	Cbp/p300-interacting transactivator with Glu/Asp-rich carboxy-terminal domain 1	12705	ENSMUSG00000051159	-3.9784	-1.99219	1.11022e-16	-4.22444	-2.07876	1.66533e-15
Tal1	MGI:98480	T cell acute lymphocytic leukemia 1	21349	ENSMUSG00000028717	-3.9784	-1.99219	0	-6.15283	-2.62125	0
Paqr6	MGI:1916207	progestin and adipoQ receptor family member VI	68957	ENSMUSG00000041423	-3.9375	-1.97728	0	-2.35711	-1.23702	3.04201e-14
Clcn5	MGI:99486	chloride channel, voltage-sensitive 5	12728	ENSMUSG00000004317	-3.93545	-1.97653	0	-2.21857	-1.14963	2.27596e-13
Rit2	MGI:108054	Ras-like without CAAX 2	19762	ENSMUSG00000057455	-3.93395	-1.97598	0	-3.08558	-1.62554	0
Rd3l	MGI:2675860	retinal degeneration 3-like	217874	ENSMUSG00000091402	-3.92673	-1.97333	0.000451483	-4.03375	-2.01212	0.000176256
Otx2	MGI:97451	orthodenticle homeobox 2	18424	ENSMUSG00000021848	-3.90819	-1.9665	0	-2.96658	-1.5688	0
Itih3	MGI:96620	inter-alpha trypsin inhibitor, heavy chain 3	16426	ENSMUSG00000006522	-3.87149	-1.95289	0	-5.81206	-2.53905	0
Lhfpl5	MGI:1915382	lipoma HMGIC fusion partner-like 5	328789	ENSMUSG00000062252	-3.86171	-1.94924	0	-3.94723	-1.98084	0
A730017C20Rik	MGI:2442934	RIKEN cDNA A730017C20 gene	225583	ENSMUSG00000050875	-3.85393	-1.94633	0	-3.8574	-1.94763	0
Htr2c	MGI:96281	5-hydroxytryptamine (serotonin) receptor 2C	15560	ENSMUSG00000041380	-3.84512	-1.94303	0	-3.02673	-1.59776	0
Exoc3l4	MGI:1921363	exocyst complex component 3-like 4	74190	ENSMUSG00000021280	-3.78531	-1.92041	0	-1.96694	-0.97595	1.02825e-06
Rbms3	MGI:2444477	RNA binding motif, single stranded interacting protein	207181	ENSMUSG00000039607	-3.76581	-1.91296	0	-3.32949	-1.7353	0
Htr7	MGI:99841	5-hydroxytryptamine (serotonin) receptor 7	15566	ENSMUSG00000024798	-3.75096	-1.90726	0	-2.83227	-1.50196	0
Slc5a7	MGI:1927126	solute carrier family 5 (choline transporter), member 7	63993	ENSMUSG00000023945	-3.73381	-1.90065	0	-4.55534	-2.18756	0
Usp29	MGI:1888998	ubiquitin specific peptidase 29	57775	ENSMUSG00000051527	-3.71039	-1.89157	0	-3.12737	-1.64495	0
Gng8	MGI:109163	guanine nucleotide binding protein (G protein), gamma 8	14709	ENSMUSG00000063594	-3.69041	-1.88378	9.64768e-11	-2.52548	-1.33656	0.000185965
Ramp3	MGI:1860292	receptor (calcitonin) activity modifying protein 3	56089	ENSMUSG00000041046	-3.68903	-1.88324	0	-2.3412	-1.22725	0
Arhgef16	MGI:2446219	Rho guanine nucleotide exchange factor (GEF) 16	230972	ENSMUSG00000029032	-3.68131	-1.88022	4.88144e-11	-1.74883	-0.806388	0.0173788
Ecel1	MGI:1343461	endothelin converting enzyme-like 1	13599	ENSMUSG00000026247	-3.66705	-1.87462	0	-2.96884	-1.5699	0
Cyp2j12	MGI:3717097	cytochrome P450, family 2, subfamily j, polypeptide 12	242546	ENSMUSG00000081225	-3.63038	-1.86012	0	-1.89911	-0.925324	2.98629e-06
St8sia6	MGI:2386797	ST8 alpha-N-acetyl-neuraminide alpha-2,8-sialyltransferase 6	241230	ENSMUSG00000003418	-3.61809	-1.85523	5.55112e-16	-2.41732	-1.27341	5.21606e-08
Aspa	MGI:87914	aspartoacylase	11484	ENSMUSG00000020774	-3.61351	-1.8534	0	-2.1846	-1.12737	0
Hcrtr1	MGI:2385650	hypocretin (orexin) receptor 1	230777	ENSMUSG00000028778	-3.58464	-1.84183	0	-3.46902	-1.79453	0
Gpc3	MGI:104903	glypican 3	14734	ENSMUSG00000055653	-3.56868	-1.83539	0	-2.49388	-1.31839	7.43849e-15
Fstl5	MGI:2442179	follistatin-like 5	213262	ENSMUSG00000034098	-3.56804	-1.83513	0	-2.4126	-1.27059	0
Bend7	MGI:2443100	BEN domain containing 7	209645	ENSMUSG00000048186	-3.56519	-1.83398	0	-2.67964	-1.42204	7.19425e-14
Amotl1	MGI:1922973	angiomotin-like 1	75723	ENSMUSG00000013076	-3.56371	-1.83338	0	-2.86293	-1.51749	0
Vash2	MGI:2444826	vasohibin 2	226841	ENSMUSG00000037568	-3.50839	-1.81081	0	-3.19074	-1.67389	0
Steap2	MGI:1921301	six transmembrane epithelial antigen of prostate 2	74051	ENSMUSG00000015653	-3.49502	-1.8053	0	-2.41073	-1.26947	0
Vangl1	MGI:2159344	vang-like 1 (van gogh, Drosophila)	229658	ENSMUSG00000027860	-3.48322	-1.80042	0	-2.14541	-1.10125	1.26565e-13
Kctd9	MGI:2145579	potassium channel tetramerisation domain containing 9	105440	ENSMUSG00000034327	-3.47666	-1.7977	0	-4.05455	-2.01954	0
Chrm2	MGI:88397	cholinergic receptor, muscarinic 2, cardiac	243764	ENSMUSG00000045613	-3.47124	-1.79545	0	-2.71938	-1.44328	0
Sptssb	MGI:1913433	serine palmitoyltransferase, small subunit B	66183	ENSMUSG00000043461	-3.45226	-1.78754	0	-5.32208	-2.41199	0
Mgat4c	MGI:1914819	MGAT4 family, member C	67569	ENSMUSG00000019888	-3.44659	-1.78517	0	-3.27002	-1.7093	0
Mpp7	MGI:1922989	membrane protein, palmitoylated 7 (MAGUK p55 subfamily member 7)	75739	ENSMUSG00000057440	-3.44521	-1.78459	0	-2.75438	-1.46173	0
Gprasp2	MGI:2442071	G protein-coupled receptor associated sorting protein 2	245607	ENSMUSG00000072966	-3.44036	-1.78256	0	-2.29846	-1.20067	0
Cd1d1	MGI:107674	CD1d1 antigen	12479	ENSMUSG00000028076	-3.4359	-1.78069	2.34644e-07	-2.58161	-1.36827	6.02438e-05
Gch1	MGI:95675	GTP cyclohydrolase 1	14528	ENSMUSG00000037580	-3.4359	-1.78069	5.55112e-16	-4.07099	-2.02538	1.11022e-16
Nppa	MGI:97367	natriuretic peptide type A	230899	ENSMUSG00000041616	-3.4359	-1.78069	1.52417e-05	-1.8343	-0.875227	0.0407155
Gdpd2	MGI:1918834	glycerophosphodiester phosphodiesterase domain containing 2	71584	ENSMUSG00000019359	-3.42815	-1.77743	0	-2.56021	-1.35626	0
Zfp229	MGI:2679295	zinc finger protein 229	381067	ENSMUSG00000061544	-3.41771	-1.77303	0	-1.96815	-0.976842	8.15864e-08
Nhs	MGI:2684894	Nance-Horan syndrome (human)	195727	ENSMUSG00000059493	-3.41615	-1.77237	0	-2.22641	-1.15472	1.77636e-15
Nts	MGI:1328351	neurotensin	67405	ENSMUSG00000019890	-3.39398	-1.76298	0	-4.37614	-2.12966	0
Rimkla	MGI:3040686	ribosomal modification protein rimK-like family member A	194237	ENSMUSG00000048899	-3.39152	-1.76193	0	-3.45707	-1.78955	0
Cfap161	MGI:1922806	cilia and flagella associated protein 161	75556	ENSMUSG00000011154	-3.37561	-1.75515	7.66053e-07	-1.91395	-0.936551	0.00622833
Scn5a	MGI:98251	sodium channel, voltage-gated, type V, alpha	20271	ENSMUSG00000032511	-3.37066	-1.75303	0	-1.62524	-0.70065	6.60993e-08
Hdc	MGI:96062	histidine decarboxylase	15186	ENSMUSG00000027360	-3.35239	-1.74519	0	-2.7467	-1.4577	7.77156e-16
Grb10	MGI:103232	growth factor receptor bound protein 10	14783	ENSMUSG00000020176	-3.33006	-1.73555	0	-2.85983	-1.51593	0
Ccdc160	MGI:3588225	coiled-coil domain containing 160	434778	ENSMUSG00000073207	-3.32935	-1.73524	2.35478e-13	-2.72242	-1.44489	1.87182e-10
Syt2	MGI:99666	synaptotagmin II	20980	ENSMUSG00000026452	-3.31165	-1.72755	0	-2.51034	-1.32788	0
Asah2	MGI:1859310	N-acylsphingosine amidohydrolase 2	54447	ENSMUSG00000024887	-3.3061	-1.72513	0	-2.42496	-1.27796	0
Vat1l	MGI:2142534	vesicle amine transport protein 1 like	270097	ENSMUSG00000046844	-3.28461	-1.71572	0	-2.94362	-1.55759	0
Trhr	MGI:98824	thyrotropin releasing hormone receptor	22045	ENSMUSG00000038760	-3.28146	-1.71434	0	-1.95953	-0.970508	8.86669e-12
Kank4	MGI:3043381	KN motif and ankyrin repeat domains 4	242553	ENSMUSG00000035407	-3.27594	-1.71191	0	-2.34565	-1.22999	0
Slc6a11	MGI:95630	solute carrier family 6 (neurotransmitter transporter, GABA), member 11	243616	ENSMUSG00000030307	-3.24437	-1.69794	0	-3.78371	-1.9198	0
Aldh1a1	MGI:1353450	aldehyde dehydrogenase family 1, subfamily A1	11668	ENSMUSG00000053279	-3.23817	-1.69518	0	-5.25452	-2.39356	0
Arhgap24	MGI:1922647	Rho GTPase activating protein 24	231532	ENSMUSG00000057315	-3.23402	-1.69333	0	-4.06507	-2.02328	0
Ece2	MGI:1101356	endothelin converting enzyme 2	107522	ENSMUSG00000022842	-3.23299	-1.69287	0	-2.33036	-1.22055	0
Esrrb	MGI:1346832	estrogen related receptor, beta	26380	ENSMUSG00000021255	-3.22974	-1.69142	2.15383e-14	-2.63772	-1.39929	2.18497e-08
Unc13c	MGI:2149021	unc-13 homolog C (C. elegans)	208898	ENSMUSG00000062151	-3.22952	-1.69132	0	-2.25627	-1.17394	0
Pld6	MGI:2687283	phospholipase D family, member 6	194908	ENSMUSG00000043648	-3.22116	-1.68758	1.09431e-09	-3.18398	-1.67083	1.43754e-08
Trh	MGI:98823	thyrotropin releasing hormone	22044	ENSMUSG00000005892	-3.21971	-1.68693	0	-6.3695	-2.67118	0
Cacna2d2	MGI:1929813	calcium channel, voltage-dependent, alpha 2/delta subunit 2	56808	ENSMUSG00000010066	-3.19793	-1.67714	0	-1.88872	-0.917406	0
Isl1	MGI:101791	ISL1 transcription factor, LIM/homeodomain	16392	ENSMUSG00000042258	-3.19182	-1.67438	1.11022e-16	-2.62941	-1.39474	1.39888e-13
Rab9b	MGI:2442454	RAB9B, member RAS oncogene family	319642	ENSMUSG00000043463	-3.18378	-1.67074	0	-3.09286	-1.62894	0
Mreg	MGI:2151839	melanoregulin	381269	ENSMUSG00000039395	-3.1814	-1.66966	0	-2.19176	-1.13209	8.21565e-15
Slc27a2	MGI:1347099	solute carrier family 27 (fatty acid transporter), member 2	26458	ENSMUSG00000027359	-3.1732	-1.66594	0	-2.1584	-1.10996	6.82632e-12
Aard	MGI:2181621	alanine and arginine rich domain containing protein	239435	ENSMUSG00000068522	-3.16955	-1.66428	3.95128e-12	-6.02374	-2.59066	0
Mum1l1	MGI:2445062	melanoma associated antigen (mutated) 1-like 1	245631	ENSMUSG00000042515	-3.16168	-1.66069	0	-2.66765	-1.41557	0
Ctxn2	MGI:2139444	cortexin 2	381418	ENSMUSG00000074872	-3.13842	-1.65004	0	-3.66525	-1.87391	0
Tmem130	MGI:3607706	transmembrane protein 130	243339	ENSMUSG00000043388	-3.12447	-1.64361	0	-2.35337	-1.23473	0
Rnf138rt1	MGI:1921514	ring finger protein 138, retrogene 1	74264	ENSMUSG00000083695	-3.12354	-1.64318	1.05027e-06	-5.98462	-2.58126	3.819e-10
Sfrp2	MGI:108078	secreted frizzled-related protein 2	20319	ENSMUSG00000027996	-3.11912	-1.64114	1.04727e-12	-4.6197	-2.2078	4.93546e-11
Plcb4	MGI:107464	phospholipase C, beta 4	18798	ENSMUSG00000039943	-3.11269	-1.63816	0	-2.06241	-1.04433	0
Nkx2-9	MGI:1270158	NK2 homeobox 9	18094	ENSMUSG00000058669	-3.0923	-1.62868	4.18852e-06	-3.87241	-1.95323	0.000752839
Rnf152	MGI:2443787	ring finger protein 152	320311	ENSMUSG00000047496	-3.0923	-1.62868	0	-2.68302	-1.42386	0
Fhdc1	MGI:2684972	FH2 domain containing 1	229474	ENSMUSG00000041842	-3.07851	-1.62223	0	-2.26531	-1.17971	2.22045e-16
Slc7a3	MGI:1100521	solute carrier family 7 (cationic amino acid transporter, y+ system), member 3	11989	ENSMUSG00000031297	-3.07275	-1.61953	0	-2.70827	-1.43737	0
B630019K06Rik	MGI:2147918	RIKEN cDNA B630019K06 gene	102941	ENSMUSG00000052364	-3.06915	-1.61784	0	-2.58161	-1.36827	0
Vwa5b1	MGI:1922968	von Willebrand factor A domain containing 5B1	75718	ENSMUSG00000028753	-3.06754	-1.61708	0	-2.76295	-1.46621	0
Sema4g	MGI:1347047	sema domain, immunoglobulin domain (Ig), transmembrane domain (TM) and short cytoplasmic domain, (semaphorin) 4G	26456	ENSMUSG00000025207	-3.05686	-1.61205	0	-1.68916	-0.756308	0
Ache	MGI:87876	acetylcholinesterase	11423	ENSMUSG00000023328	-3.04799	-1.60786	0	-2.23895	-1.16282	0
Pcdh18	MGI:1920423	protocadherin 18	73173	ENSMUSG00000037892	-3.04284	-1.60542	0	-2.33362	-1.22257	0
Rxfp3	MGI:2441827	relaxin family peptide receptor 3	239336	ENSMUSG00000060735	-3.04097	-1.60453	0	-1.64936	-0.721904	2.35813e-05
Nynrin	MGI:2652872	NYN domain and retroviral integrase containing	277154	ENSMUSG00000075592	-3.03911	-1.60365	0	-2.2302	-1.15717	0
Peg3	MGI:104748	paternally expressed 3	18616	ENSMUSG00000002265	-3.03513	-1.60176	0	-1.77351	-0.826607	0
Tmem117	MGI:2444580	transmembrane protein 117	320709	ENSMUSG00000063296	-3.03419	-1.60131	0	-3.14851	-1.65467	0
Adamts15	MGI:2449569	a disintegrin-like and metallopeptidase (reprolysin type) with thrombospondin type 1 motif, 15	235130	ENSMUSG00000033453	-3.03215	-1.60034	0	-1.83959	-0.879381	1.05812e-09
Ormdl1	MGI:2181669	ORM1-like 1 (S. cerevisiae)	227102	ENSMUSG00000026097	-3.00322	-1.58651	0	-1.73636	-0.796064	3.45554e-09
Serpinb1a	MGI:1913472	serine (or cysteine) peptidase inhibitor, clade B, member 1a	66222	ENSMUSG00000044734	-3.00162	-1.58574	0	-1.86853	-0.901901	0
Shh	MGI:98297	sonic hedgehog	20423	ENSMUSG00000002633	-2.9996	-1.58477	3.10862e-15	-2.24401	-1.16608	1.06623e-07
Mrvi1	MGI:1338023	MRV integration site 1	17540	ENSMUSG00000005611	-2.99686	-1.58345	0	-2.43817	-1.2858	1.11022e-16
Amy1	MGI:88019	amylase 1, salivary	11722	ENSMUSG00000074264	-2.9963	-1.58318	0	-1.63226	-0.706867	2.22045e-16
Nrip2	MGI:1891884	nuclear receptor interacting protein 2	60345	ENSMUSG00000001520	-2.97779	-1.57424	0	-2.44679	-1.29089	0
Rnase1	MGI:97919	ribonuclease, RNase A family, 1 (pancreatic)	19752	ENSMUSG00000035896	-2.97779	-1.57424	0.00184055	-92.9376	-6.53819	1.11022e-14
Fam131c	MGI:2685539	family with sequence similarity 131, member C	277743	ENSMUSG00000006218	-2.97603	-1.57339	0	-2.2533	-1.17204	0
Hap1	MGI:1261831	huntingtin-associated protein 1	15114	ENSMUSG00000006930	-2.97576	-1.57326	0	-1.80949	-0.855587	0
Etnppl	MGI:1919010	ethanolamine phosphate phospholyase	71760	ENSMUSG00000019232	-2.97074	-1.57082	0	-3.9345	-1.97618	0
Ankrd34b	MGI:2443245	ankyrin repeat domain 34B	218440	ENSMUSG00000045034	-2.96493	-1.568	0	-2.5074	-1.32619	0
Kcng4	MGI:1913983	potassium voltage-gated channel, subfamily G, member 4	66733	ENSMUSG00000045246	-2.96448	-1.56778	0	-3.4802	-1.79917	0
Rassf4	MGI:2386853	Ras association (RalGDS/AF-6) domain family member 4	213391	ENSMUSG00000042129	-2.95294	-1.56215	0	-3.1649	-1.66216	0
Resp18	MGI:1098222	regulated endocrine-specific protein 18	19711	ENSMUSG00000033061	-2.94229	-1.55694	0	-5.41158	-2.43605	0
Ano1	MGI:2142149	anoctamin 1, calcium activated chloride channel	101772	ENSMUSG00000031075	-2.94184	-1.55672	0	-2.00382	-1.00275	1.69905e-08
Kcnip1	MGI:1917607	Kv channel-interacting protein 1	70357	ENSMUSG00000053519	-2.93484	-1.55328	0	-2.22059	-1.15094	0
Trim67	MGI:3045323	tripartite motif-containing 67	330863	ENSMUSG00000036913	-2.92947	-1.55064	0	-2.22519	-1.15393	4.87388e-14
Tmtc4	MGI:1921050	transmembrane and tetratricopeptide repeat containing 4	70551	ENSMUSG00000041594	-2.9258	-1.54883	0	-1.71424	-0.777568	1.66533e-15
Grin2d	MGI:95823	glutamate receptor, ionotropic, NMDA2D (epsilon 4)	14814	ENSMUSG00000002771	-2.92361	-1.54775	0	-1.64079	-0.714387	5.43288e-12
A330076H08Rik	MGI:2443193	RIKEN cDNA A330076H08 gene	320026	ENSMUSG00000109321	-2.92168	-1.5468	0	-2.19538	-1.13447	6.63136e-13
Fam216b	MGI:2145738	family with sequence similarity 216, member B	219170	ENSMUSG00000045655	-2.91531	-1.54365	3.42347e-08	-3.78914	-1.92187	3.99247e-12
Zcchc16	MGI:3588192	zinc finger, CCHC domain containing 16	619287	ENSMUSG00000071679	-2.90567	-1.53887	2.04825e-12	-2.36344	-1.24089	2.07491e-09
Esyt3	MGI:1098699	extended synaptotagmin-like protein 3	272636	ENSMUSG00000037681	-2.89541	-1.53377	0	-1.91811	-0.939683	1.32713e-07
Tspan6	MGI:1926264	tetraspanin 6	56496	ENSMUSG00000067377	-2.89088	-1.53151	0	-3.09947	-1.63202	0
Klk6	MGI:1343166	kallikrein related-peptidase 6	19144	ENSMUSG00000050063	-2.88904	-1.53059	0	-3.6642	-1.8735	0
Ccdc82	MGI:1913646	coiled-coil domain containing 82	66396	ENSMUSG00000079084	-2.88474	-1.52844	0	-1.99876	-0.999104	0
Lhx8	MGI:1096343	LIM homeobox protein 8	16875	ENSMUSG00000096225	-2.85053	-1.51123	3.55737e-10	-3.79647	-1.92466	3.34732e-13
Gabrg1	MGI:103156	gamma-aminobutyric acid (GABA) A receptor, subunit gamma 1	14405	ENSMUSG00000001260	-2.83591	-1.50381	0	-2.68064	-1.42258	0
P4ha3	MGI:2444049	procollagen-proline, 2-oxoglutarate 4-dioxygenase (proline 4-hydroxylase), alpha polypeptide III	320452	ENSMUSG00000051048	-2.83178	-1.50171	0	-2.21969	-1.15036	1.96827e-11
Lgr5	MGI:1341817	leucine rich repeat containing G protein coupled receptor 5	14160	ENSMUSG00000020140	-2.82355	-1.49751	0	-2.88474	-1.52844	0
Col25a1	MGI:1924268	collagen, type XXV, alpha 1	77018	ENSMUSG00000058897	-2.81919	-1.49528	0	-1.90035	-0.926263	1.70752e-13
Tmie	MGI:2159400	transmembrane inner ear	20776	ENSMUSG00000049555	-2.81683	-1.49407	0	-3.12772	-1.64511	0
Pld5	MGI:2442056	phospholipase D family, member 5	319455	ENSMUSG00000055214	-2.80945	-1.49029	0	-2.84796	-1.50993	0
Angpt1	MGI:108448	angiopoietin 1	11600	ENSMUSG00000022309	-2.80687	-1.48896	0	-2.86293	-1.51749	0
Inpp4b	MGI:2158925	inositol polyphosphate-4-phosphatase, type II	234515	ENSMUSG00000037940	-2.80568	-1.48835	0	-2.85	-1.51096	0
Aldh1a7	MGI:1347050	aldehyde dehydrogenase family 1, subfamily A7	26358	ENSMUSG00000024747	-2.79962	-1.48523	0	-2.60794	-1.38291	0
Cgn	MGI:1927237	cingulin	70737	ENSMUSG00000068876	-2.79508	-1.48289	0	-2.36774	-1.24351	0
5930412G12Rik	MGI:2442398	RIKEN cDNA 5930412G12 gene	319616	ENSMUSG00000072591	-2.78984	-1.48018	1.28747e-08	-2.88532	-1.52873	7.39348e-08
Zdbf2	MGI:1921134	zinc finger, DBF-type containing 2	73884	ENSMUSG00000027520	-2.78597	-1.47818	0	-2.22132	-1.15142	0
Nipal2	MGI:1924488	NIPA-like domain containing 2	223473	ENSMUSG00000038879	-2.77935	-1.47475	0	-2.70909	-1.43781	0
Adcy7	MGI:102891	adenylate cyclase 7	11513	ENSMUSG00000031659	-2.77926	-1.4747	0	-2.62584	-1.39278	0
Esr1	MGI:1352467	estrogen receptor 1 (alpha)	13982	ENSMUSG00000019768	-2.77514	-1.47256	6.80064e-11	-2.44428	-1.28941	3.21585e-07
Rsph4a	MGI:3027894	radial spoke head 4 homolog A (Chlamydomonas)	212892	ENSMUSG00000039552	-2.77214	-1.471	0	-1.844	-0.88284	4.52782e-08
Tmem132c	MGI:2443061	transmembrane protein 132C	208213	ENSMUSG00000034324	-2.77089	-1.47035	0	-2.50142	-1.32275	0
4930412C18Rik	MGI:2443490	RIKEN cDNA 4930412C18 gene	320152	ENSMUSG00000085558	-2.76366	-1.46658	1.02442e-09	-2.70337	-1.43476	5.66857e-10
Caprin2	MGI:2448541	caprin family member 2	232560	ENSMUSG00000030309	-2.76144	-1.46542	0	-1.70386	-0.768805	1.59128e-10
Chat	MGI:88392	choline acetyltransferase	12647	ENSMUSG00000021919	-2.76115	-1.46527	0	-3.02841	-1.59856	0
Tuft1	MGI:109572	tuftelin 1	22156	ENSMUSG00000005968	-2.76098	-1.46518	1.71387e-11	-2.0868	-1.06129	5.10457e-06
Slc6a9	MGI:95760	solute carrier family 6 (neurotransmitter transporter, glycine), member 9	14664	ENSMUSG00000028542	-2.75979	-1.46456	0	-1.81682	-0.861419	0
Lrrc75b	MGI:2143657	leucine rich repeat containing 75B	192734	ENSMUSG00000046807	-2.75124	-1.46008	0	-2.14538	-1.10123	0
Cthrc1	MGI:1915838	collagen triple helix repeat containing 1	68588	ENSMUSG00000054196	-2.74872	-1.45876	0	-2.1482	-1.10313	5.30798e-13
Folh1	MGI:1858193	folate hydrolase 1	53320	ENSMUSG00000001773	-2.73875	-1.45352	0	-2.67298	-1.41845	0
Ahi1	MGI:87971	Abelson helper integration site 1	52906	ENSMUSG00000019986	-2.71686	-1.44194	0	-2.22723	-1.15525	0
Isoc1	MGI:1913557	isochorismatase domain containing 1	66307	ENSMUSG00000024601	-2.70225	-1.43416	0	-2.23473	-1.1601	0
Ubxn10	MGI:2443123	UBX domain protein 10	212190	ENSMUSG00000043621	-2.70219	-1.43413	2.52609e-12	-2.28042	-1.1893	1.6939e-07
Gjd2	MGI:1334209	gap junction protein, delta 2	14617	ENSMUSG00000068615	-2.69527	-1.43043	0	-3.89505	-1.96164	0
A930017M01Rik	MGI:2685151	RIKEN cDNA A930017M01 gene	239410	ENSMUSG00000060530	-2.68814	-1.42661	0	-2.42605	-1.27861	0
A530058N18Rik	MGI:2444858	RIKEN cDNA A530058N18 gene	320846	ENSMUSG00000087694	-2.67884	-1.42161	2.94597e-11	-2.77283	-1.47136	1.04795e-10
Ak7	MGI:1926051	adenylate kinase 7	78801	ENSMUSG00000041323	-2.67853	-1.42144	9.41414e-12	-2.28373	-1.19139	2.28657e-09
Pipox	MGI:1197006	pipecolic acid oxidase	19193	ENSMUSG00000017453	-2.67237	-1.41812	7.07363e-09	-4.31497	-2.10935	1.11022e-16
Ermn	MGI:1925017	ermin, ERM-like protein	77767	ENSMUSG00000026830	-2.6563	-1.40942	0	-2.2274	-1.15536	0
Wdr6	MGI:1930140	WD repeat domain 6	83669	ENSMUSG00000066357	-2.65025	-1.40613	0	-1.73419	-0.79426	0
Vwc2	MGI:2442987	von Willebrand factor C domain containing 2	319922	ENSMUSG00000050830	-2.64746	-1.40461	0	-3.23234	-1.69258	0
Qpct	MGI:1917786	glutaminyl-peptide cyclotransferase (glutaminyl cyclase)	70536	ENSMUSG00000024084	-2.64645	-1.40406	0	-2.17689	-1.12227	0
Fundc1	MGI:1919268	FUN14 domain containing 1	72018	ENSMUSG00000025040	-2.64603	-1.40383	0	-2.95169	-1.56154	0
Impact	MGI:1098233	impact, RWD domain protein	16210	ENSMUSG00000024423	-2.64315	-1.40226	0	-3.30106	-1.72293	0
Rwdd2a	MGI:1916769	RWD domain containing 2A	69519	ENSMUSG00000032417	-2.62744	-1.39366	0	-3.04706	-1.60742	0
Prokr2	MGI:2181363	prokineticin receptor 2	246313	ENSMUSG00000050558	-2.62464	-1.39212	8.34333e-13	-1.77995	-0.831835	1.59534e-05
Rragb	MGI:3038613	Ras-related GTP binding B	245670	ENSMUSG00000041658	-2.62368	-1.39159	0	-2.42632	-1.27877	0
Gulp1	MGI:1920407	GULP, engulfment adaptor PTB domain containing 1	70676	ENSMUSG00000056870	-2.61972	-1.38941	4.32987e-15	-2.0487	-1.03471	2.46007e-09
Cxxc4	MGI:2442112	CXXC finger 4	319478	ENSMUSG00000044365	-2.61	-1.38405	0	-2.10669	-1.07498	0
Rnpc3	MGI:1914475	RNA-binding region (RNP1, RRM) containing 3	67225	ENSMUSG00000027981	-2.60765	-1.38275	0	-2.12448	-1.08711	0
E030003E18Rik	MGI:2443348	RIKEN cDNA E030003E18 gene	320092	null	-2.60406	-1.38076	0	-4.20274	-2.07133	0
Klhl4	MGI:2442829	kelch-like 4	237010	ENSMUSG00000025597	-2.59881	-1.37785	0	-2.31602	-1.21165	0
Nefh	MGI:97309	neurofilament, heavy polypeptide	380684	ENSMUSG00000020396	-2.59505	-1.37576	0	-2.73057	-1.4492	0
Slc35g2	MGI:2685365	solute carrier family 35, member G2	245020	ENSMUSG00000070287	-2.58765	-1.37164	0	-3.24001	-1.696	0
Sdhaf3	MGI:1913288	succinate dehydrogenase complex assembly factor 3	71238	ENSMUSG00000042505	-2.58465	-1.36997	1.15497e-12	-2.34691	-1.23076	3.99729e-11
Tspan2	MGI:1917997	tetraspanin 2	70747	ENSMUSG00000027858	-2.5786	-1.36659	0	-2.19117	-1.1317	0
1700001C02Rik	MGI:1922684	RIKEN cDNA 1700001C02 gene	75434	ENSMUSG00000029182	-2.57692	-1.36565	0.01987	-2.07962	-1.05632	0.0129938
P2ry1	MGI:105049	purinergic receptor P2Y, G-protein coupled 1	18441	ENSMUSG00000027765	-2.57692	-1.36565	0	-3.55246	-1.82882	0
Tac2	MGI:98476	tachykinin 2	21334	ENSMUSG00000025400	-2.57207	-1.36293	0	-2.472	-1.30568	6.43929e-15
Ndn	MGI:97290	necdin	17984	ENSMUSG00000033585	-2.56808	-1.36069	0	-2.0737	-1.05221	0
Rgs17	MGI:1927469	regulator of G-protein signaling 17	56533	ENSMUSG00000019775	-2.56575	-1.35938	0	-2.19871	-1.13666	0
Pnma3	MGI:2180565	paraneoplastic antigen MA3	245468	ENSMUSG00000046287	-2.5629	-1.35778	0	-2.12572	-1.08795	0
Cacng5	MGI:2157946	calcium channel, voltage-dependent, gamma subunit 5	140723	ENSMUSG00000040373	-2.56244	-1.35752	0	-2.52624	-1.33699	0
Tmem163	MGI:1919410	transmembrane protein 163	72160	ENSMUSG00000026347	-2.54421	-1.34722	0	-3.51945	-1.81535	0
Cntn6	MGI:1858223	contactin 6	53870	ENSMUSG00000030092	-2.53944	-1.34451	0	-2.06627	-1.04703	0
9930012K11Rik	MGI:2145726	RIKEN cDNA 9930012K11 gene	268759	ENSMUSG00000044551	-2.53823	-1.34382	9.14793e-07	-2.55013	-1.35057	4.30402e-07
Heyl	MGI:1860511	hairy/enhancer-of-split related with YRPW motif-like	56198	ENSMUSG00000032744	-2.53603	-1.34257	0	-1.94048	-0.956411	1.58103e-10
Scg2	MGI:103033	secretogranin II	20254	ENSMUSG00000050711	-2.53601	-1.34256	0	-2.43368	-1.28314	0
Stac	MGI:1201400	src homology three (SH3) and cysteine rich domain	20840	ENSMUSG00000032502	-2.53171	-1.34011	7.12107e-07	-2.40444	-1.2657	1.96002e-07
Adarb2	MGI:2151118	adenosine deaminase, RNA-specific, B2	94191	ENSMUSG00000052551	-2.51771	-1.33211	0	-1.6392	-0.712995	2.88658e-15
Vat1	MGI:1349450	vesicle amine transport 1	26949	ENSMUSG00000034993	-2.51532	-1.33074	0	-2.71982	-1.44351	0
Mtss1	MGI:2384818	metastasis suppressor 1	211401	ENSMUSG00000022353	-2.51371	-1.32982	0	-1.69196	-0.758695	0
Nova1	MGI:104297	neuro-oncological ventral antigen 1	664883	ENSMUSG00000021047	-2.5137	-1.32981	0	-2.04801	-1.03422	0
Ifit3	MGI:1101055	interferon-induced protein with tetratricopeptide repeats 3	15959	ENSMUSG00000074896	-2.51126	-1.32841	1.11022e-16	-2.82304	-1.49725	0
Esrrg	MGI:1347056	estrogen-related receptor gamma	26381	ENSMUSG00000026610	-2.50844	-1.32679	0	-2.06842	-1.04853	0
Ccdc153	MGI:2448587	coiled-coil domain containing 153	270150	ENSMUSG00000070306	-2.50727	-1.32612	1.37047e-06	-2.80749	-1.48928	1.64434e-08
Efcab1	MGI:1914043	EF hand calcium binding domain 1	66793	ENSMUSG00000068617	-2.50011	-1.32199	7.97251e-13	-1.98194	-0.986913	1.14667e-09
Magee2	MGI:2148316	melanoma antigen, family E, 2	272790	ENSMUSG00000031224	-2.49721	-1.32032	0	-2.1316	-1.09194	0
Nap1l3	MGI:1859565	nucleosome assembly protein 1-like 3	54561	ENSMUSG00000055733	-2.48959	-1.31591	0	-1.71261	-0.776195	0
Flt3	MGI:95559	FMS-like tyrosine kinase 3	14255	ENSMUSG00000042817	-2.4878	-1.31487	0	-1.82341	-0.866642	2.70368e-11
Rhobtb3	MGI:1920546	Rho-related BTB domain containing 3	73296	ENSMUSG00000021589	-2.48494	-1.31321	0	-1.95155	-0.96462	0
Slc25a13	MGI:1354721	solute carrier family 25 (mitochondrial carrier, adenine nucleotide translocator), member 13	50799	ENSMUSG00000015112	-2.48148	-1.3112	1.32427e-09	-2.27181	-1.18384	6.06667e-09
Zfp423	MGI:1891217	zinc finger protein 423	94187	ENSMUSG00000045333	-2.4811	-1.31098	0	-1.80894	-0.855145	0
Armcx6	MGI:2147993	armadillo repeat containing, X-linked 6	278097	ENSMUSG00000050394	-2.47615	-1.3081	0	-2.37533	-1.24813	0
Susd2	MGI:1918983	sushi domain containing 2	71733	ENSMUSG00000006342	-2.47533	-1.30762	0	-2.34992	-1.23261	0
Adcyap1	MGI:105094	adenylate cyclase activating polypeptide 1	11516	ENSMUSG00000024256	-2.47197	-1.30566	0	-3.0988	-1.63171	0
Sgpp2	MGI:3589109	sphingosine-1-phosphate phosphotase 2	433323	ENSMUSG00000032908	-2.46863	-1.30371	0	-2.65305	-1.40765	0
Edil3	MGI:1329025	EGF-like repeats and discoidin I-like domains 3	13612	ENSMUSG00000034488	-2.45499	-1.29572	0	-2.21762	-1.14901	0
Ankrd34c	MGI:2685617	ankyrin repeat domain 34C	330998	ENSMUSG00000047606	-2.44935	-1.2924	1.07692e-14	-1.67596	-0.744988	1.38339e-05
Pnoc	MGI:105308	prepronociceptin	18155	ENSMUSG00000045731	-2.44813	-1.29168	0	-1.67857	-0.747235	1.02538e-09
Gstm6	MGI:1309467	glutathione S-transferase, mu 6	14867	ENSMUSG00000068762	-2.4456	-1.29019	0	-2.3972	-1.26135	0
Map3k15	MGI:2448588	mitogen-activated protein kinase kinase kinase 15	270672	ENSMUSG00000031303	-2.44537	-1.29005	3.04309e-06	-1.9362	-0.95323	0.00138993
Cd24a	MGI:88323	CD24a antigen	12484	ENSMUSG00000047139	-2.44162	-1.28784	0	-2.45056	-1.29311	0
Slc1a6	MGI:1096331	solute carrier family 1 (high affinity aspartate/glutamate transporter), member 6	20513	ENSMUSG00000005357	-2.43277	-1.2826	0	-1.67599	-0.745016	4.27158e-12
Nrsn2	MGI:2684969	neurensin 2	228777	ENSMUSG00000059361	-2.43092	-1.2815	0	-2.64974	-1.40585	0
Sema5a	MGI:107556	sema domain, seven thrombospondin repeats (type 1 and type 1-like), transmembrane domain (TM) and short cytoplasmic domain, (semaphorin) 5A	20356	ENSMUSG00000022231	-2.42851	-1.28007	0	-1.95131	-0.96444	0
E530001F21Rik	MGI:3036288	RIKEN cDNA E530001F21 gene	279610	ENSMUSG00000083889	-2.42804	-1.27979	4.67398e-11	-1.80247	-0.849976	1.73812e-06
Egfl6	MGI:1858599	EGF-like-domain, multiple 6	54156	ENSMUSG00000000402	-2.42074	-1.27545	5.1756e-07	-1.99487	-0.996298	9.09237e-06
Olfm3	MGI:2387329	olfactomedin 3	229759	ENSMUSG00000027965	-2.42012	-1.27508	0	-2.62947	-1.39477	0
Zmat4	MGI:2443497	zinc finger, matrin type 4	320158	ENSMUSG00000037492	-2.41252	-1.27054	0	-1.8625	-0.897241	0
N4bp2	MGI:2684414	NEDD4 binding protein 2	333789	ENSMUSG00000037795	-2.40908	-1.26848	0	-1.794	-0.843176	4.9134e-12
Cbln4	MGI:2154433	cerebellin 4 precursor protein	228942	ENSMUSG00000067578	-2.40712	-1.26731	0	-2.44937	-1.29241	0
Rsrc1	MGI:1914130	arginine/serine-rich coiled-coil 1	66880	ENSMUSG00000034544	-2.40559	-1.26639	0	-2.49964	-1.32172	0
Adamts6	MGI:1347348	a disintegrin-like and metallopeptidase (reprolysin type) with thrombospondin type 1 motif, 6	108154	ENSMUSG00000046169	-2.40512	-1.26611	6.27825e-09	-1.90687	-0.931203	2.20774e-06
Lin28b	MGI:3584032	lin-28 homolog B (C. elegans)	380669	ENSMUSG00000063804	-2.39695	-1.2612	0	-1.88486	-0.91446	5.60757e-11
Efcab2	MGI:1915476	EF-hand calcium binding domain 2	68226	ENSMUSG00000026495	-2.39642	-1.26088	0	-1.96794	-0.976689	1.11022e-16
Gm12166	MGI:3650635	predicted gene 12166	100039624	ENSMUSG00000069899	-2.39471	-1.25985	1.85107e-05	-2.00075	-1.00054	0.00051641
Plpp4	MGI:2685936	phospholipid phosphatase 4	381925	ENSMUSG00000070366	-2.39471	-1.25985	0	-1.84059	-0.880166	3.7832e-12
Epm2aip1	MGI:1925031	EPM2A (laforin) interacting protein 1	77781	ENSMUSG00000046785	-2.38053	-1.25128	0	-1.65295	-0.725041	0
Gbp6	MGI:2140937	guanylate binding protein 6	100702	ENSMUSG00000104713	-2.38023	-1.2511	2.22045e-15	-3.31776	-1.73021	0
Rab3c	MGI:1914545	RAB3C, member RAS oncogene family	67295	ENSMUSG00000021700	-2.37553	-1.24825	0	-1.95469	-0.966938	0
Vma21	MGI:1914298	VMA21 vacuolar H+-ATPase homolog (S. cerevisiae)	67048	ENSMUSG00000073131	-2.3755	-1.24823	0	-2.86281	-1.51743	0
Cyp4f17	MGI:3646233	cytochrome P450, family 4, subfamily f, polypeptide 17	208285	ENSMUSG00000091586	-2.3724	-1.24635	1.86368e-06	-2.00205	-1.00148	0.000119469
Rgag1	MGI:2685231	retrotransposon gag domain containing 1	209540	ENSMUSG00000085584	-2.37125	-1.24565	5.84373e-10	-2.45435	-1.29534	2.67319e-10
Heph	MGI:1332240	hephaestin	15203	ENSMUSG00000031209	-2.36843	-1.24393	0	-2.60906	-1.38353	0
Dzank1	MGI:2139080	double zinc ribbon and ankyrin repeat domains 1	241688	ENSMUSG00000037259	-2.36833	-1.24387	0	-2.05573	-1.03965	0
Wsb1	MGI:1926139	WD repeat and SOCS box-containing 1	78889	ENSMUSG00000017677	-2.36623	-1.24259	0	-1.78891	-0.83908	0
Plp1	MGI:97623	proteolipid protein (myelin) 1	18823	ENSMUSG00000031425	-2.36331	-1.24081	0	-2.21728	-1.14879	0
Zic3	MGI:106676	zinc finger protein of the cerebellum 3	22773	ENSMUSG00000067860	-2.35853	-1.23789	2.33147e-15	-2.2589	-1.17562	1.12285e-11
Lrrc9	MGI:1925507	leucine rich repeat containing 9	78257	ENSMUSG00000021090	-2.35088	-1.2332	2.43696e-10	-1.76758	-0.821779	4.23324e-06
Mrgpre	MGI:2441884	MAS-related GPR, member E	244238	ENSMUSG00000048965	-2.34762	-1.2312	0	-2.92529	-1.54858	0
Bdh2	MGI:1917022	3-hydroxybutyrate dehydrogenase, type 2	69772	ENSMUSG00000028167	-2.34513	-1.22967	2.73261e-06	-3.13979	-1.65067	5.7582e-10
Kctd8	MGI:2443804	potassium channel tetramerisation domain containing 8	243043	ENSMUSG00000037653	-2.33872	-1.22572	0	-1.87431	-0.906363	4.64073e-13
Gad2	MGI:95634	glutamic acid decarboxylase 2	14417	ENSMUSG00000026787	-2.33553	-1.22375	0	-2.39688	-1.26116	0
Lrch1	MGI:2443390	leucine-rich repeats and calponin homology (CH) domain containing 1	380916	ENSMUSG00000068015	-2.33511	-1.22349	0	-1.96335	-0.973321	0
Tcerg1l	MGI:1917821	transcription elongation regulator 1-like	70571	ENSMUSG00000091002	-2.33403	-1.22282	0	-1.75971	-0.815334	1.27036e-11
Lancl3	MGI:2443335	LanC lantibiotic synthetase component C-like 3 (bacterial)	236285	ENSMUSG00000047344	-2.33381	-1.22269	1.37002e-13	-3.00334	-1.58657	0
Kctd12b	MGI:2444667	potassium channel tetramerisation domain containing 12b	207474	ENSMUSG00000041633	-2.3327	-1.222	0	-2.19711	-1.13561	0
Elavl2	MGI:1100887	ELAV (embryonic lethal, abnormal vision, Drosophila)-like 2 (Hu antigen B)	15569	ENSMUSG00000008489	-2.33045	-1.22061	0	-2.29638	-1.19936	0
Arxes2	MGI:1924226	adipocyte-related X-chromosome expressed sequence 2	76976	ENSMUSG00000048040	-2.32007	-1.21417	0	-2.49645	-1.31988	0
Btbd11	MGI:1921257	BTB (POZ) domain containing 11	74007	ENSMUSG00000020042	-2.31787	-1.2128	0	-2.71946	-1.44332	0
Anln	MGI:1920174	anillin, actin binding protein	68743	ENSMUSG00000036777	-2.31165	-1.20892	0	-1.67994	-0.74841	0
Rgag4	MGI:3045324	retrotransposon gag domain containing 4	331474	ENSMUSG00000049191	-2.31165	-1.20892	0	-2.01427	-1.01026	0
Lrrc23	MGI:1315192	leucine rich repeat containing 23	16977	ENSMUSG00000030125	-2.31105	-1.20855	1.142e-07	-1.83331	-0.874453	9.78762e-05
Ednrb	MGI:102720	endothelin receptor type B	13618	ENSMUSG00000022122	-2.30684	-1.20592	0	-1.90554	-0.930198	0
Ano4	MGI:2443344	anoctamin 4	320091	ENSMUSG00000035189	-2.30501	-1.20477	0	-1.71165	-0.775385	1.11022e-16
Dnajc12	MGI:1353428	DnaJ heat shock protein family (Hsp40) member C12	30045	ENSMUSG00000036764	-2.30424	-1.20429	0	-2.73991	-1.45413	0
Cntnap4	MGI:2183572	contactin associated protein-like 4	170571	ENSMUSG00000031772	-2.30296	-1.20349	0	-2.03907	-1.02791	0
1810041L15Rik	MGI:1919551	RIKEN cDNA 1810041L15 gene	72301	ENSMUSG00000062760	-2.30047	-1.20193	0	-1.72623	-0.787625	0
Prrg1	MGI:1917364	proline rich Gla (G-carboxyglutamic acid) 1	546336	ENSMUSG00000047996	-2.29883	-1.2009	1.11022e-16	-2.03301	-1.02362	9.74221e-13
Gas2	MGI:95657	growth arrest specific 2	14453	ENSMUSG00000030498	-2.29059	-1.19572	0	-2.1878	-1.12948	0
Usp18	MGI:1344364	ubiquitin specific peptidase 18	24110	ENSMUSG00000030107	-2.29059	-1.19572	3.50172e-05	-2.34992	-1.23261	1.05978e-05
Ubxn2a	MGI:2442310	UBX domain protein 2A	217379	ENSMUSG00000020634	-2.28484	-1.19209	0	-1.99661	-0.997552	0
Lrig1	MGI:107935	leucine-rich repeats and immunoglobulin-like domains 1	16206	ENSMUSG00000030029	-2.28452	-1.19189	0	-2.53916	-1.34435	0
Oprl1	MGI:97440	opioid receptor-like 1	18389	ENSMUSG00000027584	-2.28292	-1.19088	0	-2.15393	-1.10697	0
Trim59	MGI:1914199	tripartite motif-containing 59	66949	ENSMUSG00000034317	-2.28105	-1.1897	0	-2.15707	-1.10907	0
Ranbp17	MGI:1929706	RAN binding protein 17	66011	ENSMUSG00000040594	-2.28018	-1.18915	3.16303e-13	-2.1185	-1.08304	5.06561e-12
Nxph1	MGI:107492	neurexophilin 1	18231	ENSMUSG00000046178	-2.27799	-1.18776	0	-1.94861	-0.962448	0
Atp11c	MGI:1859661	ATPase, class VI, type 11C	320940	ENSMUSG00000062949	-2.27584	-1.1864	0	-1.88635	-0.915601	0
Phlda3	MGI:1351485	pleckstrin homology like domain, family A, member 3	27280	ENSMUSG00000041801	-2.2728	-1.18447	0	-2.44139	-1.2877	0
Bend6	MGI:2444572	BEN domain containing 6	320705	ENSMUSG00000042182	-2.27028	-1.18287	0	-2.12066	-1.08451	0
C530008M17Rik	MGI:2444817	RIKEN cDNA C530008M17 gene	320827	ENSMUSG00000036377	-2.26923	-1.1822	0	-2.18672	-1.12877	0
Tmem126b	MGI:1915722	transmembrane protein 126B	68472	ENSMUSG00000030614	-2.26706	-1.18082	0	-1.79693	-0.845532	0
Endod1	MGI:1919196	endonuclease domain containing 1	71946	ENSMUSG00000037419	-2.26676	-1.18063	0	-1.80689	-0.85351	0
St8sia4	MGI:106018	ST8 alpha-N-acetyl-neuraminide alpha-2,8-sialyltransferase 4	20452	ENSMUSG00000040710	-2.26377	-1.17873	0	-2.56458	-1.35872	0
Dleu7	MGI:2447771	deleted in lymphocytic leukemia, 7	239133	ENSMUSG00000048281	-2.26148	-1.17727	8.89289e-14	-3.15528	-1.65777	0
4933413G19Rik	MGI:1918399	RIKEN cDNA 4933413G19 gene	71149	ENSMUSG00000079304	-2.26047	-1.17662	2.35213e-05	-2.65984	-1.41134	1.65495e-06
Mog	MGI:97435	myelin oligodendrocyte glycoprotein	17441	ENSMUSG00000076439	-2.25691	-1.17435	0	-1.78013	-0.831979	0
Disp2	MGI:2388733	dispatched homolog 2 (Drosophila)	214240	ENSMUSG00000040035	-2.2563	-1.17396	0	-1.77293	-0.826137	0
Gjc3	MGI:2153041	gap junction protein, gamma 3	118446	ENSMUSG00000056966	-2.25001	-1.16993	0	-1.92172	-0.942399	0
3110039I08Rik	MGI:1920394	RIKEN cDNA 3110039I08 gene	73144	null	-2.24929	-1.16947	0	-2.23006	-1.15708	0
Upp2	MGI:1923904	uridine phosphorylase 2	76654	ENSMUSG00000026839	-2.24843	-1.16892	0	-2.58161	-1.36827	0
Rab27b	MGI:1931295	RAB27B, member RAS oncogene family	80718	ENSMUSG00000024511	-2.24543	-1.16699	0	-2.16744	-1.11599	0
Nfe2l3	MGI:1339958	nuclear factor, erythroid derived 2, like 3	18025	ENSMUSG00000029832	-2.24538	-1.16696	1.11022e-16	-2.74183	-1.45514	0
Aff2	MGI:1202294	AF4/FMR2 family, member 2	14266	ENSMUSG00000031189	-2.24313	-1.16551	0	-2.0508	-1.03619	1.11022e-16
Lgals8	MGI:1928481	lectin, galactose binding, soluble 8	56048	ENSMUSG00000057554	-2.23752	-1.1619	0	-2.10677	-1.07503	0
Zfp521	MGI:95459	zinc finger protein 521	225207	ENSMUSG00000024420	-2.23676	-1.16141	0	-1.99277	-0.994772	0
Tmem229a	MGI:2442812	transmembrane protein 229A	319832	ENSMUSG00000048022	-2.23572	-1.16074	0	-2.23905	-1.16289	0
Zfp783	MGI:3040704	zinc finger protein 783	232785	ENSMUSG00000072653	-2.23261	-1.15873	0	-1.83256	-0.873861	8.65974e-15
Ifit2	MGI:99449	interferon-induced protein with tetratricopeptide repeats 2	15958	ENSMUSG00000045932	-2.23151	-1.15802	0	-1.98246	-0.987292	0
Itpkb	MGI:109235	inositol 1,4,5-trisphosphate 3-kinase B	320404	ENSMUSG00000038855	-2.22788	-1.15567	0	-2.74263	-1.45556	0
Slc17a8	MGI:3039629	solute carrier family 17 (sodium-dependent inorganic phosphate cotransporter), member 8	216227	ENSMUSG00000019935	-2.22697	-1.15508	1.96415e-10	-2.4894	-1.3158	2.46891e-12
Trim36	MGI:106264	tripartite motif-containing 36	28105	ENSMUSG00000033949	-2.22697	-1.15508	7.77156e-16	-1.95702	-0.96866	4.73377e-11
1110059E24Rik	MGI:1913456	RIKEN cDNA 1110059E24 gene	66206	ENSMUSG00000035171	-2.22353	-1.15285	0	-1.72808	-0.789167	2.82108e-13
Capza1	MGI:106227	capping protein (actin filament) muscle Z-line, alpha 1	12340	ENSMUSG00000070372	-2.22168	-1.15165	0	-1.87055	-0.903466	0
Smad9	MGI:1859993	SMAD family member 9	55994	ENSMUSG00000027796	-2.22111	-1.15128	0	-1.94253	-0.957937	0
Chrna4	MGI:87888	cholinergic receptor, nicotinic, alpha polypeptide 4	11438	ENSMUSG00000027577	-2.21525	-1.14747	0	-1.8034	-0.850718	0
Elovl6	MGI:2156528	ELOVL family member 6, elongation of long chain fatty acids (yeast)	170439	ENSMUSG00000041220	-2.2105	-1.14437	0	-1.69312	-0.759685	0
Nell1	MGI:2443902	NEL-like 1	338352	ENSMUSG00000055409	-2.20679	-1.14195	0	-1.79562	-0.844482	0
Eif5a2	MGI:1933735	eukaryotic translation initiation factor 5A2	208691	ENSMUSG00000050192	-2.20655	-1.14179	0	-2.30015	-1.20173	0
Zfp677	MGI:3053207	zinc finger protein 677	210503	ENSMUSG00000062743	-2.2025	-1.13914	5.66376e-09	-1.80145	-0.849157	1.52715e-05
Hebp2	MGI:1860084	heme binding protein 2	56016	ENSMUSG00000019853	-2.20152	-1.1385	3.99261e-10	-2.91182	-1.54192	0
Dnm3	MGI:1341299	dynamin 3	103967	ENSMUSG00000040265	-2.20073	-1.13798	0	-2.13816	-1.09637	0
Ptpn4	MGI:1099792	protein tyrosine phosphatase, non-receptor type 4	19258	ENSMUSG00000026384	-2.19766	-1.13597	0	-1.76052	-0.816005	0
Lyrm5	MGI:1914886	LYR motif containing 5	67636	ENSMUSG00000040370	-2.1934	-1.13317	0	-2.6242	-1.39188	0
Dpysl3	MGI:1349762	dihydropyrimidinase-like 3	22240	ENSMUSG00000024501	-2.19276	-1.13275	0	-2.01337	-1.00961	5.20695e-14
Trim30d	MGI:3035181	tripartite motif-containing 30D	209387	ENSMUSG00000057596	-2.19243	-1.13253	4.22784e-08	-2.64954	-1.40574	4.64184e-13
Dzip3	MGI:1917433	DAZ interacting protein 3, zinc finger	224170	ENSMUSG00000064061	-2.18633	-1.12851	0	-1.79803	-0.846416	0
Prr5l	MGI:1919696	proline rich 5 like	72446	ENSMUSG00000032841	-2.18304	-1.12634	0	-1.89151	-0.919536	0
Mfsd7b	MGI:2444881	major facilitator superfamily domain containing 7B	226844	ENSMUSG00000066595	-2.17733	-1.12256	0	-2.22351	-1.15284	0
Chic1	MGI:1344694	cysteine-rich hydrophobic domain 1	12212	ENSMUSG00000031327	-2.17712	-1.12242	0	-1.92578	-0.945445	0
Fam46a	MGI:2670964	family with sequence similarity 46, member A	212943	ENSMUSG00000032265	-2.1771	-1.12241	0	-1.751	-0.808179	8.28014e-11
Mthfd2	MGI:1338850	methylenetetrahydrofolate dehydrogenase (NAD+ dependent), methenyltetrahydrofolate cyclohydrolase	17768	ENSMUSG00000005667	-2.17606	-1.12172	1.30007e-12	-1.73828	-0.79766	2.37348e-07
Zfp773	MGI:1923623	zinc finger protein 773	76373	ENSMUSG00000063535	-2.17314	-1.11978	5.43817e-05	-2.27788	-1.18769	1.479e-06
Pcolce2	MGI:1923727	procollagen C-endopeptidase enhancer 2	76477	ENSMUSG00000015354	-2.16974	-1.11752	0	-1.67277	-0.742242	5.27695e-08
Chml	MGI:101913	choroideremia-like	12663	ENSMUSG00000078185	-2.16236	-1.11261	0	-1.96681	-0.975857	0
Fgf1	MGI:95515	fibroblast growth factor 1	14164	ENSMUSG00000036585	-2.16088	-1.11162	0	-2.32837	-1.21932	0
Zfp983	MGI:1920479	zinc finger protein 983	73229	ENSMUSG00000035868	-2.16055	-1.1114	0	-1.63014	-0.704992	5.0715e-13
A2m	MGI:2449119	alpha-2-macroglobulin	232345	ENSMUSG00000030111	-2.15956	-1.11074	0	-6.60931	-2.7245	0
Arhgap6	MGI:1196332	Rho GTPase activating protein 6	11856	ENSMUSG00000031355	-2.15946	-1.11067	0	-1.86314	-0.897735	0
Rec8	MGI:1929645	REC8 meiotic recombination protein	56739	ENSMUSG00000002324	-2.15917	-1.11048	5.81212e-07	-2.22616	-1.15456	6.27479e-08
Cd59a	MGI:109177	CD59a antigen	12509	ENSMUSG00000032679	-2.15889	-1.11029	0	-2.348	-1.23143	0
Slc22a4	MGI:1353479	solute carrier family 22 (organic cation transporter), member 4	30805	ENSMUSG00000020334	-2.15865	-1.11013	0	-2.6962	-1.43093	0
Scn9a	MGI:107636	sodium channel, voltage-gated, type IX, alpha	20274	ENSMUSG00000075316	-2.15463	-1.10744	0	-1.72005	-0.782448	0
Emb	MGI:95321	embigin	13723	ENSMUSG00000021728	-2.15457	-1.1074	0	-1.96041	-0.971152	0
Ttc12	MGI:2444588	tetratricopeptide repeat domain 12	235330	ENSMUSG00000040219	-2.15366	-1.10679	9.78894e-10	-1.92007	-0.941157	4.88693e-06
Slbp	MGI:108402	stem-loop binding protein	20492	ENSMUSG00000004642	-2.15054	-1.1047	0	-2.02479	-1.01777	0
Ugt8a	MGI:109522	UDP galactosyltransferase 8A	22239	ENSMUSG00000032854	-2.14963	-1.10409	0	-2.29912	-1.20108	0
Mks1	MGI:3584243	Meckel syndrome, type 1	380718	ENSMUSG00000034121	-2.14939	-1.10393	5.6888e-08	-1.67455	-0.743776	0.000803712
Arhgap12	MGI:1922665	Rho GTPase activating protein 12	75415	ENSMUSG00000041225	-2.14698	-1.10231	0	-1.89848	-0.924848	0
Fam167a	MGI:3606565	family with sequence similarity 167, member A	219148	ENSMUSG00000035095	-2.13866	-1.09671	4.36478e-10	-2.12845	-1.0898	3.82026e-09
Gpr153	MGI:1916157	G protein-coupled receptor 153	100129	ENSMUSG00000042804	-2.12787	-1.08941	0	-1.85951	-0.894924	0
Kcnip4	MGI:1933131	Kv channel interacting protein 4	80334	ENSMUSG00000029088	-2.1278	-1.08936	0	-2.0701	-1.0497	0
Sacm1l	MGI:1933169	SAC1 suppressor of actin mutations 1-like (yeast)	83493	ENSMUSG00000025240	-2.12777	-1.08934	0	-2.04297	-1.03067	0
Scoc	MGI:1927654	short coiled-coil protein	56367	ENSMUSG00000063253	-2.12657	-1.08853	0	-2.4504	-1.29302	0
Ddo	MGI:1925528	D-aspartate oxidase	70503	ENSMUSG00000063428	-2.12248	-1.08575	0	-1.96622	-0.975425	0
Ttbk2	MGI:2155779	tau tubulin kinase 2	140810	ENSMUSG00000090100	-2.12216	-1.08553	0	-1.79758	-0.846058	0
Tmem47	MGI:2177570	transmembrane protein 47	192216	ENSMUSG00000025666	-2.12214	-1.08552	0	-1.98958	-0.992463	0
Plce1	MGI:1921305	phospholipase C, epsilon 1	74055	ENSMUSG00000024998	-2.12202	-1.08544	0	-3.03566	-1.60201	0
Ifit1	MGI:99450	interferon-induced protein with tetratricopeptide repeats 1	15957	ENSMUSG00000034459	-2.12051	-1.08441	4.09321e-10	-2.75761	-1.46342	0
Celf6	MGI:1923433	CUGBP, Elav-like family member 6	76183	ENSMUSG00000032297	-2.11763	-1.08245	0	-1.92583	-0.945484	0
Rcan3	MGI:1858220	regulator of calcineurin 3	53902	ENSMUSG00000059713	-2.11559	-1.08106	0	-2.32973	-1.22016	0
Sh3bgrl2	MGI:1915350	SH3 domain binding glutamic acid-rich protein like 2	212531	ENSMUSG00000032261	-2.11095	-1.07789	0	-2.31466	-1.2108	0
Rif1	MGI:1098622	replication timing regulatory factor 1	51869	ENSMUSG00000036202	-2.10976	-1.07708	0	-1.65354	-0.725556	0
Opn3	MGI:1338022	opsin 3	13603	ENSMUSG00000026525	-2.10168	-1.07154	1.55113e-09	-2.52293	-1.3351	2.57481e-10
Dpysl5	MGI:1929772	dihydropyrimidinase-like 5	65254	ENSMUSG00000029168	-2.10031	-1.0706	0	-1.65089	-0.723244	0
Hs6st2	MGI:1354959	heparan sulfate 6-O-sulfotransferase 2	50786	ENSMUSG00000062184	-2.10026	-1.07057	0	-1.95356	-0.966104	0
Col4a3bp	MGI:1915268	collagen, type IV, alpha 3 (Goodpasture antigen) binding protein	68018	ENSMUSG00000021669	-2.09783	-1.0689	0	-1.74844	-0.80607	0
Rnf128	MGI:1914139	ring finger protein 128	66889	ENSMUSG00000031438	-2.093	-1.06557	0	-1.92856	-0.947527	0
Snhg14	MGI:1289201	small nucleolar RNA host gene 14	52480	ENSMUSG00000100826	-2.08988	-1.06342	0	-2.00075	-1.00054	3.33067e-16
Il33	MGI:1924375	interleukin 33	77125	ENSMUSG00000024810	-2.08958	-1.06321	0	-2.02308	-1.01655	0
Ublcp1	MGI:1933105	ubiquitin-like domain containing CTD phosphatase 1	79560	ENSMUSG00000041231	-2.08522	-1.0602	0	-2.00547	-1.00394	0
Maoa	MGI:96915	monoamine oxidase A	17161	ENSMUSG00000025037	-2.0834	-1.05894	0	-2.35424	-1.23526	0
Bcat1	MGI:104861	branched chain aminotransferase 1, cytosolic	12035	ENSMUSG00000030268	-2.08165	-1.05773	0	-1.98442	-0.98872	0
Gprasp1	MGI:1917418	G protein-coupled receptor associated sorting protein 1	67298	ENSMUSG00000043384	-2.0777	-1.05499	0	-1.85346	-0.890222	0
Itgb3bp	MGI:1914983	integrin beta 3 binding protein (beta3-endonexin)	67733	ENSMUSG00000028549	-2.07707	-1.05455	3.81649e-06	-1.67259	-0.742082	0.00105889
D3Ertd751e	MGI:1289213	DNA segment, Chr 3, ERATO Doi 751, expressed	73852	ENSMUSG00000025766	-2.07639	-1.05408	0	-2.39055	-1.25734	0
Gpr139	MGI:2685341	G protein-coupled receptor 139	209776	ENSMUSG00000066197	-2.07585	-1.0537	0.000673736	-4.64687	-2.21626	4.31622e-09
Klhdc8a	MGI:2442630	kelch domain containing 8A	213417	ENSMUSG00000042115	-2.07472	-1.05292	0	-2.63423	-1.39738	0
Foxp2	MGI:2148705	forkhead box P2	114142	ENSMUSG00000029563	-2.07434	-1.05265	0	-2.58161	-1.36827	0
St8sia1	MGI:106011	ST8 alpha-N-acetyl-neuraminide alpha-2,8-sialyltransferase 1	20449	ENSMUSG00000030283	-2.07359	-1.05213	0	-1.74017	-0.799228	0
Tmx4	MGI:106558	thioredoxin-related transmembrane protein 4	52837	ENSMUSG00000034723	-2.07187	-1.05093	0	-1.99877	-0.999115	0
Cd200	MGI:1196990	CD200 antigen	17470	ENSMUSG00000022661	-2.07044	-1.04994	0	-1.70396	-0.768888	0
Prkra	MGI:1344375	protein kinase, interferon inducible double stranded RNA dependent activator	23992	ENSMUSG00000002731	-2.06848	-1.04857	0	-2.25204	-1.17123	0
Rimklb	MGI:1918325	ribosomal modification protein rimK-like family member B	108653	ENSMUSG00000040649	-2.06839	-1.04851	0	-1.84701	-0.885193	0
Prune2	MGI:1925004	prune homolog 2 (Drosophila)	353211	ENSMUSG00000039126	-2.06756	-1.04793	0	-1.97348	-0.980739	0
Mtfr1	MGI:1914722	mitochondrial fission regulator 1	67472	ENSMUSG00000027601	-2.06405	-1.04548	9.99201e-16	-2.2128	-1.14587	0
Adarb1	MGI:891999	adenosine deaminase, RNA-specific, B1	110532	ENSMUSG00000020262	-2.0551	-1.03921	0	-1.88389	-0.913717	0
Klhl13	MGI:1914705	kelch-like 13	67455	ENSMUSG00000036782	-2.05475	-1.03896	0	-2.4491	-1.29225	0
Paip2	MGI:1915119	polyadenylate-binding protein-interacting protein 2	67869	ENSMUSG00000037058	-2.05237	-1.03729	0	-2.002	-1.00144	0
Nrip3	MGI:1925843	nuclear receptor interacting protein 3	78593	ENSMUSG00000034825	-2.04822	-1.03437	0	-1.88294	-0.912985	0
2810001G20Rik	MGI:1913706	RIKEN cDNA 2810001G20 gene	66456	ENSMUSG00000087497	-2.04569	-1.03259	1.3689e-13	-1.80538	-0.852301	3.04429e-08
Trp53inp1	MGI:1926609	transformation related protein 53 inducible nuclear protein 1	60599	ENSMUSG00000028211	-2.04379	-1.03125	0	-1.8674	-0.901033	0
Nudt12	MGI:1915243	nudix (nucleoside diphosphate linked moiety X)-type motif 12	67993	ENSMUSG00000024228	-2.04201	-1.02999	3.03362e-11	-2.64708	-1.4044	0
Plpp2	MGI:1354945	phospholipid phosphatase 2	50784	ENSMUSG00000052151	-2.03972	-1.02837	2.17848e-09	-4.23215	-2.08139	0
Mid2	MGI:1344333	midline 2	23947	ENSMUSG00000000266	-2.03948	-1.0282	0	-1.9216	-0.942308	0
Ifit3b	MGI:3698419	interferon-induced protein with tetratricopeptide repeats 3B	667370	ENSMUSG00000062488	-2.0385	-1.02751	0	-3.5089	-1.81102	0
Ank1	MGI:88024	ankyrin 1, erythroid	11733	ENSMUSG00000031543	-2.03768	-1.02693	0	-1.81862	-0.862846	0
Zfp105	MGI:1277119	zinc finger protein 105	22646	ENSMUSG00000057895	-2.03732	-1.02667	2.78732e-09	-2.59478	-1.37561	1.33227e-15
Adcy8	MGI:1341110	adenylate cyclase 8	11514	ENSMUSG00000022376	-2.03503	-1.02505	0	-1.74912	-0.806628	0
Rasa4	MGI:1858600	RAS p21 protein activator 4	54153	ENSMUSG00000004952	-2.02254	-1.01617	8.0761e-12	-2.10997	-1.07722	9.85205e-10
Sema6a	MGI:1203727	sema domain, transmembrane domain (TM), and cytoplasmic domain, (semaphorin) 6A	20358	ENSMUSG00000019647	-2.01813	-1.01302	0	-1.64726	-0.720066	2.22045e-16
Nipal4	MGI:2444671	NIPA-like domain containing 4	214112	ENSMUSG00000020411	-2.01672	-1.01201	1.68057e-11	-2.02187	-1.01569	2.842e-09
Ldb3	MGI:1344412	LIM domain binding 3	24131	ENSMUSG00000021798	-2.01661	-1.01193	1.11022e-16	-1.9042	-0.929184	4.88498e-15
Akap2	MGI:1306795	A kinase (PRKA) anchor protein 2	11641	ENSMUSG00000038729	-2.01609	-1.01156	0	-1.66145	-0.732445	0
Hn1l	MGI:1196260	hematological and neurological expressed 1-like	52009	ENSMUSG00000024165	-2.0131	-1.00942	0	-2.64543	-1.4035	0
Hexim2	MGI:1918309	hexamethylene bis-acetamide inducible 2	71059	ENSMUSG00000043372	-2.01295	-1.00931	0	-2.01568	-1.01127	2.33147e-15
Lrrc3b	MGI:2384996	leucine rich repeat containing 3B	218763	ENSMUSG00000045201	-2.00732	-1.00527	0	-2.09599	-1.06763	0
Lcorl	MGI:2651932	ligand dependent nuclear receptor corepressor-like	209707	ENSMUSG00000015882	-2.00705	-1.00508	3.33067e-16	-1.71129	-0.775084	3.26222e-11
Mtm1	MGI:1099452	X-linked myotubular myopathy gene 1	17772	ENSMUSG00000031337	-2.0065	-1.00468	1.09948e-10	-1.78915	-0.839274	1.88526e-08
Spock3	MGI:1920152	sparc/osteonectin, cwcv and kazal-like domains proteoglycan 3	72902	ENSMUSG00000054162	-2.00616	-1.00444	0	-2.04242	-1.03028	0
Zfand1	MGI:1913611	zinc finger, AN1-type domain 1	66361	ENSMUSG00000039795	-2.00259	-1.00187	0	-1.65038	-0.7228	1.07692e-14
Arl4c	MGI:2445172	ADP-ribosylation factor-like 4C	320982	ENSMUSG00000049866	-2.00248	-1.00179	0	-1.73554	-0.795384	0
Sema6d	MGI:2387661	sema domain, transmembrane domain (TM), and cytoplasmic domain, (semaphorin) 6D	214968	ENSMUSG00000027200	-1.99855	-0.998953	0	-1.68352	-0.751485	0
Kcnc2	MGI:96668	potassium voltage gated channel, Shaw-related subfamily, member 2	268345	ENSMUSG00000035681	-1.99773	-0.998364	0	-1.9274	-0.946654	0
Fibin	MGI:1914856	fin bud initiation factor homolog (zebrafish)	67606	ENSMUSG00000074971	-1.99609	-0.997178	2.45912e-06	-2.73807	-1.45316	2.06413e-12
Bambi-ps1	MGI:1932402	BMP and activin membrane-bound inhibitor, pseudogene (Xenopus laevis)	81913	ENSMUSG00000081219	-1.99367	-0.995425	0.00349963	-2.46936	-1.30414	0.000288544
Osbpl9	MGI:1923784	oxysterol binding protein-like 9	100273	ENSMUSG00000028559	-1.99254	-0.994611	0	-1.84339	-0.882358	0
Ankub1	MGI:2685256	ankrin repeat and ubiquitin domain containing 1	242037	ENSMUSG00000074591	-1.99182	-0.99409	0.000141561	-3.17169	-1.66525	1.08457e-09
Kif26b	MGI:2447076	kinesin family member 26B	269152	ENSMUSG00000026494	-1.99089	-0.993416	0	-1.75289	-0.809738	2.9976e-15
Tacr1	MGI:98475	tachykinin receptor 1	21336	ENSMUSG00000030043	-1.99064	-0.993231	0	-2.54656	-1.34855	0
Pcdh11x	MGI:2442849	protocadherin 11 X-linked	245578	ENSMUSG00000034755	-1.98976	-0.992593	1.11022e-16	-1.92767	-0.94686	8.99281e-15
Zfp14	MGI:99160	zinc finger protein 14	243906	ENSMUSG00000053985	-1.98782	-0.991185	0	-1.63702	-0.711074	6.9974e-12
Cygb	MGI:2149481	cytoglobin	114886	ENSMUSG00000020810	-1.98735	-0.990844	0	-1.6938	-0.760266	0
Gm5868	MGI:3645333	predicted gene 5868	545758	ENSMUSG00000060204	-1.98518	-0.989273	0.0022457	-7.34764	-2.87728	1.11022e-15
Tmx1	MGI:1919986	thioredoxin-related transmembrane protein 1	72736	ENSMUSG00000021072	-1.98494	-0.989097	0	-1.95866	-0.969868	0
Nup43	MGI:1917162	nucleoporin 43	69912	ENSMUSG00000040034	-1.98361	-0.988128	4.0871e-08	-2.08411	-1.05943	8.58716e-09
Ccdc136	MGI:1918128	coiled-coil domain containing 136	232664	ENSMUSG00000029769	-1.98167	-0.986718	0	-1.7353	-0.795181	0
Mgst1	MGI:1913850	microsomal glutathione S-transferase 1	56615	ENSMUSG00000008540	-1.97796	-0.984015	0	-3.89975	-1.96338	0
Cdc14b	MGI:2441808	CDC14 cell division cycle 14B	218294	ENSMUSG00000033102	-1.97781	-0.983901	0	-1.72565	-0.787137	2.98439e-12
Nbeal1	MGI:2444343	neurobeachin like 1	269198	ENSMUSG00000073664	-1.97684	-0.983199	0	-1.66077	-0.731849	0
Cnbd2	MGI:1918123	cyclic nucleotide binding domain containing 2	70873	ENSMUSG00000038085	-1.97656	-0.982995	1.30036e-05	-1.6596	-0.730837	0.00139594
Elmod2	MGI:2445165	ELMO/CED-12 domain containing 2	244548	ENSMUSG00000035151	-1.96292	-0.973004	0	-1.7892	-0.839316	0
Cdh18	MGI:1344366	cadherin 18	320865	ENSMUSG00000040420	-1.96285	-0.972953	0	-1.83353	-0.87462	0
Cachd1	MGI:2444177	cache domain containing 1	320508	ENSMUSG00000028532	-1.96034	-0.971107	0	-2.2589	-1.17562	0
Rcbtb1	MGI:1918580	regulator of chromosome condensation (RCC1) and BTB (POZ) domain containing protein 1	71330	ENSMUSG00000035469	-1.95861	-0.969829	0	-1.7665	-0.820892	0
Zap70	MGI:99613	zeta-chain (TCR) associated protein kinase	22637	ENSMUSG00000026117	-1.95846	-0.96972	5.04717e-08	-2.27882	-1.18829	1.27431e-09
Sdc2	MGI:1349165	syndecan 2	15529	ENSMUSG00000022261	-1.95819	-0.969522	0	-1.74833	-0.805974	0
Nxpe3	MGI:2686598	neurexophilin and PC-esterase domain family, member 3	385658	ENSMUSG00000075033	-1.95721	-0.968795	0	-1.86523	-0.899354	0
Nkrf	MGI:1924536	NF-kappaB repressing factor	77286	ENSMUSG00000044149	-1.95346	-0.966032	0	-1.72506	-0.786648	0
Hpcal1	MGI:1855689	hippocalcin-like 1	53602	ENSMUSG00000071379	-1.95136	-0.964482	0	-1.72823	-0.789298	0
Lhfp	MGI:1920048	lipoma HMGIC fusion partner	108927	ENSMUSG00000048332	-1.94604	-0.960545	0	-1.91931	-0.940585	0
Dock5	MGI:2652871	dedicator of cytokinesis 5	68813	ENSMUSG00000044447	-1.94459	-0.959469	0	-1.70552	-0.770209	0
Ddx3y	MGI:1349406	DEAD (Asp-Glu-Ala-Asp) box polypeptide 3, Y-linked	26900	ENSMUSG00000069045	-1.94407	-0.959081	0	-1.95243	-0.96527	0
Spp1	MGI:98389	secreted phosphoprotein 1	20750	ENSMUSG00000029304	-1.94273	-0.958083	0	-3.63038	-1.86012	0
Echdc1	MGI:1277169	enoyl Coenzyme A hydratase domain containing 1	52665	ENSMUSG00000019883	-1.94203	-0.957564	0	-2.11344	-1.07959	0
Lrrcc1	MGI:1918960	leucine rich repeat and coiled-coil domain containing 1	71710	ENSMUSG00000027550	-1.94203	-0.957564	0	-1.7712	-0.824725	0
Crebrf	MGI:1924378	CREB3 regulatory factor	77128	ENSMUSG00000048249	-1.94086	-0.956695	0	-1.71464	-0.777902	0
Impad1	MGI:1915720	inositol monophosphatase domain containing 1	242291	ENSMUSG00000066324	-1.94071	-0.956582	0	-1.65071	-0.723091	0
Tmem88b	MGI:2444329	transmembrane protein 88B	320587	ENSMUSG00000073680	-1.93763	-0.95429	0	-1.75129	-0.80842	0
Prkaa1	MGI:2145955	protein kinase, AMP-activated, alpha 1 catalytic subunit	105787	ENSMUSG00000050697	-1.93674	-0.95363	0	-1.6366	-0.710706	0
Atp5s	MGI:1915305	ATP synthase, H+ transporting, mitochondrial F0 complex, subunit S	68055	ENSMUSG00000054894	-1.9361	-0.953154	0	-1.78467	-0.83566	1.11022e-16
Dhrs13	MGI:1917701	dehydrogenase/reductase (SDR family) member 13	70451	ENSMUSG00000020834	-1.93592	-0.953022	2.96692e-11	-1.92247	-0.942961	1.20066e-09
Optc	MGI:2151113	opticin	269120	ENSMUSG00000010311	-1.93516	-0.952453	0.00405758	-2.51706	-1.33174	0.000521393
Lypd6b	MGI:1919147	LY6/PLAUR domain containing 6B	71897	ENSMUSG00000026765	-1.93326	-0.951039	0	-1.9362	-0.95323	0
Iqcb1	MGI:2443764	IQ calmodulin-binding motif containing 1	320299	ENSMUSG00000022837	-1.93108	-0.949406	0	-1.83624	-0.876753	0
Zfp975	MGI:3648690	zinc finger protein 975	434179	ENSMUSG00000069727	-1.9258	-0.945457	7.89763e-10	-2.01332	-1.00958	2.62501e-12
Chpt1	MGI:2384841	choline phosphotransferase 1	212862	ENSMUSG00000060002	-1.92556	-0.94528	0	-1.77378	-0.82683	0
Ppip5k2	MGI:2142810	diphosphoinositol pentakisphosphate kinase 2	227399	ENSMUSG00000040648	-1.92549	-0.945222	0	-1.90687	-0.931203	0
Zkscan7	MGI:3040678	zinc finger with KRAB and SCAN domains 7	382118	ENSMUSG00000063488	-1.92508	-0.944916	0.000289475	-1.6596	-0.730837	0.0133156
Zfp558	MGI:1921681	zinc finger protein 558	72230	ENSMUSG00000074500	-1.92474	-0.944662	7.30138e-06	-2.01492	-1.01072	4.87642e-07
Xrcc2	MGI:1927345	X-ray repair complementing defective repair in Chinese hamster cells 2	57434	ENSMUSG00000028933	-1.92351	-0.943745	6.66134e-16	-1.67596	-0.744988	7.90358e-10
Ttpa	MGI:1354168	tocopherol (alpha) transfer protein	50500	ENSMUSG00000073988	-1.9204	-0.941407	1.62643e-07	-2.62071	-1.38996	4.44089e-16
Snord49a	MGI:3819538	small nucleolar RNA, C/D box 49A	100217455	ENSMUSG00000065734	-1.91918	-0.940492	0	-1.70807	-0.772364	0
Micall2	MGI:2444818	MICAL-like 2	231830	ENSMUSG00000036718	-1.91915	-0.940467	6.0966e-06	-2.69385	-1.42967	8.94111e-09
Kcnj16	MGI:1314842	potassium inwardly-rectifying channel, subfamily J, member 16	16517	ENSMUSG00000051497	-1.91746	-0.939194	0	-2.1035	-1.07279	0
Glrx	MGI:2135625	glutaredoxin	93692	ENSMUSG00000021591	-1.91673	-0.93865	0	-1.69962	-0.765211	0
Eif1a	MGI:95298	eukaryotic translation initiation factor 1A	13664	ENSMUSG00000057561	-1.91647	-0.938454	0	-1.74787	-0.805597	0
Zfp804a	MGI:2442949	zinc finger protein 804A	241514	ENSMUSG00000070866	-1.91392	-0.936532	0	-2.1682	-1.1165	0
Sccpdh	MGI:1924486	saccharopine dehydrogenase (putative)	109232	ENSMUSG00000038936	-1.91261	-0.935543	0	-2.43105	-1.28158	0
AI504432	MGI:2139742	expressed sequence AI504432	229694	ENSMUSG00000056145	-1.90736	-0.931579	0	-2.10925	-1.07673	0
Asap3	MGI:2684986	ArfGAP with SH3 domain, ankyrin repeat and PH domain 3	230837	ENSMUSG00000036995	-1.90461	-0.929498	3.00093e-12	-2.22351	-1.15284	5.55112e-16
B3galt5	MGI:2136878	UDP-Gal:betaGlcNAc beta 1,3-galactosyltransferase, polypeptide 5	93961	ENSMUSG00000074892	-1.90283	-0.92815	0	-1.86241	-0.89717	0
St8sia2	MGI:106020	ST8 alpha-N-acetyl-neuraminide alpha-2,8-sialyltransferase 2	20450	ENSMUSG00000025789	-1.90108	-0.926819	4.01235e-13	-2.12358	-1.0865	4.76286e-14
Akap12	MGI:1932576	A kinase (PRKA) anchor protein (gravin) 12	83397	ENSMUSG00000038587	-1.89952	-0.925635	0	-2.08482	-1.05992	0
2610002M06Rik	MGI:1914278	RIKEN cDNA 2610002M06 gene	67028	ENSMUSG00000031242	-1.8965	-0.923337	0	-1.69319	-0.759741	0
Ranbp6	MGI:2683212	RAN binding protein 6	240614	ENSMUSG00000074909	-1.89504	-0.922232	0	-2.01792	-1.01287	0
Hs3st5	MGI:2441996	heparan sulfate (glucosamine) 3-O-sulfotransferase 5	319415	ENSMUSG00000044499	-1.89469	-0.921963	6.1913e-11	-2.58161	-1.36827	0
Acer3	MGI:1913440	alkaline ceramidase 3	66190	ENSMUSG00000030760	-1.89396	-0.921404	5.9952e-15	-2.05355	-1.03812	0
Fam134b	MGI:1913520	family with sequence similarity 134, member B	66270	ENSMUSG00000022270	-1.89366	-0.921181	0	-2.02402	-1.01722	0
Gng11	MGI:1913316	guanine nucleotide binding protein (G protein), gamma 11	66066	ENSMUSG00000032766	-1.89362	-0.921148	4.44089e-16	-2.80026	-1.48556	0
Dnaja1	MGI:1270129	DnaJ heat shock protein family (Hsp40) member A1	15502	ENSMUSG00000028410	-1.8903	-0.918614	0	-2.0524	-1.03731	0
Dnajb9	MGI:1351618	DnaJ heat shock protein family (Hsp40) member B9	27362	ENSMUSG00000014905	-1.88856	-0.91729	0	-2.32139	-1.21499	0
Inpp5f	MGI:2141867	inositol polyphosphate-5-phosphatase F	101490	ENSMUSG00000042105	-1.88825	-0.917046	0	-1.67442	-0.74366	0
Gjb1	MGI:95719	gap junction protein, beta 1	14618	ENSMUSG00000047797	-1.88813	-0.916957	0	-1.72722	-0.788448	0
Fam169a	MGI:2444268	family with sequence similarity 169, member A	320557	ENSMUSG00000041817	-1.88651	-0.91572	0	-1.69275	-0.759371	0
Bbs10	MGI:1919019	Bardet-Biedl syndrome 10 (human)	71769	ENSMUSG00000035759	-1.88569	-0.915095	4.02961e-07	-1.76118	-0.816541	2.50502e-06
Arxes1	MGI:1923469	adipocyte-related X-chromosome expressed sequence 1	76219	ENSMUSG00000048355	-1.88463	-0.914285	0	-2.28827	-1.19426	0
Mns1	MGI:107933	meiosis-specific nuclear structural protein 1	17427	ENSMUSG00000032221	-1.8842	-0.913953	0.00463165	-2.07208	-1.05108	0.000333541
Arl10	MGI:1930788	ADP-ribosylation factor-like 10	56795	ENSMUSG00000025870	-1.88327	-0.913243	3.9968e-15	-2.06397	-1.04542	4.44089e-16
Ube2v2	MGI:1917870	ubiquitin-conjugating enzyme E2 variant 2	70620	ENSMUSG00000022674	-1.88148	-0.911869	0	-1.97319	-0.980532	0
Slc38a1	MGI:2145895	solute carrier family 38, member 1	105727	ENSMUSG00000023169	-1.88126	-0.911701	0	-1.85566	-0.891936	0
Fbxo30	MGI:1919115	F-box protein 30	71865	ENSMUSG00000047648	-1.87946	-0.910322	1.56042e-12	-2.03845	-1.02747	7.77156e-16
Fhl1	MGI:1298387	four and a half LIM domains 1	14199	ENSMUSG00000023092	-1.87526	-0.907093	0	-1.75648	-0.812686	0
Rassf7	MGI:1914235	Ras association (RalGDS/AF-6) domain family (N-terminal) member 7	66985	ENSMUSG00000038618	-1.87412	-0.906217	0.000188012	-2.06528	-1.04634	0.00152064
Zfand4	MGI:1914742	zinc finger, AN1-type domain 4	67492	ENSMUSG00000108273	-1.86641	-0.900268	0.000240353	-1.65384	-0.725819	0.00243146
Car14	MGI:1344341	carbonic anhydrase 14	23831	ENSMUSG00000038526	-1.86365	-0.898132	0	-1.89893	-0.925187	0
Pdgfd	MGI:1919035	platelet-derived growth factor, D polypeptide	71785	ENSMUSG00000032006	-1.86302	-0.897643	1.60874e-05	-1.79888	-0.847101	1.16962e-05
Slc25a36	MGI:1924909	solute carrier family 25, member 36	192287	ENSMUSG00000032449	-1.86252	-0.897259	0	-1.86133	-0.896334	0
Fkbp14	MGI:2387639	FK506 binding protein 14	231997	ENSMUSG00000038074	-1.86168	-0.896606	3.21965e-15	-1.93178	-0.949932	0
Gstm7	MGI:1915562	glutathione S-transferase, mu 7	68312	ENSMUSG00000004035	-1.86003	-0.895329	0	-1.8671	-0.900798	0
Aldh1l2	MGI:2444680	aldehyde dehydrogenase 1 family, member L2	216188	ENSMUSG00000020256	-1.85934	-0.894793	2.68702e-10	-1.9362	-0.95323	2.81241e-10
Dbndd1	MGI:1919435	dysbindin (dystrobrevin binding protein 1) domain containing 1	72185	ENSMUSG00000031970	-1.85874	-0.894323	0	-2.23693	-1.16152	0
Lrrc74b	MGI:1921935	leucine rich repeat containing 74B	74685	ENSMUSG00000022759	-1.85724	-0.893161	0.00259527	-2.18443	-1.12726	7.74562e-05
Mpp5	MGI:1927339	membrane protein, palmitoylated 5 (MAGUK p55 subfamily member 5)	56217	ENSMUSG00000021112	-1.85444	-0.890986	0	-1.86989	-0.902954	0
Sos1	MGI:98354	son of sevenless homolog 1 (Drosophila)	20662	ENSMUSG00000024241	-1.85104	-0.888337	0	-1.74355	-0.802024	0
Gnpda2	MGI:1915230	glucosamine-6-phosphate deaminase 2	67980	ENSMUSG00000029209	-1.85099	-0.888295	0	-1.93424	-0.951767	0
Alg2	MGI:1914731	asparagine-linked glycosylation 2 (alpha-1,3-mannosyltransferase)	56737	ENSMUSG00000039740	-1.85093	-0.888247	0	-1.64355	-0.716817	0
Plscr4	MGI:2143267	phospholipid scramblase 4	235527	ENSMUSG00000032377	-1.84945	-0.887093	1.14225e-08	-2.19644	-1.13517	1.18838e-12
Tex30	MGI:1922873	testis expressed 30	75623	ENSMUSG00000026049	-1.8452	-0.88378	0.00333619	-3.87241	-1.95323	1.59314e-11
Sspn	MGI:1353511	sarcospan	16651	ENSMUSG00000030255	-1.84374	-0.882638	0	-1.71955	-0.78203	3.94729e-12
Yes1	MGI:99147	YES proto-oncogene 1, Src family tyrosine kinase	22612	ENSMUSG00000014932	-1.84346	-0.882416	1.11022e-16	-1.85773	-0.89354	0
Dcp2	MGI:1917890	decapping mRNA 2	70640	ENSMUSG00000024472	-1.8419	-0.881191	0	-1.68706	-0.754514	0
Mob4	MGI:104899	MOB family member 4, phocein	19070	ENSMUSG00000025979	-1.83888	-0.878831	0	-1.74374	-0.802185	0
Proca1	MGI:1918274	protein interacting with cyclin A1	216974	ENSMUSG00000044122	-1.83781	-0.877984	0.00145608	-2.26762	-1.18118	4.63879e-05
Tspyl4	MGI:106393	TSPY-like 4	72480	ENSMUSG00000039485	-1.8376	-0.877819	0	-1.71157	-0.775317	0
Cep290	MGI:2384917	centrosomal protein 290	216274	ENSMUSG00000019971	-1.83344	-0.874553	8.9595e-14	-1.83783	-0.878005	1.08802e-14
Arhgap18	MGI:1921160	Rho GTPase activating protein 18	73910	ENSMUSG00000039031	-1.83248	-0.873796	2.45026e-13	-1.66598	-0.736373	5.80764e-11
Elac1	MGI:1890495	elaC ribonuclease Z 1	114615	ENSMUSG00000036941	-1.83147	-0.873006	0	-1.64484	-0.717943	0
Slc29a1	MGI:1927073	solute carrier family 29 (nucleoside transporters), member 1	63959	ENSMUSG00000023942	-1.83098	-0.872619	0	-1.70612	-0.770722	0
Rdx	MGI:97887	radixin	19684	ENSMUSG00000032050	-1.83083	-0.872499	0	-1.81742	-0.861891	0
Tnfrsf12a	MGI:1351484	tumor necrosis factor receptor superfamily, member 12a	27279	ENSMUSG00000023905	-1.82878	-0.870884	0.000152633	-2.2514	-1.17082	1.39715e-05
Oasl2	MGI:1344390	2'-5' oligoadenylate synthetase-like 2	23962	ENSMUSG00000029561	-1.82846	-0.870629	3.24334e-10	-3.81528	-1.93179	0
Nudcd1	MGI:1914679	NudC domain containing 1	67429	ENSMUSG00000038736	-1.82834	-0.870533	0	-1.72637	-0.78774	0
Mobp	MGI:108511	myelin-associated oligodendrocytic basic protein	17433	ENSMUSG00000032517	-1.82825	-0.870462	0	-1.63975	-0.713473	0
Abcb7	MGI:109533	ATP-binding cassette, sub-family B (MDR/TAP), member 7	11306	ENSMUSG00000031333	-1.82799	-0.870259	0	-1.70508	-0.769842	0
Mc4r	MGI:99457	melanocortin 4 receptor	17202	ENSMUSG00000047259	-1.819	-0.863149	8.66823e-05	-1.62607	-0.701393	0.00137728
Nudt11	MGI:1930957	nudix (nucleoside diphosphate linked moiety X)-type motif 11	58242	ENSMUSG00000073295	-1.81839	-0.862662	0	-2.22402	-1.15317	0
Abat	MGI:2443582	4-aminobutyrate aminotransferase	268860	ENSMUSG00000057880	-1.81784	-0.862222	0	-2.07681	-1.05437	0
Lbh	MGI:1925139	limb-bud and heart	77889	ENSMUSG00000024063	-1.81576	-0.860573	0	-1.6569	-0.728489	0
Zfp934	MGI:1924367	zinc finger protein 934	77117	ENSMUSG00000074865	-1.81339	-0.858689	8.77874e-07	-2.61587	-1.38729	0
Ccdc184	MGI:2146066	coiled-coil domain containing 184	239650	ENSMUSG00000029875	-1.81279	-0.858209	0	-1.67333	-0.742725	0
Cript	MGI:1929655	cysteine-rich PDZ-binding protein	56724	ENSMUSG00000024146	-1.81169	-0.85734	0	-2.02103	-1.01509	0
Slc4a4	MGI:1927555	solute carrier family 4 (anion exchanger), member 4	54403	ENSMUSG00000060961	-1.81165	-0.857302	0	-2.20642	-1.14171	0
Cdh19	MGI:3588198	cadherin 19, type 2	227485	ENSMUSG00000047216	-1.81077	-0.856605	0	-1.82266	-0.866045	0
Rbm11	MGI:2447622	RNA binding motif protein 11	224344	ENSMUSG00000032940	-1.80985	-0.855874	2.21193e-05	-2.30167	-1.20268	4.49685e-10
Pdcl3	MGI:1916083	phosducin-like 3	68833	ENSMUSG00000026078	-1.8075	-0.853994	0	-1.9442	-0.959179	0
Fem1c	MGI:2444737	fem-1 homolog c (C.elegans)	240263	ENSMUSG00000033319	-1.80715	-0.85372	0	-1.92987	-0.948507	0
Ntn1	MGI:105088	netrin 1	18208	ENSMUSG00000020902	-1.80709	-0.853666	0	-1.79854	-0.846827	0
Lsm6	MGI:1925901	LSM6 homolog, U6 small nuclear RNA and mRNA degradation associated	78651	ENSMUSG00000031683	-1.80667	-0.853332	0	-1.66547	-0.735931	0
Clic4	MGI:1352754	chloride intracellular channel 4 (mitochondrial)	29876	ENSMUSG00000037242	-1.80644	-0.853152	0	-1.71138	-0.775163	0
Fam183b	MGI:1922679	family with sequence similarity 183, member B	75429	ENSMUSG00000049154	-1.80324	-0.850588	0.00133383	-3.32741	-1.7344	3.08531e-13
Slc5a3	MGI:1858226	solute carrier family 5 (inositol transporters), member 3	53881	ENSMUSG00000089774	-1.80253	-0.850026	0	-1.82139	-0.865038	0
A830082N09Rik	MGI:3041184	RIKEN cDNA A830082N09 gene	414093	null	-1.80124	-0.848992	9.6786e-07	-2.02678	-1.01919	2.08499e-09
Slc12a2	MGI:101924	solute carrier family 12, member 2	20496	ENSMUSG00000024597	-1.79869	-0.846947	0	-1.81482	-0.859824	0
Dock11	MGI:1923224	dedicator of cytokinesis 11	75974	ENSMUSG00000031093	-1.79812	-0.846488	7.77156e-16	-1.77342	-0.826531	6.66134e-16
Thap6	MGI:1922436	THAP domain containing 6	381650	ENSMUSG00000102644	-1.79768	-0.846139	3.55182e-05	-2.12167	-1.0852	1.70534e-08
Kcnj10	MGI:1194504	potassium inwardly-rectifying channel, subfamily J, member 10	16513	ENSMUSG00000044708	-1.79401	-0.843186	0	-2.276	-1.1865	0
Zfp612	MGI:2443465	zinc finger protein 612	234725	ENSMUSG00000044676	-1.79366	-0.842904	0	-1.8827	-0.912805	0
Zfp655	MGI:1919861	zinc finger protein 655	72611	ENSMUSG00000007812	-1.79237	-0.841865	0	-1.87481	-0.906744	0
Socs6	MGI:1924885	suppressor of cytokine signaling 6	54607	ENSMUSG00000056153	-1.79193	-0.841512	2.33853e-11	-1.85227	-0.889295	9.22151e-13
Abhd10	MGI:2442422	abhydrolase domain containing 10	213012	ENSMUSG00000033157	-1.78667	-0.83727	5.42022e-12	-1.83592	-0.876504	9.29257e-14
B230118H07Rik	MGI:1915420	RIKEN cDNA B230118H07 gene	68170	ENSMUSG00000027165	-1.78612	-0.836829	0	-2.52209	-1.33462	0
6330403K07Rik	MGI:1918001	RIKEN cDNA 6330403K07 gene	103712	ENSMUSG00000018451	-1.78588	-0.836632	0	-2.51263	-1.3292	0
Iqck	MGI:3612188	IQ motif containing K	434232	ENSMUSG00000073856	-1.78532	-0.836182	0.000154102	-1.92596	-0.945576	4.55423e-05
Spata6	MGI:1915196	spermatogenesis associated 6	67946	ENSMUSG00000034401	-1.78302	-0.834324	1.75412e-05	-3.10967	-1.63676	2.22045e-16
Timp2	MGI:98753	tissue inhibitor of metalloproteinase 2	21858	ENSMUSG00000017466	-1.78007	-0.831936	0	-2.08985	-1.0634	0
Fam45a	MGI:1915144	family with sequence similarity 45, member A	67894	ENSMUSG00000024993	-1.7793	-0.831312	0	-1.73254	-0.792891	0
Col9a2	MGI:88466	collagen, type IX, alpha 2	12840	ENSMUSG00000028626	-1.77802	-0.830268	5.22773e-08	-1.82459	-0.867574	8.34317e-08
Gstcd	MGI:1914803	glutathione S-transferase, C-terminal domain containing	67553	ENSMUSG00000028018	-1.77794	-0.830207	3.1012e-06	-1.74196	-0.800708	1.70237e-05
Gbe1	MGI:1921435	glucan (1,4-alpha-), branching enzyme 1	74185	ENSMUSG00000022707	-1.77645	-0.829	3.33067e-16	-1.74918	-0.806681	1.11022e-15
C230091D08Rik	MGI:3041193	RIKEN cDNA C230091D08 gene	330544	null	-1.77386	-0.82689	0	-1.65242	-0.724581	0
AI987944	MGI:2142079	expressed sequence AI987944	233168	ENSMUSG00000056383	-1.77337	-0.82649	4.59649e-07	-1.74144	-0.800278	3.68042e-08
Rcan2	MGI:1858219	regulator of calcineurin 2	53901	ENSMUSG00000039601	-1.77262	-0.825886	0	-1.84933	-0.887006	0
Slc26a11	MGI:2444589	solute carrier family 26, member 11	268512	ENSMUSG00000039908	-1.76908	-0.822997	1.85114e-06	-2.56659	-1.35985	1.53766e-13
Vamp7	MGI:1096399	vesicle-associated membrane protein 7	20955	ENSMUSG00000051412	-1.76687	-0.821194	0	-2.90094	-1.53652	0
Magt1	MGI:1914325	magnesium transporter 1	67075	ENSMUSG00000031232	-1.76593	-0.820426	0	-2.17073	-1.11818	0
Trmt2b	MGI:2442530	TRM2 tRNA methyltransferase 2B	215201	ENSMUSG00000067369	-1.7627	-0.81779	0	-1.92355	-0.943769	0
Ccdc190	MGI:1925715	coiled-coil domain containing 190	78465	ENSMUSG00000070532	-1.75939	-0.815075	0	-2.28355	-1.19128	0
Gpr137c	MGI:1917963	G protein-coupled receptor 137C	70713	ENSMUSG00000049092	-1.7592	-0.814918	0	-1.63007	-0.704932	5.55112e-16
Zfp811	MGI:2682944	zinc finger protein 811	240063	ENSMUSG00000055202	-1.75828	-0.814161	1.13342e-07	-1.88656	-0.915755	2.46195e-11
Ebf1	MGI:95275	early B cell factor 1	13591	ENSMUSG00000057098	-1.75513	-0.81158	9.9613e-05	-2.26868	-1.18185	5.21709e-08
Gstt3	MGI:2143526	glutathione S-transferase, theta 3	103140	ENSMUSG00000001665	-1.75489	-0.811383	7.93229e-07	-2.12526	-1.08764	1.61849e-09
Sh3d19	MGI:1350923	SH3 domain protein D19	27059	ENSMUSG00000028082	-1.75445	-0.811016	0	-1.77612	-0.828731	0
Tspyl2	MGI:106244	TSPY-like 2	52808	ENSMUSG00000041096	-1.75186	-0.808889	0	-1.68818	-0.755472	0
Dnali1	MGI:1922813	dynein, axonemal, light intermediate polypeptide 1	75563	ENSMUSG00000042707	-1.75163	-0.808701	0.00160916	-1.9362	-0.95323	3.34472e-05
Epb41l3	MGI:103008	erythrocyte membrane protein band 4.1 like 3	13823	ENSMUSG00000024044	-1.75019	-0.807515	0	-1.85178	-0.888914	0
Svip	MGI:1922994	small VCP/p97-interacting protein	75744	ENSMUSG00000074093	-1.74962	-0.807039	0	-1.82124	-0.864919	0
Zfp946	MGI:1921399	zinc finger protein 946	74149	ENSMUSG00000071266	-1.74353	-0.802011	8.43769e-14	-2.08817	-1.06224	0
Fzd1	MGI:1196625	frizzled class receptor 1	14362	ENSMUSG00000044674	-1.74261	-0.801248	0	-1.73705	-0.796639	3.21965e-15
Rsph1	MGI:1194909	radial spoke head 1 homolog (Chlamydomonas)	22092	ENSMUSG00000024033	-1.74214	-0.800864	0.000232777	-1.8343	-0.875227	4.26137e-05
Aqp4	MGI:107387	aquaporin 4	11829	ENSMUSG00000024411	-1.74158	-0.800397	0	-2.46719	-1.30287	0
Txnl1	MGI:1860078	thioredoxin-like 1	53382	ENSMUSG00000024583	-1.74094	-0.799868	0	-1.63434	-0.708706	0
Sgpp1	MGI:2135760	sphingosine-1-phosphate phosphatase 1	81535	ENSMUSG00000021054	-1.73705	-0.796643	0	-2.08294	-1.05862	0
Pnpt1	MGI:1918951	polyribonucleotide nucleotidyltransferase 1	71701	ENSMUSG00000020464	-1.73688	-0.796497	1.45168e-11	-1.68429	-0.752144	1.43996e-13
Stxbp3	MGI:107362	syntaxin binding protein 3	20912	ENSMUSG00000027882	-1.73496	-0.7949	4.75175e-14	-1.77218	-0.825523	1.11022e-16
Tmem41b	MGI:1289225	transmembrane protein 41B	233724	ENSMUSG00000047554	-1.73456	-0.794566	0	-1.84989	-0.88744	0
Pafah1b3	MGI:108414	platelet-activating factor acetylhydrolase, isoform 1b, subunit 3	18476	ENSMUSG00000005447	-1.73322	-0.793454	0	-2.11527	-1.08084	0
Cdkl1	MGI:1918341	cyclin-dependent kinase-like 1 (CDC2-related kinase)	71091	ENSMUSG00000020990	-1.73234	-0.792719	1.12712e-09	-1.6395	-0.713257	6.76551e-08
Gnl3l	MGI:2448557	guanine nucleotide binding protein-like 3 (nucleolar)-like	237107	ENSMUSG00000025266	-1.73222	-0.792623	0	-1.76617	-0.820622	0
Slco3a1	MGI:1351867	solute carrier organic anion transporter family, member 3a1	108116	ENSMUSG00000025790	-1.73016	-0.790905	0	-1.78459	-0.83559	0
Htr5b	MGI:96284	5-hydroxytryptamine (serotonin) receptor 5B	15564	ENSMUSG00000050534	-1.72875	-0.789732	0.00175086	-1.85202	-0.889099	0.0011838
Fabp7	MGI:101916	fatty acid binding protein 7, brain	12140	ENSMUSG00000019874	-1.7255	-0.787017	1.11022e-16	-2.63448	-1.39752	0
Smim19	MGI:2142501	small integral membrane protein 19	102032	ENSMUSG00000031534	-1.72391	-0.785687	0	-3.23156	-1.69223	0
Unc5c	MGI:1095412	unc-5 netrin receptor C	22253	ENSMUSG00000059921	-1.72324	-0.785124	0	-1.88476	-0.914379	0
Spcs2	MGI:1913874	signal peptidase complex subunit 2 homolog (S. cerevisiae)	66624	ENSMUSG00000035227	-1.71884	-0.781432	0	-1.96602	-0.97528	0
Ghr	MGI:95708	growth hormone receptor	14600	ENSMUSG00000055737	-1.71795	-0.780686	1.44329e-15	-1.77995	-0.831835	0
Mettl18	MGI:1917212	methyltransferase like 18	69962	ENSMUSG00000041396	-1.71795	-0.780686	0.0072896	-1.97417	-0.981244	0.000127324
Psmd12	MGI:1914247	proteasome (prosome, macropain) 26S subunit, non-ATPase, 12	66997	ENSMUSG00000020720	-1.71693	-0.779833	0	-1.99656	-0.997513	0
Hhip	MGI:1341847	Hedgehog-interacting protein	15245	ENSMUSG00000064325	-1.71621	-0.779224	1.59872e-14	-1.68096	-0.749285	1.44662e-13
Cmtr2	MGI:2384580	cap methyltransferase 2	234728	ENSMUSG00000046441	-1.71498	-0.778193	4.28711e-09	-2.14156	-1.09866	4.44089e-16
Agpat5	MGI:1196345	1-acylglycerol-3-phosphate O-acyltransferase 5 (lysophosphatidic acid acyltransferase, epsilon)	52123	ENSMUSG00000031467	-1.71369	-0.777102	0	-2.0209	-1.015	0
Nxt2	MGI:2147914	nuclear transport factor 2-like export factor 2	237082	ENSMUSG00000042271	-1.71305	-0.77657	0	-2.32689	-1.2184	0
Calcrl	MGI:1926944	calcitonin receptor-like	54598	ENSMUSG00000059588	-1.71186	-0.775561	7.74783e-09	-1.74755	-0.805331	2.57422e-09
Hif1a	MGI:106918	hypoxia inducible factor 1, alpha subunit	15251	ENSMUSG00000021109	-1.71079	-0.774659	0	-1.8814	-0.911805	0
Nfatc2	MGI:102463	nuclear factor of activated T cells, cytoplasmic, calcineurin dependent 2	18019	ENSMUSG00000027544	-1.71025	-0.774211	0	-1.66471	-0.735272	1.83187e-14
Rab27a	MGI:1861441	RAB27A, member RAS oncogene family	11891	ENSMUSG00000032202	-1.7094	-0.773491	2.64848e-09	-2.2589	-1.17562	0
Med21	MGI:1347064	mediator complex subunit 21	108098	ENSMUSG00000030291	-1.70895	-0.773113	0	-1.68044	-0.748841	0
Vbp1	MGI:1333804	von Hippel-Lindau binding protein 1	22327	ENSMUSG00000031197	-1.70827	-0.772536	0	-2.61848	-1.38873	0
Oprk1	MGI:97439	opioid receptor, kappa 1	18387	ENSMUSG00000025905	-1.70807	-0.772371	6.35581e-06	-1.87166	-0.90432	1.08027e-06
Blcap	MGI:1858907	bladder cancer associated protein	53619	ENSMUSG00000067787	-1.70603	-0.770643	0	-1.7075	-0.771885	0
Fchsd2	MGI:2448475	FCH and double SH3 domains 2	207278	ENSMUSG00000030691	-1.70571	-0.770372	0	-1.84961	-0.887225	0
Ispd	MGI:1923097	isoprenoid synthase domain containing	75847	ENSMUSG00000043153	-1.70563	-0.770307	1.20623e-08	-2.84134	-1.50657	0
Gap43	MGI:95639	growth associated protein 43	14432	ENSMUSG00000047261	-1.70414	-0.769043	0	-1.7024	-0.767568	0
Ccdc90b	MGI:1913615	coiled-coil domain containing 90B	66365	ENSMUSG00000030613	-1.70384	-0.768793	2.84535e-09	-1.69375	-0.760221	3.99885e-08
Fads6	MGI:3039592	fatty acid desaturase domain family, member 6	328035	ENSMUSG00000044788	-1.70283	-0.767938	1.4766e-14	-1.62586	-0.701204	2.30307e-08
Cops2	MGI:1330276	COP9 signalosome subunit 2	12848	ENSMUSG00000027206	-1.70209	-0.767311	0	-1.67798	-0.746727	0
Wdfy1	MGI:1916618	WD repeat and FYVE domain containing 1	69368	ENSMUSG00000073643	-1.70171	-0.766981	0	-2.03602	-1.02575	0
Mal	MGI:892970	myelin and lymphocyte protein, T cell differentiation protein	17153	ENSMUSG00000027375	-1.70105	-0.766428	0	-1.69778	-0.76365	0
Phka1	MGI:97576	phosphorylase kinase alpha 1	18679	ENSMUSG00000034055	-1.7002	-0.765702	0	-1.77697	-0.829416	0
Entpd3	MGI:1321386	ectonucleoside triphosphate diphosphohydrolase 3	215446	ENSMUSG00000041608	-1.6977	-0.763584	2.22045e-16	-1.66885	-0.738851	5.15143e-14
Cdh7	MGI:2442792	cadherin 7, type 2	241201	ENSMUSG00000026312	-1.69615	-0.762265	2.22766e-12	-1.6712	-0.740887	1.57513e-11
Med7	MGI:1913463	mediator complex subunit 7	66213	ENSMUSG00000020397	-1.69534	-0.761578	3.66738e-07	-1.844	-0.88284	7.91928e-10
Cdc25a	MGI:103198	cell division cycle 25A	12530	ENSMUSG00000032477	-1.69389	-0.760338	7.07665e-06	-1.79278	-0.842198	3.05737e-06
Lpar1	MGI:108429	lysophosphatidic acid receptor 1	14745	ENSMUSG00000038668	-1.69052	-0.757469	0	-1.74439	-0.802724	0
Mettl20	MGI:2443575	methyltransferase like 20	320204	ENSMUSG00000039958	-1.68932	-0.756439	0.000251086	-1.74531	-0.803483	0.000337253
AW549877	MGI:2146232	expressed sequence AW549877	106064	ENSMUSG00000041935	-1.68921	-0.756352	0	-1.74958	-0.807006	0
Tmlhe	MGI:2180203	trimethyllysine hydroxylase, epsilon	192289	ENSMUSG00000079834	-1.68833	-0.755595	1.06747e-05	-2.13212	-1.09229	1.12731e-10
Snhg12	MGI:1916721	small nucleolar RNA host gene 12	100039864	ENSMUSG00000086290	-1.68823	-0.755508	3.68194e-12	-1.8803	-0.910964	4.55191e-15
Dcaf12l1	MGI:2444462	DDB1 and CUL4 associated factor 12-like 1	245404	ENSMUSG00000045284	-1.68505	-0.752791	0	-1.70433	-0.769201	0
Atg10	MGI:1914045	autophagy related 10	66795	ENSMUSG00000021619	-1.68426	-0.752117	9.15006e-06	-1.81071	-0.856554	3.90731e-08
Ginm1	MGI:2384905	glycoprotein integral membrane 1	215751	ENSMUSG00000040006	-1.6835	-0.751466	3.44381e-11	-1.73262	-0.792955	4.67848e-13
Zfp825	MGI:2385315	zinc finger protein 825	235956	ENSMUSG00000069208	-1.68216	-0.750313	7.07377e-05	-2.64884	-1.40536	4.44089e-16
Ncoa4	MGI:1350932	nuclear receptor coactivator 4	27057	ENSMUSG00000056234	-1.68187	-0.750067	0	-1.74635	-0.804346	0
Dnaic2	MGI:2685574	dynein, axonemal, intermediate chain 2	432611	ENSMUSG00000034706	-1.6817	-0.749924	0.00031493	-2.24191	-1.16473	6.68512e-07
Megf11	MGI:1920951	multiple EGF-like-domains 11	214058	ENSMUSG00000036466	-1.68081	-0.74916	0	-1.99304	-0.994969	0
As3mt	MGI:1929882	arsenic (+3 oxidation state) methyltransferase	57344	ENSMUSG00000003559	-1.68033	-0.748744	2.11973e-11	-2.11932	-1.0836	0
Rpl15	MGI:1913730	ribosomal protein L15	66480	ENSMUSG00000012405	-1.68006	-0.748513	0	-1.95925	-0.970303	0
Rcn2	MGI:1349765	reticulocalbin 2	26611	ENSMUSG00000032320	-1.68	-0.748458	0	-1.94976	-0.963293	0
Spryd7	MGI:1913924	SPRY domain containing 7	66674	ENSMUSG00000021930	-1.67895	-0.747556	0	-1.87947	-0.910327	0
Gpatch11	MGI:1858435	G patch domain containing 11	53951	ENSMUSG00000050668	-1.67836	-0.747056	0	-1.63789	-0.71184	0
Zfp275	MGI:1350985	zinc finger protein 275	27081	ENSMUSG00000031365	-1.67807	-0.746805	0	-2.1181	-1.08277	0
Cbln2	MGI:88282	cerebellin 2 precursor protein	12405	ENSMUSG00000024647	-1.67768	-0.746471	0	-1.89053	-0.918794	0
Cyp2j6	MGI:1270148	cytochrome P450, family 2, subfamily j, polypeptide 6	13110	ENSMUSG00000052914	-1.67648	-0.745433	0	-1.80309	-0.85047	0
Kitl	MGI:96974	kit ligand	17311	ENSMUSG00000019966	-1.67618	-0.745174	0	-1.68186	-0.750059	0
Pygm	MGI:97830	muscle glycogen phosphorylase	19309	ENSMUSG00000032648	-1.67565	-0.744723	0	-1.84305	-0.882097	0
Rnd3	MGI:1921444	Rho family GTPase 3	74194	ENSMUSG00000017144	-1.67547	-0.744563	1.5743e-13	-1.68769	-0.755046	1.4333e-13
Manba	MGI:88175	mannosidase, beta A, lysosomal	110173	ENSMUSG00000028164	-1.67327	-0.742673	1.67042e-11	-2.00889	-1.0064	0
Scd3	MGI:1353437	stearoyl-coenzyme A desaturase 3	30049	ENSMUSG00000025202	-1.67079	-0.740529	1.88805e-07	-1.62784	-0.702963	9.39116e-07
Cwf19l2	MGI:1918023	CWF19-like 2, cell cycle control (S. pombe)	244672	ENSMUSG00000025898	-1.66886	-0.738866	7.65326e-09	-1.85397	-0.890618	1.25455e-14
Ice2	MGI:2135947	interactor of little elongation complex ELL subunit 2	93697	ENSMUSG00000032235	-1.66886	-0.738866	7.65326e-09	-1.7796	-0.831551	2.90656e-13
C2cd2	MGI:1891883	C2 calcium-dependent domain containing 2	207781	ENSMUSG00000045975	-1.66856	-0.738602	1.11022e-16	-1.91737	-0.93913	0
Fgf9	MGI:104723	fibroblast growth factor 9	14180	ENSMUSG00000021974	-1.66788	-0.738016	2.63123e-14	-1.83653	-0.876985	0
Pex2	MGI:107486	peroxisomal biogenesis factor 2	19302	ENSMUSG00000040374	-1.66537	-0.735845	1.66533e-15	-1.88105	-0.91154	0
Tonsl	MGI:1919999	tonsoku-like, DNA repair protein	72749	ENSMUSG00000059323	-1.66253	-0.733381	7.03565e-08	-1.73286	-0.793153	4.08143e-07
Slc39a12	MGI:2139274	solute carrier family 39 (zinc transporter), member 12	277468	ENSMUSG00000036949	-1.66183	-0.732775	0	-2.56869	-1.36103	0
Kiz	MGI:2684960	kizuna centrosomal protein	228730	ENSMUSG00000074749	-1.65895	-0.730268	8.97615e-13	-2.07701	-1.05451	0
Tekt5	MGI:1917676	tektin 5	70426	ENSMUSG00000039179	-1.65871	-0.73006	2.13912e-07	-2.28824	-1.19424	1.09979e-12
Hspa13	MGI:1309463	heat shock protein 70 family, member 13	110920	ENSMUSG00000032932	-1.6586	-0.729969	0	-1.95493	-0.967114	0
Arfip1	MGI:1277120	ADP-ribosylation factor interacting protein 1	99889	ENSMUSG00000074513	-1.65782	-0.729287	3.9968e-15	-1.71492	-0.778143	0
Zfp868	MGI:2142546	zinc finger protein 868	234362	ENSMUSG00000060427	-1.65758	-0.729081	1.89959e-13	-1.65919	-0.730477	7.77156e-16
Hprt	MGI:96217	hypoxanthine guanine phosphoribosyl transferase	15452	ENSMUSG00000025630	-1.65719	-0.728738	0	-1.7429	-0.801492	0
1700007K13Rik	MGI:1916577	RIKEN cDNA 1700007K13 gene	69327	ENSMUSG00000026831	-1.65703	-0.728598	0.00715316	-2.32344	-1.21626	3.24342e-06
Kctd7	MGI:2442265	potassium channel tetramerisation domain containing 7	212919	ENSMUSG00000034110	-1.65674	-0.728346	8.88178e-16	-1.8477	-0.885733	2.22045e-16
Selt	MGI:1916477	selenoprotein T	69227	ENSMUSG00000075700	-1.65659	-0.728219	0	-1.78448	-0.835502	0
Uchl5	MGI:1914848	ubiquitin carboxyl-terminal esterase L5	56207	ENSMUSG00000018189	-1.65432	-0.726239	2.41918e-13	-1.82736	-0.869759	0
Bcas1	MGI:1924210	breast carcinoma amplified sequence 1	76960	ENSMUSG00000013523	-1.65386	-0.725833	0	-1.73014	-0.790886	0
Prkg2	MGI:108173	protein kinase, cGMP-dependent, type II	19092	ENSMUSG00000029334	-1.65155	-0.723824	9.8281e-11	-1.64546	-0.718493	3.3986e-11
Tmem53	MGI:1916027	transmembrane protein 53	68777	ENSMUSG00000048772	-1.65136	-0.723655	0.0106817	-2.16398	-1.11369	0.000276071
Fam185a	MGI:2140983	family with sequence similarity 185, member A	330050	ENSMUSG00000047221	-1.65097	-0.723315	6.20171e-13	-1.83525	-0.875973	0
Foxj1	MGI:1347474	forkhead box J1	15223	ENSMUSG00000034227	-1.64938	-0.721922	8.7842e-12	-1.69605	-0.762181	1.24121e-10
4632415L05Rik	MGI:1918058	RIKEN cDNA 4632415L05 gene	70808	ENSMUSG00000048106	-1.64338	-0.716663	7.88258e-15	-1.62824	-0.703317	3.88467e-13
Gab3	MGI:2387324	growth factor receptor bound protein 2-associated protein 3	210710	ENSMUSG00000032750	-1.64056	-0.714191	0.0196349	-1.8321	-0.873502	0.00910755
Meis1	MGI:104717	Meis homeobox 1	17268	ENSMUSG00000020160	-1.6403	-0.71396	3.10977e-05	-1.84114	-0.880602	7.86383e-08
Micu2	MGI:1915764	mitochondrial calcium uptake 2	68514	ENSMUSG00000021973	-1.63916	-0.712961	0	-1.64145	-0.714973	0
Sall2	MGI:1354373	sal-like 2 (Drosophila)	50524	ENSMUSG00000049532	-1.63888	-0.712712	0	-1.73323	-0.793459	0
Nek7	MGI:1890645	NIMA (never in mitosis gene a)-related expressed kinase 7	59125	ENSMUSG00000026393	-1.63884	-0.712671	0	-1.74381	-0.802245	0
Faf1	MGI:109419	Fas-associated factor 1	14084	ENSMUSG00000010517	-1.6388	-0.712641	0	-1.77301	-0.826198	0
Cd164	MGI:1859568	CD164 antigen	53599	ENSMUSG00000019818	-1.63798	-0.711917	0	-1.88571	-0.915108	0
Xiap	MGI:107572	X-linked inhibitor of apoptosis	11798	ENSMUSG00000025860	-1.63654	-0.710645	0	-1.70593	-0.770562	0
Enpp4	MGI:2682634	ectonucleotide pyrophosphatase/phosphodiesterase 4	224794	ENSMUSG00000023961	-1.63614	-0.710297	0	-1.71129	-0.775084	0
Ugdh	MGI:1306785	UDP-glucose dehydrogenase	22235	ENSMUSG00000029201	-1.63579	-0.709988	2.22045e-16	-1.70895	-0.773109	0
Rrad	MGI:1930943	Ras-related associated with diabetes	56437	ENSMUSG00000031880	-1.63311	-0.707623	0.00527756	-1.81327	-0.858593	0.0029223
Adal	MGI:1923144	adenosine deaminase-like	75894	ENSMUSG00000027259	-1.63304	-0.707564	1.39708e-11	-1.75017	-0.807499	2.9976e-15
Calr3	MGI:1920566	calreticulin 3	73316	ENSMUSG00000019732	-1.63205	-0.706686	0.0165157	-3.35609	-1.74678	4.12975e-08
Polr3k	MGI:1914255	polymerase (RNA) III (DNA directed) polypeptide K	67005	ENSMUSG00000038628	-1.63075	-0.705533	0	-1.62993	-0.704806	0
0610010F05Rik	MGI:1918925	RIKEN cDNA 0610010F05 gene	71675	ENSMUSG00000042208	-1.63048	-0.705296	0	-1.74936	-0.806826	0
Hey2	MGI:1341884	hairy/enhancer-of-split related with YRPW motif 2	15214	ENSMUSG00000019789	-1.62909	-0.704065	4.79395e-05	-1.65147	-0.723748	1.05674e-05
Eif5	MGI:95309	eukaryotic translation initiation factor 5	217869	ENSMUSG00000021282	-1.62854	-0.703577	0	-1.62996	-0.704834	0
Jrkl	MGI:1924782	Jrk-like	77532	ENSMUSG00000079083	-1.62791	-0.70302	2.01673e-06	-1.63786	-0.711809	6.75125e-08

## Sheet: Table S2e
Genes DE in (CxH vs CxWT) AND not DE in (MH vs MWT) - 978 genes
MGI symbol	MGI geneID	MGI description	Entrez geneID	Ensembl geneID	CxH vs CxWT FC	CxH vs CxWT log2ratio	CxH vs CxWT p-value	MH vs MWT FC	MH vs MWT log2ratio	MH vs MWT p-value
Mir376a	MGI:3619377	microRNA 376a	723855	ENSMUSG00000105178	-20.6154	-4.36565	0.000210045	2.32414	1.2167	0.438215
Sprr1a	MGI:106660	small proline-rich protein 1A	20753	ENSMUSG00000050359	-9.54417	-3.25462	1.74093e-06	-1.2908	-0.368267	0.718467
Scarna2	MGI:3819484	small Cajal body-specific RNA 2	100217438	ENSMUSG00000088185	-9.16236	-3.19572	0.0134706	-2.58161	-1.36827	0.256491
Tmem52	MGI:1916921	transmembrane protein 52	69671	ENSMUSG00000023153	-7.44442	-2.89616	4.24494e-06	1.54943	0.631733	0.301811
Mir384	MGI:3619394	microRNA 384	723861	ENSMUSG00000065499	-6.87181	-2.78069	0.0323534	-2.58161	-1.36827	0.1979
Xlr3c	MGI:3047103	X-linked lymphocyte-regulated 3C	22446	ENSMUSG00000058147	-5.72649	-2.51765	0	-1.31162	-0.391351	0.129876
Grid2ip	MGI:2176213	glutamate receptor, ionotropic, delta 2 (Grid2) interacting protein 1	170935	ENSMUSG00000010825	-4.06059	-2.02169	0	-1.06341	-0.0886931	0.566374
Rtbdn	MGI:2443686	retbindin	234542	ENSMUSG00000048617	-3.72957	-1.89901	3.77476e-15	1.07372	0.102624	0.681765
Pou6f2	MGI:2443631	POU domain, class 6, transcription factor 2	218030	ENSMUSG00000009734	-3.66497	-1.8738	3.18187e-08	-1.2447	-0.3158	0.41782
Col11a1	MGI:88446	collagen, type XI, alpha 1	12814	ENSMUSG00000027966	-3.4359	-1.78069	0	-1.34374	-0.42625	0.000174204
Gprin2	MGI:2444560	G protein regulated inducer of neurite outgrowth 2	432839	ENSMUSG00000071531	-3.37561	-1.75515	7.66053e-07	-1.22933	-0.297878	0.509445
Cdhr3	MGI:1916014	cadherin-related family member 3	68764	ENSMUSG00000035860	-3.27683	-1.7123	4.4451e-11	-1.44493	-0.530997	0.0284605
Gli1	MGI:95727	GLI-Kruppel family member GLI1	14632	ENSMUSG00000025407	-3.26551	-1.70731	0	-1.51236	-0.596799	0.000425134
B230319C09Rik	MGI:2444713	RIKEN cDNA B230319C09 gene	320775	ENSMUSG00000051844	-3.2597	-1.70474	8.27288e-05	1.19187	0.253221	0.620292
Gatm	MGI:1914342	glycine amidinotransferase (L-arginine:glycine amidinotransferase)	67092	ENSMUSG00000027199	-3.22587	-1.68969	0	1.10902	0.149284	3.90228e-09
Triqk	MGI:3650048	triple QxxK/R motif containing	208820	ENSMUSG00000055963	-3.00384	-1.58681	0	-1.50172	-0.586613	1.74398e-07
2810410L24Rik	MGI:1923627	RIKEN cDNA 2810410L24 gene	100042332	ENSMUSG00000075389	-2.93714	-1.55441	2.33147e-14	-1.12425	-0.168958	0.441703
Bdkrb2	MGI:102845	bradykinin receptor, beta 2	12062	ENSMUSG00000021070	-2.92051	-1.54622	1.66906e-05	1.20511	0.269163	0.534387
Ovgp1	MGI:106661	oviductal glycoprotein 1	12659	ENSMUSG00000074340	-2.91741	-1.54469	0	-1.08173	-0.113338	0.371961
Gnrh1	MGI:95789	gonadotropin releasing hormone 1	14714	ENSMUSG00000015812	-2.91531	-1.54365	0.00144266	-1.54896	-0.631302	0.147298
Kcnmb2	MGI:1919663	potassium large conductance calcium-activated channel, subfamily M, beta member 2	72413	ENSMUSG00000037610	-2.89566	-1.53389	4.0028e-12	-1.56415	-0.645377	0.00219965
Fgf22	MGI:1914362	fibroblast growth factor 22	67112	ENSMUSG00000020327	-2.89339	-1.53276	3.33047e-05	1.18246	0.241786	0.568121
Tmem91	MGI:2443589	transmembrane protein 91	320208	ENSMUSG00000061702	-2.86324	-1.51765	0	-1.56532	-0.646461	0
Tmem125	MGI:1923409	transmembrane protein 125	230678	ENSMUSG00000050854	-2.82956	-1.50058	0	-1.26842	-0.34303	0.00187758
Tox2	MGI:3611233	TOX high mobility group box family member 2	269389	ENSMUSG00000074607	-2.81384	-1.49254	0	-1.42145	-0.507363	6.27476e-05
Samd5	MGI:2444815	sterile alpha motif domain containing 5	320825	ENSMUSG00000060487	-2.80871	-1.48991	0	-1.58705	-0.666349	0.000143647
Tceal1	MGI:2385317	transcription elongation factor A (SII)-like 1	237052	ENSMUSG00000049536	-2.78414	-1.47723	0	-1.58354	-0.663156	0
Plod2	MGI:1347007	procollagen lysine, 2-oxoglutarate 5-dioxygenase 2	26432	ENSMUSG00000032374	-2.74476	-1.45668	1.06368e-11	-1.53605	-0.619229	0.00151662
0610040B10Rik	MGI:1914922	RIKEN cDNA 0610040B10 gene	67672	ENSMUSG00000089889	-2.67237	-1.41812	0.00279423	-1.41988	-0.505771	0.256394
Zfp647	MGI:3052806	zinc finger protein 647	239546	ENSMUSG00000054967	-2.65612	-1.40932	4.34416e-09	-1.27063	-0.345547	0.177811
Itga3	MGI:96602	integrin alpha 3	16400	ENSMUSG00000001507	-2.64343	-1.40241	0	-1.46018	-0.546149	6.48913e-09
St18	MGI:2446700	suppression of tumorigenicity 18	240690	ENSMUSG00000033740	-2.64092	-1.40104	0	-1.51402	-0.598387	6.36976e-07
H2-Bl	MGI:892004	histocompatibility 2, blastocyst	14963	ENSMUSG00000073406	-2.62744	-1.39366	0.000498232	1.01309	0.0187559	0.971844
Zfp54	MGI:99201	zinc finger protein 54	22712	ENSMUSG00000023882	-2.61783	-1.38837	8.70044e-06	-1.33531	-0.417177	0.116672
Trpc7	MGI:1349470	transient receptor potential cation channel, subfamily C, member 7	26946	ENSMUSG00000021541	-2.60939	-1.38371	2.22045e-16	-1.57765	-0.657774	0.000140094
Fam122b	MGI:1926005	family with sequence similarity 122, member B	78755	ENSMUSG00000036022	-2.59812	-1.37747	0	-1.43807	-0.524138	0.00127746
Cfap44	MGI:1277238	cilia and flagella associated protein 44	212517	ENSMUSG00000071550	-2.58338	-1.36926	0	-1.0422	-0.0596359	0.650097
Thsd7b	MGI:2443925	thrombospondin, type I, domain containing 7B	210417	ENSMUSG00000042581	-2.55237	-1.35184	0	-1.47334	-0.55909	6.72745e-05
Sntb1	MGI:101781	syntrophin, basic 1	20649	ENSMUSG00000060429	-2.53427	-1.34157	3.3623e-08	-1.23776	-0.307726	0.20305
Prss50	MGI:2447303	protease, serine 50	235631	ENSMUSG00000048752	-2.48978	-1.31602	0.000162111	-1.64936	-0.721904	0.110038
Htr4	MGI:109246	5 hydroxytryptamine (serotonin) receptor 4	15562	ENSMUSG00000026322	-2.48378	-1.31254	9.22151e-13	-1.13257	-0.179606	0.290143
Cenpn	MGI:1919405	centromere protein N	72155	ENSMUSG00000031756	-2.45421	-1.29526	0.000409138	-1.6135	-0.690195	0.0794118
Mob3b	MGI:2664539	MOB kinase activator 3B	214944	ENSMUSG00000073910	-2.45243	-1.29421	1.46994e-13	-1.07042	-0.098178	0.611751
Lef1	MGI:96770	lymphoid enhancer binding factor 1	16842	ENSMUSG00000027985	-2.42777	-1.27963	0	-1.52386	-0.607733	0.00019348
Epha8	MGI:109378	Eph receptor A8	13842	ENSMUSG00000028661	-2.42686	-1.27909	0	-1.37479	-0.459213	9.44264e-05
Grik1	MGI:95814	glutamate receptor, ionotropic, kainate 1	14805	ENSMUSG00000022935	-2.41751	-1.27352	0	-1.60707	-0.684436	1.88738e-15
Mipol1	MGI:1920740	mirror-image polydactyly 1	73490	ENSMUSG00000047022	-2.4133	-1.27101	6.68457e-05	1.11903	0.162248	0.652259
Khdrbs2	MGI:2159649	KH domain containing, RNA binding, signal transduction associated 2	170771	ENSMUSG00000026058	-2.40959	-1.26879	4.16986e-11	-1.59737	-0.675696	0.00176558
Adamts16	MGI:2429637	a disintegrin-like and metallopeptidase (reprolysin type) with thrombospondin type 1 motif, 16	271127	ENSMUSG00000049538	-2.40209	-1.26429	1.77636e-15	-1.2737	-0.349031	0.0364367
Ldoc1	MGI:2685212	leucine zipper, down-regulated in cancer 1	434784	ENSMUSG00000057615	-2.39796	-1.26181	2.39171e-05	-1.6135	-0.690195	0.031687
Snhg10	MGI:1916684	small nucleolar RNA host gene 10	69434	null	-2.39471	-1.25985	3.23506e-08	1.09566	0.131806	0.557558
Col15a1	MGI:88449	collagen, type XV, alpha 1	12819	ENSMUSG00000028339	-2.37607	-1.24858	0	-1.59971	-0.677812	0.000147656
Nrg1	MGI:96083	neuregulin 1	211323	ENSMUSG00000062991	-2.36584	-1.24235	0	-1.2908	-0.368267	0.0187619
Tenm1	MGI:1345185	teneurin transmembrane protein 1	23963	ENSMUSG00000016150	-2.36218	-1.24012	0	-1.52368	-0.607558	0
Pdss1	MGI:1889278	prenyl (solanesyl) diphosphate synthase, subunit 1	56075	ENSMUSG00000026784	-2.36043	-1.23905	3.73658e-11	1.03827	0.0541878	0.779331
Plcxd3	MGI:2442605	phosphatidylinositol-specific phospholipase C, X domain containing 3	239318	ENSMUSG00000049148	-2.35863	-1.23795	2.25708e-13	-1.55786	-0.639569	0.00039864
Nkx6-2	MGI:1352738	NK6 homeobox 2	14912	ENSMUSG00000041309	-2.33708	-1.22471	0	-1.17594	-0.233817	0.0861698
Cidea	MGI:1270845	cell death-inducing DNA fragmentation factor, alpha subunit-like effector A	12683	ENSMUSG00000024526	-2.32531	-1.21742	6.32444e-09	-1.15022	-0.201909	0.335146
Sat2	MGI:1916465	spermidine/spermine N1-acetyl transferase 2	69215	ENSMUSG00000069835	-2.31522	-1.21115	7.32214e-12	-1.27109	-0.346071	0.0534828
Sema3f	MGI:1096347	sema domain, immunoglobulin domain (Ig), short basic domain, secreted, (semaphorin) 3F	20350	ENSMUSG00000034684	-2.31161	-1.2089	0	-1.4678	-0.553656	1.26262e-06
Grin3a	MGI:1933206	glutamate receptor ionotropic, NMDA3A	242443	ENSMUSG00000039579	-2.31089	-1.20845	0	-1.55708	-0.63884	1.28231e-13
Kcnh2	MGI:1341722	potassium voltage-gated channel, subfamily H (eag-related), member 2	16511	ENSMUSG00000038319	-2.3021	-1.20295	0	-1.4727	-0.558463	0
Snx8	MGI:2443816	sorting nexin 8	231834	ENSMUSG00000029560	-2.2955	-1.19881	0	-1.0375	-0.0531148	0.435322
Trpm3	MGI:2443101	transient receptor potential cation channel, subfamily M, member 3	226025	ENSMUSG00000052387	-2.27657	-1.18686	0	-1.60866	-0.685855	0
Rhov	MGI:2444227	ras homolog family member V	228543	ENSMUSG00000034226	-2.26959	-1.18243	5.82867e-13	-1.53283	-0.616195	0.000843509
Col18a1	MGI:88451	collagen, type XVIII, alpha 1	12822	ENSMUSG00000001435	-2.26605	-1.18018	3.33067e-16	-1.04708	-0.0663769	0.712952
Fundc2	MGI:1914641	FUN14 domain containing 2	67391	ENSMUSG00000031198	-2.26167	-1.17739	0	-1.37297	-0.457298	1.25833e-12
Flywch2	MGI:1924167	FLYWCH family member 2	76917	ENSMUSG00000023911	-2.25965	-1.1761	0	-1.41735	-0.503197	5.5752e-05
Ttc21b	MGI:1920918	tetratricopeptide repeat domain 21B	73668	ENSMUSG00000034848	-2.25602	-1.17378	0	-1.13108	-0.177702	0.094466
Ipw	MGI:892030	imprinted gene in the Prader-Willi syndrome region	16353	null	-2.24876	-1.16913	0	-1.42268	-0.50861	4.45342e-06
Sox2ot	MGI:2444112	SOX2 overlapping transcript (non-protein coding)	320478	ENSMUSG00000105265	-2.24418	-1.16619	0	-1.49528	-0.58042	0
Olfr287	MGI:3030121	olfactory receptor 287	634104	ENSMUSG00000090129	-2.24221	-1.16492	0	-1.21856	-0.285172	0.024385
Cyp27a1	MGI:88594	cytochrome P450, family 27, subfamily a, polypeptide 1	104086	ENSMUSG00000026170	-2.24201	-1.16479	0	-1.6169	-0.693229	7.05382e-07
C230004F18Rik	MGI:3041217	RIKEN cDNA C230004F18 gene	331424	ENSMUSG00000071753	-2.21811	-1.14933	3.08914e-09	-1.45049	-0.536539	0.00766884
Scn1a	MGI:98246	sodium channel, voltage-gated, type I, alpha	20265	ENSMUSG00000064329	-2.21677	-1.14846	0	-1.50026	-0.58521	0
Dpyd	MGI:2139667	dihydropyrimidine dehydrogenase	99586	ENSMUSG00000033308	-2.20806	-1.14278	3.01237e-12	-1.60988	-0.68695	2.01601e-06
Pdcl	MGI:1914716	phosducin-like	67466	ENSMUSG00000009030	-2.20571	-1.14124	0	1.47717	0.562838	0
Zfp974	MGI:1920680	zinc finger protein 974	73430	ENSMUSG00000070709	-2.20548	-1.14109	8.88178e-16	-1.53283	-0.616195	5.38824e-06
4930447C04Rik	MGI:1923051	RIKEN cDNA 4930447C04 gene	75801	ENSMUSG00000021098	-2.20018	-1.13762	9.3569e-09	-1.25321	-0.325623	0.108465
Cercam	MGI:2139134	cerebral endothelial cell adhesion molecule	99151	ENSMUSG00000039787	-2.19427	-1.13374	0	1.03705	0.052484	0.704907
Itga10	MGI:2153482	integrin, alpha 10	213119	ENSMUSG00000090210	-2.1927	-1.13271	1.36557e-12	1.04961	0.0698539	0.682212
Klhl33	MGI:3644593	kelch-like 33	546611	ENSMUSG00000090799	-2.19243	-1.13253	4.22784e-08	-1.34313	-0.4256	0.0701924
Plekhh1	MGI:2144989	pleckstrin homology domain containing, family H (with MyTH4 domain) member 1	211945	ENSMUSG00000060716	-2.18886	-1.13018	0	-1.51635	-0.600601	0
Rev3l	MGI:1337131	REV3 like, DNA directed polymerase zeta catalytic subunit	19714	ENSMUSG00000019841	-2.18481	-1.12751	0	-1.58672	-0.666051	0
5330434G04Rik	MGI:1925519	RIKEN cDNA 5330434G04 gene	100043213	ENSMUSG00000087620	-2.1844	-1.12724	1.22125e-15	-1.30384	-0.382767	0.00821309
Frmd3	MGI:2442466	FERM domain containing 3	242506	ENSMUSG00000049122	-2.18322	-1.12646	1.91711e-07	-1.59922	-0.677371	0.000193908
Hspa4l	MGI:107422	heat shock protein 4 like	18415	ENSMUSG00000025757	-2.17082	-1.11824	0	-1.60987	-0.686942	0
Zfp964	MGI:3646490	zinc finger protein 964	636741	ENSMUSG00000091764	-2.16789	-1.11629	0.000656853	-1.35534	-0.438657	0.169036
Tppp3	MGI:1915221	tubulin polymerization-promoting protein family member 3	67971	ENSMUSG00000014846	-2.15577	-1.1082	0	-1.40454	-0.490102	1.9287e-11
Myt1	MGI:1100535	myelin transcription factor 1	17932	ENSMUSG00000010505	-2.1552	-1.10782	0	-1.36378	-0.447611	0.000184845
Plekhf1	MGI:1919537	pleckstrin homology domain containing, family F (with FYVE domain) member 1	72287	ENSMUSG00000074170	-2.1516	-1.10541	0	-1.04075	-0.0576249	0.712474
Zic2	MGI:106679	zinc finger protein of the cerebellum 2	22772	ENSMUSG00000061524	-2.15087	-1.10492	0	-1.46989	-0.555704	3.39029e-11
Tatdn3	MGI:1916222	TatD DNase domain containing 3	68972	ENSMUSG00000026632	-2.14855	-1.10336	0	1.225	0.292778	0.00777644
Abca8a	MGI:2386846	ATP-binding cassette, sub-family A (ABC1), member 8a	217258	ENSMUSG00000041828	-2.14601	-1.10166	0	-1.55623	-0.638059	6.48262e-10
Grm1	MGI:1351338	glutamate receptor, metabotropic 1	14816	ENSMUSG00000019828	-2.14242	-1.09924	0	-1.18422	-0.243939	0.000115987
Apoc1	MGI:88053	apolipoprotein C-I	11812	ENSMUSG00000040564	-2.13789	-1.09619	0.0146859	-1.53667	-0.619806	0.145707
Acan	MGI:99602	aggrecan	11595	ENSMUSG00000030607	-2.13729	-1.09578	1.2772e-12	-1.61916	-0.695249	0.000115967
Alox8	MGI:1098228	arachidonate 8-lipoxygenase	11688	ENSMUSG00000020891	-2.13477	-1.09408	2.52021e-14	-1.40605	-0.49165	0.00142555
3632451O06Rik	MGI:1914669	RIKEN cDNA 3632451O06 gene	67419	ENSMUSG00000036242	-2.12917	-1.09029	0	-1.60169	-0.679596	0
Gpr37	MGI:1313297	G protein-coupled receptor 37	14763	ENSMUSG00000039904	-2.12495	-1.08743	0	-1.13931	-0.188166	8.18567e-07
Grip2	MGI:2681173	glutamate receptor interacting protein 2	243547	ENSMUSG00000030098	-2.12399	-1.08678	0	-1.13344	-0.180704	0.00245375
Tekt4	MGI:1919090	tektin 4	71840	ENSMUSG00000024175	-2.12092	-1.08469	0.00122619	-1.33244	-0.414071	0.255198
Fndc8	MGI:1926169	fibronectin type III domain containing 8	78919	ENSMUSG00000018844	-2.1188	-1.08325	8.54792e-05	1.04586	0.0646922	0.829625
Morc4	MGI:1922996	microrchidia 4	75746	ENSMUSG00000031434	-2.1144	-1.08025	8.03013e-06	-1.57578	-0.65607	0.00299524
Clgn	MGI:107472	calmegin	12745	ENSMUSG00000002190	-2.11393	-1.07993	0	-1.60578	-0.683276	3.08694e-07
Zfp455	MGI:3040708	zinc finger protein 455	218311	ENSMUSG00000051037	-2.11165	-1.07837	7.71204e-07	-1.23168	-0.300628	0.0961671
Hapln2	MGI:2137300	hyaluronan and proteoglycan link protein 2	73940	ENSMUSG00000004894	-2.11137	-1.07818	0	-1.06786	-0.094722	0.212271
Mttp	MGI:106926	microsomal triglyceride transfer protein	17777	ENSMUSG00000028158	-2.11128	-1.07812	0	-1.38851	-0.473539	0.000182119
Zfp449	MGI:1925869	zinc finger protein 449	78619	ENSMUSG00000073176	-2.10926	-1.07674	1.42218e-11	-1.54303	-0.625763	2.30988e-05
Prox1	MGI:97772	prospero homeobox 1	19130	ENSMUSG00000010175	-2.10229	-1.07196	0	-1.1038	-0.142484	0.135532
Six3	MGI:102764	sine oculis-related homeobox 3	20473	ENSMUSG00000038805	-2.10067	-1.07085	0	-1.44221	-0.528286	8.8783e-07
1110038B12Rik	MGI:1916013	RIKEN cDNA 1110038B12 gene	68763	ENSMUSG00000092203	-2.09971	-1.07019	7.25427e-05	1.46997	0.555784	0.0476407
L3hypdh	MGI:1914467	L-3-hydroxyproline dehydratase (trans-)	67217	ENSMUSG00000019718	-2.09971	-1.07019	0.000798272	-1.59652	-0.674929	0.0313628
Ebf4	MGI:2385972	early B cell factor 4	228598	ENSMUSG00000053552	-2.09788	-1.06893	0	-1.38003	-0.464697	0.000650878
Cnih1	MGI:1277202	cornichon family AMPA receptor auxiliary protein 1	12793	ENSMUSG00000015759	-2.09776	-1.06885	0	1.00744	0.0106918	0.829788
Enpp6	MGI:2445171	ectonucleotide pyrophosphatase/phosphodiesterase 6	320981	ENSMUSG00000038173	-2.0959	-1.06757	1.0308e-09	-1.61641	-0.692792	0.000151666
Trpc5	MGI:109524	transient receptor potential cation channel, subfamily C, member 5	22067	ENSMUSG00000041710	-2.08764	-1.06187	0	-1.36903	-0.453156	0.00010378
Spin2c	MGI:3605548	spindlin family, member 2C	278240	ENSMUSG00000046550	-2.08607	-1.06079	2.81205e-08	-1.44822	-0.534277	0.00280271
Rassf8	MGI:1918573	Ras association (RalGDS/AF-6) domain family (N-terminal) member 8	71323	ENSMUSG00000030259	-2.08483	-1.05993	0	-1.08755	-0.121087	0.280854
Mterf2	MGI:1921488	mitochondrial transcription termination factor 2	74238	ENSMUSG00000049038	-2.08147	-1.0576	0	-1.42129	-0.507201	0
Tsc22d3	MGI:1196284	TSC22 domain family, member 3	14605	ENSMUSG00000031431	-2.08125	-1.05745	0	-1.14964	-0.201177	4.91771e-09
Pcgf5	MGI:1923505	polycomb group ring finger 5	76073	ENSMUSG00000024805	-2.08063	-1.05702	3.87576e-11	-1.47091	-0.556712	0.00136438
Tia1	MGI:107914	cytotoxic granule-associated RNA binding protein 1	21841	ENSMUSG00000071337	-2.07675	-1.05433	0	1.16147	0.215958	2.57431e-07
Wnt2b	MGI:1261834	wingless-type MMTV integration site family, member 2B	22414	ENSMUSG00000027840	-2.06563	-1.04658	2.79176e-10	1.10673	0.146306	0.368393
Yipf4	MGI:1915114	Yip1 domain family, member 4	67864	ENSMUSG00000024072	-2.06487	-1.04605	0	-1.39902	-0.484417	2.56462e-14
Evi2a	MGI:95458	ecotropic viral integration site 2a	14017	ENSMUSG00000078771	-2.06474	-1.04596	0	-1.36251	-0.44627	2.0145e-12
Agbl5	MGI:2441745	ATP/GTP binding protein-like 5	231093	ENSMUSG00000029165	-2.0642	-1.04558	0	-1.25661	-0.329535	0.00537785
Cfl2	MGI:101763	cofilin 2, muscle	12632	ENSMUSG00000062929	-2.06264	-1.04449	0	-1.55531	-0.637202	0
Irf7	MGI:1859212	interferon regulatory factor 7	54123	ENSMUSG00000025498	-2.06154	-1.04372	6.93345e-09	-1.39095	-0.47607	0.0104956
Dync2h1	MGI:107736	dynein cytoplasmic 2 heavy chain 1	110350	ENSMUSG00000047193	-2.05861	-1.04167	0	-1.41751	-0.503355	0
Gaa	MGI:95609	glucosidase, alpha, acid	14387	ENSMUSG00000025579	-2.05671	-1.04034	0	-1.43911	-0.525181	0
Camk2d	MGI:1341265	calcium/calmodulin-dependent protein kinase II, delta	108058	ENSMUSG00000053819	-2.0515	-1.03668	0	-1.57418	-0.654603	0
Nkx2-2	MGI:97347	NK2 homeobox 2	18088	ENSMUSG00000027434	-2.04845	-1.03453	7.21645e-15	-1.028	-0.0398453	0.812256
Rasd1	MGI:1270848	RAS, dexamethasone-induced 1	19416	ENSMUSG00000049892	-2.04735	-1.03376	0	-1.50859	-0.593202	2.43087e-06
Alg11	MGI:2142632	asparagine-linked glycosylation 11 (alpha-1,2-mannosyltransferase)	207958	ENSMUSG00000063362	-2.04711	-1.03359	0	-1.20287	-0.266483	0.0141575
Fam8a1	MGI:2145496	family with sequence similarity 8, member A1	97863	ENSMUSG00000069237	-2.04561	-1.03253	0	1.02232	0.0318472	0.73496
Stc1	MGI:109131	stanniocalcin 1	20855	ENSMUSG00000014813	-2.04518	-1.03223	7.62048e-08	-1.23279	-0.301925	0.168338
Zfp619	MGI:1917477	zinc finger protein 619	70227	ENSMUSG00000068959	-2.04071	-1.02907	6.03961e-14	-1.13591	-0.183843	0.191708
Hmgn5	MGI:1355295	high-mobility group nucleosome binding domain 5	50887	ENSMUSG00000031245	-2.04047	-1.0289	5.03027e-08	-1.22544	-0.293305	0.0750291
Fndc9	MGI:2443410	fibronectin type III domain containing 9	320116	ENSMUSG00000048721	-2.0392	-1.028	7.70495e-14	-1.61503	-0.691562	1.8616e-07
Rab2a	MGI:1928750	RAB2A, member RAS oncogene family	59021	ENSMUSG00000047187	-2.03606	-1.02578	0	-1.39878	-0.484168	0
Mycbp	MGI:1891750	MYC binding protein	56309	ENSMUSG00000028647	-2.0329	-1.02354	1.99705e-10	-1.16931	-0.225663	0.160461
Fam199x	MGI:2384304	family with sequence similarity 199, X-linked	245622	ENSMUSG00000042595	-2.03146	-1.02252	0	-1.50701	-0.59169	1.6315e-09
Nsun7	MGI:1918168	NOL1/NOP2/Sun domain family, member 7	70918	ENSMUSG00000029206	-2.02748	-1.01969	6.57768e-07	-1.11725	-0.15995	0.410791
Ccne2	MGI:1329034	cyclin E2	12448	ENSMUSG00000028212	-2.0263	-1.01885	0.000309754	1.13734	0.185668	0.494595
Tmx3	MGI:2442418	thioredoxin-related transmembrane protein 3	67988	ENSMUSG00000024614	-2.02324	-1.01667	0	-1.47414	-0.559876	0
Cul4b	MGI:1919834	cullin 4B	72584	ENSMUSG00000031095	-2.02033	-1.01459	0	-1.17253	-0.22963	1.82853e-05
Kbtbd3	MGI:1916399	kelch repeat and BTB (POZ) domain containing 3	69149	ENSMUSG00000025893	-2.01851	-1.01329	1.15463e-14	-1.40208	-0.487566	3.28794e-05
Gm14288	MGI:3706570	predicted gene 14288	13999	ENSMUSG00000078889	-2.01617	-1.01162	0	-1.59121	-0.670121	4.44089e-16
Arhgef6	MGI:1920591	Rac/Cdc42 guanine nucleotide exchange factor (GEF) 6	73341	ENSMUSG00000031133	-2.01573	-1.0113	0	-1.5055	-0.590241	2.4365e-11
Actr6	MGI:1914269	ARP6 actin-related protein 6	67019	ENSMUSG00000019948	-2.01555	-1.01117	0	-1.25169	-0.323873	0.00428009
Pgap1	MGI:2443342	post-GPI attachment to proteins 1	241062	ENSMUSG00000073678	-2.01415	-1.01017	0	-1.55176	-0.633903	6.03254e-08
Comtd1	MGI:1916406	catechol-O-methyltransferase domain containing 1	69156	ENSMUSG00000021773	-2.01169	-1.00841	2.22045e-15	-1.25527	-0.328003	0.0186095
Gmps	MGI:2448526	guanine monophosphate synthetase	229363	ENSMUSG00000027823	-2.01097	-1.00789	0	-1.61872	-0.694852	6.03961e-14
Slc8a3	MGI:107976	solute carrier family 8 (sodium/calcium exchanger), member 3	110893	ENSMUSG00000079055	-2.00974	-1.00701	0	-1.54446	-0.627106	0
Rp2	MGI:1277953	retinitis pigmentosa 2 homolog	19889	ENSMUSG00000060090	-2.00905	-1.00651	0	-1.42812	-0.514118	5.44814e-07
Sema3d	MGI:1860118	sema domain, immunoglobulin domain (Ig), short basic domain, secreted, (semaphorin) 3D	108151	ENSMUSG00000040254	-2.00297	-1.00214	0	-1.26104	-0.334617	0.00242569
Ttc34	MGI:2445205	tetratricopeptide repeat domain 34	242800	ENSMUSG00000046637	-2.00112	-1.00081	6.85319e-08	1.15187	0.203984	0.338503
Nae1	MGI:2384561	NEDD8 activating enzyme E1 subunit 1	234664	ENSMUSG00000031878	-1.99609	-0.997178	0	-1.49461	-0.579771	4.97017e-08
Plxnb3	MGI:2154240	plexin B3	140571	ENSMUSG00000031385	-1.99528	-0.99659	0	-1.28556	-0.362397	2.68008e-08
Npsr1	MGI:2441738	neuropeptide S receptor 1	319239	ENSMUSG00000043659	-1.99417	-0.995786	2.18015e-07	-1.23917	-0.309373	0.134067
Zfp941	MGI:3039601	zinc finger protein 941	407812	ENSMUSG00000060314	-1.99117	-0.993618	0	-1.47405	-0.559789	8.88178e-16
Prdm5	MGI:1918029	PR domain containing 5	70779	ENSMUSG00000029913	-1.98807	-0.991365	4.67002e-05	1.05064	0.0712649	0.74853
Carns1	MGI:2147595	carnosine synthase 1	107239	ENSMUSG00000075289	-1.98667	-0.99035	0	-1.3929	-0.47809	7.08642e-06
Araf	MGI:88065	Araf proto-oncogene, serine/threonine kinase	11836	ENSMUSG00000001127	-1.98568	-0.989633	0	-1.42385	-0.509796	0
Hcn3	MGI:1298211	hyperpolarization-activated, cyclic nucleotide-gated K+ 3	15168	ENSMUSG00000028051	-1.98518	-0.989273	0	-1.62324	-0.698878	5.55112e-16
Plk4	MGI:101783	polo-like kinase 4	20873	ENSMUSG00000025758	-1.98225	-0.987137	8.89656e-07	-1.4004	-0.485837	0.0123891
Spag8	MGI:3056295	sperm associated antigen 8	433700	ENSMUSG00000066196	-1.98225	-0.987137	6.00152e-05	-1.37881	-0.463424	0.125841
Zscan29	MGI:2139317	zinc finger SCAN domains 29	99334	ENSMUSG00000050619	-1.98128	-0.986435	7.62328e-11	-1.33222	-0.41383	0.00522541
Zfp654	MGI:1919270	zinc finger protein 654	72020	ENSMUSG00000047141	-1.98052	-0.985877	0	-1.48068	-0.566264	3.82805e-13
Mag	MGI:96912	myelin-associated glycoprotein	17136	ENSMUSG00000036634	-1.97233	-0.9799	0	-1.16735	-0.223233	3.4639e-14
Syt4	MGI:101759	synaptotagmin IV	20983	ENSMUSG00000024261	-1.97069	-0.9787	0	-1.14002	-0.189064	4.45644e-13
Dennd1b	MGI:2447812	DENN/MADD domain containing 1B	329260	ENSMUSG00000056268	-1.96911	-0.977544	0	-1.30239	-0.38116	1.0178e-05
Zfp971	MGI:1261426	zinc finger protein 971	626848	ENSMUSG00000074519	-1.96911	-0.977544	0	-1.38775	-0.472748	3.57526e-07
Crim1	MGI:1354756	cysteine rich transmembrane BMP regulator 1 (chordin like)	50766	ENSMUSG00000024074	-1.9673	-0.97622	0	1.07465	0.103867	0.0308451
Arrdc3	MGI:2145242	arrestin domain containing 3	105171	ENSMUSG00000074794	-1.9665	-0.975632	0	-1.48031	-0.565896	0
Zdhhc20	MGI:1923215	zinc finger, DHHC domain containing 20	75965	ENSMUSG00000021969	-1.96542	-0.974835	0	-1.5655	-0.646628	0
Cdk18	MGI:97518	cyclin-dependent kinase 18	18557	ENSMUSG00000026437	-1.96418	-0.973924	0	-1.45676	-0.542765	0
Spire2	MGI:2446256	spire homolog 2 (Drosophila)	234857	ENSMUSG00000010154	-1.96337	-0.973332	0	-1.37611	-0.460599	1.89933e-05
Esyt1	MGI:1344426	extended synaptotagmin-like protein 1	23943	ENSMUSG00000025366	-1.96124	-0.971769	0	1.23746	0.307382	0.0036676
Slc19a2	MGI:1928761	solute carrier family 19 (thiamine transporter), member 2	116914	ENSMUSG00000040918	-1.96	-0.97085	0	-1.43955	-0.525614	2.10871e-09
Akain1	MGI:2444600	A kinase (PRKA) anchor inhibitor 1	320722	ENSMUSG00000091636	-1.95809	-0.969448	1.181e-11	-1.06144	-0.0860286	0.533621
Omd	MGI:1350918	osteomodulin	27047	ENSMUSG00000048368	-1.95809	-0.969448	0.00241948	1.22663	0.294698	0.333979
Nop58	MGI:1933184	NOP58 ribonucleoprotein	55989	ENSMUSG00000026020	-1.95747	-0.96899	0	1.02012	0.0287364	0.741271
Ccser1	MGI:3045354	coiled-coil serine rich 1	232035	ENSMUSG00000039578	-1.95655	-0.968313	1.33227e-15	1.02121	0.0302822	0.79695
Rad51c	MGI:2150020	RAD51 paralog C	114714	ENSMUSG00000007646	-1.94872	-0.962525	9.78018e-06	-1.42152	-0.50743	0.023589
Cacna1g	MGI:1201678	calcium channel, voltage-dependent, T type, alpha 1G subunit	12291	ENSMUSG00000020866	-1.94737	-0.96153	0	1.08826	0.122022	0.00385953
Slc10a7	MGI:1924025	solute carrier family 10 (sodium/bile acid cotransporter family), member 7	76775	ENSMUSG00000031684	-1.94701	-0.961259	1.74502e-10	-1.11669	-0.159233	0.27113
Gm14410	MGI:3709158	predicted gene 14410	100043403	ENSMUSG00000078870	-1.94664	-0.960988	0	-1.12287	-0.167194	0.00192267
Slc22a15	MGI:3607704	solute carrier family 22 (organic anion/cation transporter), member 15	242126	ENSMUSG00000033147	-1.94226	-0.957735	2.55351e-15	-1.53811	-0.621154	3.23161e-06
Tmem35a	MGI:1914814	transmembrane protein 35A	67564	ENSMUSG00000033578	-1.94212	-0.957636	0	-1.17632	-0.234283	5.23839e-11
Zkscan16	MGI:3510405	zinc finger with KRAB and SCAN domains 16	100041581	ENSMUSG00000038630	-1.94164	-0.957275	0	-1.25853	-0.331741	6.72351e-08
Cdh20	MGI:1346069	cadherin 20	23836	ENSMUSG00000050840	-1.93916	-0.955431	0	-1.0304	-0.0432111	0.570768
Ndst4	MGI:1932545	N-deacetylase/N-sulfotransferase (heparin glucosaminyl) 4	64580	ENSMUSG00000027971	-1.9382	-0.954716	0	-1.33609	-0.41802	0.000491504
Kndc1	MGI:1923734	kinase non-catalytic C-lobe domain (KIND) containing 1	76484	ENSMUSG00000066129	-1.93619	-0.953222	0	-1.29968	-0.378161	0
Cntnap5b	MGI:3664583	contactin associated protein-like 5B	241175	ENSMUSG00000067028	-1.93223	-0.950267	0	-1.06533	-0.0913058	0.362951
Fzd8	MGI:108460	frizzled class receptor 8	14370	ENSMUSG00000036904	-1.92958	-0.948286	5.95857e-13	-1.40664	-0.492256	0.00208719
Senp8	MGI:1918849	SUMO/sentrin specific peptidase 8	71599	ENSMUSG00000051705	-1.92919	-0.947997	1.66533e-15	-1.48693	-0.572337	1.01015e-06
Wdr92	MGI:2144224	WD repeat domain 92	103784	ENSMUSG00000078970	-1.92845	-0.94744	0	-1.31054	-0.39016	0.000526258
Nrbp2	MGI:2385017	nuclear receptor binding protein 2	223649	ENSMUSG00000075590	-1.9267	-0.946132	0	1.11454	0.156452	0.000100248
Gpr4	MGI:2441992	G protein-coupled receptor 4	319197	ENSMUSG00000044317	-1.92618	-0.945746	9.54792e-14	-1.0194	-0.0277234	0.858578
Mboat2	MGI:1914466	membrane bound O-acyltransferase domain containing 2	67216	ENSMUSG00000020646	-1.92574	-0.945411	0	1.02768	0.0393908	0.563511
Lin9	MGI:1919818	lin-9 homolog (C. elegans)	72568	ENSMUSG00000058729	-1.92247	-0.942958	1.33926e-06	-1.30384	-0.382767	0.0616212
Ankrd44	MGI:3045243	ankyrin repeat domain 44	329154	ENSMUSG00000052331	-1.91925	-0.940546	0	-1.26671	-0.341082	0.00129493
Manea	MGI:2444484	mannosidase, endo-alpha	242362	ENSMUSG00000040520	-1.91558	-0.937778	0	-1.56581	-0.646913	0
D16Ertd472e	MGI:1196400	DNA segment, Chr 16, ERATO Doi 472, expressed	67102	ENSMUSG00000022864	-1.91357	-0.936269	0	-1.31611	-0.396282	8.22296e-05
Map7d2	MGI:1917474	MAP7 domain containing 2	78283	ENSMUSG00000041020	-1.91345	-0.936177	0	-1.49832	-0.58335	0
Erich3	MGI:1919095	glutamate rich 3	209601	ENSMUSG00000078161	-1.91317	-0.935965	9.3517e-07	-1.62348	-0.699092	0.000346707
Coro6	MGI:2183448	coronin 6	216961	ENSMUSG00000020836	-1.91262	-0.935551	0	1.37958	0.464224	5.05954e-11
Bche	MGI:894278	butyrylcholinesterase	12038	ENSMUSG00000027792	-1.91215	-0.935196	2.33147e-15	-1.315	-0.395067	0.000509081
A330023F24Rik	MGI:2443958	RIKEN cDNA A330023F24 gene	320977	ENSMUSG00000096929	-1.91049	-0.933942	0	-1.21555	-0.281613	3.39728e-14
Lum	MGI:109347	lumican	17022	ENSMUSG00000036446	-1.90883	-0.932689	0.000308957	1.02535	0.0361231	0.876095
Mill2	MGI:2179989	MHC I like leukocyte 2	243864	ENSMUSG00000040987	-1.90883	-0.932689	0.00178207	1.3191	0.399559	0.176597
Lrrc55	MGI:2685197	leucine rich repeat containing 55	241528	ENSMUSG00000075224	-1.90761	-0.931767	0	-1.44108	-0.527152	2.22045e-16
Lig1	MGI:101789	ligase I, DNA, ATP-dependent	16881	ENSMUSG00000056394	-1.90744	-0.93164	0	-1.24299	-0.313819	0.00618498
A830080D01Rik	MGI:2685992	RIKEN cDNA A830080D01 gene	382252	ENSMUSG00000044150	-1.90632	-0.93079	1.50698e-10	-1.53955	-0.622508	9.85041e-06
Cpm	MGI:1917824	carboxypeptidase M	70574	ENSMUSG00000020183	-1.90608	-0.930605	0	-1.20127	-0.264556	0.0180804
Ppp2r3a	MGI:2442104	protein phosphatase 2, regulatory subunit B'', alpha	235542	ENSMUSG00000043154	-1.90234	-0.927776	0	-1.52451	-0.608342	0
Pcdh17	MGI:2684924	protocadherin 17	219228	ENSMUSG00000035566	-1.9011	-0.926832	0	-1.57967	-0.659621	0
Psg16	MGI:1347249	pregnancy specific glycoprotein 16	26436	ENSMUSG00000066760	-1.90015	-0.926117	0.000613111	-1.61937	-0.695432	0.00740424
Shd	MGI:1099461	src homology 2 domain-containing transforming protein D	20420	ENSMUSG00000039154	-1.89884	-0.925122	0	-1.37041	-0.454608	1.46668e-06
Camta1	MGI:2140230	calmodulin binding transcription activator 1	100072	ENSMUSG00000014592	-1.89778	-0.924316	0	-1.31517	-0.395246	0
Ccdc85a	MGI:2445069	coiled-coil domain containing 85A	216613	ENSMUSG00000032878	-1.89693	-0.923663	0	-1.27962	-0.355715	8.28226e-14
2310009B15Rik	MGI:1916799	RIKEN cDNA 2310009B15 gene	69549	ENSMUSG00000079283	-1.8969	-0.923644	4.54847e-07	-1.0603	-0.0844742	0.677621
Nat1	MGI:97279	N-acetyl transferase 1	17960	ENSMUSG00000025588	-1.8969	-0.923644	0.00358652	-1.51726	-0.601466	0.0204339
Rbm8a	MGI:1913129	RNA binding motif protein 8a	60365	ENSMUSG00000038374	-1.89673	-0.923512	0	1.17037	0.226964	0.000379404
Zfp37	MGI:99181	zinc finger protein 37	22696	ENSMUSG00000028389	-1.89292	-0.920617	0	-1.5761	-0.656359	7.09769e-11
Sec14l5	MGI:3616084	SEC14-like lipid binding 5	665119	ENSMUSG00000091712	-1.88852	-0.917259	0	1.47195	0.557732	6.7233e-06
2310035C23Rik	MGI:1922832	RIKEN cDNA 2310035C23 gene	227446	ENSMUSG00000026319	-1.88847	-0.917216	0	-1.21971	-0.286537	9.32698e-12
Sar1b	MGI:1913647	secretion associated Ras related GTPase 1B	66397	ENSMUSG00000020386	-1.88747	-0.91645	0	-1.38045	-0.465139	0
Pcdh9	MGI:1306801	protocadherin 9	211712	ENSMUSG00000055421	-1.88483	-0.914434	0	-1.20307	-0.266725	5.42899e-14
Ndfip1	MGI:1929601	Nedd4 family interacting protein 1	65113	ENSMUSG00000024425	-1.88173	-0.912061	0	-1.29901	-0.377414	0
Slc16a4	MGI:2385183	solute carrier family 16 (monocarboxylic acid transporters), member 4	229699	ENSMUSG00000027896	-1.88156	-0.911931	0.000147047	-1.39009	-0.475182	0.0155986
Trove2	MGI:106652	TROVE domain family, member 2	20822	ENSMUSG00000018199	-1.87938	-0.910253	0	-1.35454	-0.4378	0
Tmtc2	MGI:1914057	transmembrane and tetratricopeptide repeat containing 2	278279	ENSMUSG00000036019	-1.87909	-0.910038	0	-1.5746	-0.654981	3.80929e-12
Zfp930	MGI:2675306	zinc finger protein 930	234358	ENSMUSG00000059897	-1.87763	-0.908912	0	-1.37713	-0.461664	8.45574e-09
Dsel	MGI:2442948	dermatan sulfate epimerase-like	319901	ENSMUSG00000038702	-1.87651	-0.90805	0	-1.5449	-0.62751	4.02789e-13
Trpc3	MGI:109526	transient receptor potential cation channel, subfamily C, member 3	22065	ENSMUSG00000027716	-1.87643	-0.907991	0	-1.44194	-0.528011	2.27189e-11
Ier3ip1	MGI:1913441	immediate early response 3 interacting protein 1	66191	ENSMUSG00000090000	-1.87483	-0.906758	0	-1.04555	-0.064261	0.346449
1700029J07Rik	MGI:1916729	RIKEN cDNA 1700029J07 gene	69479	ENSMUSG00000071103	-1.87272	-0.905134	1.51915e-05	-1.00396	-0.00569712	0.976612
Tnrc6a	MGI:2385292	trinucleotide repeat containing 6a	233833	ENSMUSG00000052707	-1.87177	-0.9044	0	-1.4947	-0.57986	0
Rspry1	MGI:1914860	ring finger and SPRY domain containing 1	67610	ENSMUSG00000050079	-1.87107	-0.903862	0	-1.24504	-0.316192	1.16015e-05
Tmem196	MGI:2685374	transmembrane protein 196	217951	ENSMUSG00000048004	-1.87017	-0.90317	2.87946e-10	1.13122	0.177876	0.310915
Pkia	MGI:104747	protein kinase inhibitor, alpha	18767	ENSMUSG00000027499	-1.86666	-0.900462	0	-1.4419	-0.527974	0
Mmp15	MGI:109320	matrix metallopeptidase 15	17388	ENSMUSG00000031790	-1.86618	-0.900085	0	-1.29366	-0.371455	0.000109883
Tesk2	MGI:2385204	testis-specific kinase 2	230661	ENSMUSG00000033985	-1.86392	-0.898338	7.00022e-10	-1.44177	-0.527844	0.000506444
Klhl32	MGI:3612790	kelch-like 32	212390	ENSMUSG00000040387	-1.86354	-0.898043	1.93179e-14	1.1427	0.192448	0.143728
Nr2f2	MGI:1352452	nuclear receptor subfamily 2, group F, member 2	11819	ENSMUSG00000030551	-1.86211	-0.896939	0	-1.5642	-0.645425	1.73548e-08
Pign	MGI:1351629	phosphatidylinositol glycan anchor biosynthesis, class N	27392	ENSMUSG00000056536	-1.86176	-0.89667	1.82188e-13	-1.27556	-0.351126	0.00632195
Srgap1	MGI:2152936	SLIT-ROBO Rho GTPase activating protein 1	117600	ENSMUSG00000020121	-1.86168	-0.896606	3.21965e-15	-1.44726	-0.533326	4.35808e-05
Galnt13	MGI:2139447	UDP-N-acetyl-alpha-D-galactosamine:polypeptide N-acetylgalactosaminyltransferase 13	271786	ENSMUSG00000060988	-1.85955	-0.894957	0	-1.38391	-0.468749	1.57929e-12
Sass6	MGI:1920026	SAS-6 centriolar assembly protein	72776	ENSMUSG00000027959	-1.85943	-0.894857	4.75547e-06	-1.37948	-0.464127	0.00815583
Tmem238	MGI:1922935	transmembrane protein 238	664968	ENSMUSG00000030431	-1.85841	-0.894068	0.000307214	-1.31268	-0.392515	0.138287
Twistnb	MGI:106292	twist basic helix-loop-helix transcription factor 1 neighbor	28071	ENSMUSG00000020561	-1.85793	-0.893695	8.54436e-09	-1.5475	-0.629935	1.79901e-05
Alms1	MGI:1934606	Alstrom syndrome 1	236266	ENSMUSG00000063810	-1.85767	-0.893492	0	-1.27743	-0.353239	0.000704793
Rpap3	MGI:1277218	RNA polymerase II associated protein 3	71919	ENSMUSG00000022466	-1.85682	-0.892834	0	-1.27899	-0.355001	0.00029042
Sned1	MGI:3045960	sushi, nidogen and EGF-like domains 1	208777	ENSMUSG00000047793	-1.85653	-0.892612	2.43139e-13	1.24246	0.313203	0.0304224
Glmn	MGI:2141180	glomulin, FKBP associated protein	170823	ENSMUSG00000029276	-1.85589	-0.892108	7.1268e-09	-1.33938	-0.421565	0.00449222
Gm5126	MGI:3649150	predicted pseudogene 5126	331480	null	-1.85567	-0.891943	1.11169e-05	-1.19668	-0.259038	0.223218
Ptch1	MGI:105373	patched 1	19206	ENSMUSG00000021466	-1.85446	-0.891001	0	-1.58609	-0.665474	0
Cct8	MGI:107183	chaperonin containing Tcp1, subunit 8 (theta)	12469	ENSMUSG00000025613	-1.85398	-0.890627	0	-1.53409	-0.617379	0
Fam57a	MGI:2151840	family with sequence similarity 57, member A	116972	ENSMUSG00000069808	-1.8539	-0.890564	5.9441e-09	-1.08661	-0.11983	0.45562
Col16a1	MGI:1095396	collagen, type XVI, alpha 1	107581	ENSMUSG00000040690	-1.85364	-0.890358	6.99441e-15	1.22265	0.290012	0.0214486
Ralyl	MGI:1924147	RALY RNA binding protein-like	76897	ENSMUSG00000039717	-1.85325	-0.890061	0	-1.5951	-0.673644	0
Rflnb	MGI:1923816	refilin B	76566	ENSMUSG00000020846	-1.85203	-0.889104	0	-1.57104	-0.651721	7.51288e-13
1700048O20Rik	MGI:1920637	RIKEN cDNA 1700048O20 gene	69430	ENSMUSG00000043773	-1.85168	-0.888835	1.97668e-10	1.06984	0.0973964	0.504426
Mettl25	MGI:3041259	methyltransferase like 25	216292	ENSMUSG00000036009	-1.84929	-0.886971	2.92408e-07	-1.35742	-0.440871	0.00648784
Rnmt	MGI:1915147	RNA (guanine-7-) methyltransferase	67897	ENSMUSG00000009535	-1.8479	-0.885886	0	-1.179	-0.237564	7.16879e-07
Fam189a2	MGI:2685813	family with sequence similarity 189, member A2	381217	ENSMUSG00000071604	-1.8452	-0.88378	0	-1.32666	-0.407796	0.000136556
Pik3c2a	MGI:1203729	phosphatidylinositol 3-kinase, C2 domain containing, alpha polypeptide	18704	ENSMUSG00000030660	-1.84429	-0.883067	0	-1.52369	-0.607565	0
Zfp395	MGI:2682318	zinc finger protein 395	380912	ENSMUSG00000034522	-1.84365	-0.882566	1.11022e-16	-1.37476	-0.459176	0.000339087
Hnmt	MGI:2153181	histamine N-methyltransferase	140483	ENSMUSG00000026986	-1.84255	-0.881701	0	-1.30948	-0.388993	1.87601e-06
Ccdc34	MGI:1915451	coiled-coil domain containing 34	68201	ENSMUSG00000027160	-1.84176	-0.881088	3.03157e-09	-1.20032	-0.263425	0.0641974
5031439G07Rik	MGI:2444899	RIKEN cDNA 5031439G07 gene	223739	ENSMUSG00000036046	-1.83956	-0.879357	0	1.06318	0.0883834	0.0046304
Pot1b	MGI:1920086	protection of telomeres 1B	72836	ENSMUSG00000024174	-1.83781	-0.877984	3.51503e-08	-1.40744	-0.493074	0.00147078
Taf1a	MGI:109578	TATA-box binding protein associated factor, RNA polymerase I, A	21339	ENSMUSG00000072258	-1.83494	-0.875734	0	-1.02649	-0.0377139	0.642404
Dab2	MGI:109175	disabled 2, mitogen-responsive phosphoprotein	13132	ENSMUSG00000022150	-1.83398	-0.874974	0	-1.36164	-0.445343	6.25054e-05
Gk	MGI:106594	glycerol kinase	14933	ENSMUSG00000025059	-1.83373	-0.874781	0	-1.33558	-0.417471	5.02841e-06
Map10	MGI:1921643	microtubule-associated protein 10	74393	ENSMUSG00000050930	-1.83248	-0.873796	4.11892e-07	-1.22706	-0.295204	0.0695282
Scrn2	MGI:1343092	secernin 2	217140	ENSMUSG00000020877	-1.83248	-0.873796	0.000184348	1.4355	0.52155	0.084439
Utp14b	MGI:2445092	UTP14B small subunit processome component	195434	ENSMUSG00000079470	-1.83128	-0.872856	2.36979e-11	1.13843	0.187042	0.142888
Clmn	MGI:2136957	calmin	94040	ENSMUSG00000021097	-1.83124	-0.87282	0	-1.2583	-0.331474	0
Meg3	MGI:1202886	maternally expressed 3	17263	ENSMUSG00000021268	-1.82983	-0.871713	0	1.21054	0.275646	0
Cntnap2	MGI:1914047	contactin associated protein-like 2	66797	ENSMUSG00000039419	-1.82983	-0.871709	0	-1.23691	-0.306745	1.11022e-16
Dusp15	MGI:1934928	dual specificity phosphatase-like 15	252864	ENSMUSG00000042662	-1.8295	-0.871452	0	-1.18261	-0.241978	0.0312857
Fastkd2	MGI:1922869	FAST kinase domains 2	75619	ENSMUSG00000025962	-1.82865	-0.870776	0	-1.46304	-0.548967	7.50955e-13
Uba3	MGI:1341217	ubiquitin-like modifier activating enzyme 3	22200	ENSMUSG00000030061	-1.82745	-0.869831	0	-1.5794	-0.659376	0
Pmaip1	MGI:1930146	phorbol-12-myristate-13-acetate-induced protein 1	58801	ENSMUSG00000024521	-1.82702	-0.869496	0.00186478	-1.50241	-0.587277	0.0195081
Trip11	MGI:1924393	thyroid hormone receptor interactor 11	109181	ENSMUSG00000021188	-1.82495	-0.867856	0	-1.14569	-0.196219	0.0100207
Piga	MGI:99461	phosphatidylinositol glycan anchor biosynthesis, class A	18700	ENSMUSG00000031381	-1.82442	-0.867438	1.44619e-11	-1.24535	-0.316552	0.00968601
Tmem170	MGI:106426	transmembrane protein 170	66817	ENSMUSG00000031953	-1.82121	-0.864899	0.0001943	-1.43422	-0.52027	0.0377527
Rsbn1	MGI:2444993	rosbin, round spermatid basic protein 1	229675	ENSMUSG00000044098	-1.81924	-0.863338	0	-1.52337	-0.607264	0
Zfp119a	MGI:1345189	zinc finger protein 119a	104349	ENSMUSG00000057835	-1.81793	-0.8623	0.000160787	-1.37498	-0.459415	0.0283314
Tcea1	MGI:1196624	transcription elongation factor A (SII) 1	21399	ENSMUSG00000033813	-1.81726	-0.861762	0	-1.0787	-0.109291	0.136203
Zmat1	MGI:2442284	zinc finger, matrin type 1	215693	ENSMUSG00000052676	-1.81525	-0.860169	0	-1.62263	-0.698338	7.9714e-14
Dgkq	MGI:102918	diacylglycerol kinase, theta	110524	ENSMUSG00000004815	-1.81472	-0.859743	0	-1.33474	-0.416563	2.86284e-10
Insc	MGI:1917942	inscuteable homolog (Drosophila)	233752	ENSMUSG00000048782	-1.81339	-0.858689	3.42631e-09	-1.21819	-0.284744	0.0824688
Neil2	MGI:2686058	nei like 2 (E. coli)	382913	ENSMUSG00000035121	-1.81165	-0.857308	0.000460852	-1.48125	-0.566813	0.024706
Kirrel	MGI:1891396	kin of IRRE like (Drosophila)	170643	ENSMUSG00000041734	-1.81136	-0.857072	2.22045e-15	-1.4911	-0.576375	6.09081e-07
Psmd10	MGI:1858898	proteasome (prosome, macropain) 26S subunit, non-ATPase, 10	53380	ENSMUSG00000031429	-1.81104	-0.856817	1.76139e-11	-1.32666	-0.407796	0.00141638
Cntnap5c	MGI:3646013	contactin associated protein-like 5C	620292	ENSMUSG00000038048	-1.81058	-0.856454	3.76815e-08	-1.28401	-0.360654	0.0151019
Zfp512	MGI:1917345	zinc finger protein 512	269639	ENSMUSG00000062761	-1.81043	-0.856329	0	-1.17451	-0.232063	0.000222183
Dnajc24	MGI:1919522	DnaJ heat shock protein family (Hsp40) member C24	99349	ENSMUSG00000027166	-1.81031	-0.856237	5.41654e-06	-1.31306	-0.392929	0.0374652
Nup37	MGI:1919964	nucleoporin 37	69736	ENSMUSG00000035351	-1.80985	-0.855874	2.21193e-05	-1.38207	-0.466831	0.0206475
Mtrf1l	MGI:1918830	mitochondrial translational release factor 1-like	108853	ENSMUSG00000019774	-1.80794	-0.854343	2.60854e-08	-1.48737	-0.572764	4.44662e-05
Oxsm	MGI:1918397	3-oxoacyl-ACP synthase, mitochondrial	71147	ENSMUSG00000021786	-1.80694	-0.853549	6.66134e-16	-1.6135	-0.690195	1.95362e-10
Slc22a21	MGI:1929481	solute carrier family 22 (organic cation transporter), member 21	56517	ENSMUSG00000063652	-1.80667	-0.853332	7.54947e-05	-1.54896	-0.631302	0.00898892
Gria4	MGI:95811	glutamate receptor, ionotropic, AMPA4 (alpha 4)	14802	ENSMUSG00000025892	-1.8064	-0.853115	0	-1.58127	-0.661084	0
Relt	MGI:2443373	RELT tumor necrosis factor receptor	320100	ENSMUSG00000008318	-1.80638	-0.853103	0	-1.46629	-0.552169	3.71153e-07
Stard5	MGI:2156765	StAR-related lipid transfer (START) domain containing 5	170460	ENSMUSG00000046027	-1.80352	-0.850812	6.59502e-10	-1.46102	-0.546973	0.000191248
A230046K03Rik	MGI:2441787	RIKEN cDNA A230046K03 gene	319277	ENSMUSG00000034560	-1.80311	-0.850488	0	-1.55621	-0.638037	0
Apeh	MGI:88041	acylpeptide hydrolase	235606	ENSMUSG00000032590	-1.80244	-0.849949	0	-1.4294	-0.515407	9.6998e-11
Ttc32	MGI:1922766	tetratricopeptide repeat domain 32	75516	ENSMUSG00000066637	-1.80244	-0.849949	0.000259994	-1.05982	-0.0838138	0.704075
Mrpl3	MGI:2137204	mitochondrial ribosomal protein L3	94062	ENSMUSG00000032563	-1.80172	-0.849375	0	1.55526	0.63716	0
Plxna3	MGI:107683	plexin A3	18846	ENSMUSG00000031398	-1.80167	-0.849334	0	-1.01624	-0.0232443	0.730417
Rrm1	MGI:98180	ribonucleotide reductase M1	20133	ENSMUSG00000030978	-1.80107	-0.848858	0	-1.24395	-0.31493	1.5928e-05
Slc38a6	MGI:3648156	solute carrier family 38, member 6	625098	ENSMUSG00000044712	-1.79976	-0.847801	1.77293e-06	1.04691	0.0661356	0.71396
Fancm	MGI:2442306	Fanconi anemia, complementation group M	104806	ENSMUSG00000055884	-1.79907	-0.847254	5.28022e-13	-1.23734	-0.307238	0.00624874
Arl16	MGI:1917567	ADP-ribosylation factor-like 16	70317	ENSMUSG00000057594	-1.79854	-0.846829	0	1.01332	0.0190953	0.823637
Naa16	MGI:1914147	N(alpha)-acetyltransferase 16, NatA auxiliary subunit	66897	ENSMUSG00000022020	-1.79675	-0.845392	1.22239e-06	-1.25392	-0.326447	0.0606045
Pdlim2	MGI:2384850	PDZ and LIM domain 2	213019	ENSMUSG00000022090	-1.79643	-0.845135	7.00343e-11	-1.25246	-0.324766	0.0249881
Ubfd1	MGI:107301	ubiquitin family domain containing 1	28018	ENSMUSG00000030870	-1.79522	-0.844164	0	-1.43151	-0.517536	0
Rreb1	MGI:2443664	ras responsive element binding protein 1	68750	ENSMUSG00000039087	-1.79284	-0.84225	0	1.40742	0.493056	0
Fam166b	MGI:2445194	family with sequence similarity 166, member B	329831	ENSMUSG00000042788	-1.79264	-0.842087	0.026502	-1.52549	-0.609275	0.144011
Kcnn3	MGI:2153183	potassium intermediate/small conductance calcium-activated channel, subfamily N, member 3	140493	ENSMUSG00000000794	-1.79221	-0.841737	0	1.00313	0.00450325	0.949278
Kat2b	MGI:1343094	K(lysine) acetyltransferase 2B	18519	ENSMUSG00000000708	-1.79102	-0.840785	0	-1.42562	-0.511594	5.1262e-09
Cox11	MGI:1917052	cytochrome c oxidase assembly protein 11	69802	ENSMUSG00000020544	-1.78811	-0.838439	2.43916e-13	-1.56182	-0.643232	2.91525e-08
Mrgbp	MGI:1920497	MRG/MORF4L binding protein	73247	ENSMUSG00000027569	-1.78667	-0.83727	6.88231e-05	1.05541	0.0777972	0.733397
Mbp	MGI:96925	myelin basic protein	17196	ENSMUSG00000041607	-1.78351	-0.834719	0	-1.20251	-0.266047	0
Nalcn	MGI:2444306	sodium leak channel, non-selective	338370	ENSMUSG00000000197	-1.78342	-0.834647	0	-1.32529	-0.406307	0
C030034I22Rik	MGI:1924783	RIKEN cDNA C030034I22 gene	77533	ENSMUSG00000073374	-1.78302	-0.834324	1.75412e-05	1.17968	0.23839	0.226074
C77370	MGI:2148050	expressed sequence C77370	245555	ENSMUSG00000046449	-1.78261	-0.833995	0	-1.30678	-0.386019	8.14203e-10
Zfp846	MGI:1924012	zinc finger protein 846	244721	ENSMUSG00000058192	-1.7826	-0.833985	5.79092e-13	-1.28066	-0.356892	0.000656299
2310015A10Rik	MGI:1916798	RIKEN cDNA 2310015A10 gene	69548	ENSMUSG00000097729	-1.78229	-0.833733	0	-1.25169	-0.323873	0.00175159
Mycbpap	MGI:2388726	MYCBP associated protein	104601	ENSMUSG00000039110	-1.78158	-0.833154	0.000105364	-1.42175	-0.50767	0.0342827
Ttc8	MGI:1923510	tetratricopeptide repeat domain 8	76260	ENSMUSG00000021013	-1.78004	-0.831912	6.05516e-13	-1.21154	-0.276844	0.0137053
Fmo2	MGI:1916776	flavin containing monooxygenase 2	55990	ENSMUSG00000040170	-1.77962	-0.831568	0.000236438	1.33213	0.413732	0.0368019
Arhgef40	MGI:2685515	Rho guanine nucleotide exchange factor (GEF) 40	268739	ENSMUSG00000004562	-1.77954	-0.831502	0	-1.30606	-0.38522	3.77495e-08
Zfp781	MGI:3696710	zinc finger protein 781	331188	ENSMUSG00000096718	-1.77922	-0.831241	0	-1.42968	-0.515688	1.33227e-14
Rasl11a	MGI:1916145	RAS-like, family 11, member A	68895	ENSMUSG00000029641	-1.77887	-0.83096	0.00178613	-1.4457	-0.531766	0.058008
Pcdhb8	MGI:2136742	protocadherin beta 8	93879	ENSMUSG00000045876	-1.77858	-0.830727	2.67641e-05	1.12764	0.173303	0.378642
Snhg11	MGI:2441845	small nucleolar RNA host gene 11	319317	ENSMUSG00000044349	-1.77539	-0.82814	0	1.08858	0.122449	0
Ube2n	MGI:1934835	ubiquitin-conjugating enzyme E2N	93765	ENSMUSG00000074781	-1.77518	-0.827969	0	-1.19369	-0.255431	4.46605e-10
Zfp560	MGI:1915280	zinc finger protein 560	434377	ENSMUSG00000045519	-1.77483	-0.827684	2.49514e-08	-1.17346	-0.230764	0.0940148
Csmd3	MGI:2386403	CUB and Sushi multiple domains 3	239420	ENSMUSG00000022311	-1.7743	-0.827246	0	-1.61416	-0.69078	0
Zbtb7c	MGI:2443302	zinc finger and BTB domain containing 7C	207259	ENSMUSG00000044646	-1.77422	-0.827185	2.49613e-09	-1.19915	-0.262009	0.101949
Exoc5	MGI:2145645	exocyst complex component 5	105504	ENSMUSG00000061244	-1.77344	-0.826551	0	1.25158	0.323752	1.21896e-11
Nkd2	MGI:1919543	naked cuticle 2 homolog (Drosophila)	72293	ENSMUSG00000021567	-1.77173	-0.825161	1.19515e-09	-1.02472	-0.0352231	0.806359
Farsb	MGI:1346035	phenylalanyl-tRNA synthetase, beta subunit	23874	ENSMUSG00000026245	-1.7713	-0.824809	0	-1.25875	-0.331994	9.19067e-11
Nap1l2	MGI:106654	nucleosome assembly protein 1-like 2	17954	ENSMUSG00000082229	-1.77104	-0.824594	0	-1.36508	-0.448988	0
Pms1	MGI:1202302	postmeiotic segregation increased 1 (S. cerevisiae)	227099	ENSMUSG00000026098	-1.77001	-0.823755	2.31874e-05	-1.1763	-0.23425	0.21268
Ctps2	MGI:1933185	cytidine 5'-triphosphate synthase 2	55936	ENSMUSG00000031360	-1.76965	-0.82346	0	-1.45806	-0.544053	0
Nkap	MGI:1914300	NFKB activating protein	67050	ENSMUSG00000016409	-1.76885	-0.822812	1.33449e-13	-1.15627	-0.209475	0.0604904
Ahsa2	MGI:1916133	AHA1, activator of heat shock protein ATPase 2	268390	ENSMUSG00000020288	-1.76859	-0.8226	4.74555e-08	-1.38955	-0.474619	0.00135725
Sucla2	MGI:1306775	succinate-Coenzyme A ligase, ADP-forming, beta subunit	20916	ENSMUSG00000022110	-1.76745	-0.82167	0	-1.44599	-0.532055	0
Kif5b	MGI:1098268	kinesin family member 5B	16573	ENSMUSG00000006740	-1.76554	-0.820112	0	-1.23333	-0.302555	0
Yme1l1	MGI:1351651	YME1-like 1 (S. cerevisiae)	27377	ENSMUSG00000026775	-1.76551	-0.820085	0	-1.30501	-0.384063	2.4758e-14
Fam118a	MGI:1920475	family with sequence similarity 118, member A	73225	ENSMUSG00000022434	-1.76489	-0.819575	0	-1.11478	-0.156763	0.104208
Pcdhb3	MGI:2136737	protocadherin beta 3	93874	ENSMUSG00000045498	-1.76456	-0.819308	4.11187e-09	1.0526	0.0739551	0.597216
Wdfy2	MGI:2442811	WD repeat and FYVE domain containing 2	268752	ENSMUSG00000014547	-1.76438	-0.819161	4.9556e-08	1.36282	0.44659	0.00339935
Miga1	MGI:1924567	mitoguardin 1	215708	ENSMUSG00000054942	-1.76164	-0.816921	0	-1.41543	-0.501238	0
Fam13a	MGI:1889842	family with sequence similarity 13, member A	58909	ENSMUSG00000037709	-1.76046	-0.815952	0	-1.33672	-0.418697	3.28491e-06
Sclt1	MGI:1914411	sodium channel and clathrin linker 1	67161	ENSMUSG00000059834	-1.76014	-0.815693	1.3764e-05	-1.53853	-0.621554	0.00153088
Dcun1d5	MGI:1924113	DCN1, defective in cullin neddylation 1, domain containing 5 (S. cerevisiae)	76863	ENSMUSG00000032002	-1.7594	-0.815083	0	-1.36456	-0.448438	2.03126e-06
Carmil3	MGI:2448573	capping protein regulator and myosin 1 linker 3	268747	ENSMUSG00000022211	-1.75689	-0.813027	0	1.09005	0.124391	0.0371466
Alk	MGI:103305	anaplastic lymphoma kinase	11682	ENSMUSG00000055471	-1.75652	-0.81272	6.78858e-10	-1.56501	-0.646175	3.835e-06
B3gnt9	MGI:2142841	UDP-GlcNAc:betaGal beta-1,3-N-acetylglucosaminyltransferase 9	97440	ENSMUSG00000069920	-1.75612	-0.812395	2.53046e-05	-1.58227	-0.661998	0.00713627
Orc5	MGI:1347044	origin recognition complex, subunit 5	26429	ENSMUSG00000029012	-1.75612	-0.812395	0	-1.35116	-0.434201	3.9499e-07
Traf3ip2	MGI:2143599	TRAF3 interacting protein 2	103213	ENSMUSG00000019842	-1.75503	-0.811492	1.71428e-07	-1.17089	-0.227607	0.141763
Rab5a	MGI:105926	RAB5A, member RAS oncogene family	271457	ENSMUSG00000017831	-1.75419	-0.810806	0	-1.30217	-0.380916	2.31411e-09
Gdap1	MGI:1338002	ganglioside-induced differentiation-associated-protein 1	14545	ENSMUSG00000025777	-1.75382	-0.810499	0	-1.30441	-0.383393	0
Ttc39c	MGI:1919997	tetratricopeptide repeat domain 39C	72747	ENSMUSG00000024424	-1.75333	-0.810097	0	1.12135	0.165236	0.0887528
Wdr37	MGI:1920393	WD repeat domain 37	207615	ENSMUSG00000021147	-1.7527	-0.80958	0	-1.51401	-0.59837	0
Rnf138	MGI:1929211	ring finger protein 138	56515	ENSMUSG00000024317	-1.75265	-0.809541	4.89588e-10	-1.54678	-0.629271	6.67365e-07
Gm1604b	MGI:2686450	predicted gene 1604b	381059	ENSMUSG00000095720	-1.75244	-0.809369	5.63205e-05	1.54943	0.631733	0.0132868
Ube3a	MGI:105098	ubiquitin protein ligase E3A	22215	ENSMUSG00000025326	-1.75191	-0.808929	0	-1.51176	-0.596227	0
Ctf1	MGI:105115	cardiotrophin 1	13019	ENSMUSG00000042340	-1.75163	-0.808701	0.0100116	1.26249	0.336277	0.336372
Ctnnal1	MGI:1859649	catenin (cadherin associated protein), alpha-like 1	54366	ENSMUSG00000038816	-1.75071	-0.807939	0	1.07501	0.104355	0.223738
Hdac11	MGI:2385252	histone deacetylase 11	232232	ENSMUSG00000034245	-1.75037	-0.807663	0	-1.11625	-0.158658	3.90847e-11
Mterf1a	MGI:1918240	mitochondrial transcription termination factor 1a	545725	ENSMUSG00000040429	-1.75036	-0.807653	5.60772e-06	1.15141	0.203398	0.253106
Orc4	MGI:1347043	origin recognition complex, subunit 4	26428	ENSMUSG00000026761	-1.75032	-0.807622	0	-1.28405	-0.360704	1.07969e-06
Trdmt1	MGI:1274787	tRNA aspartic acid methyltransferase 1	13434	ENSMUSG00000026723	-1.74951	-0.806952	6.86292e-07	-1.61134	-0.688258	1.31957e-05
Psmc6	MGI:1914339	proteasome (prosome, macropain) 26S subunit, ATPase, 6	67089	ENSMUSG00000021832	-1.74918	-0.806682	0	-1.408	-0.493651	1.71374e-12
Klf8	MGI:2442430	Kruppel-like factor 8	245671	ENSMUSG00000041649	-1.74721	-0.805051	2.70246e-07	-1.05532	-0.0776771	0.660746
Atg3	MGI:1915091	autophagy related 3	67841	ENSMUSG00000022663	-1.74717	-0.805016	0	-1.59712	-0.675476	0
Hdx	MGI:2685226	highly divergent homeobox	245596	ENSMUSG00000034551	-1.74707	-0.804934	1.82079e-06	1.01534	0.0219669	0.895146
Bmp2	MGI:88177	bone morphogenetic protein 2	12156	ENSMUSG00000027358	-1.74658	-0.804533	8.59176e-05	-1.22286	-0.290265	0.172128
Gabra1	MGI:95613	gamma-aminobutyric acid (GABA) A receptor, subunit alpha 1	14394	ENSMUSG00000010803	-1.74592	-0.803989	0	-1.36721	-0.451234	0
Gstt2	MGI:106188	glutathione S-transferase, theta 2	14872	ENSMUSG00000033318	-1.74522	-0.803406	0.000502302	-1.32768	-0.408909	0.0916243
Ccp110	MGI:2141942	centriolar coiled coil protein 110	101565	ENSMUSG00000033904	-1.74495	-0.803183	0	-1.16304	-0.2179	8.35976e-07
Rora	MGI:104661	RAR-related orphan receptor alpha	19883	ENSMUSG00000032238	-1.74492	-0.803157	1.11022e-16	-1.52103	-0.605051	1.08962e-08
Podxl2	MGI:2442488	podocalyxin-like 2	319655	ENSMUSG00000033152	-1.74395	-0.802361	0	-1.4488	-0.534858	0
Car3	MGI:88270	carbonic anhydrase 3	12350	ENSMUSG00000027559	-1.74285	-0.801445	0.0360352	-1.22933	-0.297878	0.509445
Rflna	MGI:1920371	refilin A	73121	ENSMUSG00000037962	-1.74285	-0.801445	0.0360352	1.21741	0.28381	0.562468
Fancf	MGI:3689889	Fanconi anemia, complementation group F	100040608	ENSMUSG00000092118	-1.74214	-0.800864	0.000232777	-1.32348	-0.404336	0.0766351
Nectin4	MGI:1918990	nectin cell adhesion molecule 4	71740	ENSMUSG00000006411	-1.74208	-0.800813	1.71207e-12	1.23395	0.303283	0.0208106
Lpin1	MGI:1891340	lipin 1	14245	ENSMUSG00000020593	-1.74205	-0.800784	0	-1.61579	-0.692244	0
Klhl11	MGI:2388648	kelch-like 11	217194	ENSMUSG00000048732	-1.74185	-0.800617	0	1.0575	0.0806538	0.329351
9230110C19Rik	MGI:3045346	RIKEN cDNA 9230110C19 gene	234912	ENSMUSG00000053070	-1.74109	-0.799987	8.32715e-10	1.13969	0.188639	0.128741
Bicd1	MGI:1101760	bicaudal D homolog 1 (Drosophila)	12121	ENSMUSG00000003452	-1.73777	-0.797238	0	-1.32059	-0.401182	4.74867e-07
Nmi	MGI:1928368	N-myc (and STAT) interactor	64685	ENSMUSG00000026946	-1.7377	-0.797175	0.0192917	-1.19693	-0.259333	0.355992
Hltf	MGI:1196437	helicase-like transcription factor	20585	ENSMUSG00000002428	-1.73631	-0.796027	0	-1.55099	-0.633185	0
Pak3	MGI:1339656	p21 protein (Cdc42/Rac)-activated kinase 3	18481	ENSMUSG00000031284	-1.7352	-0.795103	0	-1.18187	-0.241067	0.000695147
Tgds	MGI:1923605	TDP-glucose 4,6-dehydratase	76355	ENSMUSG00000022130	-1.73496	-0.7949	1.3463e-05	-1.23213	-0.301153	0.0943004
Cpeb2	MGI:2442640	cytoplasmic polyadenylation element binding protein 2	231207	ENSMUSG00000039782	-1.73459	-0.794597	0	-1.44682	-0.532882	0
Pdf	MGI:1915273	peptide deformylase (mitochondrial)	68023	ENSMUSG00000078931	-1.734	-0.794107	0	-1.57138	-0.652029	0
Ccdc14	MGI:2443448	coiled-coil domain containing 14	239839	ENSMUSG00000022833	-1.73263	-0.792965	0.000136585	-1.4752	-0.560912	0.0173891
Itgb4	MGI:96613	integrin beta 4	192897	ENSMUSG00000020758	-1.73212	-0.792541	0	1.12449	0.16927	0.138102
Fndc3a	MGI:1196463	fibronectin type III domain containing 3A	319448	ENSMUSG00000033487	-1.73038	-0.791089	0	-1.54353	-0.626234	0
Tmem145	MGI:3607779	transmembrane protein 145	330485	ENSMUSG00000043843	-1.73004	-0.790802	0	1.37642	0.460917	5.75646e-09
Dgka	MGI:102952	diacylglycerol kinase, alpha	13139	ENSMUSG00000025357	-1.7294	-0.790272	9.23706e-14	-1.17187	-0.228807	0.0359225
Dnajb14	MGI:1917854	DnaJ heat shock protein family (Hsp40) member B14	70604	ENSMUSG00000074212	-1.72911	-0.790033	3.33067e-16	1.20539	0.269502	0.0105655
Ppid	MGI:1914988	peptidylprolyl isomerase D (cyclophilin D)	67738	ENSMUSG00000027804	-1.72879	-0.789763	0	-1.22956	-0.298141	3.60836e-05
Rpf2	MGI:1914489	ribosome production factor 2 homolog	67239	ENSMUSG00000038510	-1.72858	-0.789588	1.11022e-16	-1.21575	-0.281852	0.00203384
Mtmr2	MGI:1924366	myotubularin related protein 2	77116	ENSMUSG00000031918	-1.72843	-0.789463	0	-1.36138	-0.445072	9.63174e-12
Kazald1	MGI:2147606	Kazal-type serine peptidase inhibitor domain 1	107250	ENSMUSG00000025213	-1.72658	-0.787918	1.4643e-09	-1.52614	-0.609888	2.7245e-05
Parp8	MGI:1098713	poly (ADP-ribose) polymerase family, member 8	52552	ENSMUSG00000021725	-1.72588	-0.787332	4.44089e-16	-1.43035	-0.516366	1.24535e-08
Sdsl	MGI:2182607	serine dehydratase-like	257635	ENSMUSG00000029596	-1.7252	-0.786761	0.000142133	1.06013	0.084245	0.737176
Rmdn2	MGI:2147043	regulator of microtubule dynamics 2	381110	ENSMUSG00000036368	-1.72485	-0.786469	9.70294e-05	-1.46456	-0.550471	0.00451602
Zscan26	MGI:3531417	zinc finger and SCAN domain containing 26	432731	ENSMUSG00000022228	-1.72426	-0.78598	0	-1.14027	-0.189371	2.26224e-07
Napepld	MGI:2140885	N-acyl phosphatidylethanolamine phospholipase D	242864	ENSMUSG00000044968	-1.72338	-0.785237	0	-1.23528	-0.304842	0.000493089
Mdn1	MGI:1926159	midasin AAA ATPase 1	100019	ENSMUSG00000058006	-1.72272	-0.784692	0	-1.2504	-0.322387	0
Fancc	MGI:95480	Fanconi anemia, complementation group C	14088	ENSMUSG00000021461	-1.7226	-0.784591	2.1966e-11	-1.35251	-0.435643	0.000627125
Tmem5	MGI:2384919	transmembrane protein 5	216395	ENSMUSG00000034620	-1.72246	-0.784468	1.11022e-16	-1.23224	-0.301288	0.00103583
Supt20	MGI:1929651	suppressor of Ty 20	56790	ENSMUSG00000027751	-1.72216	-0.784218	2.01716e-12	-1.11143	-0.152423	0.149746
Abca5	MGI:2386607	ATP-binding cassette, sub-family A (ABC1), member 5	217265	ENSMUSG00000018800	-1.72028	-0.782644	0	-1.1877	-0.248166	1.79548e-05
Ikbip	MGI:1914704	IKBKB interacting protein	67454	ENSMUSG00000019975	-1.72011	-0.7825	4.36351e-12	-1.46158	-0.547533	6.02417e-07
Fam210a	MGI:1914000	family with sequence similarity 210, member A	108654	ENSMUSG00000038121	-1.71998	-0.782391	0	-1.35894	-0.442485	1.33227e-15
Ufl1	MGI:1914740	UFM1 specific ligase 1	67490	ENSMUSG00000040359	-1.71962	-0.782092	0	-1.1484	-0.199631	0.00302097
Slc6a15	MGI:2143484	solute carrier family 6 (neurotransmitter transporter), member 15	103098	ENSMUSG00000019894	-1.71895	-0.781527	0	-1.11623	-0.158634	0.00377446
Nacc2	MGI:1915241	nucleus accumbens associated 2, BEN and BTB (POZ) domain containing	67991	ENSMUSG00000026932	-1.71826	-0.780947	0	-1.47114	-0.556936	0
Cmtm8	MGI:2447167	CKLF-like MARVEL transmembrane domain containing 8	70031	ENSMUSG00000041012	-1.71795	-0.780686	8.59595e-06	1.32498	0.405966	0.0194233
Ehhadh	MGI:1277964	enoyl-Coenzyme A, hydratase/3-hydroxyacyl Coenzyme A dehydrogenase	74147	ENSMUSG00000022853	-1.71795	-0.780686	1.25319e-05	-1.1589	-0.21275	0.235982
Fa2h	MGI:2443327	fatty acid 2-hydroxylase	338521	ENSMUSG00000033579	-1.71795	-0.780686	0	-1.29889	-0.377284	1.05223e-08
Dld	MGI:107450	dihydrolipoamide dehydrogenase	13382	ENSMUSG00000020664	-1.71734	-0.780173	0	1.07862	0.109184	0.00886375
Zfp97	MGI:105921	zinc finger protein 97	22759	ENSMUSG00000095990	-1.71672	-0.779656	0	-1.26314	-0.337016	1.42606e-05
Atad2b	MGI:2444798	ATPase family, AAA domain containing 2B	320817	ENSMUSG00000052812	-1.7167	-0.779638	0	-1.28304	-0.359563	5.86133e-06
Nsg1	MGI:109149	neuron specific gene family member 1	18196	ENSMUSG00000029126	-1.71592	-0.778981	0	-1.41701	-0.502846	0
Zkscan8	MGI:1913815	zinc finger with KRAB and SCAN domains 8	93681	ENSMUSG00000063894	-1.71361	-0.777039	0	-1.21348	-0.279151	4.08838e-07
Zfas1	MGI:1916199	zinc finger, NFX1-type containing 1, antisense RNA 1	68949	ENSMUSG00000074578	-1.71297	-0.776499	1.6044e-10	-1.60812	-0.685378	3.72376e-08
Cldn12	MGI:1929288	claudin 12	64945	ENSMUSG00000046798	-1.71222	-0.775865	0	-1.08292	-0.114926	0.0496007
Odf2l	MGI:1098600	outer dense fiber of sperm tails 2-like	52184	ENSMUSG00000028256	-1.71216	-0.775821	2.77114e-05	-1.15867	-0.212473	0.254505
Inpp5e	MGI:1927753	inositol polyphosphate-5-phosphatase E	64436	ENSMUSG00000026925	-1.71072	-0.774602	0	-1.19318	-0.254809	0.000420897
Ptbp2	MGI:1860489	polypyrimidine tract binding protein 2	56195	ENSMUSG00000028134	-1.71062	-0.774518	0	-1.27578	-0.351384	1.16762e-12
Cd55	MGI:104850	CD55 molecule, decay accelerating factor for complement	13136	ENSMUSG00000026399	-1.71051	-0.774427	0.000225131	-1.61018	-0.687218	0.000449219
Lonrf3	MGI:1921615	LON peptidase N-terminal domain and ring finger 3	74365	ENSMUSG00000016239	-1.7087	-0.772899	0	-1.53951	-0.622472	0
Med12l	MGI:2139916	mediator complex subunit 12-like	329650	ENSMUSG00000056476	-1.70805	-0.772353	0	1.00211	0.00304273	0.962184
Sox1	MGI:98357	SRY (sex determining region Y)-box 1	20664	ENSMUSG00000096014	-1.70754	-0.771916	0	-1.24214	-0.312828	0.000665882
Arrdc1	MGI:2446136	arrestin domain containing 1	215705	ENSMUSG00000026972	-1.70746	-0.771852	4.51938e-12	-1.02228	-0.0317863	0.80851
Mirg	MGI:3781106	miRNA containing gene	100040724	ENSMUSG00000097391	-1.70714	-0.771584	0	1.19068	0.251786	0.010383
Fgf12	MGI:109183	fibroblast growth factor 12	14167	ENSMUSG00000022523	-1.70618	-0.770771	0	-1.36917	-0.453303	0
Polk	MGI:1349767	polymerase (DNA directed), kappa	27015	ENSMUSG00000021668	-1.70358	-0.76857	3.36087e-12	-1.15628	-0.209486	0.0454786
Plppr3	MGI:2388640	phospholipid phosphatase related 3	216152	ENSMUSG00000035835	-1.70312	-0.768176	0	1.13338	0.180626	0.000284902
Plekha7	MGI:2445094	pleckstrin homology domain containing, family A member 7	233765	ENSMUSG00000045659	-1.70288	-0.767975	0	1.28627	0.363199	0.000117874
Tmem169	MGI:2442781	transmembrane protein 169	271711	ENSMUSG00000026188	-1.70268	-0.767805	5.56111e-13	-1.49934	-0.584331	1.75248e-08
Odf3b	MGI:1917363	outer dense fiber of sperm tails 3B	70113	ENSMUSG00000047394	-1.69948	-0.76509	0.0209631	-1.62391	-0.699473	0.042995
Map3k2	MGI:1346873	mitogen-activated protein kinase kinase kinase 2	26405	ENSMUSG00000024383	-1.69687	-0.762878	0	-1.28867	-0.365888	4.4529e-10
Sptssa	MGI:1913399	serine palmitoyltransferase, small subunit A	104725	ENSMUSG00000044408	-1.69681	-0.762822	0	-1.60073	-0.678726	0
Slc4a7	MGI:2443878	solute carrier family 4, sodium bicarbonate cotransporter, member 7	218756	ENSMUSG00000021733	-1.69645	-0.762518	0	-1.23911	-0.309303	1.27415e-05
Cdr1	MGI:88359	cerebellar degeneration related antigen 1	631990	ENSMUSG00000090546	-1.69629	-0.762379	0	1.23116	0.30002	7.68023e-09
Tmem202	MGI:1921143	transmembrane protein 202	73893	ENSMUSG00000049526	-1.69441	-0.760787	0.000431347	1.12277	0.167065	0.457871
Rom1	MGI:97998	rod outer segment membrane protein 1	19881	ENSMUSG00000071648	-1.69428	-0.760676	4.21885e-15	1.05671	0.0795764	0.507098
Zfp938	MGI:3621440	zinc finger protein 938	237411	ENSMUSG00000062931	-1.69426	-0.760657	1.11022e-16	-1.13552	-0.183349	0.0252057
Rsl1	MGI:3044162	regulator of sex limited protein 1	380855	ENSMUSG00000058900	-1.69409	-0.760509	5.45848e-05	-1.06355	-0.0888848	0.622069
Ccnc	MGI:1858199	cyclin C	51813	ENSMUSG00000028252	-1.69342	-0.759941	0	-1.38516	-0.470051	8.85011e-10
Cyp4f16	MGI:1917351	cytochrome P450, family 4, subfamily f, polypeptide 16	70101	ENSMUSG00000048440	-1.69305	-0.759625	0.00527941	-1.24018	-0.310552	0.282701
Adamts2	MGI:1347356	a disintegrin-like and metallopeptidase (reprolysin type) with thrombospondin type 1 motif, 2	216725	ENSMUSG00000036545	-1.69281	-0.759418	3.93539e-09	-1.05065	-0.0712855	0.664507
Galk2	MGI:1917226	galactokinase 2	69976	ENSMUSG00000027207	-1.69172	-0.758495	0	-1.16603	-0.221607	0.000366009
Dock10	MGI:2146320	dedicator of cytokinesis 10	210293	ENSMUSG00000038608	-1.69063	-0.757557	0	-1.31069	-0.390326	1.42553e-12
Morf4l1	MGI:1096551	mortality factor 4 like 1	21761	ENSMUSG00000062270	-1.68992	-0.756954	0	-1.46957	-0.555391	0
Cdh24	MGI:1928330	cadherin-like 24	239096	ENSMUSG00000059674	-1.68955	-0.756641	1.8953e-10	1.35195	0.435041	0.00261594
Lrch2	MGI:2147870	leucine-rich repeats and calponin homology (CH) domain containing 2	210297	ENSMUSG00000031290	-1.68875	-0.755959	6.50011e-11	-1.4579	-0.543887	1.36215e-06
Zfp472	MGI:2385049	zinc finger protein 472	224691	ENSMUSG00000053600	-1.68833	-0.755595	1.06747e-05	-1.23288	-0.302034	0.0680766
Osbpl5	MGI:1930265	oxysterol binding protein-like 5	79196	ENSMUSG00000037606	-1.68662	-0.754134	0	-1.06151	-0.0861136	0.182236
Cdh8	MGI:107434	cadherin 8	12564	ENSMUSG00000036510	-1.68651	-0.754042	0	-1.34963	-0.432569	1.29752e-12
Maged2	MGI:1933391	melanoma antigen, family D, 2	80884	ENSMUSG00000025268	-1.68647	-0.754006	0	-1.59849	-0.676712	0
Coq3	MGI:101813	coenzyme Q3 methyltransferase	230027	ENSMUSG00000028247	-1.68621	-0.753785	1.11022e-16	-1.37325	-0.457592	3.49092e-07
Prr5	MGI:1924714	proline rich 5 (renal)	109270	ENSMUSG00000036106	-1.68539	-0.753082	1.89015e-12	1.015	0.0214763	0.878121
Rasgrf1	MGI:99694	RAS protein-specific guanine nucleotide-releasing factor 1	19417	ENSMUSG00000032356	-1.68531	-0.753013	0	1.30845	0.387858	0
Prepl	MGI:2441932	prolyl endopeptidase-like	213760	ENSMUSG00000024127	-1.68336	-0.75134	0	-1.37945	-0.464098	0
Pls1	MGI:104809	plastin 1 (I-isoform)	102502	ENSMUSG00000049493	-1.68324	-0.751243	6.66134e-16	-1.58417	-0.663723	2.45026e-12
Zfp24	MGI:1929704	zinc finger protein 24	59057	ENSMUSG00000051469	-1.68212	-0.750277	0	-1.29308	-0.370807	9.51052e-10
Pex13	MGI:1919379	peroxisomal biogenesis factor 13	72129	ENSMUSG00000020283	-1.68149	-0.749743	0	-1.51789	-0.602064	0
Eps8l2	MGI:2138828	EPS8-like 2	98845	ENSMUSG00000025504	-1.68124	-0.749525	8.34666e-13	-1.37092	-0.455145	0.000116308
Zfp2	MGI:99167	zinc finger protein 2	22678	ENSMUSG00000049321	-1.68068	-0.749041	0	-1.57442	-0.654821	4.44089e-16
Cep350	MGI:1921331	centrosomal protein 350	74081	ENSMUSG00000033671	-1.68024	-0.748671	0	-1.33662	-0.418588	0
Nbeal2	MGI:2448554	neurobeachin-like 2	235627	ENSMUSG00000056724	-1.6802	-0.748635	0	1.08979	0.124046	0.177974
Slc16a1	MGI:106013	solute carrier family 16 (monocarboxylic acid transporters), member 1	20501	ENSMUSG00000032902	-1.67952	-0.748051	0	-1.36791	-0.451974	0
Srsf10	MGI:1333805	serine/arginine-rich splicing factor 10	14105	ENSMUSG00000028676	-1.67884	-0.747465	3.33067e-16	-1.2046	-0.268559	0.00157899
Gpld1	MGI:106604	glycosylphosphatidylinositol specific phospholipase D1	14756	ENSMUSG00000021340	-1.67683	-0.745736	0	-1.4921	-0.577344	0
Zfp608	MGI:2442338	zinc finger protein 608	269023	ENSMUSG00000052713	-1.67678	-0.745691	0	-1.31406	-0.39403	5.00015e-06
Ttll7	MGI:1918142	tubulin tyrosine ligase-like family, member 7	70892	ENSMUSG00000036745	-1.67594	-0.744973	0	-1.49771	-0.582761	0
Rufy3	MGI:106484	RUN and FYVE domain containing 3	52822	ENSMUSG00000029291	-1.67494	-0.744112	0	-1.28007	-0.356224	0
Cul2	MGI:1918995	cullin 2	71745	ENSMUSG00000024231	-1.67428	-0.743542	0	-1.33832	-0.420426	1.25244e-12
Samd4	MGI:1921730	sterile alpha motif domain containing 4	74480	ENSMUSG00000021838	-1.67422	-0.743488	0	-1.43974	-0.525808	0
Cd2ap	MGI:1330281	CD2-associated protein	12488	ENSMUSG00000061665	-1.67415	-0.743427	0	-1.56152	-0.642952	0
Sec62	MGI:1916526	SEC62 homolog (S. cerevisiae)	69276	ENSMUSG00000027706	-1.67238	-0.741907	0	-1.62099	-0.696877	0
Lrrc1	MGI:2442313	leucine rich repeat containing 1	214345	ENSMUSG00000032352	-1.67222	-0.741767	8.43993e-11	-1.4301	-0.516113	1.51827e-05
Wbp5	MGI:109567	WW domain binding protein 5	22381	ENSMUSG00000042712	-1.67211	-0.741669	0	-1.60447	-0.682095	0
Cnbp	MGI:88431	cellular nucleic acid binding protein	12785	ENSMUSG00000030057	-1.67195	-0.741529	0	-1.19753	-0.260066	0
Sgk1	MGI:1340062	serum/glucocorticoid regulated kinase 1	20393	ENSMUSG00000019970	-1.67192	-0.741505	0	1.08147	0.112991	0.0154584
Gtf2b	MGI:2385191	general transcription factor IIB	229906	ENSMUSG00000028271	-1.67179	-0.741394	0	-1.32001	-0.40055	1.8852e-09
Plekha6	MGI:2388662	pleckstrin homology domain containing, family A member 6	240753	ENSMUSG00000041757	-1.67142	-0.741078	0	-1.13264	-0.179694	9.43425e-08
Utp18	MGI:1923402	UTP18 small subunit processome component	217109	ENSMUSG00000054079	-1.67137	-0.74103	7.41489e-09	-1.00543	-0.00781484	0.943647
Gtpbp4	MGI:1916487	GTP binding protein 4	69237	ENSMUSG00000021149	-1.67106	-0.740767	1.44218e-13	-1.39431	-0.479551	8.16408e-07
Osgepl1	MGI:1919335	O-sialoglycoprotein endopeptidase-like 1	72085	ENSMUSG00000026096	-1.67005	-0.739895	3.59079e-11	-1.19911	-0.261958	0.0161137
Optn	MGI:1918898	optineurin	71648	ENSMUSG00000026672	-1.66803	-0.738141	3.77476e-15	-1.41522	-0.501022	3.10364e-07
Sugt1	MGI:1915205	SGT1, suppressor of G2 allele of SKP1 (S. cerevisiae)	67955	ENSMUSG00000022024	-1.66759	-0.737767	0	-1.14095	-0.190237	0.000879645
Capn7	MGI:1338030	calpain 7	12339	ENSMUSG00000021893	-1.66699	-0.737247	0	-1.37833	-0.462921	0
Mtx3	MGI:2686040	metaxin 3	382793	ENSMUSG00000021704	-1.6667	-0.736994	0	-1.49549	-0.580623	0
Cdc7	MGI:1309511	cell division cycle 7 (S. cerevisiae)	12545	ENSMUSG00000029283	-1.66589	-0.736292	0	1.01714	0.0245175	0.756109
4932438A13Rik	MGI:2444631	RIKEN cDNA 4932438A13 gene	229227	ENSMUSG00000037270	-1.66574	-0.736161	0	-1.32454	-0.405486	0
Dcc	MGI:94869	deleted in colorectal carcinoma	13176	ENSMUSG00000060534	-1.66534	-0.735814	0	-1.1691	-0.225395	0.00444799
Rab11a	MGI:1858202	RAB11A, member RAS oncogene family	53869	ENSMUSG00000004771	-1.66521	-0.735705	0	-1.39031	-0.475405	0
Senp5	MGI:2443596	SUMO/sentrin specific peptidase 5	320213	ENSMUSG00000022772	-1.66469	-0.73525	0	-1.35031	-0.433287	0
Tmem25	MGI:1918937	transmembrane protein 25	71687	ENSMUSG00000002032	-1.66347	-0.734192	0	-1.03744	-0.053025	0.261329
Them4	MGI:1923028	thioesterase superfamily member 4	75778	ENSMUSG00000028145	-1.66298	-0.733772	0	-1.3621	-0.445828	6.4535e-09
Cdk7	MGI:102956	cyclin-dependent kinase 7	12572	ENSMUSG00000069089	-1.66136	-0.732367	0	-1.13568	-0.183557	0.000194204
Tmcc3	MGI:2442900	transmembrane and coiled coil domains 3	319880	ENSMUSG00000020023	-1.66127	-0.732286	0	-1.60575	-0.683249	0
Adra2a	MGI:87934	adrenergic receptor, alpha 2a	11551	ENSMUSG00000033717	-1.66103	-0.73208	0	-1.50378	-0.588597	2.02326e-09
Lgi3	MGI:2182619	leucine-rich repeat LGI family, member 3	213469	ENSMUSG00000033595	-1.65746	-0.728976	0	-1.02813	-0.0400244	0.18269
Ufsp1	MGI:1917490	UFM1-specific peptidase 1	70240	ENSMUSG00000051502	-1.65725	-0.728793	7.4247e-09	-1.55542	-0.6373	3.63649e-06
Ube2e3	MGI:107412	ubiquitin-conjugating enzyme E2E 3	22193	ENSMUSG00000027011	-1.65659	-0.728219	0	1.05515	0.077454	0.163885
Lrp1b	MGI:2151136	low density lipoprotein-related protein 1B (deleted in tumors)	94217	ENSMUSG00000049252	-1.65631	-0.727973	0	-1.40379	-0.489329	0
Amotl2	MGI:1929286	angiomotin-like 2	56332	ENSMUSG00000032531	-1.65604	-0.727738	0	-1.18983	-0.250751	0.000875687
Sepsecs	MGI:1098791	Sep (O-phosphoserine) tRNA:Sec (selenocysteine) tRNA synthase	211006	ENSMUSG00000029173	-1.65539	-0.727171	1.95234e-05	-1.07061	-0.0984276	0.549662
Pcdh15	MGI:1891428	protocadherin 15	11994	ENSMUSG00000052613	-1.65524	-0.727038	0	-1.25392	-0.326447	1.08835e-06
6430571L13Rik	MGI:2445137	RIKEN cDNA 6430571L13 gene	235599	ENSMUSG00000037977	-1.65493	-0.72677	1.55234e-08	-1.45785	-0.543839	0.000340265
Grm4	MGI:1351341	glutamate receptor, metabotropic 4	268934	ENSMUSG00000063239	-1.65452	-0.726409	0	-1.13821	-0.186763	0.0444793
Mrps10	MGI:1928139	mitochondrial ribosomal protein S10	64657	ENSMUSG00000034729	-1.65432	-0.726239	2.35664e-05	-1.44198	-0.528048	0.00506606
Spata24	MGI:1918492	spermatogenesis associated 24	71242	ENSMUSG00000024352	-1.65432	-0.726239	0.0087374	1.25503	0.327727	0.202958
Trp53bp1	MGI:1351320	transformation related protein 53 binding protein 1	27223	ENSMUSG00000043909	-1.65432	-0.726239	0	-1.13948	-0.188379	3.81366e-08
Robo1	MGI:1274781	roundabout guidance receptor 1	19876	ENSMUSG00000022883	-1.65365	-0.725651	0	-1.47878	-0.56441	0
Brwd3	MGI:3029414	bromodomain and WD repeat domain containing 3	382236	ENSMUSG00000063663	-1.65301	-0.725094	5.4868e-08	-1.39606	-0.481361	0.000241925
Aasdhppt	MGI:1914868	aminoadipate-semialdehyde dehydrogenase-phosphopantetheinyl transferase	67618	ENSMUSG00000025894	-1.65282	-0.724927	0	-1.10985	-0.150362	0.0384379
Atp11a	MGI:1354735	ATPase, class VI, type 11A	50770	ENSMUSG00000031441	-1.65271	-0.724837	0	1.01135	0.0162835	0.658072
Rorc	MGI:104856	RAR-related orphan receptor gamma	19885	ENSMUSG00000028150	-1.65207	-0.724273	3.43518e-05	-1.01171	-0.0167948	0.935219
Creb3l2	MGI:2442695	cAMP responsive element binding protein 3-like 2	208647	ENSMUSG00000038648	-1.65201	-0.724219	1.4565e-12	-1.03699	-0.0524051	0.647577
Slc36a4	MGI:2442595	solute carrier family 36 (proton/amino acid symporter), member 4	234967	ENSMUSG00000043885	-1.65201	-0.724219	0	-1.34843	-0.431277	3.1147e-08
Prr18	MGI:2443403	proline rich 18	320111	ENSMUSG00000055945	-1.65184	-0.724071	0	-1.28021	-0.356385	2.77921e-11
Hpf1	MGI:1919862	histone PARylation factor 1	72612	ENSMUSG00000038005	-1.65166	-0.72392	0	-1.34345	-0.425943	1.93876e-08
Cib2	MGI:1929293	calcium and integrin binding family member 2	56506	ENSMUSG00000037493	-1.65149	-0.72377	4.66294e-15	-1.46335	-0.549276	4.28124e-08
Adamtsl4	MGI:2389008	ADAMTS-like 4	229595	ENSMUSG00000015850	-1.65146	-0.723743	1.98616e-10	-1.28474	-0.361478	0.00990691
Zfp458	MGI:3040691	zinc finger protein 458	238690	ENSMUSG00000055480	-1.65114	-0.723462	2.01251e-05	-1.0964	-0.132779	0.422278
Ctif	MGI:2685518	CBP80/20-dependent translation initiation factor	269037	ENSMUSG00000052928	-1.65093	-0.723281	0	-1.251	-0.323078	2.22045e-16
Khk	MGI:1096353	ketohexokinase	16548	ENSMUSG00000029162	-1.65088	-0.723236	4.14831e-05	1.15704	0.210436	0.319765
Perm1	MGI:1921433	PPARGC1 and ESRR induced regulator, muscle 1	74183	ENSMUSG00000078486	-1.65088	-0.723236	4.14831e-05	-1.15594	-0.209069	0.249734
Stard4	MGI:2156764	StAR-related lipid transfer (START) domain containing 4	170459	ENSMUSG00000024378	-1.65058	-0.722971	0	-1.47625	-0.56194	0
Gng2	MGI:102705	guanine nucleotide binding protein (G protein), gamma 2	14702	ENSMUSG00000043004	-1.65007	-0.722528	0	-1.2905	-0.367927	0
Npr1	MGI:97371	natriuretic peptide receptor 1	18160	ENSMUSG00000027931	-1.65001	-0.722472	2.42902e-05	1.01573	0.0225228	0.911148
Cnp	MGI:88437	2',3'-cyclic nucleotide 3' phosphodiesterase	12799	ENSMUSG00000006782	-1.64975	-0.722247	0	-1.11325	-0.154775	1.2742e-12
Wdr78	MGI:2385328	WD repeat domain 78	242584	ENSMUSG00000035126	-1.64883	-0.721447	3.43068e-09	-1.55642	-0.638229	4.78633e-08
Nsun3	MGI:2146565	NOL1/NOP2/Sun domain family member 3	106338	ENSMUSG00000050312	-1.64854	-0.721185	0.00162893	1.06378	0.0892056	0.699804
Ireb2	MGI:1928268	iron responsive element binding protein 2	64602	ENSMUSG00000032293	-1.64769	-0.720442	0	-1.34225	-0.424653	0
Zfp488	MGI:2686052	zinc finger protein 488	382867	ENSMUSG00000044519	-1.64717	-0.71999	0.000260343	-1.56097	-0.642442	0.00218259
Psd2	MGI:1921252	pleckstrin and Sec7 domain containing 2	74002	ENSMUSG00000024347	-1.647	-0.719837	0	-1.44585	-0.531919	0
Rrm2b	MGI:2155865	ribonucleotide reductase M2 B (TP53 inducible)	382985	ENSMUSG00000022292	-1.6466	-0.719493	0	-1.38877	-0.473811	0
Zfp715	MGI:1917180	zinc finger protein 715	69930	ENSMUSG00000012640	-1.64646	-0.719368	0	-1.15562	-0.208662	0.000639104
Cep170	MGI:1918348	centrosomal protein 170	545389	ENSMUSG00000057335	-1.64618	-0.719119	0	-1.44211	-0.528184	0
Ero1l	MGI:1354385	ERO1-like (S. cerevisiae)	50527	ENSMUSG00000021831	-1.64526	-0.718318	0	-1.60895	-0.686117	0
Lrpprc	MGI:1919666	leucine-rich PPR-motif containing	72416	ENSMUSG00000024120	-1.64501	-0.718094	0	-1.18077	-0.23973	5.47921e-06
Hook3	MGI:2443554	hook microtubule tethering protein 3	320191	ENSMUSG00000037234	-1.64458	-0.71772	0	-1.27459	-0.350029	0
Pcm1	MGI:1277958	pericentriolar material 1	18536	ENSMUSG00000031592	-1.64443	-0.717586	0	-1.561	-0.642466	0
Gabrg2	MGI:95623	gamma-aminobutyric acid (GABA) A receptor, subunit gamma 2	14406	ENSMUSG00000020436	-1.64383	-0.717059	0	-1.58969	-0.668743	0
Zfyve16	MGI:2145181	zinc finger, FYVE domain containing 16	218441	ENSMUSG00000021706	-1.64377	-0.717009	3.74145e-14	-1.44296	-0.52903	1.8083e-09
Brcc3	MGI:2389572	BRCA1/BRCA2-containing complex, subunit 3	210766	ENSMUSG00000031201	-1.64365	-0.716905	0	-1.31315	-0.393035	3.63726e-07
Nans	MGI:2149820	N-acetylneuraminic acid synthase (sialic acid synthase)	94181	ENSMUSG00000028334	-1.64359	-0.716851	0	-1.39858	-0.48396	4.03668e-08
Txnrd3	MGI:2386711	thioredoxin reductase 3	232223	ENSMUSG00000000811	-1.64325	-0.716556	3.64605e-05	-1.2908	-0.368267	0.0927046
Elp4	MGI:1925016	elongator acetyltransferase complex subunit 4	77766	ENSMUSG00000027167	-1.6431	-0.716423	2.90812e-12	-1.39786	-0.483218	7.02491e-07
Gm5607	MGI:3645522	predicted gene 5607	434280	ENSMUSG00000047935	-1.64299	-0.716327	5.38458e-14	-1.47651	-0.562188	4.40705e-09
Trim23	MGI:1933161	tripartite motif-containing 23	81003	ENSMUSG00000021712	-1.64283	-0.716184	0	-1.27808	-0.353983	8.45751e-07
Sh3kbp1	MGI:1889583	SH3-domain kinase binding protein 1	58194	ENSMUSG00000040990	-1.642	-0.715451	0	-1.39847	-0.483853	1.16573e-14
Pcdh19	MGI:2685563	protocadherin 19	279653	ENSMUSG00000051323	-1.64102	-0.714597	0	-1.39346	-0.478671	0
Plekhg3	MGI:2388284	pleckstrin homology domain containing, family G (with RhoGef domain) member 3	263406	ENSMUSG00000052609	-1.64097	-0.714553	0	1.12521	0.170199	0.0387121
Bbs5	MGI:1919819	Bardet-Biedl syndrome 5 (human)	72569	ENSMUSG00000063145	-1.64036	-0.714015	1.80367e-06	-1.12554	-0.170621	0.170708
Mblac2	MGI:1920102	metallo-beta-lactamase domain containing 2	72852	ENSMUSG00000051098	-1.63964	-0.713376	1.11022e-16	-1.35862	-0.442146	9.96648e-08
Sh2b2	MGI:1345171	SH2B adaptor protein 2	23921	ENSMUSG00000005057	-1.63946	-0.713223	7.63084e-08	-1.1821	-0.241355	0.111503
Tbc1d7	MGI:1914296	TBC1 domain family, member 7	67046	ENSMUSG00000021368	-1.63896	-0.712782	7.13966e-11	1.57385	0.654301	1.55984e-08
Baz2b	MGI:2442782	bromodomain adjacent to zinc finger domain, 2B	407823	ENSMUSG00000026987	-1.63879	-0.712632	0	-1.16532	-0.220729	0.000296598
Vamp3	MGI:1321389	vesicle-associated membrane protein 3	22319	ENSMUSG00000028955	-1.63834	-0.712231	0	-1.46382	-0.549735	0
Scaper	MGI:1925976	S phase cyclin A-associated protein in the ER	244891	ENSMUSG00000034007	-1.63797	-0.711908	0	-1.16286	-0.217676	0.00178192
BC003331	MGI:2385108	cDNA sequence BC003331	226499	ENSMUSG00000006010	-1.63776	-0.711728	0	-1.26826	-0.342849	1.34334e-09
Usp9x	MGI:894681	ubiquitin specific peptidase 9, X chromosome	22284	ENSMUSG00000031010	-1.63668	-0.710776	0	-1.26445	-0.338511	0
Slc35a3	MGI:1917648	solute carrier family 35 (UDP-N-acetylglucosamine (UDP-GlcNAc) transporter), member 3	229782	ENSMUSG00000027957	-1.63659	-0.710691	2.92322e-13	-1.18627	-0.246436	0.00654702
Hsd11b1	MGI:103562	hydroxysteroid 11-beta dehydrogenase 1	15483	ENSMUSG00000016194	-1.63614	-0.710297	2.08833e-13	-1.20995	-0.274943	0.00514724
Zfp503	MGI:1353644	zinc finger protein 503	218820	ENSMUSG00000039081	-1.63614	-0.710297	2.23487e-06	-1.2908	-0.368267	0.05221
Smo	MGI:108075	smoothened, frizzled class receptor	319757	ENSMUSG00000001761	-1.63568	-0.709887	0	-1.36008	-0.443687	1.93984e-07
Tstd3	MGI:1924282	thiosulfate sulfurtransferase (rhodanese)-like domain containing 3	77032	ENSMUSG00000028251	-1.63549	-0.70972	1.72002e-09	-1.5651	-0.646252	2.68336e-09
Top3a	MGI:1197527	topoisomerase (DNA) III alpha	21975	ENSMUSG00000002814	-1.63538	-0.709626	2.35078e-08	1.23731	0.307208	0.0473539
Pkp2	MGI:1914701	plakophilin 2	67451	ENSMUSG00000041957	-1.63507	-0.709348	2.69171e-06	1.54943	0.631733	7.8725e-07
Cybrd1	MGI:2654575	cytochrome b reductase 1	73649	ENSMUSG00000027015	-1.63444	-0.708793	0.000194255	-1.4752	-0.560912	0.00489093
A230057D06Rik	MGI:2442922	RIKEN cDNA A230057D06 gene	319893	null	-1.63425	-0.708631	8.73726e-10	-1.24993	-0.321849	0.00235592
Idnk	MGI:1922981	idnK gluconokinase homolog (E. coli)	75731	ENSMUSG00000050002	-1.63425	-0.708631	0	-1.05254	-0.0738751	0.446486
Ptpn3	MGI:105307	protein tyrosine phosphatase, non-receptor type 3	545622	ENSMUSG00000038764	-1.63412	-0.708511	0	-1.5532	-0.635246	0
Stx17	MGI:1914977	syntaxin 17	67727	ENSMUSG00000061455	-1.63405	-0.708449	0	-1.4627	-0.54863	2.77556e-15
Kcnc3	MGI:96669	potassium voltage gated channel, Shaw-related subfamily, member 3	16504	ENSMUSG00000062785	-1.63395	-0.708368	0	1.18101	0.240022	8.47362e-10
Grid2	MGI:95813	glutamate receptor, ionotropic, delta 2	14804	ENSMUSG00000071424	-1.63363	-0.708083	6.92812e-12	-1.33893	-0.421084	0.000351664
Cse1l	MGI:1339951	chromosome segregation 1-like (S. cerevisiae)	110750	ENSMUSG00000002718	-1.63344	-0.707911	0	-1.29582	-0.373867	0
Tbc1d4	MGI:2429660	TBC1 domain family, member 4	210789	ENSMUSG00000033083	-1.63332	-0.707808	1.9873e-14	-1.4655	-0.55139	2.51404e-08
Vamp4	MGI:1858730	vesicle-associated membrane protein 4	53330	ENSMUSG00000026696	-1.63329	-0.707778	0	-1.4605	-0.546467	0
Adamts20	MGI:2660628	a disintegrin-like and metallopeptidase (reprolysin type) with thrombospondin type 1 motif, 20	223838	ENSMUSG00000022449	-1.63319	-0.707691	2.63732e-10	1.07676	0.106694	0.300311
Inca1	MGI:2144284	inhibitor of CDK, cyclin A1 interacting protein 1	103844	ENSMUSG00000057054	-1.63311	-0.707623	7.97769e-05	1.07786	0.108171	0.58258
Ogfod1	MGI:2442978	2-oxoglutarate and iron-dependent oxygenase domain containing 1	270086	ENSMUSG00000033009	-1.6331	-0.707617	0	-1.22881	-0.297264	0
Spsb4	MGI:2183445	splA/ryanodine receptor domain and SOCS box containing 4	211949	ENSMUSG00000046997	-1.63297	-0.707502	2.29828e-06	-1.611	-0.687957	5.08019e-05
Mga	MGI:1352483	MAX gene associated	29808	ENSMUSG00000033943	-1.6321	-0.706729	0	-1.11485	-0.156856	0.000259612
Prpf40a	MGI:1860512	pre-mRNA processing factor 40A	56194	ENSMUSG00000061136	-1.63193	-0.706577	3.33067e-16	-1.05681	-0.079713	0.336665
Cntn2	MGI:104518	contactin 2	21367	ENSMUSG00000053024	-1.63135	-0.706068	0	-1.11846	-0.161515	1.71506e-09
Trim12a	MGI:1923931	tripartite motif-containing 12A	76681	ENSMUSG00000066258	-1.63118	-0.705919	0.0296444	-1.43422	-0.52027	0.0544275
Cep192	MGI:1918049	centrosomal protein 192	70799	ENSMUSG00000024542	-1.63103	-0.705782	1.47097e-08	-1.08211	-0.113846	0.330731
Kdelr2	MGI:1914163	KDEL (Lys-Asp-Glu-Leu) endoplasmic reticulum protein retention receptor 2	66913	ENSMUSG00000079111	-1.63101	-0.705767	0	-1.01719	-0.0245821	0.778627
Cep57	MGI:1915551	centrosomal protein 57	74360	ENSMUSG00000031922	-1.63072	-0.705512	4.87002e-11	-1.18898	-0.249728	0.0176997
Agmo	MGI:2442495	alkylglycerol monooxygenase	319660	ENSMUSG00000050103	-1.62939	-0.704336	1.44221e-07	-1.47681	-0.562486	1.5954e-05
Susd5	MGI:2685972	sushi domain containing 5	382111	ENSMUSG00000086596	-1.62932	-0.704273	9.87224e-07	-1.13933	-0.188186	0.211932
Ube2j1	MGI:1926245	ubiquitin-conjugating enzyme E2J 1	56228	ENSMUSG00000028277	-1.62895	-0.703946	0	-1.2194	-0.286168	2.84217e-14
Picalm	MGI:2385902	phosphatidylinositol binding clathrin assembly protein	233489	ENSMUSG00000039361	-1.62883	-0.703837	0	-1.27329	-0.348565	0
Nemp2	MGI:2444113	nuclear envelope integral membrane protein 2	227094	ENSMUSG00000043015	-1.6287	-0.703724	2.84503e-06	-1.36437	-0.448236	0.00198613
Pcnx4	MGI:1914958	pecanex homolog 4	67708	ENSMUSG00000034501	-1.62837	-0.703427	0	-1.61421	-0.690824	0
Zufsp	MGI:1919830	zinc finger with UFM1-specific peptidase domain	72580	ENSMUSG00000039531	-1.62796	-0.703066	8.2294e-06	-1.1783	-0.236707	0.0948242
Ltbp3	MGI:1101355	latent transforming growth factor beta binding protein 3	16998	ENSMUSG00000024940	-1.62538	-0.700776	0	-1.10296	-0.141382	0.0596452
Vps37a	MGI:1261835	vacuolar protein sorting 37A	52348	ENSMUSG00000031600	-1.62529	-0.700696	0	-1.36539	-0.449311	0
Gng5	MGI:109164	guanine nucleotide binding protein (G protein), gamma 5	14707	ENSMUSG00000068523	-1.62473	-0.700197	7.59695e-11	-1.25823	-0.331391	0.00412033
Mtfmt	MGI:1916856	mitochondrial methionyl-tRNA formyltransferase	69606	ENSMUSG00000059183	-1.62458	-0.700068	3.62725e-07	-1.26092	-0.334479	0.0167804
Slc25a46	MGI:1914703	solute carrier family 25, member 46	67453	ENSMUSG00000024259	-1.62452	-0.700017	0	-1.46312	-0.549044	0
Arhgap19	MGI:1918335	Rho GTPase activating protein 19	71085	ENSMUSG00000025154	1.62673	0.701977	2.10045e-07	-1.09271	-0.127908	0.394214
Obfc1	MGI:1915581	oligonucleotide/oligosaccharide-binding fold containing 1	108689	ENSMUSG00000042694	1.62683	0.702064	5.50239e-09	1.37235	0.456646	0.000203737
Aldh1a2	MGI:107928	aldehyde dehydrogenase family 1, subfamily A2	19378	ENSMUSG00000013584	1.6272	0.702396	4.56255e-10	-1.29556	-0.373581	0.00258621
Gngt2	MGI:893584	guanine nucleotide binding protein (G protein), gamma transducing activity polypeptide 2	14710	ENSMUSG00000038811	1.6272	0.702396	0.00113266	-1.38761	-0.472604	0.0349974
Apold1	MGI:2685921	apolipoprotein L domain containing 1	381823	ENSMUSG00000090698	1.62788	0.702993	1.31935e-05	-1.27415	-0.349531	0.0337728
Ttll11	MGI:1921660	tubulin tyrosine ligase-like family, member 11	74410	ENSMUSG00000026885	1.62978	0.704674	0	1.55998	0.64153	0
Dpm3	MGI:1915813	dolichyl-phosphate mannosyltransferase polypeptide 3	68563	ENSMUSG00000042737	1.63095	0.705712	3.78697e-07	-1.32962	-0.411017	0.0193824
Mal2	MGI:2146021	mal, T cell differentiation protein 2	105853	ENSMUSG00000024479	1.63125	0.705974	0	1.5096	0.594163	0
Ten1	MGI:1916785	TEN1 telomerase capping complex subunit	69535	ENSMUSG00000020778	1.63158	0.706268	5.87707e-10	-1.07083	-0.0987237	0.416983
Chst14	MGI:1919386	carbohydrate (N-acetylgalactosamine 4-0) sulfotransferase 14	72136	ENSMUSG00000074916	1.63176	0.706429	0.00163438	1.05521	0.0775326	0.755644
Steap3	MGI:1915678	STEAP family member 3	68428	ENSMUSG00000026389	1.63193	0.706579	1.7105e-07	1.24857	0.320272	0.0744941
Vash1	MGI:2442543	vasohibin 1	238328	ENSMUSG00000021256	1.63266	0.707223	0	1.42819	0.514189	3.33067e-16
Stard10	MGI:1860093	START domain containing 10	56018	ENSMUSG00000030688	1.63314	0.707651	0	1.51297	0.597381	1.11022e-16
Prelp	MGI:2151110	proline arginine-rich end leucine-rich repeat	116847	ENSMUSG00000041577	1.63422	0.708598	0	1.2543	0.326878	4.61712e-06
Cdh9	MGI:107433	cadherin 9	12565	ENSMUSG00000025370	1.63493	0.709229	7.63414e-07	1.14973	0.201298	0.174799
Nfkbiz	MGI:1931595	nuclear factor of kappa light polypeptide gene enhancer in B cells inhibitor, zeta	80859	ENSMUSG00000035356	1.63514	0.709417	2.14096e-05	1.33423	0.416004	0.0159401
Cox8a	MGI:105959	cytochrome c oxidase subunit VIIIa	12868	ENSMUSG00000035885	1.63592	0.7101	0	1.129	0.175048	4.39386e-10
Sfn	MGI:1891831	stratifin	55948	ENSMUSG00000047281	1.63713	0.711167	0.00115213	-1.09222	-0.127259	0.598412
Lars2	MGI:2142973	leucyl-tRNA synthetase, mitochondrial	102436	ENSMUSG00000035202	1.63965	0.713389	0	-1.16997	-0.226471	3.61933e-14
B3gat1	MGI:1924148	beta-1,3-glucuronyltransferase 1 (glucuronosyltransferase P)	76898	ENSMUSG00000045994	1.6397	0.713428	0	1.54564	0.628204	0
Tnfaip2	MGI:104960	tumor necrosis factor, alpha-induced protein 2	21928	ENSMUSG00000021281	1.64019	0.713861	2.43495e-05	-1.40554	-0.491124	0.0197162
Syn1	MGI:98460	synapsin I	20964	ENSMUSG00000037217	1.641	0.714576	0	1.32631	0.407422	0
Isoc2b	MGI:1914691	isochorismatase domain containing 2b	67441	ENSMUSG00000052605	1.64422	0.717399	0.000317731	-1.49159	-0.576854	0.00541137
Irf2bpl	MGI:2442463	interferon regulatory factor 2 binding protein-like	238330	ENSMUSG00000034168	1.64531	0.718362	0	1.46394	0.549856	0
Fes	MGI:95514	feline sarcoma oncogene	14159	ENSMUSG00000053158	1.64552	0.718546	2.76751e-05	1.44133	0.527396	0.00547447
Lhx6	MGI:1306803	LIM homeobox protein 6	16874	ENSMUSG00000026890	1.64747	0.720256	9.13714e-14	1.58464	0.664154	1.04368e-08
Hic1	MGI:1338010	hypermethylated in cancer 1	15248	ENSMUSG00000043099	1.64789	0.720618	8.92573e-07	1.151	0.20289	0.263238
Cldn5	MGI:1276112	claudin 5	12741	ENSMUSG00000041378	1.64945	0.721985	0	1.47765	0.563301	1.24213e-08
Tagln2	MGI:1312985	transgelin 2	21346	ENSMUSG00000026547	1.65014	0.722592	1.01334e-09	-1.52963	-0.613181	2.28435e-06
Fgfbp1	MGI:1096350	fibroblast growth factor binding protein 1	14181	ENSMUSG00000048373	1.65436	0.726274	0.0103346	1.23954	0.309805	0.352634
Gtdc1	MGI:2444269	glycosyltransferase-like domain containing 1	227835	ENSMUSG00000036890	1.65595	0.727655	0	1.31918	0.399639	1.07081e-07
Ecscr	MGI:1915795	endothelial cell surface expressed chemotaxis and apoptosis regulator	68545	ENSMUSG00000073599	1.65626	0.727925	3.99713e-05	-1.13315	-0.180334	0.328794
Dohh	MGI:1915964	deoxyhypusine hydroxylase/monooxygenase	102115	ENSMUSG00000078440	1.6566	0.728226	0	1.35165	0.434725	1.64747e-09
Rab3il1	MGI:1922010	RAB3A interacting protein (rabin3)-like 1	74760	ENSMUSG00000024663	1.65734	0.728869	8.32762e-10	-1.50897	-0.59356	1.00437e-05
Synj2	MGI:1201671	synaptojanin 2	20975	ENSMUSG00000023805	1.65927	0.730551	0	1.61043	0.68745	0
Hcls1	MGI:104568	hematopoietic cell specific Lyn substrate 1	15163	ENSMUSG00000022831	1.66067	0.731764	2.10937e-07	-1.03556	-0.0504088	0.756606
Mrpl53	MGI:1915749	mitochondrial ribosomal protein L53	68499	ENSMUSG00000030037	1.6609	0.731962	3.07346e-10	1.27405	0.349425	0.00513143
Akna	MGI:2140340	AT-hook transcription factor	100182	ENSMUSG00000039158	1.6639	0.734567	1.07834e-07	1.17891	0.237454	0.131113
AI413582	MGI:2146839	expressed sequence AI413582	106672	ENSMUSG00000062753	1.66428	0.734898	0	1.04054	0.0573255	0.409881
Fam151b	MGI:1921192	family with sequence similarity 151, member B	73942	ENSMUSG00000034334	1.66616	0.736531	1.02306e-05	-1.08984	-0.124114	0.45254
Sh3pxd2a	MGI:1298393	SH3 and PX domains 2A	14218	ENSMUSG00000053617	1.66676	0.737049	0	1.51725	0.601455	0
AA465934	MGI:2671018	expressed sequence AA465934	613254	ENSMUSG00000093483	1.67034	0.740146	0.0415508	-1.2908	-0.368267	0.315565
Dctpp1	MGI:1913672	dCTP pyrophosphatase 1	66422	ENSMUSG00000042462	1.67227	0.741812	3.69491e-06	1.5283	0.611924	0.000218531
Lsr	MGI:1927471	lipolysis stimulated lipoprotein receptor	54135	ENSMUSG00000001247	1.67286	0.74232	1.45958e-10	1.05477	0.0769323	0.554048
Med10	MGI:106331	mediator complex subunit 10	28077	ENSMUSG00000021598	1.67327	0.742674	5.36238e-14	1.41787	0.503725	3.50411e-06
Lrp5	MGI:1278315	low density lipoprotein receptor-related protein 5	16973	ENSMUSG00000024913	1.67499	0.744155	0	1.04636	0.065386	0.546123
Bin3	MGI:1929883	bridging integrator 3	57784	ENSMUSG00000022089	1.67561	0.744687	1.82328e-08	1.24646	0.317842	0.0196764
Zfp580	MGI:1916242	zinc finger protein 580	68992	ENSMUSG00000055633	1.67871	0.747349	2.57093e-08	1.55733	0.639075	0.000251797
Pradc1	MGI:1920577	protease-associated domain containing 1	73327	ENSMUSG00000030008	1.68037	0.748781	5.67058e-08	1.18246	0.241786	0.0868112
Rab7b	MGI:2442295	RAB7B, member RAS oncogene family	226421	ENSMUSG00000052688	1.68078	0.749135	0.00644152	-1.37831	-0.462904	0.0766654
Brf2	MGI:1913903	BRF2, RNA polymerase III transcription initiation factor 50kDa subunit	66653	ENSMUSG00000031487	1.6833	0.751295	4.58095e-10	1.22136	0.288486	0.0274884
Slc6a13	MGI:95629	solute carrier family 6 (neurotransmitter transporter, GABA), member 13	14412	ENSMUSG00000030108	1.68345	0.751424	5.71543e-13	-1.08444	-0.116944	0.328588
Cyth4	MGI:2441702	cytohesin 4	72318	ENSMUSG00000018008	1.68424	0.752101	1.11022e-16	1.02738	0.0389719	0.694241
Rgs4	MGI:108409	regulator of G-protein signaling 4	19736	ENSMUSG00000038530	1.68455	0.752361	0	1.47302	0.558775	0
Cpne8	MGI:1914121	copine VIII	66871	ENSMUSG00000052560	1.68559	0.753252	3.04712e-12	1.28277	0.359259	0.000979683
Fblim1	MGI:1921452	filamin binding LIM protein 1	74202	ENSMUSG00000006219	1.68707	0.754523	0.000851027	-1.48939	-0.574718	0.018566
Kcnip3	MGI:1929258	Kv channel interacting protein 3, calsenilin	56461	ENSMUSG00000079056	1.68794	0.755266	0	1.5818	0.66157	0
Cap1	MGI:88262	CAP, adenylate cyclase-associated protein 1 (yeast)	12331	ENSMUSG00000028656	1.68896	0.756132	0	1.27928	0.355327	0
Rassf3	MGI:2179722	Ras association (RalGDS/AF-6) domain family member 3	192678	ENSMUSG00000025795	1.68909	0.756249	0	1.0471	0.0663991	0.370601
P3h2	MGI:2146663	prolyl 3-hydroxylase 2	210530	ENSMUSG00000038168	1.68933	0.756448	0.00313891	-1.20616	-0.27042	0.30979
Cox6a1	MGI:103099	cytochrome c oxidase subunit VIa polypeptide 1	12861	ENSMUSG00000041697	1.68988	0.75692	0	1.06364	0.0890089	0.0065283
Pik3cg	MGI:1353576	phosphoinositide-3-kinase, catalytic, gamma polypeptide	30955	ENSMUSG00000020573	1.69014	0.757142	2.49063e-07	-1.51495	-0.599273	7.74664e-05
Zbtb46	MGI:1919397	zinc finger and BTB domain containing 46	72147	ENSMUSG00000027583	1.69083	0.757734	9.68138e-07	1.60902	0.686181	4.49148e-05
Plcg2	MGI:97616	phospholipase C, gamma 2	234779	ENSMUSG00000034330	1.69212	0.758833	6.90233e-07	-1.4262	-0.512177	0.00209229
Mtfp1	MGI:1916686	mitochondrial fission process 1	67900	ENSMUSG00000004748	1.69631	0.762398	0	-1.04694	-0.06618	0.329425
St6galnac6	MGI:1355316	ST6 (alpha-N-acetyl-neuraminyl-2,3-beta-galactosyl-1,3)-N-acetylgalactosaminide alpha-2,6-sialyltransferase 6	50935	ENSMUSG00000026811	1.69853	0.764288	0	1.1883	0.248905	4.54403e-12
Samd12	MGI:2444518	sterile alpha motif domain containing 12	320679	ENSMUSG00000058656	1.69864	0.764383	0.00108258	1.36714	0.451161	0.0369493
Lgals9	MGI:109496	lectin, galactose binding, soluble 9	16859	ENSMUSG00000001123	1.69949	0.765105	1.07845e-08	-1.20596	-0.270182	0.0579394
Socs2	MGI:1201787	suppressor of cytokine signaling 2	216233	ENSMUSG00000020027	1.70368	0.768652	8.73498e-07	1.522	0.60597	0.000210137
Rbfa	MGI:1915981	ribosome binding factor A	68731	ENSMUSG00000024570	1.70376	0.76872	4.26437e-13	1.19435	0.256224	0.040908
Efna1	MGI:103236	ephrin A1	13636	ENSMUSG00000027954	1.70658	0.771109	0.00315517	1.23322	0.302425	0.246785
Prickle3	MGI:1859635	prickle planar cell polarity protein 3	54630	ENSMUSG00000031145	1.70746	0.771855	0.00280053	1.61985	0.695863	0.0195531
Shroom1	MGI:1919024	shroom family member 1	71774	ENSMUSG00000018387	1.70775	0.772096	2.01694e-07	1.45157	0.537611	0.00287277
Incenp	MGI:1313288	inner centromere protein	16319	ENSMUSG00000024660	1.70945	0.773533	8.68481e-09	1.58657	0.66591	2.92161e-06
Acsl5	MGI:1919129	acyl-CoA synthetase long-chain family member 5	433256	ENSMUSG00000024981	1.70964	0.773695	0	1.24682	0.318251	6.85772e-07
Aldh2	MGI:99600	aldehyde dehydrogenase 2, mitochondrial	11669	ENSMUSG00000029455	1.71212	0.775788	0	-1.03068	-0.0435937	0.46558
Bdnf	MGI:88145	brain derived neurotrophic factor	12064	ENSMUSG00000048482	1.71245	0.776062	4.19664e-14	1.54149	0.624328	6.91376e-10
Adat2	MGI:1914007	adenosine deaminase, tRNA-specific 2	66757	ENSMUSG00000019808	1.71269	0.776262	0.00122218	1.36631	0.450286	0.0611489
Id1	MGI:96396	inhibitor of DNA binding 1	15901	ENSMUSG00000042745	1.71311	0.77662	1.55431e-15	1.58311	0.66276	9.15807e-10
Ptgds	MGI:99261	prostaglandin D2 synthase (brain)	19215	ENSMUSG00000015090	1.71414	0.777484	0	-1.4649	-0.550806	0
Ctsa	MGI:97748	cathepsin A	19025	ENSMUSG00000017760	1.71601	0.779056	0	-1.1607	-0.214992	2.15422e-06
Cdh5	MGI:105057	cadherin 5	12562	ENSMUSG00000031871	1.71818	0.780881	0	1.16966	0.226094	0.0210147
Tgm2	MGI:98731	transglutaminase 2, C polypeptide	21817	ENSMUSG00000037820	1.71827	0.780959	0	1.11655	0.159045	0.0711676
Olfm2	MGI:3045350	olfactomedin 2	244723	ENSMUSG00000032172	1.71856	0.781199	0	1.59425	0.672882	0
Igfbp7	MGI:1352480	insulin-like growth factor binding protein 7	29817	ENSMUSG00000036256	1.71944	0.78194	0	-1.27999	-0.356127	0.000998634
Coch	MGI:1278313	cochlin	12810	ENSMUSG00000020953	1.72164	0.783786	0	1.49828	0.58331	1.35757e-11
Igflr1	MGI:3655979	IGF-like family receptor 1	101883	ENSMUSG00000036826	1.72246	0.784468	1.94088e-06	1.44257	0.528639	0.00509492
Ccdc80	MGI:1915146	coiled-coil domain containing 80	67896	ENSMUSG00000022665	1.72388	0.78566	8.78595e-07	1.61706	0.693372	5.51839e-06
C4b	MGI:88228	complement component 4B (Chido blood group)	12268	ENSMUSG00000073418	1.72495	0.786557	0	-1.49519	-0.580327	0
Pgghg	MGI:2444047	protein glucosylgalactosylhydroxylysine glucosidase	212974	ENSMUSG00000062031	1.72643	0.787788	1.61646e-07	1.26893	0.343607	0.0414923
Adcy2	MGI:99676	adenylate cyclase 2	210044	ENSMUSG00000021536	1.72716	0.7884	0	1.38845	0.473475	0
Rps9	MGI:1924096	ribosomal protein S9	76846	ENSMUSG00000006333	1.72751	0.788692	0	-1.50901	-0.593603	0
Hras	MGI:96224	Harvey rat sarcoma virus oncogene	15461	ENSMUSG00000025499	1.72795	0.789063	0	1.15252	0.204798	0.000155486
Cebpa	MGI:99480	CCAAT/enhancer binding protein (C/EBP), alpha	12606	ENSMUSG00000034957	1.73034	0.791052	3.37508e-14	1.11941	0.162736	0.189973
Polr2i	MGI:1917170	polymerase (RNA) II (DNA directed) polypeptide I	69920	ENSMUSG00000019738	1.73122	0.791785	7.84077e-07	1.01023	0.0146767	0.931796
Rab33a	MGI:109493	RAB33A, member RAS oncogene family	19337	ENSMUSG00000031104	1.7313	0.791857	1.30037e-09	-1.22517	-0.292979	0.0297619
Letmd1	MGI:1915864	LETM1 domain containing 1	68614	ENSMUSG00000037353	1.73186	0.792326	0	1.43842	0.524486	1.28786e-14
Atg101	MGI:1915368	autophagy related 101	68118	ENSMUSG00000037204	1.732	0.792441	9.99201e-16	1.52543	0.609215	1.3442e-07
Gpx1	MGI:104887	glutathione peroxidase 1	14775	ENSMUSG00000063856	1.73275	0.793066	0	-1.26359	-0.337524	2.30088e-05
Ybx1	MGI:99146	Y box protein 1	22608	ENSMUSG00000028639	1.73332	0.793536	0	1.17427	0.231763	0.000541553
Wnt7b	MGI:98962	wingless-type MMTV integration site family, member 7B	22422	ENSMUSG00000022382	1.73352	0.793707	0	1.25761	0.330686	3.22582e-05
Tmem119	MGI:2385228	transmembrane protein 119	231633	ENSMUSG00000054675	1.73367	0.793829	0	1.39208	0.477247	9.8527e-10
Ubtf	MGI:98512	upstream binding transcription factor, RNA polymerase I	21429	ENSMUSG00000020923	1.73626	0.795981	0	1.51428	0.598631	0
Dclk3	MGI:3039580	doublecortin-like kinase 3	245038	ENSMUSG00000032500	1.73704	0.796633	0	1.59576	0.674248	0
Trib1	MGI:2443397	tribbles pseudokinase 1	211770	ENSMUSG00000032501	1.73965	0.798801	0	1.5549	0.636822	5.7897e-10
D430019H16Rik	MGI:2443127	RIKEN cDNA D430019H16 gene	268595	ENSMUSG00000094910	1.74134	0.800195	0	1.36432	0.448178	9.25706e-08
Bmp7	MGI:103302	bone morphogenetic protein 7	12162	ENSMUSG00000008999	1.74234	0.801023	4.40359e-12	1.23331	0.302531	0.0290121
Tmem160	MGI:1916344	transmembrane protein 160	69094	ENSMUSG00000019158	1.74305	0.801612	1.92069e-14	1.53841	0.62144	1.91356e-07
Tuba4a	MGI:1095410	tubulin, alpha 4A	22145	ENSMUSG00000026202	1.74328	0.801807	0	1.12936	0.175507	0
Casp7	MGI:109383	caspase 7	12369	ENSMUSG00000025076	1.74627	0.804276	0.00108396	-1.56544	-0.646568	0.0225191
Lyl1	MGI:96891	lymphoblastomic leukemia 1	17095	ENSMUSG00000034041	1.74627	0.804276	0.000299175	1.61985	0.695863	0.0195531
Kcnj11	MGI:107501	potassium inwardly rectifying channel, subfamily J, member 11	16514	ENSMUSG00000096146	1.74763	0.805399	0	1.3818	0.466554	7.66871e-10
Meis2	MGI:108564	Meis homeobox 2	17536	ENSMUSG00000027210	1.74868	0.806268	0	1.41747	0.503323	0
Msra	MGI:106916	methionine sulfoxide reductase A	110265	ENSMUSG00000054733	1.74874	0.806318	0	1.39596	0.481259	2.82312e-08
Rplp1	MGI:1927099	ribosomal protein, large, P1	56040	ENSMUSG00000007892	1.75041	0.807691	0	-1.11141	-0.152385	5.64596e-07
Tssc1	MGI:1289332	tumor suppressing subtransferable candidate 1	380752	ENSMUSG00000036613	1.75103	0.808205	0	1.19048	0.251549	0.0018972
Chgb	MGI:88395	chromogranin B	12653	ENSMUSG00000027350	1.75235	0.809294	0	1.28649	0.363437	0
Ppp1ca	MGI:103016	protein phosphatase 1, catalytic subunit, alpha isoform	19045	ENSMUSG00000040385	1.75634	0.812571	0	1.39036	0.475462	0
Trmt61a	MGI:2443487	tRNA methyltransferase 61A	328162	ENSMUSG00000060950	1.75712	0.813209	0	1.24467	0.315759	0.00429822
Nrros	MGI:2445095	negative regulator of reactive oxygen species	224109	ENSMUSG00000052384	1.75883	0.814618	2.34564e-08	1.1676	0.223549	0.153211
Cd93	MGI:106664	CD93 antigen	17064	ENSMUSG00000027435	1.76159	0.816876	5.18342e-10	-1.00292	-0.00421363	0.974313
Ier3	MGI:104814	immediate early response 3	15937	ENSMUSG00000003541	1.76234	0.817492	1.26666e-09	-1.04837	-0.0681435	0.657448
Pglyrp1	MGI:1345092	peptidoglycan recognition protein 1	21946	ENSMUSG00000030413	1.76268	0.817772	8.54872e-15	-1.23836	-0.308434	0.00754986
Tinagl1	MGI:2137617	tubulointerstitial nephritis antigen-like 1	94242	ENSMUSG00000028776	1.76459	0.81933	1.18781e-08	1.03702	0.0524391	0.756433
Kcnk2	MGI:109366	potassium channel, subfamily K, member 2	16526	ENSMUSG00000037624	1.76556	0.820122	0	1.36213	0.445866	4.85167e-14
Ptges	MGI:1927593	prostaglandin E synthase	64292	ENSMUSG00000050737	1.76722	0.821485	8.9649e-08	-1.14467	-0.194936	0.243598
Lgals1	MGI:96777	lectin, galactose binding, soluble 1	16852	ENSMUSG00000068220	1.76854	0.822561	2.01505e-11	1.35163	0.434696	0.000858274
Rpl41	MGI:1915195	ribosomal protein L41	67945	ENSMUSG00000093674	1.76871	0.822694	0	1.04743	0.0668471	0.457647
Rhobtb2	MGI:2180557	Rho-related BTB domain containing 2	246710	ENSMUSG00000022075	1.77058	0.824225	0	1.6212	0.697058	0
Man1c1	MGI:2446214	mannosidase, alpha, class 1C, member 1	230815	ENSMUSG00000037306	1.77236	0.825668	0	1.33857	0.420688	1.71777e-07
Serhl	MGI:1890404	serine hydrolase-like	68607	ENSMUSG00000058586	1.77355	0.826644	0.00643922	-1.54267	-0.625425	0.0400378
Ttl	MGI:1916987	tubulin tyrosine ligase	69737	ENSMUSG00000027394	1.77566	0.828356	0	1.47689	0.562564	0
2700081O15Rik	MGI:1919667	RIKEN cDNA 2700081O15 gene	108899	ENSMUSG00000053080	1.77595	0.828587	0	1.33269	0.414341	2.14251e-09
Htr1d	MGI:96276	5-hydroxytryptamine (serotonin) receptor 1D	15552	ENSMUSG00000070687	1.77745	0.829811	0.00029463	1.05447	0.0765176	0.732245
Syna	MGI:2684898	syncytin a	214292	ENSMUSG00000085957	1.77922	0.831243	0.000417743	1.04349	0.0614171	0.821215
B3gnt3	MGI:2152535	UDP-GlcNAc:betaGal beta-1,3-N-acetylglucosaminyltransferase 3	72297	ENSMUSG00000031803	1.78119	0.832845	0.0151492	-1.14186	-0.191389	0.643617
Pik3ap1	MGI:1933177	phosphoinositide-3-kinase adaptor protein 1	83490	ENSMUSG00000025017	1.78228	0.83372	1.66862e-06	-1.07567	-0.105233	0.572537
Slc1a2	MGI:101931	solute carrier family 1 (glial high affinity glutamate transporter), member 2	20511	ENSMUSG00000005089	1.78532	0.836185	0	1.34359	0.426091	0
Tor4a	MGI:2442720	torsin family 4, member A	227612	ENSMUSG00000059555	1.78785	0.838223	2.97522e-09	-1.0194	-0.0277234	0.858578
Arl15	MGI:2442308	ADP-ribosylation factor-like 15	218639	ENSMUSG00000042348	1.78793	0.838287	0	1.50882	0.593422	9.91429e-14
Arhgap30	MGI:2684948	Rho GTPase activating protein 30	226652	ENSMUSG00000048865	1.78825	0.838546	5.95949e-07	-1.206	-0.270235	0.128256
Ncf1	MGI:97283	neutrophil cytosolic factor 1	17969	ENSMUSG00000015950	1.79017	0.840097	5.24989e-11	1.02387	0.0340272	0.801683
Fkbp1a	MGI:95541	FK506 binding protein 1a	14225	ENSMUSG00000032966	1.79054	0.840398	0	-1.0431	-0.0608716	0.0369019
3110082I17Rik	MGI:1920462	RIKEN cDNA 3110082I17 gene	73212	ENSMUSG00000053553	1.79105	0.840802	1.44475e-05	-1.11781	-0.160672	0.455644
Hexa	MGI:96073	hexosaminidase A	15211	ENSMUSG00000025232	1.79197	0.841545	0	-1.4598	-0.545771	0
Gsdmd	MGI:1916396	gasdermin D	69146	ENSMUSG00000022575	1.79347	0.84275	0.00274508	-1.32307	-0.403891	0.208254
Atp5k	MGI:106636	ATP synthase, H+ transporting, mitochondrial F1F0 complex, subunit E	11958	ENSMUSG00000050856	1.79372	0.842957	2.37949e-11	-1.38378	-0.468618	0.000333036
Rgs20	MGI:1929866	regulator of G-protein signaling 20	58175	ENSMUSG00000002459	1.7955	0.844383	0	1.0736	0.102462	0.249492
Slc47a1	MGI:1914723	solute carrier family 47, member 1	67473	ENSMUSG00000010122	1.79588	0.84469	3.64016e-06	-1.06362	-0.0889834	0.643368
Cxcl12	MGI:103556	chemokine (C-X-C motif) ligand 12	20315	ENSMUSG00000061353	1.79817	0.846529	0	1.25123	0.323346	1.57399e-10
Adcy4	MGI:99674	adenylate cyclase 4	104110	ENSMUSG00000022220	1.79824	0.846587	5.73085e-06	1.45259	0.538623	0.021822
Egfl7	MGI:2449923	EGF-like domain 7	353156	ENSMUSG00000026921	1.79901	0.847202	0	1.1266	0.171971	0.128203
Pih1d1	MGI:1916095	PIH1 domain containing 1	68845	ENSMUSG00000003423	1.79965	0.847715	6.32827e-14	1.23688	0.306705	0.0103729
Klk8	MGI:1343327	kallikrein related-peptidase 8	259277	ENSMUSG00000064023	1.80017	0.84813	8.05801e-06	1.59909	0.677247	0.000496319
Mcm3	MGI:101845	minichromosome maintenance complex component 3	17215	ENSMUSG00000041859	1.80017	0.84813	8.05801e-06	-1.05943	-0.0832902	0.690137
Prg4	MGI:1891344	proteoglycan 4 (megakaryocyte stimulating factor, articular superficial zone protein)	96875	ENSMUSG00000006014	1.8005	0.848399	3.06807e-10	1.41416	0.499943	0.00151051
Ttc7	MGI:1920999	tetratricopeptide repeat domain 7	225049	ENSMUSG00000036918	1.80289	0.850311	0	1.1759	0.233769	0.03436
Stat6	MGI:103034	signal transducer and activator of transcription 6	20852	ENSMUSG00000002147	1.80491	0.851929	3.33067e-16	1.22251	0.289843	0.00787634
Cdk17	MGI:97517	cyclin-dependent kinase 17	237459	ENSMUSG00000020015	1.80714	0.853705	0	1.56585	0.646942	0
Rasal3	MGI:2444128	RAS protein activator like 3	320484	ENSMUSG00000052142	1.81258	0.858047	7.92322e-06	-1.13339	-0.18064	0.438949
Gng13	MGI:1925616	guanine nucleotide binding protein (G protein), gamma 13	64337	ENSMUSG00000025739	1.81343	0.858724	1.79102e-09	1.50352	0.58834	8.78533e-05
Plekha2	MGI:1928144	pleckstrin homology domain-containing, family A (phosphoinositide binding specific) member 2	83436	ENSMUSG00000031557	1.81343	0.858724	0	1.17509	0.23277	0.00602436
Uqcr11	MGI:1913844	ubiquinol-cytochrome c reductase, complex III subunit XI	66594	ENSMUSG00000020163	1.81558	0.860431	0	1.20134	0.264644	2.24528e-05
Arpc3	MGI:1928375	actin related protein 2/3 complex, subunit 3	56378	ENSMUSG00000029465	1.82069	0.864489	0	1.11676	0.159323	0.000155109
Klhl2	MGI:1924363	kelch-like 2, Mayven	77113	ENSMUSG00000031605	1.82169	0.865281	0	1.29217	0.369795	0
Prkca	MGI:97595	protein kinase C, alpha	18750	ENSMUSG00000050965	1.82427	0.867323	0	1.61137	0.688285	0
Mlph	MGI:2176380	melanophilin	171531	ENSMUSG00000026303	1.82475	0.867701	1.56476e-06	1.29119	0.368698	0.0902446
Mllt1	MGI:1927238	myeloid/lymphoid or mixed-lineage leukemia; translocated to, 1	64144	ENSMUSG00000024212	1.82481	0.867743	0	1.62321	0.698847	0
Itgb5	MGI:96614	integrin beta 5	16419	ENSMUSG00000022817	1.82591	0.868614	0	-1.22533	-0.293173	1.53798e-08
Rplp0	MGI:1927636	ribosomal protein, large, P0	11837	ENSMUSG00000067274	1.82693	0.869419	0	-1.32913	-0.410487	2.22045e-16
Dlx5	MGI:101926	distal-less homeobox 5	13395	ENSMUSG00000029755	1.82999	0.871839	1.22261e-05	1.40857	0.494229	0.0384325
1810032O08Rik	MGI:1913543	RIKEN cDNA 1810032O08 gene	66293	ENSMUSG00000020812	1.83023	0.872021	0.000222401	-1.32992	-0.411336	0.0992647
Dmp1	MGI:94910	dentin matrix protein 1	13406	ENSMUSG00000029307	1.8421	0.881352	3.18993e-11	1.2111	0.276319	0.0584906
Zfp180	MGI:1923701	zinc finger protein 180	210135	ENSMUSG00000057101	1.84242	0.881602	0	1.47381	0.55955	0
Inmt	MGI:102963	indolethylamine N-methyltransferase	21743	ENSMUSG00000003477	1.84328	0.882279	0.0276912	-1.04257	-0.0601449	0.887094
Ccnd1	MGI:88313	cyclin D1	12443	ENSMUSG00000070348	1.84699	0.885174	0	1.48241	0.56794	0
Osmr	MGI:1330819	oncostatin M receptor	18414	ENSMUSG00000022146	1.84849	0.886347	8.06022e-14	-1.33674	-0.418716	0.000526307
Ramp1	MGI:1858418	receptor (calcitonin) activity modifying protein 1	51801	ENSMUSG00000034353	1.84909	0.886817	0	-1.05726	-0.0803275	0.191066
Galnt18	MGI:2446239	UDP-N-acetyl-alpha-D-galactosamine:polypeptide N-acetylgalactosaminyltransferase 18	233733	ENSMUSG00000038296	1.85201	0.889094	0	1.32743	0.408637	2.55322e-07
Nos3	MGI:97362	nitric oxide synthase 3, endothelial cell	18127	ENSMUSG00000028978	1.85448	0.891013	9.99201e-16	1.4355	0.52155	0.000114171
Hmha1	MGI:1917969	histocompatibility (minor) HA-1	70719	ENSMUSG00000035697	1.85598	0.892183	3.74478e-13	1.62289	0.698564	1.10035e-05
Dbpht2	MGI:2679513	DNA binding protein with his-thr domain	386753	ENSMUSG00000029878	1.85827	0.893964	0	1.51163	0.596109	4.09284e-12
Bax	MGI:99702	BCL2-associated X protein	12028	ENSMUSG00000003873	1.85879	0.894361	2.10609e-13	-1.19755	-0.260086	0.0429131
Crtac1	MGI:1920082	cartilage acidic protein 1	72832	ENSMUSG00000042401	1.86078	0.895907	0	1.60676	0.684154	0
Plp2	MGI:1298382	proteolipid protein 2	18824	ENSMUSG00000031146	1.86575	0.899756	2.29821e-07	1.34702	0.429774	0.0113999
Ftl1	MGI:95589	ferritin light polypeptide 1	14325	ENSMUSG00000050708	1.87437	0.906402	0	-1.05857	-0.0821224	0.00112027
Sirpa	MGI:108563	signal-regulatory protein alpha	19261	ENSMUSG00000037902	1.87577	0.907484	0	1.50602	0.590737	0
Banf1	MGI:1346330	barrier to autointegration factor 1	23825	ENSMUSG00000024844	1.87626	0.907859	0	-1.1355	-0.183325	0.0506934
Csnk1g2	MGI:1920014	casein kinase 1, gamma 2	103236	ENSMUSG00000003345	1.87708	0.908491	0	1.45594	0.541954	0
Lsp1	MGI:96832	lymphocyte specific 1	16985	ENSMUSG00000018819	1.87806	0.909246	3.17864e-08	-1.20546	-0.269583	0.15392
Swap70	MGI:1298390	SWA-70 protein	20947	ENSMUSG00000031015	1.87952	0.910363	0	1.60427	0.681919	2.31799e-09
Tnfrsf19	MGI:1352474	tumor necrosis factor receptor superfamily, member 19	29820	ENSMUSG00000060548	1.88148	0.91187	0	1.1913	0.252534	4.14101e-07
Parvg	MGI:2158329	parvin, gamma	64099	ENSMUSG00000022439	1.88154	0.911917	1.32944e-10	1.4298	0.515814	0.00065017
Prodh	MGI:97770	proline dehydrogenase	19125	ENSMUSG00000003526	1.88158	0.911944	0	1.14533	0.195765	0.00739482
Pex11g	MGI:1920905	peroxisomal biogenesis factor 11 gamma	69129	ENSMUSG00000069633	1.88413	0.913901	0.0184899	-1.45917	-0.545145	0.186428
Tspan7	MGI:1298407	tetraspanin 7	21912	ENSMUSG00000058254	1.88633	0.915579	0	1.23922	0.309431	0
Gpr25	MGI:2686146	G protein-coupled receptor 25	383563	ENSMUSG00000052759	1.8864	0.915637	1.0908e-06	1.04156	0.0587429	0.769674
Ly6e	MGI:106651	lymphocyte antigen 6 complex, locus E	17069	ENSMUSG00000022587	1.88904	0.917656	0	1.59928	0.677426	0
Hspa2	MGI:96243	heat shock protein 2	15512	ENSMUSG00000059970	1.89268	0.92043	0	1.59882	0.677007	1.01253e-11
Dtnb	MGI:1203728	dystrobrevin, beta	13528	ENSMUSG00000071454	1.89285	0.920563	0	1.3404	0.42266	9.21577e-09
AU021092	MGI:2146559	expressed sequence AU021092	239691	ENSMUSG00000051669	1.89323	0.920852	4.27773e-08	1.44017	0.52624	0.00831397
Tmem173	MGI:1919762	transmembrane protein 173	72512	ENSMUSG00000024349	1.89332	0.920921	1.07119e-07	-1.17421	-0.231694	0.16836
Csf3r	MGI:1339755	colony stimulating factor 3 receptor (granulocyte)	12986	ENSMUSG00000028859	1.89467	0.921945	0	-1.11347	-0.155064	0.19634
Plcl2	MGI:1352756	phospholipase C-like 2	224860	ENSMUSG00000038910	1.89863	0.924958	0	1.24358	0.3145	8.96559e-09
Ccdc107	MGI:1913423	coiled-coil domain containing 107	622404	ENSMUSG00000028461	1.89945	0.925582	7.41629e-13	-1.21655	-0.282798	0.0404595
Il10rb	MGI:109380	interleukin 10 receptor, beta	16155	ENSMUSG00000022969	1.90056	0.926423	0	-1.4271	-0.513084	3.72899e-06
Abi3	MGI:1913860	ABI gene family, member 3	66610	ENSMUSG00000018381	1.90197	0.927498	0	1.37303	0.457362	5.91922e-11
Crabp1	MGI:88490	cellular retinoic acid binding protein I	12903	ENSMUSG00000032291	1.90796	0.932032	0.00407004	1.02535	0.0361231	0.912209
Gna15	MGI:95770	guanine nucleotide binding protein, alpha 15	14676	ENSMUSG00000034792	1.91477	0.93717	2.6622e-05	-1.0936	-0.12908	0.607651
Bcl3	MGI:88140	B cell leukemia/lymphoma 3	12051	ENSMUSG00000053175	1.91526	0.937543	0.00194025	-1.16172	-0.216264	0.572698
Islr	MGI:1349645	immunoglobulin superfamily containing leucine-rich repeat	26968	ENSMUSG00000037206	1.91847	0.939953	0	1.45921	0.545183	6.74389e-10
Sept11	MGI:1277214	septin 11	52398	ENSMUSG00000058013	1.91951	0.940738	0	1.51044	0.594969	0
Tnfaip8l2	MGI:1917019	tumor necrosis factor, alpha-induced protein 8-like 2	69769	ENSMUSG00000013707	1.92857	0.947533	7.62885e-08	1.32541	0.40644	0.0392909
Btg2	MGI:108384	B cell translocation gene 2, anti-proliferative	12227	ENSMUSG00000020423	1.93291	0.950774	0	1.30101	0.379634	5.443e-05
Fscn1	MGI:1352745	fascin actin-bundling protein 1	14086	ENSMUSG00000029581	1.9335	0.951213	0	1.53909	0.622077	0
Rilpl2	MGI:1933112	Rab interacting lysosomal protein-like 2	80291	ENSMUSG00000029401	1.93433	0.951833	1.05354e-10	1.41737	0.503218	0.00757955
Mt3	MGI:97173	metallothionein 3	17751	ENSMUSG00000031760	1.93758	0.954259	0	-1.42286	-0.508798	0
Gfra4	MGI:1341873	glial cell line derived neurotrophic factor family receptor alpha 4	14588	ENSMUSG00000027316	1.93887	0.955218	3.27277e-11	1.43875	0.524818	0.00226621
Olfml3	MGI:1914877	olfactomedin-like 3	99543	ENSMUSG00000027848	1.94144	0.957128	0	-1.20806	-0.27269	0.00104892
Ccdc85b	MGI:2147607	coiled-coil domain containing 85B	240514	ENSMUSG00000095098	1.94178	0.957382	0	1.46755	0.553411	0
Trem2	MGI:1913150	triggering receptor expressed on myeloid cells 2	83433	ENSMUSG00000023992	1.94548	0.960126	2.22045e-16	-1.5586	-0.640253	3.22154e-07
Pld4	MGI:2144765	phospholipase D family, member 4	104759	ENSMUSG00000052160	1.94551	0.960147	0	-1.28281	-0.359306	0.00160153
Spry2	MGI:1345138	sprouty homolog 2 (Drosophila)	24064	ENSMUSG00000022114	1.95368	0.966197	0	1.52277	0.606696	0
Fn1	MGI:95566	fibronectin 1	14268	ENSMUSG00000026193	1.95774	0.969188	0	1.22037	0.287317	2.46928e-07
Dusp1	MGI:105120	dual specificity phosphatase 1	19252	ENSMUSG00000024190	1.96176	0.972148	0	1.33296	0.414635	7.02811e-08
Rin3	MGI:2385708	Ras and Rab interactor 3	217835	ENSMUSG00000044456	1.96198	0.972314	8.61085e-08	1.2735	0.348799	0.100376
Lrrc32	MGI:93882	leucine rich repeat containing 32	434215	ENSMUSG00000090958	1.96645	0.975594	4.05581e-10	1.27229	0.34743	0.0336799
Thrsp	MGI:109126	thyroid hormone responsive	21835	ENSMUSG00000035686	1.96957	0.977881	0	1.60398	0.681658	2.17503e-11
Ngp	MGI:105983	neutrophilic granule protein	18054	ENSMUSG00000032484	1.96963	0.977924	0.000126299	-1.57316	-0.653669	0.0566937
Sypl2	MGI:1328311	synaptophysin-like 2	17306	ENSMUSG00000027887	1.97691	0.983246	1.8432e-05	1.40417	0.489714	0.0555076
Ldha	MGI:96759	lactate dehydrogenase A	16828	ENSMUSG00000063229	1.98429	0.988622	0	1.52017	0.604236	0
Ccdc3	MGI:1921436	coiled-coil domain containing 3	74186	ENSMUSG00000026676	1.98881	0.991903	1.11022e-16	1.39522	0.480489	8.38481e-05
H2-Oa	MGI:95924	histocompatibility 2, O region alpha locus	15001	ENSMUSG00000024334	1.98881	0.991903	0.0116774	-1.80712	-0.853694	0.0772841
Tlr9	MGI:1932389	toll-like receptor 9	81897	ENSMUSG00000045322	1.9928	0.994798	3.82766e-08	1.24815	0.319789	0.136531
Golm1	MGI:1917329	golgi membrane protein 1	105348	ENSMUSG00000021556	1.99388	0.995575	0	1.58867	0.667822	1.11022e-16
Itgb3	MGI:96612	integrin beta 3	16416	ENSMUSG00000020689	1.99574	0.996921	5.6628e-07	-1.33114	-0.412661	0.0460469
Tmem256	MGI:1916436	transmembrane protein 256	69186	ENSMUSG00000070394	1.99957	0.999688	0	-1.4796	-0.565212	1.54629e-07
Tbxas1	MGI:98497	thromboxane A synthase 1, platelet	21391	ENSMUSG00000029925	2.00391	1.00282	2.57511e-06	-1.54596	-0.628503	0.00278824
Rgcc	MGI:1913464	regulator of cell cycle	66214	ENSMUSG00000022018	2.00489	1.00352	0	1.57515	0.655492	3.83869e-10
Itgb2	MGI:96611	integrin beta 2	16414	ENSMUSG00000000290	2.00712	1.00513	0	-1.49461	-0.579771	1.52035e-06
Slc37a2	MGI:1929693	solute carrier family 37 (glycerol-3-phosphate transporter), member 2	56857	ENSMUSG00000032122	2.0196	1.01407	6.10766e-11	-1.03665	-0.0519346	0.738731
Fcgr3	MGI:95500	Fc receptor, IgG, low affinity III	14131	ENSMUSG00000059498	2.02294	1.01645	0	-1.45502	-0.54104	1.50213e-13
Podxl	MGI:1351317	podocalyxin-like	27205	ENSMUSG00000025608	2.0329	1.02354	0	-1.06605	-0.0922817	0.121577
Fabp3	MGI:95476	fatty acid binding protein 3, muscle and heart	14077	ENSMUSG00000028773	2.03732	1.02667	1.15885e-12	-1.17746	-0.235682	0.106834
Wsb2	MGI:2144041	WD repeat and SOCS box-containing 2	59043	ENSMUSG00000029364	2.04572	1.03261	0	1.50795	0.592591	0
Tnfsf13	MGI:1916833	tumor necrosis factor (ligand) superfamily, member 13	69583	ENSMUSG00000089669	2.05187	1.03694	0.00510699	1.38803	0.473035	0.192135
Psmb8	MGI:1346527	proteasome (prosome, macropain) subunit, beta type 8 (large multifunctional peptidase 7)	16913	ENSMUSG00000024338	2.05264	1.03748	2.2432e-06	-1.5291	-0.612686	0.0115065
Fgfrl1	MGI:2150920	fibroblast growth factor receptor-like 1	116701	ENSMUSG00000008090	2.05877	1.04178	0	1.46213	0.548075	3.98038e-09
Hrct1	MGI:1917945	histidine rich carboxyl terminus 1	100039781	ENSMUSG00000071001	2.06377	1.04528	0.00302947	1.68614	0.753723	0.0668466
Rab26	MGI:2443284	RAB26, member RAS oncogene family	328778	ENSMUSG00000079657	2.06402	1.04546	0	1.44014	0.526208	9.46903e-08
Cd37	MGI:88330	CD37 antigen	12493	ENSMUSG00000030798	2.06921	1.04908	5.84005e-08	-1.38642	-0.471361	0.03439
Tmem37	MGI:2157899	transmembrane protein 37	170706	ENSMUSG00000050777	2.07116	1.05044	3.06034e-05	1.07268	0.101218	0.73803
Bco2	MGI:2177469	beta-carotene oxygenase 2	170752	ENSMUSG00000032066	2.07965	1.05634	2.07325e-06	-1.05875	-0.0823583	0.717983
S100a6	MGI:1339467	S100 calcium binding protein A6 (calcyclin)	20200	ENSMUSG00000001025	2.08209	1.05803	9.56644e-10	1.19369	0.255428	0.169865
Acta1	MGI:87902	actin, alpha 1, skeletal muscle	11459	ENSMUSG00000031972	2.08837	1.06238	0	1.51054	0.595064	3.78761e-08
F5	MGI:88382	coagulation factor V	14067	ENSMUSG00000026579	2.09121	1.06434	6.20039e-09	1.607	0.684374	1.2123e-06
Slc15a3	MGI:1929691	solute carrier family 15, member 3	65221	ENSMUSG00000024737	2.09859	1.06942	9.46748e-07	-1.32617	-0.407261	0.0863073
Tspan5	MGI:1928096	tetraspanin 5	56224	ENSMUSG00000028152	2.09906	1.06974	0	1.52337	0.607268	0
Gm694	MGI:2685540	predicted gene 694	277744	ENSMUSG00000070637	2.09968	1.07017	2.58123e-09	-1.27874	-0.354721	0.0731989
C1qc	MGI:88225	complement component 1, q subcomponent, C chain	12262	ENSMUSG00000036896	2.10152	1.07143	0	-1.33714	-0.419152	0
Arpc1b	MGI:1343142	actin related protein 2/3 complex, subunit 1B	11867	ENSMUSG00000029622	2.10691	1.07513	0	-1.09373	-0.12926	0.326684
Irf8	MGI:96395	interferon regulatory factor 8	15900	ENSMUSG00000041515	2.11568	1.08112	2.22045e-16	-1.22658	-0.294644	0.0436292
Dnase2a	MGI:1329019	deoxyribonuclease II alpha	13423	ENSMUSG00000003812	2.11941	1.08366	9.71667e-13	-1.43265	-0.518684	0.000432612
Laptm5	MGI:108046	lysosomal-associated protein transmembrane 5	16792	ENSMUSG00000028581	2.12038	1.08432	0	-1.1814	-0.240496	2.12289e-06
Steap1	MGI:1917608	six transmembrane epithelial antigen of the prostate 1	70358	ENSMUSG00000015652	2.12046	1.08438	0.0135156	1.16207	0.216695	0.49555
Khdrbs3	MGI:1313312	KH domain containing, RNA binding, signal transduction associated 3	13992	ENSMUSG00000022332	2.12201	1.08543	0	1.61782	0.69405	0
Casp1	MGI:96544	caspase 1	12362	ENSMUSG00000025888	2.12463	1.08721	0.000287056	1.15527	0.208234	0.397128
Socs3	MGI:1201791	suppressor of cytokine signaling 3	12702	ENSMUSG00000053113	2.12827	1.08968	2.87936e-09	1.26771	0.342226	0.0981593
Dok1	MGI:893587	docking protein 1	13448	ENSMUSG00000068335	2.13147	1.09185	0.000104251	1.00548	0.00788129	0.977543
Lrp4	MGI:2442252	low density lipoprotein receptor-related protein 4	228357	ENSMUSG00000027253	2.13196	1.09218	0	1.50307	0.587917	0
Cyba	MGI:1316658	cytochrome b-245, alpha polypeptide	13057	ENSMUSG00000006519	2.14469	1.10077	9.13225e-12	-1.24705	-0.318514	0.0932738
Tnfaip3	MGI:1196377	tumor necrosis factor, alpha-induced protein 3	21929	ENSMUSG00000019850	2.14688	1.10224	5.47175e-10	1.29362	0.371418	0.0343275
Tmem88	MGI:1914270	transmembrane protein 88	67020	ENSMUSG00000045377	2.15373	1.10684	5.70263e-06	1.31364	0.393573	0.138162
Mrpl33	MGI:2137225	mitochondrial ribosomal protein L33	66845	ENSMUSG00000106918	2.15556	1.10806	1.83187e-14	-1.55558	-0.637454	4.78232e-06
Ncf4	MGI:109186	neutrophil cytosolic factor 4	17972	ENSMUSG00000071715	2.15716	1.10913	0.0051812	-1.46682	-0.552692	0.189569
Spi1	MGI:98282	spleen focus forming virus (SFFV) proviral integration oncogene	20375	ENSMUSG00000002111	2.16329	1.11323	2.48655e-08	1.309	0.388462	0.100621
Plaur	MGI:97612	plasminogen activator, urokinase receptor	18793	ENSMUSG00000046223	2.16385	1.1136	0.0010859	1.61679	0.693133	0.0522966
Shf	MGI:3613669	Src homology 2 domain containing F	435684	ENSMUSG00000033256	2.17932	1.12388	0	1.61327	0.689992	5.5854e-08
Lag3	MGI:106588	lymphocyte-activation gene 3	16768	ENSMUSG00000030124	2.19254	1.1326	0	1.11794	0.160842	0.279965
Gcnt4	MGI:2684919	glucosaminyl (N-acetyl) transferase 4, core 2 (beta-1,6-N-acetylglucosaminyltransferase)	218476	ENSMUSG00000091387	2.20384	1.14002	0	1.51622	0.600482	5.65891e-07
Unc93b1	MGI:1859307	unc-93 homolog B1 (C. elegans)	54445	ENSMUSG00000036908	2.20434	1.14035	0	-1.05077	-0.0714419	0.446752
Tgfb1	MGI:98725	transforming growth factor, beta 1	21803	ENSMUSG00000002603	2.20503	1.1408	2.60902e-14	1.05565	0.0781345	0.69441
Chst15	MGI:1924840	carbohydrate (N-acetylgalactosamine 4-sulfate 6-O) sulfotransferase 15	77590	ENSMUSG00000030930	2.21588	1.14788	0	1.59552	0.67403	0
Rpl29	MGI:99687	ribosomal protein L29	19944	ENSMUSG00000048758	2.22253	1.1522	0	1.35057	0.433567	0.00091595
Fermt3	MGI:2147790	fermitin family member 3	108101	ENSMUSG00000024965	2.23258	1.15871	2.1654e-10	1.39652	0.481837	0.0179014
Fam105a	MGI:2687281	family with sequence similarity 105, member A	223433	ENSMUSG00000056069	2.2338	1.1595	0	1.23954	0.309805	0.00729185
Gm10790	MGI:3641845	predicted gene 10790	100038577	null	2.24104	1.16417	8.33085e-05	-1.26598	-0.340253	0.23213
Kl	MGI:1101771	klotho	16591	ENSMUSG00000058488	2.25777	1.1749	0	1.47299	0.558744	6.52455e-10
Fam26e	MGI:2143897	family with sequence similarity 26, member E	103511	ENSMUSG00000049872	2.29197	1.19659	2.75835e-08	1.3677	0.451754	0.0225925
Syk	MGI:99515	spleen tyrosine kinase	20963	ENSMUSG00000021457	2.29528	1.19867	0	1.14772	0.198773	0.173664
Ifitm2	MGI:1933382	interferon induced transmembrane protein 2	80876	ENSMUSG00000060591	2.2984	1.20063	0	-1.47631	-0.561992	0.000231986
Anpep	MGI:5000466	alanyl (membrane) aminopeptidase	16790	ENSMUSG00000039062	2.3431	1.22842	9.65483e-12	1.33536	0.417228	0.0425318
Zbtb8a	MGI:1920930	zinc finger and BTB domain containing 8a	73680	ENSMUSG00000028807	2.3443	1.22916	5.65478e-11	1.56049	0.642001	0.00187529
H2-T23	MGI:95957	histocompatibility 2, T region locus 23	15040	ENSMUSG00000067212	2.35142	1.23353	9.88098e-15	-1.0593	-0.08311	0.60021
S100a4	MGI:1330282	S100 calcium binding protein A4	20198	ENSMUSG00000001020	2.36261	1.24038	0.00138836	1.27828	0.354199	0.382063
Vwf	MGI:98941	Von Willebrand factor	22371	ENSMUSG00000001930	2.36354	1.24095	0	1.04282	0.0604886	0.490238
Nhp2	MGI:1098547	NHP2 ribonucleoprotein	52530	ENSMUSG00000001056	2.36864	1.24406	0	1.47101	0.55681	5.90343e-07
Eif4ebp1	MGI:103267	eukaryotic translation initiation factor 4E binding protein 1	13685	ENSMUSG00000031490	2.38128	1.25174	6.08341e-09	1.20511	0.269163	0.281855
Fam107a	MGI:3041256	family with sequence similarity 107, member A	268709	ENSMUSG00000021750	2.38199	1.25217	0	1.34835	0.43119	0
Pcolce	MGI:105099	procollagen C-endopeptidase enhancer protein	18542	ENSMUSG00000029718	2.39683	1.26113	0	1.18789	0.248404	0.0836135
Galnt9	MGI:2677965	UDP-N-acetyl-alpha-D-galactosamine:polypeptide N-acetylgalactosaminyltransferase 9	231605	ENSMUSG00000033316	2.39926	1.26259	0	1.34564	0.428289	7.50511e-14
Cstad	MGI:1925867	CSA-conditional, T cell activation-dependent protein	78617	ENSMUSG00000047363	2.40112	1.26371	0.0248754	-1.00396	-0.00569712	0.989172
C1qb	MGI:88224	complement component 1, q subcomponent, beta polypeptide	12260	ENSMUSG00000036905	2.40312	1.26491	0	-1.60697	-0.684346	0
Lrrc75a	MGI:2682293	leucine rich repeat containing 75A	192976	ENSMUSG00000046417	2.40546	1.26631	0	1.61851	0.694664	3.71761e-07
Arhgdib	MGI:101940	Rho, GDP dissociation inhibitor (GDI) beta	11857	ENSMUSG00000030220	2.40627	1.2668	0	-1.33261	-0.414253	0.0013124
Cmklr1	MGI:109603	chemokine-like receptor 1	14747	ENSMUSG00000042190	2.41566	1.27242	3.26406e-14	1.15383	0.206427	0.281196
Smpdl3b	MGI:1916022	sphingomyelin phosphodiesterase, acid-like 3B	100340	ENSMUSG00000028885	2.44857	1.29194	3.27491e-08	1.3262	0.407301	0.0815615
Mafb	MGI:104555	v-maf musculoaponeurotic fibrosarcoma oncogene family, protein B (avian)	16658	ENSMUSG00000074622	2.45255	1.29428	0	1.57094	0.651632	4.00133e-07
Il21r	MGI:1890475	interleukin 21 receptor	60504	ENSMUSG00000030745	2.45695	1.29687	7.97252e-08	-1.08427	-0.116728	0.699455
Sash3	MGI:1921381	SAM and SH3 domain containing 3	74131	ENSMUSG00000031101	2.46661	1.30253	1.83187e-13	1.10549	0.144684	0.466947
Lmcd1	MGI:1353635	LIM and cysteine-rich domains 1	30937	ENSMUSG00000057604	2.48244	1.31176	0	1.03295	0.0467703	0.785629
P2ry6	MGI:2673874	pyrimidinergic receptor P2Y, G-protein coupled, 6	233571	ENSMUSG00000048779	2.48298	1.31207	3.08331e-11	1.22921	0.297732	0.158671
E2f1	MGI:101941	E2F transcription factor 1	13555	ENSMUSG00000027490	2.48654	1.31414	0	1.37065	0.454855	0.0022722
Ier2	MGI:104815	immediate early response 2	15936	ENSMUSG00000053560	2.50212	1.32315	0	1.58253	0.662235	3.1755e-05
Prss23	MGI:1923703	protease, serine 23	76453	ENSMUSG00000039405	2.51281	1.3293	0	1.58464	0.664154	3.06785e-07
Mustn1	MGI:1913425	musculoskeletal, embryonic nuclear protein 1	66175	ENSMUSG00000042485	2.51867	1.33266	1.59338e-05	1.00713	0.0102444	0.973061
Ptpn6	MGI:96055	protein tyrosine phosphatase, non-receptor type 6	15170	ENSMUSG00000004266	2.52328	1.3353	0	-1.48322	-0.568732	0.000249827
H2-DMb1	MGI:95922	histocompatibility 2, class II, locus Mb1	14999	ENSMUSG00000079547	2.5245	1.336	8.52922e-09	-1.47197	-0.557745	0.0329368
8430408G22Rik	MGI:1918730	RIKEN cDNA 8430408G22 gene	213393	ENSMUSG00000048489	2.5268	1.33731	5.02076e-12	1.47195	0.557732	0.0136634
Slc11a1	MGI:1345275	solute carrier family 11 (proton-coupled divalent metal ion transporters), member 1	18173	ENSMUSG00000026177	2.54282	1.34643	9.75187e-11	-1.07042	-0.098178	0.678557
Hck	MGI:96052	hemopoietic cell kinase	15162	ENSMUSG00000003283	2.56648	1.35979	1.81377e-12	-1.10163	-0.139643	0.479956
Icam1	MGI:96392	intercellular adhesion molecule 1	15894	ENSMUSG00000037405	2.5676	1.36042	0	-1.47053	-0.55634	0.000398366
Osgin1	MGI:1919089	oxidative stress induced growth inhibitor 1	71839	ENSMUSG00000074063	2.56804	1.36067	0.00034375	1.03295	0.0467703	0.932297
Mmd	MGI:1914718	monocyte to macrophage differentiation-associated	67468	ENSMUSG00000003948	2.59481	1.37563	0	1.332	0.413589	0
Tnfrsf14	MGI:2675303	tumor necrosis factor receptor superfamily, member 14 (herpesvirus entry mediator)	230979	ENSMUSG00000042333	2.61941	1.38924	0.00313168	-1.0142	-0.0203439	0.972089
Stab1	MGI:2178742	stabilin 1	192187	ENSMUSG00000042286	2.63775	1.39931	0	1.32922	0.410575	9.30755e-05
Ptrh1	MGI:1913779	peptidyl-tRNA hydrolase 1 homolog	329384	ENSMUSG00000053746	2.64669	1.40419	3.28196e-07	1.06785	0.0947048	0.760761
Lst1	MGI:1096324	leukocyte specific transcript 1	16988	ENSMUSG00000073412	2.65174	1.40694	2.57606e-06	-1.12945	-0.175622	0.599534
Cd68	MGI:88342	CD68 antigen	12514	ENSMUSG00000018774	2.69105	1.42817	0	-1.11236	-0.153624	0.087795
B3gnt8	MGI:2385269	UDP-GlcNAc:betaGal beta-1,3-N-acetylglucosaminyltransferase 8	232984	ENSMUSG00000059479	2.72854	1.44813	0.00017548	-1.35227	-0.435381	0.322918
Wfdc2	MGI:1914951	WAP four-disulfide core domain 2	67701	ENSMUSG00000017723	2.76492	1.46724	0.000956821	1.87222	0.904751	0.0580346
Gm11517	MGI:3650064	predicted gene 11517	629750	ENSMUSG00000081249	2.77816	1.47413	3.59898e-08	-1.32666	-0.407796	0.227742
Pantr1	MGI:1913547	POU domain, class 3, transcription factor 3 adjacent noncoding transcript 1	66297	ENSMUSG00000060424	2.8288	1.50019	0	1.22918	0.297695	0.00315884
Cdc42ep5	MGI:1929745	CDC42 effector protein (Rho GTPase binding) 5	58804	ENSMUSG00000063838	2.91045	1.54124	0.00234227	-1.17346	-0.230764	0.714794
Gpr52	MGI:3643278	G protein-coupled receptor 52	620246	null	2.97047	1.57069	0	1.31758	0.397887	0.00963562
Traf5	MGI:107548	TNF receptor-associated factor 5	22033	ENSMUSG00000026637	3.06919	1.61786	5.73638e-10	1.61583	0.692274	0.0168165
Gpc4	MGI:104902	glypican 4	14735	ENSMUSG00000031119	3.22856	1.69089	7.03881e-14	1.22259	0.289944	0.205372
Blnk	MGI:96878	B cell linker	17060	ENSMUSG00000061132	3.31468	1.72887	0	1.33901	0.421166	0.0344231
Neurl3	MGI:2429944	neuralized E3 ubiquitin protein ligase 3	214854	ENSMUSG00000047180	3.35467	1.74617	2.11746e-07	-1.33383	-0.415573	0.26115
3110070M22Rik	MGI:1914554	RIKEN cDNA 3110070M22 gene	67304	ENSMUSG00000074635	3.36781	1.75181	0.00156333	1.47195	0.557732	0.314061
Nupr1	MGI:1891834	nuclear protein transcription regulator 1	56312	ENSMUSG00000030717	3.38166	1.75773	0	1.19306	0.254663	0.166895
Crybb1	MGI:104992	crystallin, beta B1	12960	ENSMUSG00000029343	3.5471	1.82664	4.40764e-07	1.10673	0.146306	0.720777
Gpr84	MGI:1934129	G protein-coupled receptor 84	80910	ENSMUSG00000063234	3.90342	1.96474	9.77285e-09	-1.24116	-0.311684	0.441307
Ly6g6e	MGI:1917524	lymphocyte antigen 6 complex, locus G6E	70274	ENSMUSG00000013766	3.90832	1.96655	1.75322e-10	1.40044	0.485882	0.162294
Cox8b	MGI:105958	cytochrome c oxidase subunit VIIIb	12869	ENSMUSG00000025488	3.9291	1.9742	0.0477407	2.84061	1.5062	0.0809751
Lsmem2	MGI:3612240	leucine-rich single-pass membrane protein 2	434436	ENSMUSG00000103409	3.9291	1.9742	0.00060606	1.67854	0.74721	0.28094
Kcnip2	MGI:2135916	Kv channel-interacting protein 2	80906	ENSMUSG00000025221	4.45585	2.1557	0	1.23879	0.308933	0.000575939
Cryba4	MGI:102716	crystallin, beta A4	12959	ENSMUSG00000066975	4.65671	2.21931	5.76519e-05	1.45259	0.538623	0.220236
Arl5c	MGI:3028577	ADP-ribosylation factor-like 5C	217151	ENSMUSG00000038352	4.90298	2.29366	5.6904e-10	1.39448	0.47973	0.176527
Pnmt	MGI:97724	phenylethanolamine-N-methyltransferase	18948	ENSMUSG00000038216	4.94778	2.30678	0.00268483	2.01425	1.01024	0.164398
Mettl11b	MGI:2685053	methyltransferase like 11B	240879	ENSMUSG00000040113	5.12968	2.35887	4.2301e-07	1.61985	0.695863	0.177657
Lrg1	MGI:1924155	leucine-rich alpha-2-glycoprotein 1	76905	ENSMUSG00000037095	6.07225	2.60223	0	-1.57316	-0.653669	0.0566937
Snhg9	MGI:1920724	small nucleolar RNA host gene 9	73474	ENSMUSG00000090101	6.11194	2.61163	0.0384541	-1.2908	-0.368267	0.754881
3110079O15Rik	MGI:1920484	RIKEN cDNA 3110079O15 gene	73234	ENSMUSG00000026258	7.85821	2.9742	0.0119253	2.51781	1.33217	0.0834911
Olfr111	MGI:2177494	olfactory receptor 111	545205	ENSMUSG00000090675	21.8283	4.44813	7.70595e-07	-1.72107	-0.783305	0.215066

## Sheet: Table S2f
Genes DE in (MH vx MWT) AND not DE in (CxH vs CxWT) - 1493 genes
MGI symbol	MGI geneID	MGI description	Entrez geneID	Ensembl geneID	CxH vs CxWT FC	CxH vs CxWT log2ratio	CxH vs CxWT p-value	MH vs MWT FC	MH vs MWT log2ratio	MH vs MWT p-value
Snord65	MGI:3819547	small nucleolar RNA, C/D box 65	100217444	ENSMUSG00000077457	-1.1453	-0.195724	1	-7.74481	-2.95323	0.0257398
Clec7a	MGI:1861431	C-type lectin domain family 7, member a	56644	ENSMUSG00000079293	1.2708	0.345737	0.0620585	-7.47908	-2.90286	0
Ifi27l2a	MGI:1924183	interferon, alpha-inducible protein 27 like 2A	76933	ENSMUSG00000079017	1.54478	0.627398	0.202602	-7.31455	-2.87077	5.79058e-08
Ccl8	MGI:101878	chemokine (C-C motif) ligand 8	20307	ENSMUSG00000009185	2.18283	1.1262	0.0508291	-7.22847	-2.85369	9.2261e-07
Agrp	MGI:892013	agouti related neuropeptide	11604	ENSMUSG00000005705	-1.24074	-0.311201	0.589823	-6.45403	-2.6902	0.00452752
Rps27l	MGI:1915191	ribosomal protein S27-like	67941	ENSMUSG00000036781	1.06604	0.0922569	0.659847	-6.39791	-2.6776	0
Bcl2a1d	MGI:1278325	B cell leukemia/lymphoma 2 related protein A1d	12047	ENSMUSG00000099974	1.56505	0.646211	0.00785253	-5.48591	-2.45573	0
Acyp2	MGI:1922822	acylphosphatase 2, muscle type	75572	ENSMUSG00000060923	-1.17802	-0.236366	0.231997	-5.217	-2.38322	0
Gm5617	MGI:3643566	predicted gene 5617	434402	ENSMUSG00000042293	1.28402	0.360669	0.42337	-5.16322	-2.36827	0.00391376
Ppbp	MGI:1888712	pro-platelet basic protein	57349	ENSMUSG00000029372	1.68806	0.755367	0.0921784	-4.9285	-2.30115	1.14329e-07
Cd52	MGI:1346088	CD52 antigen	23833	ENSMUSG00000000682	1.50373	0.588547	0.162343	-4.84051	-2.27516	5.04864e-08
Lilrb4a	MGI:102701	leukocyte immunoglobulin-like receptor, subfamily B, member 4A	14728	ENSMUSG00000062593	1.11126	0.152199	0.520502	-4.61461	-2.20621	0
Apoa2	MGI:88050	apolipoprotein A-II	11807	ENSMUSG00000005681	-2.16334	-1.11326	0.0541914	-4.5178	-2.17562	0.000296338
Tmem212	MGI:2685410	transmembrane protein 212	208613	ENSMUSG00000043164	-1.41799	-0.503846	0.0911078	-4.10019	-2.03569	2.76746e-08
Tlr2	MGI:1346060	toll-like receptor 2	24088	ENSMUSG00000027995	1.13158	0.178342	0.297967	-3.93292	-1.9756	0
Smco4	MGI:3039636	single-pass membrane protein with coiled-coil domains 4	170748	ENSMUSG00000058173	-1.42061	-0.506511	0.00749436	-3.49277	-1.80437	0
Snhg3	MGI:2684817	small nucleolar RNA host gene 3	399101	ENSMUSG00000085241	-1.10712	-0.146814	0.5807	-3.41141	-1.77037	3.44976e-09
Prdx4	MGI:1859815	peroxiredoxin 4	53381	ENSMUSG00000025289	-1.40804	-0.493692	0.000885052	-3.39912	-1.76516	0
Hspb11	MGI:1920188	heat shock protein family B (small), member 11	72938	ENSMUSG00000063172	-1.26177	-0.335449	0.19565	-3.36209	-1.74936	5.68767e-13
Fbxw15	MGI:3505701	F-box and WD-40 domain protein 15	382105	ENSMUSG00000074060	-1.4977	-0.582747	0.0561852	-3.26287	-1.70614	1.7493e-10
Ccl2	MGI:98259	chemokine (C-C motif) ligand 2	20296	ENSMUSG00000035385	-1.1453	-0.195724	0.79972	-3.22701	-1.6902	0.00296125
Nme7	MGI:2449121	NME/NM23 family member 7	171567	ENSMUSG00000026575	-1.14926	-0.200702	9.4731e-06	-3.17353	-1.66609	0
Dbi	MGI:94865	diazepam binding inhibitor	13167	ENSMUSG00000026385	-1.13269	-0.179753	0.00373909	-3.15448	-1.6574	0
1810022K09Rik	MGI:1916376	RIKEN cDNA 1810022K09 gene	69126	ENSMUSG00000078784	1.53972	0.622669	0.000725947	-3.14208	-1.65172	0
Alyref2	MGI:1913144	Aly/REF export factor 2	56009	ENSMUSG00000060244	-1.29801	-0.376296	0.201617	-3.07806	-1.62202	3.81165e-07
Cox7a1	MGI:1316714	cytochrome c oxidase subunit VIIa 1	12865	ENSMUSG00000074218	1.14886	0.200205	0.647517	-3.07806	-1.62202	0.000329688
Grtp1	MGI:1914040	GH regulated TBC protein 1	66790	ENSMUSG00000038515	-1.2184	-0.284991	0.330797	-3.05716	-1.61219	1.65445e-05
Pifo	MGI:1923670	primary cilia formation	100503311	ENSMUSG00000010136	-1.31709	-0.397358	0.36689	-3.03717	-1.60273	5.27225e-05
Maob	MGI:96916	monoamine oxidase B	109731	ENSMUSG00000040147	-1.59669	-0.675085	0	-3.02159	-1.59531	0
Tmsb15l	MGI:3026988	thymosin beta 15b like	399591	ENSMUSG00000072955	-1.43162	-0.517652	0.591257	-3.01187	-1.59066	0.0173726
Ctsl	MGI:88564	cathepsin L	13039	ENSMUSG00000021477	1.20784	0.272425	7.57814e-06	-2.99731	-1.58367	0
Plscr2	MGI:1270860	phospholipid scramblase 2	18828	ENSMUSG00000032372	-1.59591	-0.674378	0.00496975	-2.96126	-1.56621	1.05846e-11
Cd274	MGI:1926446	CD274 antigen	60533	ENSMUSG00000016496	-1.19369	-0.25543	0.131773	-2.95869	-1.56496	0
Serpina3n	MGI:105045	serine (or cysteine) peptidase inhibitor, clade A, member 3N	20716	ENSMUSG00000021091	-1.14306	-0.192898	0.00252934	-2.95855	-1.56489	0
Dynlrb2	MGI:1922715	dynein light chain roadblock-type 2	75465	ENSMUSG00000034467	-1.37436	-0.458758	0.136392	-2.94303	-1.5573	2.30022e-06
Enkur	MGI:1918483	enkurin, TRPC channel interacting protein	71233	ENSMUSG00000026679	1.47761	0.563268	0.10954	-2.94303	-1.5573	2.30022e-06
Ly86	MGI:1321404	lymphocyte antigen 86	17084	ENSMUSG00000021423	1.43183	0.517859	4.43259e-07	-2.92984	-1.55082	0
Smco3	MGI:2443451	single-pass membrane protein with coiled-coil domains 3	654818	ENSMUSG00000043298	-1.41403	-0.499811	0.000544953	-2.84684	-1.50936	0
Cd180	MGI:1194924	CD180 antigen	17079	ENSMUSG00000021624	-1.07242	-0.100865	0.610291	-2.79673	-1.48374	4.74065e-14
Dnajc15	MGI:1913398	DnaJ heat shock protein family (Hsp40) member C15	66148	ENSMUSG00000022013	-1.31872	-0.399138	0.000306752	-2.78862	-1.47955	0
Scgn	MGI:2384873	secretagogin, EF-hand calcium binding protein	214189	ENSMUSG00000021337	1.20698	0.271402	0.401363	-2.69225	-1.42881	5.39986e-07
C1d	MGI:1927354	C1D nuclear receptor co-repressor	57316	ENSMUSG00000000581	-1.45365	-0.539678	1.71648e-05	-2.68336	-1.42404	0
Il13ra1	MGI:105052	interleukin 13 receptor, alpha 1	16164	ENSMUSG00000017057	-1.43828	-0.524347	6.5311e-05	-2.65936	-1.41108	0
1810014B01Rik	MGI:1913513	RIKEN cDNA 1810014B01 gene	66263	ENSMUSG00000097412	-1.46598	-0.551868	0.0126268	-2.64508	-1.40331	9.9228e-11
Stard6	MGI:2156774	StAR-related lipid transfer (START) domain containing 6	170461	ENSMUSG00000079608	-1.33618	-0.418116	0.167292	-2.62324	-1.39135	5.07183e-06
Slc41a3	MGI:1918949	solute carrier family 41, member 3	71699	ENSMUSG00000030089	-1.59257	-0.671361	3.28565e-06	-2.61884	-1.38893	1.11022e-16
Shfm1	MGI:109238	split hand/foot malformation (ectrodactyly) type 1	20422	ENSMUSG00000042541	1.27141	0.346426	0.0149759	-2.60452	-1.38102	0
Ndufs4	MGI:1343135	NADH dehydrogenase (ubiquinone) Fe-S protein 4	17993	ENSMUSG00000021764	1.26802	0.342579	0	-2.59616	-1.37638	0
5031434O11Rik	MGI:1923230	RIKEN cDNA 5031434O11 gene	100039684	ENSMUSG00000097885	-1.78953	-0.83958	0.0651456	-2.58161	-1.36827	0.0160792
Bst2	MGI:1916800	bone marrow stromal cell antigen 2	69550	ENSMUSG00000046718	1.44519	0.531258	0.024956	-2.58161	-1.36827	5.27024e-08
Mtap	MGI:1914152	methylthioadenosine phosphorylase	66902	ENSMUSG00000062937	-1.53724	-0.620347	8.86496e-07	-2.58161	-1.36827	0
Rpa3	MGI:1915490	replication protein A3	68240	ENSMUSG00000012483	-1.17802	-0.236366	0.329114	-2.58161	-1.36827	2.71344e-08
Apod	MGI:88056	apolipoprotein D	11815	ENSMUSG00000022548	-1.14697	-0.197833	0	-2.56995	-1.36174	0
Med6	MGI:1917042	mediator complex subunit 6	69792	ENSMUSG00000002679	1.02368	0.0337579	0.793395	-2.55701	-1.35446	0
Acyp1	MGI:1913454	acylphosphatase 1, erythrocyte (common) type	66204	ENSMUSG00000008822	-1.18978	-0.25069	0.20813	-2.55629	-1.35405	1.22125e-15
Snhg1	MGI:3763743	small nucleolar RNA host gene 1	83673	ENSMUSG00000108414	-1.27526	-0.350793	0.0359336	-2.54986	-1.35042	0
Taf13	MGI:1913500	TATA-box binding protein associated factor 13	99730	ENSMUSG00000048100	-1.20166	-0.265031	0.00304828	-2.53276	-1.34071	0
Ppcs	MGI:1915237	phosphopantothenoylcysteine synthetase	106564	ENSMUSG00000028636	1.16272	0.2175	0.106912	-2.51417	-1.33008	0
Tekt1	MGI:1333819	tektin 1	21689	ENSMUSG00000020799	-1.45765	-0.543647	0.0602228	-2.50854	-1.32685	1.88508e-08
Pcp4	MGI:97509	Purkinje cell protein 4	18546	ENSMUSG00000090223	1.2215	0.288655	0	-2.50392	-1.32419	0
Cdr2	MGI:1100885	cerebellar degeneration-related 2	12585	ENSMUSG00000030878	-1.61965	-0.695683	0	-2.50306	-1.32369	0
Bloc1s5	MGI:2178598	biogenesis of lysosomal organelles complex-1, subunit 5, muted	17828	ENSMUSG00000038982	-1.45035	-0.536406	7.67944e-09	-2.50217	-1.32318	0
Ndufb6	MGI:2684983	NADH dehydrogenase (ubiquinone) 1 beta subcomplex, 6	230075	ENSMUSG00000071014	-1.24238	-0.313106	2.84505e-11	-2.49744	-1.32045	0
Skp1a	MGI:103575	S-phase kinase-associated protein 1A	21402	ENSMUSG00000036309	-1.36464	-0.448518	0	-2.48191	-1.31145	0
Fuca2	MGI:1914098	fucosidase, alpha-L- 2, plasma	66848	ENSMUSG00000019810	-1.51299	-0.597407	0	-2.48103	-1.31094	0
2210013O21Rik	MGI:1917373	RIKEN cDNA 2210013O21 gene	70123	ENSMUSG00000086316	-1.53121	-0.614676	2.52021e-14	-2.47962	-1.31012	0
Mpp6	MGI:1927340	membrane protein, palmitoylated 6 (MAGUK p55 subfamily member 6)	56524	ENSMUSG00000038388	-1.38816	-0.473171	7.02595e-07	-2.4795	-1.31005	0
Hsdl2	MGI:1919729	hydroxysteroid dehydrogenase like 2	72479	ENSMUSG00000028383	-1.39847	-0.483849	1.4766e-14	-2.4693	-1.3041	0
Tmem199	MGI:2144113	transmembrane protein 199	195040	ENSMUSG00000051232	-1.06172	-0.0864072	0.110178	-2.46882	-1.30382	0
Rtp4	MGI:1915025	receptor transporter protein 4	67775	ENSMUSG00000033355	-1.47253	-0.558294	0.0104822	-2.45435	-1.29534	2.67319e-10
Zc2hc1c	MGI:1919600	zinc finger, C2HC-type containing 1C	72350	ENSMUSG00000045064	-1.48099	-0.566562	0.00140944	-2.45394	-1.2951	8.70526e-13
Mrps21	MGI:1913542	mitochondrial ribosomal protein S21	66292	ENSMUSG00000054312	1.54011	0.623036	2.57527e-05	-2.45153	-1.29368	0
Rab21	MGI:894308	RAB21, member RAS oncogene family	216344	ENSMUSG00000020132	-1.17345	-0.230753	0.00370152	-2.45103	-1.29339	0
Agpat2	MGI:1914762	1-acylglycerol-3-phosphate O-acyltransferase 2 (lysophosphatidic acid acyltransferase, beta)	67512	ENSMUSG00000026922	1.44813	0.534187	0.00731973	-2.42026	-1.27516	3.74786e-08
Olfr1344	MGI:3031178	olfactory receptor 1344	257882	ENSMUSG00000090824	-1.37436	-0.458758	0.292277	-2.42026	-1.27516	0.0375541
Fdx1	MGI:103224	ferredoxin 1	14148	ENSMUSG00000032051	-1.10535	-0.144499	0.515304	-2.41798	-1.2738	6.11315e-10
Fam111a	MGI:1915508	family with sequence similarity 111, member A	107373	ENSMUSG00000024691	1.60841	0.685632	0.0162041	-2.41682	-1.27311	4.88251e-07
Trf	MGI:98821	transferrin	22041	ENSMUSG00000032554	-1.29553	-0.373545	0	-2.41337	-1.27105	0
Polr1e	MGI:1929022	polymerase (RNA) I polypeptide E	64424	ENSMUSG00000028318	-1.11484	-0.156835	0.295404	-2.41016	-1.26913	1.11022e-16
Trim12c	MGI:4821183	tripartite motif-containing 12C	319236	ENSMUSG00000057143	-1.46154	-0.547487	0.000950527	-2.40691	-1.26718	0
Pygl	MGI:97829	liver glycogen phosphorylase	110095	ENSMUSG00000021069	-1.11435	-0.156196	0.355232	-2.40356	-1.26517	1.10383e-11
C1qbp	MGI:1194505	complement component 1, q subcomponent binding protein	12261	ENSMUSG00000018446	-1.08612	-0.119182	0.139495	-2.40192	-1.26419	0
Tmem147	MGI:1915011	transmembrane protein 147	69804	ENSMUSG00000006315	1.45716	0.543164	1.5739e-10	-2.40157	-1.26398	0
Coprs	MGI:1913673	coordinator of PRMT5, differentiation stimulator	66423	ENSMUSG00000031458	-1.49805	-0.583086	7.81786e-12	-2.40014	-1.26312	0
Cetn2	MGI:1347085	centrin 2	26370	ENSMUSG00000031347	-1.0277	-0.0394207	0.778583	-2.39614	-1.26071	0
Esd	MGI:95421	esterase D/formylglutathione hydrolase	13885	ENSMUSG00000021996	-1.09474	-0.130586	0.148851	-2.38624	-1.25474	0
Pla2g4a	MGI:1195256	phospholipase A2, group IVA (cytosolic, calcium-dependent)	18783	ENSMUSG00000056220	-1.24869	-0.32042	0.0541129	-2.38302	-1.25279	7.10543e-15
Gjc1	MGI:95718	gap junction protein, gamma 1	14615	ENSMUSG00000034520	-1.42328	-0.509223	0.00743541	-2.3692	-1.2444	2.26392e-10
Uqcrb	MGI:1914780	ubiquinol-cytochrome c reductase binding protein	67530	ENSMUSG00000021520	-1.25516	-0.327875	5.72134e-06	-2.36799	-1.24366	0
Xkr8	MGI:2685877	X-linked Kx blood group related 8	381560	ENSMUSG00000037752	-1.60114	-0.679099	2.76249e-07	-2.36513	-1.24192	0
Npm3-ps1	MGI:894683	nucleoplasmin 3, pseudogene 1	108176	ENSMUSG00000081669	1.1278	0.17351	0.657522	-2.35381	-1.235	0.00355776
Magoh	MGI:1330312	mago homolog, exon junction complex core component	17149	ENSMUSG00000028609	-1.24307	-0.313905	0.154983	-2.34691	-1.23076	1.77901e-07
Aga	MGI:104873	aspartylglucosaminidase	11593	ENSMUSG00000031521	-1.02783	-0.0396047	0.86761	-2.34452	-1.22929	8.6171e-07
Ctsc	MGI:109553	cathepsin C	13032	ENSMUSG00000030560	1.61708	0.693392	3.21231e-08	-2.34236	-1.22796	0
Anxa5	MGI:106008	annexin A5	11747	ENSMUSG00000027712	-1.40336	-0.488883	0	-2.33843	-1.22554	0
Cfap52	MGI:1919110	cilia and flagella associated protein 52	71860	ENSMUSG00000020904	-1.29801	-0.376296	0.201617	-2.33338	-1.22242	0.000370819
Sepp1	MGI:894288	selenoprotein P, plasma, 1	20363	ENSMUSG00000064373	-1.50604	-0.590756	0	-2.32519	-1.21735	0
Plagl1	MGI:1100874	pleiomorphic adenoma gene-like 1	22634	ENSMUSG00000019817	-1.44884	-0.534897	0	-2.32228	-1.21554	0
Rdm1	MGI:1913849	RAD52 motif 1	66599	ENSMUSG00000010362	-1.16239	-0.217098	0.1301	-2.32118	-1.21486	1.38001e-13
Chd3os	MGI:1915359	chromodomain helicase DNA binding protein 3, opposite strand	80515	ENSMUSG00000043419	-1.48631	-0.571733	0	-2.31556	-1.21136	0
Caap1	MGI:1915020	caspase activity and apoptosis inhibitor 1	67770	ENSMUSG00000028578	-1.39542	-0.480701	0.0208593	-2.30985	-1.2078	1.99831e-09
Ndufc2	MGI:1344370	NADH dehydrogenase (ubiquinone) 1, subcomplex unknown, 2	68197	ENSMUSG00000030647	1.05106	0.0718497	0.255747	-2.30785	-1.20655	0
Hibch	MGI:1923792	3-hydroxyisobutyryl-Coenzyme A hydrolase	227095	ENSMUSG00000041426	-1.54615	-0.628683	8.1185e-06	-2.30651	-1.20571	0
Cenpq	MGI:1933744	centromere protein Q	83815	ENSMUSG00000023919	-1.32936	-0.410737	0.117723	-2.30501	-1.20477	8.78169e-06
Rhoj	MGI:1931551	ras homolog family member J	80837	ENSMUSG00000046768	-1.4342	-0.520249	0.00444939	-2.29687	-1.19967	1.83379e-08
Cd14	MGI:88318	CD14 antigen	12475	ENSMUSG00000051439	1.52175	0.60573	0.00445365	-2.29475	-1.19834	6.34173e-08
Rerg	MGI:2665139	RAS-like, estrogen-regulated, growth-inhibitor	232441	ENSMUSG00000030222	-1.15404	-0.206695	0.100515	-2.28989	-1.19528	0
Pvalb	MGI:97821	parvalbumin	19293	ENSMUSG00000005716	-1.29321	-0.370954	2.20098e-10	-2.28853	-1.19442	0
Slfn2	MGI:1313258	schlafen 2	20556	ENSMUSG00000072620	1.13354	0.180839	0.475861	-2.28824	-1.19424	6.74938e-06
Ap1s2	MGI:1889383	adaptor-related protein complex 1, sigma 2 subunit	108012	ENSMUSG00000031367	-1.41939	-0.505268	6.32533e-05	-2.27625	-1.18666	0
Pros1	MGI:1095733	protein S (alpha)	19128	ENSMUSG00000022912	1.1363	0.18435	0.069535	-2.27408	-1.18528	0
Cln5	MGI:2442253	ceroid-lipofuscinosis, neuronal 5	211286	ENSMUSG00000022125	-1.0572	-0.0802467	0.368078	-2.26257	-1.17796	0
2300009A05Rik	MGI:1916728	RIKEN cDNA 2300009A05 gene	69478	ENSMUSG00000032403	-1.28004	-0.356189	0.138722	-2.2589	-1.17562	1.57783e-06
Rida	MGI:1095401	reactive intermediate imine deaminase A homolog	15473	ENSMUSG00000022323	-1.45845	-0.544435	8.64095e-11	-2.2589	-1.17562	0
Asah1	MGI:1277124	N-acylsphingosine amidohydrolase 1	11886	ENSMUSG00000031591	-1.1841	-0.243795	0.00010801	-2.25715	-1.1745	0
Pnrc2	MGI:106512	proline-rich nuclear receptor coactivator 2	52830	ENSMUSG00000028675	-1.35513	-0.438435	2.39497e-12	-2.25674	-1.17424	0
Tmem60	MGI:2673965	transmembrane protein 60	212090	ENSMUSG00000045435	-1.09994	-0.137425	0.343583	-2.24988	-1.16985	0
C330018D20Rik	MGI:1924672	RIKEN cDNA C330018D20 gene	77422	ENSMUSG00000024592	-1.52223	-0.606189	5.94825e-05	-2.24664	-1.16777	1.11022e-16
Il2rg	MGI:96551	interleukin 2 receptor, gamma chain	16186	ENSMUSG00000031304	1.37863	0.463239	0.0553807	-2.24487	-1.16663	7.68272e-06
Fas	MGI:95484	Fas (TNF receptor superfamily member 6)	14102	ENSMUSG00000024778	-1.35627	-0.439649	0.165599	-2.23992	-1.16345	0.000126298
Tbca	MGI:107549	tubulin cofactor A	21371	ENSMUSG00000042043	-1.42017	-0.506064	0.0013351	-2.23372	-1.15945	7.54952e-15
Scfd1	MGI:1924233	Sec1 family domain containing 1	76983	ENSMUSG00000020952	-1.60466	-0.682267	2.57172e-12	-2.22891	-1.15634	0
Ndufc1	MGI:1913627	NADH dehydrogenase (ubiquinone) 1, subcomplex unknown, 1	66377	ENSMUSG00000037152	1.02892	0.0411339	0.572704	-2.22291	-1.15245	0
Pbx3	MGI:97496	pre B cell leukemia homeobox 3	18516	ENSMUSG00000038718	-1.56271	-0.644046	7.77156e-16	-2.22145	-1.1515	0
Efhd1	MGI:1921607	EF hand domain containing 1	98363	ENSMUSG00000026255	-1.56014	-0.641679	0	-2.21496	-1.14728	0
Ndufa6	MGI:1914380	NADH dehydrogenase (ubiquinone) 1 alpha subcomplex, 6 (B14)	67130	ENSMUSG00000022450	1.24508	0.316239	4.98702e-07	-2.21372	-1.14647	0
Nudt2	MGI:1913651	nudix (nucleoside diphosphate linked moiety X)-type motif 2	66401	ENSMUSG00000028443	1.27332	0.348597	0.0402048	-2.2128	-1.14587	8.43314e-12
Dnase1l1	MGI:109628	deoxyribonuclease 1-like 1	69537	ENSMUSG00000019088	1.23266	0.301776	0.250675	-2.20968	-1.14384	7.52557e-07
Hadhb	MGI:2136381	hydroxyacyl-Coenzyme A dehydrogenase/3-ketoacyl-Coenzyme A thiolase/enoyl-Coenzyme A hydratase (trifunctional protein), beta subunit	231086	ENSMUSG00000059447	-1.61004	-0.687096	0	-2.20791	-1.14268	0
Serp1	MGI:92638	stress-associated endoplasmic reticulum protein 1	28146	ENSMUSG00000027808	1.11781	0.160679	0.000946435	-2.19582	-1.13476	0
Rfk	MGI:1914688	riboflavin kinase	54391	ENSMUSG00000024712	-1.44558	-0.531652	0	-2.19436	-1.1338	0
Psma6	MGI:1347006	proteasome (prosome, macropain) subunit, alpha type 6	26443	ENSMUSG00000021024	1.08736	0.120831	0.147402	-2.19263	-1.13266	0
Ass1	MGI:88090	argininosuccinate synthetase 1	11898	ENSMUSG00000076441	-1.254	-0.326543	6.97294e-05	-2.19222	-1.13239	0
Cyb5r1	MGI:1919267	cytochrome b5 reductase 1	72017	ENSMUSG00000026456	1.02012	0.0287384	0.770453	-2.19217	-1.13236	0
S100a5	MGI:1338915	S100 calcium binding protein A5	20199	ENSMUSG00000001023	1.45522	0.541242	0.297988	-2.19045	-1.13123	0.000261368
Ifitm1	MGI:1915963	interferon induced transmembrane protein 1	68713	ENSMUSG00000025491	1.25513	0.327838	0.223979	-2.18875	-1.13011	1.66798e-05
Fkbp3	MGI:1353460	FK506 binding protein 3	30795	ENSMUSG00000020949	-1.61796	-0.694177	0	-2.18777	-1.12946	0
Timm8a1	MGI:1353433	translocase of inner mitochondrial membrane 8A1	30058	ENSMUSG00000048007	-1.49027	-0.575572	1.93915e-06	-2.18612	-1.12837	0
Ndufaf6	MGI:1924197	NADH dehydrogenase (ubiquinone) complex I, assembly factor 6	76947	ENSMUSG00000050323	-1.23077	-0.29956	0.221086	-2.18443	-1.12726	5.02994e-06
Pgf	MGI:105095	placental growth factor	18654	ENSMUSG00000004791	-1.24403	-0.315023	0.229925	-2.18443	-1.12726	7.74562e-05
Cd86	MGI:101773	CD86 antigen	12524	ENSMUSG00000022901	1.51156	0.596034	0.00127993	-2.18351	-1.12665	6.07215e-11
Hddc2	MGI:1916942	HD domain containing 2	69692	ENSMUSG00000000295	-1.18868	-0.249362	0.156465	-2.18145	-1.12529	2.69839e-10
Adi1	MGI:2144929	acireductone dioxygenase 1	104923	ENSMUSG00000020629	-1.43115	-0.517178	3.60176e-11	-2.18037	-1.12457	0
Pdzk1ip1	MGI:1914432	PDZK1 interacting protein 1	67182	ENSMUSG00000028716	1.36665	0.450639	0.237451	-2.17822	-1.12315	0.0117253
Mrps15	MGI:1913657	mitochondrial ribosomal protein S15	66407	ENSMUSG00000028861	1.02281	0.0325451	0.84453	-2.17623	-1.12183	4.48452e-12
Slc14a1	MGI:1351654	solute carrier family 14 (urea transporter), member 1	108052	ENSMUSG00000059336	-1.42737	-0.513357	7.71537e-09	-2.17523	-1.12117	0
BC028528	MGI:2385885	cDNA sequence BC028528	229600	ENSMUSG00000038543	1.12449	0.169273	0.473544	-2.17398	-1.12034	2.10953e-06
Cmc1	MGI:1915149	COX assembly mitochondrial protein 1	67899	ENSMUSG00000039163	-1.39877	-0.484155	0.00582562	-2.17089	-1.11829	4.90187e-11
Tmem243	MGI:3606159	transmembrane protein 243, mitochondrial	652925	ENSMUSG00000079659	-1.15636	-0.209596	0.138584	-2.16855	-1.11673	1.11022e-16
Tmem70	MGI:1915068	transmembrane protein 70	70397	ENSMUSG00000025940	-1.18242	-0.241747	0.00301579	-2.15855	-1.11006	0
Hmgb1	MGI:96113	high mobility group box 1	15289	ENSMUSG00000066551	-1.20538	-0.269488	5.20073e-05	-2.15617	-1.10847	0
Prdx1	MGI:99523	peroxiredoxin 1	18477	ENSMUSG00000028691	1.05372	0.0754864	0.0442904	-2.15382	-1.1069	0
Lipa	MGI:96789	lysosomal acid lipase A	16889	ENSMUSG00000024781	-1.24375	-0.314701	0.000170216	-2.15312	-1.10643	0
Gstk1	MGI:1923513	glutathione S-transferase kappa 1	76263	ENSMUSG00000029864	-1.17936	-0.238004	0.0539929	-2.15133	-1.10523	3.33067e-16
Ucma	MGI:1915777	upper zone of growth plate and cartilage matrix associated	68527	ENSMUSG00000026668	-1.28004	-0.356189	0.459128	-2.15133	-1.10523	0.0322841
Zfp712	MGI:1925501	zinc finger protein 712	78251	ENSMUSG00000090641	-1.28104	-0.357313	0.0363379	-2.15133	-1.10523	7.17404e-12
Nme2	MGI:97356	NME/NM23 nucleoside diphosphate kinase 2	18103	ENSMUSG00000020857	1.27474	0.350204	3.27748e-05	-2.15029	-1.10453	0
Lamtor5	MGI:1915826	late endosomal/lysosomal adaptor, MAPK and MTOR activator 5	68576	ENSMUSG00000087260	1.15113	0.203049	0.0245931	-2.14919	-1.10379	0
Higd1a	MGI:1930666	HIG1 domain family, member 1A	56295	ENSMUSG00000038412	-1.03919	-0.055466	0.379092	-2.14579	-1.10151	0
Klhl6	MGI:2686922	kelch-like 6	239743	ENSMUSG00000043008	1.34549	0.428128	0.0686269	-2.14527	-1.10116	2.16576e-07
Lyplal1	MGI:2385115	lysophospholipase-like 1	226791	ENSMUSG00000039246	-1.39583	-0.481126	0.0472989	-2.1365	-1.09525	3.22799e-06
Ninj2	MGI:1352751	ninjurin 2	29862	ENSMUSG00000041377	-1.44847	-0.534526	0.104903	-2.13478	-1.09409	0.00185044
Gm2694	MGI:3780864	predicted gene 2694	100040294	ENSMUSG00000097248	-1.25758	-0.330653	0.236052	-2.13132	-1.09175	6.51251e-05
Oas1c	MGI:2149633	2'-5' oligoadenylate synthetase 1C	114643	ENSMUSG00000001166	-1.41799	-0.503846	0.0911078	-2.13132	-1.09175	6.51251e-05
Pctp	MGI:107375	phosphatidylcholine transfer protein	18559	ENSMUSG00000020553	1.5098	0.594353	0.0210855	-2.12982	-1.09073	0.000119421
Gm5424	MGI:3643173	predicted gene 5424	432466	ENSMUSG00000046687	-1.2181	-0.284638	0.00416858	-2.12911	-1.09025	0
Fnta	MGI:104683	farnesyltransferase, CAAX box, alpha	14272	ENSMUSG00000015994	-1.44037	-0.52644	0	-2.12693	-1.08877	0
Pdia3	MGI:95834	protein disulfide isomerase associated 3	14827	ENSMUSG00000027248	-1.23471	-0.304171	0	-2.12517	-1.08758	0
Trim30a	MGI:98178	tripartite motif-containing 30A	20128	ENSMUSG00000030921	-1.55204	-0.634166	0.000513498	-2.12445	-1.08709	2.91384e-09
Cxcr4	MGI:109563	chemokine (C-X-C motif) receptor 4	12767	ENSMUSG00000045382	1.2148	0.280714	0.311923	-2.12266	-1.08587	4.93014e-05
Mrpl20	MGI:2137221	mitochondrial ribosomal protein L20	66448	ENSMUSG00000029066	1.53279	0.616159	2.46092e-12	-2.12082	-1.08462	0
Ly6a	MGI:107527	lymphocyte antigen 6 complex, locus A	110454	ENSMUSG00000075602	1.43764	0.523707	0	-2.11621	-1.08148	0
Tram1	MGI:1919515	translocating chain-associating membrane protein 1	72265	ENSMUSG00000025935	-1.26586	-0.340114	2.49407e-05	-2.11199	-1.0786	0
Tlr13	MGI:3045213	toll-like receptor 13	279572	ENSMUSG00000033777	1.60266	0.68047	1.85885e-06	-2.10954	-1.07693	2.22045e-15
Tmem216	MGI:1920020	transmembrane protein 216	68642	ENSMUSG00000024667	-1.30575	-0.38488	0.00502371	-2.10915	-1.07666	1.27787e-13
4921524J17Rik	MGI:1913964	RIKEN cDNA 4921524J17 gene	66714	ENSMUSG00000036934	-1.50995	-0.594496	3.04078e-06	-2.10891	-1.0765	0
2210016F16Rik	MGI:1917403	RIKEN cDNA 2210016F16 gene	70153	ENSMUSG00000021550	-1.16022	-0.2144	0.0648038	-2.10853	-1.07624	1.11022e-16
Mpc2	MGI:1917706	mitochondrial pyruvate carrier 2	70456	ENSMUSG00000026568	-1.02282	-0.0325457	0.677653	-2.10802	-1.07589	0
H2-M3	MGI:95915	histocompatibility 2, M region locus 3	14991	ENSMUSG00000016206	-1.1274	-0.173004	0.499441	-2.10353	-1.07281	1.17324e-05
Cd53	MGI:88341	CD53 antigen	12508	ENSMUSG00000040747	1.43154	0.517563	0.000174894	-2.10267	-1.07222	0
Lcp1	MGI:104808	lymphocyte cytosolic protein 1	18826	ENSMUSG00000021998	1.52723	0.610913	6.12719e-09	-2.10163	-1.07151	0
Adm	MGI:108058	adrenomedullin	11535	ENSMUSG00000030790	-1.18525	-0.245193	0.261077	-2.10071	-1.07088	2.13883e-05
Paip1	MGI:2384993	polyadenylate binding protein-interacting protein 1	218693	ENSMUSG00000025451	-1.58687	-0.666185	0	-2.10048	-1.07072	0
Me1	MGI:97043	malic enzyme 1, NADP(+)-dependent, cytosolic	17436	ENSMUSG00000032418	-1.31406	-0.394031	0	-2.09846	-1.06933	0
Bcap29	MGI:101917	B cell receptor associated protein 29	12033	ENSMUSG00000020650	-1.27962	-0.35572	3.34684e-07	-2.09756	-1.06871	0
Spcs1	MGI:1916269	signal peptidase complex subunit 1 homolog (S. cerevisiae)	69019	ENSMUSG00000021917	-1.41703	-0.502872	0	-2.09724	-1.06849	0
Slirp	MGI:1916394	SRA stem-loop interacting RNA binding protein	380773	ENSMUSG00000021040	1.17621	0.234141	0.174726	-2.08934	-1.06305	1.47306e-10
Nck1	MGI:109601	non-catalytic region of tyrosine kinase adaptor protein 1	17973	ENSMUSG00000032475	-1.62153	-0.697358	1.42997e-13	-2.08797	-1.0621	0
Rgs10	MGI:1915115	regulator of G-protein signalling 10	67865	ENSMUSG00000030844	-1.38664	-0.47159	1.66763e-08	-2.08471	-1.05985	0
Spa17	MGI:1333778	sperm autoantigenic protein 17	20686	ENSMUSG00000001948	-1.1453	-0.195724	0.497729	-2.08288	-1.05858	9.88224e-05
Rps11	MGI:1351329	ribosomal protein S11	27207	ENSMUSG00000003429	1.23287	0.302016	3.56475e-07	-2.07451	-1.05277	0
Slc25a24	MGI:1917160	solute carrier family 25 (mitochondrial carrier, phosphate carrier), member 24	229731	ENSMUSG00000040322	-1.26243	-0.336205	0.113156	-2.0731	-1.05179	2.22199e-06
Cd63	MGI:99529	CD63 antigen	12512	ENSMUSG00000025351	1.4854	0.570854	3.03091e-14	-2.07105	-1.05036	0
Gm5148	MGI:3646006	predicted gene 5148	381438	ENSMUSG00000058174	-1.36867	-0.452777	9.66534e-05	-2.06983	-1.04951	0
Npm1	MGI:106184	nucleophosmin 1	18148	ENSMUSG00000057113	-1.33464	-0.416448	4.36995e-10	-2.06932	-1.04916	0
Zfp52	MGI:99199	zinc finger protein 52	22710	ENSMUSG00000051341	-1.58501	-0.664493	0.000181208	-2.06756	-1.04793	7.05495e-10
Parp9	MGI:1933117	poly (ADP-ribose) polymerase family, member 9	80285	ENSMUSG00000022906	1.26423	0.338255	0.0754888	-2.06287	-1.04465	2.27814e-09
Ggact	MGI:2385008	gamma-glutamylamine cyclotransferase	223267	ENSMUSG00000041625	-1.4122	-0.497942	2.14846e-06	-2.05794	-1.0412	0
Cox5a	MGI:88474	cytochrome c oxidase subunit Va	12858	ENSMUSG00000000088	-1.05775	-0.0810049	0.0435019	-2.057	-1.04054	0
Tceb1	MGI:1915173	transcription elongation factor B (SIII), polypeptide 1	67923	ENSMUSG00000079658	-1.56566	-0.646772	0	-2.05611	-1.03992	0
Arpc5l	MGI:1921442	actin related protein 2/3 complex, subunit 5-like	74192	ENSMUSG00000026755	1.45608	0.54209	4.21885e-15	-2.05564	-1.03959	0
Ift43	MGI:1923661	intraflagellar transport 43	76411	ENSMUSG00000007867	1.08353	0.115737	0.586038	-2.05509	-1.0392	5.56379e-07
Anxa1	MGI:96819	annexin A1	16952	ENSMUSG00000024659	-1.04571	-0.0644794	0.834186	-2.05204	-1.03706	0.000347409
Fam136a	MGI:1913738	family with sequence similarity 136, member A	66488	ENSMUSG00000057497	-1.16959	-0.226006	0.0431421	-2.0516	-1.03675	0
Tfb1m	MGI:2146851	transcription factor B1, mitochondrial	224481	ENSMUSG00000036983	1.05695	0.0799105	0.720623	-2.04377	-1.03123	1.37957e-06
2810002D19Rik	MGI:1913707	RIKEN cDNA 2810002D19 gene	66457	ENSMUSG00000045464	-1.41216	-0.497908	0.00900231	-2.04181	-1.02985	2.55336e-09
Stard3nl	MGI:1923455	STARD3 N-terminal like	76205	ENSMUSG00000003062	-1.45829	-0.544279	5.55112e-16	-2.04043	-1.02887	0
Plcl1	MGI:3036262	phospholipase C-like 1	227120	ENSMUSG00000038349	-1.60957	-0.686676	0	-2.03874	-1.02768	0
Chchd1	MGI:1913371	coiled-coil-helix-coiled-coil-helix domain containing 1	66121	ENSMUSG00000063787	-1.06911	-0.0964167	0.324283	-2.03864	-1.02761	0
Npc2	MGI:1915213	Niemann-Pick type C2	67963	ENSMUSG00000021242	1.15927	0.213219	7.26705e-08	-2.03516	-1.02514	0
D030056L22Rik	MGI:3583960	RIKEN cDNA D030056L22 gene	225995	ENSMUSG00000047044	-1.30298	-0.38182	0.00131802	-2.03417	-1.02444	0
Lamp2	MGI:96748	lysosomal-associated membrane protein 2	16784	ENSMUSG00000016534	-1.27487	-0.350349	0	-2.03365	-1.02407	0
Kcne4	MGI:1891125	potassium voltage-gated channel, Isk-related subfamily, gene 4	57814	ENSMUSG00000047330	-1.16505	-0.220386	0.408847	-2.03232	-1.02313	0.000111358
Dner	MGI:2152889	delta/notch-like EGF repeat containing	227325	ENSMUSG00000036766	-1.4062	-0.491804	0	-2.03176	-1.02273	0
A230072C01Rik	MGI:2444644	RIKEN cDNA A230072C01 gene	320742	ENSMUSG00000086877	-1.36048	-0.444112	0.00349196	-2.03075	-1.02201	1.74127e-12
Dram2	MGI:1914421	DNA-damage regulated autophagy modulator 2	67171	ENSMUSG00000027900	-1.60342	-0.681151	7.77156e-16	-2.03021	-1.02163	0
Amn1	MGI:2442933	antagonist of mitotic exit network 1	232566	ENSMUSG00000068250	-1.30148	-0.380148	0.0710393	-2.02642	-1.01893	6.31869e-08
Agpat9	MGI:3603816	1-acylglycerol-3-phosphate O-acyltransferase 9	231510	ENSMUSG00000029314	-1.4344	-0.520451	0.00612245	-2.02626	-1.01882	1.97923e-07
Metap2	MGI:1929701	methionine aminopeptidase 2	56307	ENSMUSG00000036112	-1.57884	-0.658864	0	-2.02497	-1.0179	0
Eef1e1	MGI:1913393	eukaryotic translation elongation factor 1 epsilon 1	66143	ENSMUSG00000001707	-1.29213	-0.369753	0.000224591	-2.02359	-1.01692	0
Ccz1	MGI:2141070	CCZ1 vacuolar protein trafficking and biogenesis associated	231874	ENSMUSG00000029617	1.08024	0.111351	0.268332	-2.02165	-1.01553	0
Rnd2	MGI:1338755	Rho family GTPase 2	11858	ENSMUSG00000001313	-1.11643	-0.158887	0.0170211	-2.02153	-1.01545	0
Cfh	MGI:88385	complement component factor h	12628	ENSMUSG00000026365	-1.12589	-0.171062	0.00822451	-2.01527	-1.01097	0
Nmbr	MGI:1100525	neuromedin B receptor	18101	ENSMUSG00000019865	-1.57479	-0.655156	0.00916605	-2.01492	-1.01072	0.000374353
Cyp2j9	MGI:1921769	cytochrome P450, family 2, subfamily j, polypeptide 9	74519	ENSMUSG00000015224	-1.41376	-0.499539	0	-2.01328	-1.00955	0
Prkcq	MGI:97601	protein kinase C, theta	18761	ENSMUSG00000026778	-1.55272	-0.634795	3.9635e-14	-2.01247	-1.00897	0
Tmem33	MGI:1915128	transmembrane protein 33	67878	ENSMUSG00000037720	-1.51741	-0.601607	0	-2.00761	-1.00548	0
Pstk	MGI:2685945	phosphoseryl-tRNA kinase	214580	ENSMUSG00000063179	-1.33758	-0.41962	0.000398858	-2.00742	-1.00534	0
Trmt11	MGI:1920931	tRNA methyltransferase 11	73681	ENSMUSG00000019792	-1.4403	-0.526369	0.0263149	-2.00454	-1.00327	3.81927e-07
Rab32	MGI:1915094	RAB32, member RAS oncogene family	67844	ENSMUSG00000019832	1.32548	0.406517	0.0444944	-2.0024	-1.00173	1.20177e-06
Nme5	MGI:1922783	NME/NM23 family member 5	75533	ENSMUSG00000035984	-1.00465	-0.00669008	0.973002	-2.00003	-1.00002	1.66025e-07
Tlr7	MGI:2176882	toll-like receptor 7	170743	ENSMUSG00000044583	1.55079	0.633005	3.60737e-05	-1.99983	-0.99988	6.28192e-11
Tpmt	MGI:98812	thiopurine methyltransferase	22017	ENSMUSG00000021376	-1.54997	-0.632241	6.76263e-09	-1.99709	-0.997899	0
Rpl34	MGI:1915686	ribosomal protein L34	68436	ENSMUSG00000062006	1.29905	0.377461	0.0238122	-1.99586	-0.997011	2.46369e-09
Glrx5	MGI:1920296	glutaredoxin 5	73046	ENSMUSG00000021102	1.06328	0.0885178	0.275589	-1.99487	-0.996298	0
Mmadhc	MGI:1923786	methylmalonic aciduria (cobalamin deficiency) cblD type, with homocystinuria	109129	ENSMUSG00000026766	-1.02991	-0.0425151	0.601137	-1.99167	-0.993976	0
Pnck	MGI:1347357	pregnancy upregulated non-ubiquitously expressed CaM kinase	93843	ENSMUSG00000002012	-1.60699	-0.684359	0	-1.99023	-0.992932	0
Sfrp4	MGI:892010	secreted frizzled-related protein 4	20379	ENSMUSG00000021319	1.35821	0.441706	0.105822	-1.98585	-0.989756	0.000712086
Ppt1	MGI:1298204	palmitoyl-protein thioesterase 1	19063	ENSMUSG00000028657	-1.24744	-0.318967	0	-1.9843	-0.988627	0
Arl6ip1	MGI:1858943	ADP-ribosylation factor-like 6 interacting protein 1	54208	ENSMUSG00000030654	-1.15951	-0.213513	7.77156e-16	-1.98277	-0.987519	0
Rpl7	MGI:98073	ribosomal protein L7	19989	ENSMUSG00000043716	1.13151	0.178247	1.92176e-06	-1.97967	-0.985259	0
Gm561	MGI:2685407	predicted gene 561	228715	ENSMUSG00000074754	-1.61058	-0.687577	0.00327769	-1.97923	-0.984939	2.98822e-05
Mrpl57	MGI:1915090	mitochondrial ribosomal protein L57	67840	ENSMUSG00000021967	1.17683	0.23491	0.0214764	-1.97891	-0.984708	0
Apip	MGI:1926788	APAF1 interacting protein	56369	ENSMUSG00000010911	1.19216	0.253583	0.171561	-1.97572	-0.982376	1.04585e-07
Thbs2	MGI:98738	thrombospondin 2	21826	ENSMUSG00000023885	-1.30242	-0.38119	0.00131737	-1.97482	-0.981718	2.22045e-16
Rps3a1	MGI:1202063	ribosomal protein S3A1	20091	ENSMUSG00000028081	1.49613	0.581231	0	-1.97171	-0.979444	0
Ly6c1	MGI:96882	lymphocyte antigen 6 complex, locus C1	17067	ENSMUSG00000079018	1.34444	0.427002	3.95783e-09	-1.97119	-0.979064	0
Snrpa1	MGI:1916231	small nuclear ribonucleoprotein polypeptide A'	68981	ENSMUSG00000030512	1.07858	0.109131	0.421317	-1.96807	-0.976784	1.10302e-11
Plekhb1	MGI:1351469	pleckstrin homology domain containing, family B (evectins) member 1	27276	ENSMUSG00000030701	-1.36937	-0.45351	0	-1.96732	-0.976234	0
Bcas2	MGI:1915433	breast carcinoma amplified sequence 2	68183	ENSMUSG00000005687	1.05282	0.0742633	0.479295	-1.96694	-0.97595	0
Pyurf	MGI:1913709	Pigy upstream reading frame	66459	ENSMUSG00000043162	-1.57008	-0.650839	0	-1.96513	-0.974628	0
Luzp2	MGI:1889615	leucine zipper protein 2	233271	ENSMUSG00000063297	-1.27392	-0.349279	0	-1.96469	-0.974304	0
Chordc1	MGI:1914167	cysteine and histidine-rich domain (CHORD)-containing, zinc-binding protein 1	66917	ENSMUSG00000001774	-1.55862	-0.640271	0	-1.96317	-0.973187	0
Rftn1	MGI:1923688	raftlin lipid raft linker 1	76438	ENSMUSG00000039316	-1.34958	-0.432507	4.37545e-05	-1.96287	-0.972966	1.11022e-16
Snx24	MGI:1916476	sorting nexing 24	69226	ENSMUSG00000024535	-1.08988	-0.124171	0.412648	-1.96237	-0.972595	1.05042e-10
Ptpmt1	MGI:1913711	protein tyrosine phosphatase, mitochondrial 1	66461	ENSMUSG00000063235	1.19087	0.25202	0.0143288	-1.96094	-0.971545	0
Rarres2	MGI:1918910	retinoic acid receptor responder (tazarotene induced) 2	71660	ENSMUSG00000009281	-1.41357	-0.49934	0.00652831	-1.95796	-0.969349	6.05346e-07
Dnm1l	MGI:1921256	dynamin 1-like	74006	ENSMUSG00000022789	-1.57983	-0.65977	0	-1.95735	-0.968899	0
Tmem114	MGI:1921970	transmembrane protein 114	74720	ENSMUSG00000022715	-1.44669	-0.532759	0.0876242	-1.95702	-0.96866	0.00325834
Cmpk2	MGI:99830	cytidine monophosphate (UMP-CMP) kinase 2, mitochondrial	22169	ENSMUSG00000020638	-1.32538	-0.406403	1.8635e-07	-1.95533	-0.967409	0
Pdcd10	MGI:1928396	programmed cell death 10	56426	ENSMUSG00000027835	-1.43162	-0.517652	1.43181e-09	-1.95443	-0.966751	0
Serpinb6b	MGI:894688	serine (or cysteine) peptidase inhibitor, clade B, member 6b	20708	ENSMUSG00000042842	1.08552	0.118385	0.709827	-1.95365	-0.966169	0.00135207
Tvp23b	MGI:1914760	trans-golgi network vesicle protein 23B	67510	ENSMUSG00000014177	-1.3705	-0.4547	1.07888e-05	-1.95265	-0.96543	0
Rpl37a	MGI:98068	ribosomal protein L37a	19981	ENSMUSG00000046330	1.08193	0.113604	0.690773	-1.95121	-0.96437	0.000566382
Tgif1	MGI:1194497	TGFB-induced factor homeobox 1	21815	ENSMUSG00000047407	1.45522	0.541242	0.0199544	-1.94993	-0.963425	0.000318403
Atp13a4	MGI:1924456	ATPase type 13A4	224079	ENSMUSG00000038094	-1.61211	-0.68895	0	-1.94917	-0.96286	0
Adk	MGI:87930	adenosine kinase	11534	ENSMUSG00000039197	-1.56159	-0.643019	0	-1.94838	-0.962275	0
Ppp2r3c	MGI:1930009	protein phosphatase 2, regulatory subunit B'', gamma	59032	ENSMUSG00000021022	-1.34869	-0.431557	1.09989e-07	-1.94703	-0.961276	0
Wrb	MGI:2136882	tryptophan rich basic protein	71446	ENSMUSG00000023147	-1.36487	-0.448764	0	-1.94542	-0.960079	0
Tm2d1	MGI:2137022	TM2 domain containing 1	94043	ENSMUSG00000028563	-1.40918	-0.494856	1.55883e-07	-1.94538	-0.960051	0
Abhd17b	MGI:1917816	abhydrolase domain containing 17B	226016	ENSMUSG00000047368	-1.46015	-0.546117	3.3982e-11	-1.94526	-0.95996	0
Tac1	MGI:98474	tachykinin 1	21333	ENSMUSG00000061762	-1.15521	-0.208161	0.00712997	-1.943	-0.958283	0
Sdcbp	MGI:1337026	syndecan binding protein	53378	ENSMUSG00000028249	1.09541	0.131467	0.000958313	-1.94151	-0.957176	0
Hibadh	MGI:1889802	3-hydroxyisobutyrate dehydrogenase	58875	ENSMUSG00000029776	-1.39822	-0.483594	0	-1.9379	-0.954496	0
Cradd	MGI:1336168	CASP2 and RIPK1 domain containing adaptor with death domain	12905	ENSMUSG00000045867	-1.59381	-0.672477	1.8088e-05	-1.9362	-0.95323	4.43624e-09
Fam114a1	MGI:1915553	family with sequence similarity 114, member A1	68303	ENSMUSG00000029185	-1.08167	-0.113262	0.368869	-1.9362	-0.95323	1.522e-12
Lemd1	MGI:1922403	LEM domain containing 1	213409	ENSMUSG00000079330	-1.83248	-0.873796	0.0615149	-1.9362	-0.95323	0.0203867
Parp3	MGI:1891258	poly (ADP-ribose) polymerase family, member 3	235587	ENSMUSG00000023249	-1.15893	-0.212797	0.175279	-1.9362	-0.95323	1.11565e-09
Pmpcb	MGI:1920328	peptidase (mitochondrial processing) beta	73078	ENSMUSG00000029017	1.11588	0.158183	0.0763043	-1.9362	-0.95323	0
Ptafr	MGI:106066	platelet-activating factor receptor	19204	ENSMUSG00000056529	1.52799	0.611631	0.0392512	-1.9362	-0.95323	0.00103888
Zfp273	MGI:3036278	zinc finger protein 273	212569	ENSMUSG00000030446	-1.33618	-0.418116	0.0368146	-1.9362	-0.95323	6.55747e-07
Litaf	MGI:1929512	LPS-induced TN factor	56722	ENSMUSG00000022500	-1.17639	-0.23437	0.00291098	-1.9336	-0.951289	0
Fbxo3	MGI:1929084	F-box protein 3	57443	ENSMUSG00000027180	-1.5597	-0.641272	0	-1.93205	-0.950131	0
Ndufb5	MGI:1913296	NADH dehydrogenase (ubiquinone) 1 beta subcomplex, 5	66046	ENSMUSG00000027673	-1.05626	-0.078968	0.141506	-1.93	-0.948598	0
Prps1l3	MGI:3779453	phosphoribosyl pyrophosphate synthetase 1-like 3	328099	ENSMUSG00000079104	-1.57058	-0.651293	6.66134e-16	-1.92887	-0.947755	0
A430005L14Rik	MGI:2140680	RIKEN cDNA A430005L14 gene	97159	ENSMUSG00000047613	1.02307	0.0329005	0.772763	-1.92823	-0.94728	9.99201e-16
Ndufv2	MGI:1920150	NADH dehydrogenase (ubiquinone) flavoprotein 2	72900	ENSMUSG00000024099	-1.15086	-0.202718	1.87299e-05	-1.92749	-0.94672	0
Ubl5	MGI:1913427	ubiquitin-like 5	66177	ENSMUSG00000084786	1.02264	0.032304	0.778631	-1.92657	-0.946034	0
Swt1	MGI:1914125	SWT1 RNA endoribonuclease homolog (S. cerevisiae)	66875	ENSMUSG00000052748	-1.16482	-0.220108	0.150759	-1.92371	-0.943892	1.74529e-10
Gcsh	MGI:1915383	glycine cleavage system protein H (aminomethyl carrier)	68133	ENSMUSG00000034424	-1.38278	-0.467573	5.41789e-14	-1.92279	-0.943199	0
Psmg1	MGI:1860263	proteasome (prosome, macropain) assembly chaperone 1	56088	ENSMUSG00000022913	-1.25503	-0.327719	0.0336668	-1.92164	-0.942341	3.62166e-09
Mrpl42	MGI:1333774	mitochondrial ribosomal protein L42	67270	ENSMUSG00000062981	1.14744	0.198416	0.118214	-1.92147	-0.942208	3.71925e-14
Rnaset2a	MGI:1915445	ribonuclease T2A	100037283	ENSMUSG00000095687	1.44234	0.528412	6.80433e-11	-1.92096	-0.941825	0
Tpd52l1	MGI:1298386	tumor protein D52-like 1	21987	ENSMUSG00000000296	-1.56675	-0.647775	4.66294e-14	-1.91914	-0.940462	0
1600014C10Rik	MGI:1919494	RIKEN cDNA 1600014C10 gene	72244	ENSMUSG00000054676	-1.17554	-0.233326	0.000682955	-1.91842	-0.939918	0
Ifngr1	MGI:107655	interferon gamma receptor 1	15979	ENSMUSG00000020009	1.50969	0.594256	3.01953e-10	-1.91814	-0.939706	0
Tram1l1	MGI:2443503	translocation associated membrane protein 1-like 1	229801	ENSMUSG00000044528	-1.57768	-0.657803	0	-1.91654	-0.938501	0
Paox	MGI:1916983	polyamine oxidase (exo-N4-amino)	212503	ENSMUSG00000025464	-1.1702	-0.226751	0.189432	-1.91582	-0.937963	7.0556e-07
Nme6	MGI:1861676	NME/NM23 nucleoside diphosphate kinase 6	54369	ENSMUSG00000032478	-1.3129	-0.392761	0.0107148	-1.91571	-0.937882	1.12021e-08
Upp1	MGI:1097668	uridine phosphorylase 1	22271	ENSMUSG00000020407	1.52429	0.608134	0.00872817	-1.91538	-0.937633	6.19709e-05
C1galt1c1	MGI:1913493	C1GALT1-specific chaperone 1	59048	ENSMUSG00000048970	-1.48277	-0.568296	4.18066e-12	-1.91371	-0.936376	0
Qdpr	MGI:97836	quinoid dihydropteridine reductase	110391	ENSMUSG00000015806	-1.41897	-0.504849	0	-1.91281	-0.935695	0
Mrpl13	MGI:2137218	mitochondrial ribosomal protein L13	68537	ENSMUSG00000022370	-1.02179	-0.0310932	0.832632	-1.91259	-0.935528	8.19892e-11
BC064078	MGI:3040692	cDNA sequence BC064078	408064	ENSMUSG00000087150	-1.56602	-0.647103	0.0162119	-1.9123	-0.935308	0.000193755
Mrps18c	MGI:1915985	mitochondrial ribosomal protein S18C	68735	ENSMUSG00000016833	-1.0518	-0.0728672	0.729488	-1.91106	-0.934371	8.77667e-06
Pnp2	MGI:3712328	purine-nucleoside phosphorylase 2	667034	ENSMUSG00000068417	-1.37316	-0.457499	0.00117506	-1.90978	-0.933408	3.67689e-11
Stk32a	MGI:2442403	serine/threonine kinase 32A	269019	ENSMUSG00000039954	-1.45617	-0.542174	4.25595e-05	-1.90752	-0.931697	1.25366e-11
Parp16	MGI:2446133	poly (ADP-ribose) polymerase family, member 16	214424	ENSMUSG00000032392	-1.0341	-0.0483822	0.814695	-1.9073	-0.931535	3.59759e-05
Ostc	MGI:1913607	oligosaccharyltransferase complex subunit (non-catalytic)	66357	ENSMUSG00000041084	-1.34804	-0.430868	3.94796e-07	-1.90699	-0.931295	0
Cacybp	MGI:1270839	calcyclin binding protein	12301	ENSMUSG00000014226	-1.38292	-0.467722	4.39826e-12	-1.90504	-0.929825	0
Lap3	MGI:1914238	leucine aminopeptidase 3	66988	ENSMUSG00000039682	-1.15609	-0.209255	0.00274958	-1.9047	-0.929562	0
Rab13	MGI:1927232	RAB13, member RAS oncogene family	68328	ENSMUSG00000027935	-1.08943	-0.123574	0.588311	-1.90446	-0.929383	8.42679e-05
Cers2	MGI:1924143	ceramide synthase 2	76893	ENSMUSG00000015714	-1.35727	-0.440704	1.11022e-16	-1.90426	-0.929233	0
Thnsl2	MGI:3041254	threonine synthase-like 2 (bacterial)	232078	ENSMUSG00000054474	-1.44308	-0.529148	0.000100443	-1.9037	-0.928806	3.00968e-09
3110001I22Rik	MGI:1913848	RIKEN cDNA 3110001I22 gene	66598	ENSMUSG00000079737	-1.58392	-0.663503	0.015468	-1.90223	-0.927695	0.00195636
Gdf11	MGI:1338027	growth differentiation factor 11	14561	ENSMUSG00000025352	-1.21319	-0.278806	0.00632225	-1.90035	-0.926263	1.70752e-13
Gyg	MGI:1351614	glycogenin	27357	ENSMUSG00000019528	1.07803	0.108393	0.153376	-1.89873	-0.925033	0
Oas1a	MGI:2180860	2'-5' oligoadenylate synthetase 1A	246730	ENSMUSG00000052776	-1.06231	-0.0871994	0.727749	-1.89824	-0.924661	0.000351701
Bivm	MGI:2179809	basic, immunoglobulin-like variable motif containing	246229	ENSMUSG00000041684	-1.40113	-0.486588	6.74394e-11	-1.89598	-0.922947	0
Uchl4	MGI:1890440	ubiquitin carboxyl-terminal esterase L4	93841	ENSMUSG00000035337	1.03307	0.0469314	0.733471	-1.89567	-0.922708	6.84786e-13
Cp	MGI:88476	ceruloplasmin	12870	ENSMUSG00000003617	-1.13091	-0.177478	0.0407995	-1.89548	-0.922563	0
Scpep1	MGI:1921867	serine carboxypeptidase 1	74617	ENSMUSG00000000278	1.37472	0.459141	0.000116663	-1.89535	-0.922467	1.55431e-14
Tmem223	MGI:1914086	transmembrane protein 223	66836	null	1.38246	0.467241	0.0472586	-1.89501	-0.922203	0.000625639
Golph3l	MGI:1917129	golgi phosphoprotein 3-like	229593	ENSMUSG00000046519	-1.47741	-0.563071	1.8149e-10	-1.89068	-0.918902	0
Arsk	MGI:1924291	arylsulfatase K	77041	ENSMUSG00000021592	-1.56932	-0.650141	2.29392e-08	-1.89062	-0.918857	3.33067e-16
Map2k3os	MGI:1344334	mitogen-activated protein kinase kinase 3, opposite strand	24082	ENSMUSG00000042549	-1.21471	-0.280613	0.422695	-1.8901	-0.918464	0.00860339
Tmem220	MGI:2443691	transmembrane protein 220	338369	ENSMUSG00000050270	-1.46741	-0.553276	0.102318	-1.88656	-0.915755	0.011631
Mettl16	MGI:1914743	methyltransferase like 16	67493	ENSMUSG00000010554	-1.22922	-0.297745	0.00137608	-1.88632	-0.915577	0
Cpne3	MGI:1917818	copine III	70568	ENSMUSG00000028228	-1.44425	-0.530318	5.20981e-11	-1.88519	-0.914711	0
Nudt7	MGI:1914778	nudix (nucleoside diphosphate linked moiety X)-type motif 7	67528	ENSMUSG00000031767	-1.56431	-0.645527	0.00192494	-1.88427	-0.914008	4.12056e-06
Cdc26	MGI:1913690	cell division cycle 26	66440	ENSMUSG00000066149	-1.22799	-0.296301	0.0139108	-1.8833	-0.913263	1.31006e-14
H2-K2	MGI:95906	histocompatibility 2, K region locus 2	630499	ENSMUSG00000067203	-1.17429	-0.231793	0.309696	-1.8833	-0.913263	0.000116922
Smim8	MGI:1913541	small integral membrane protein 8	66291	ENSMUSG00000028295	-1.1453	-0.195724	0.152146	-1.88107	-0.911552	3.83549e-12
Npl	MGI:1921341	N-acetylneuraminate pyruvate lyase	74091	ENSMUSG00000042684	1.0037	0.00532361	0.97773	-1.88043	-0.91106	9.56065e-06
Coa6	MGI:1915142	cytochrome c oxidase assembly factor 6	67892	ENSMUSG00000051671	-1.0274	-0.0389984	0.828427	-1.87941	-0.910278	3.93303e-08
Cept1	MGI:2139793	choline/ethanolaminephosphotransferase 1	99712	ENSMUSG00000040774	-1.55629	-0.638112	0	-1.87896	-0.909938	0
Ehd4	MGI:1919619	EH-domain containing 4	98878	ENSMUSG00000027293	-1.40188	-0.487366	2.52329e-08	-1.87696	-0.9084	0
Polr2d	MGI:1916491	polymerase (RNA) II (DNA directed) polypeptide D	69241	ENSMUSG00000024258	1.3694	0.453548	0.000148005	-1.8761	-0.90774	1.38778e-14
Zfp992	MGI:3700963	zinc finger protein 992	433791	ENSMUSG00000070605	1.02593	0.0369368	0.790073	-1.87588	-0.907571	7.86815e-13
2900052N01Rik	MGI:1920290	RIKEN cDNA 2900052N01 gene	73040	ENSMUSG00000099696	-1.38603	-0.470959	9.99201e-16	-1.87526	-0.907088	0
Btk	MGI:88216	Bruton agammaglobulinemia tyrosine kinase	12229	ENSMUSG00000031264	1.33268	0.41433	0.0892346	-1.87474	-0.906687	0.00152486
Olfml1	MGI:2679264	olfactomedin-like 1	244198	ENSMUSG00000051041	-1.42365	-0.509594	1.55498e-07	-1.87464	-0.906614	0
3110043O21Rik	MGI:1920455	RIKEN cDNA 3110043O21 gene	73205	ENSMUSG00000028300	-1.5032	-0.588041	1.3192e-11	-1.87293	-0.905295	0
Lysmd2	MGI:1917332	LysM, putative peptidoglycan-binding, domain containing 2	70082	ENSMUSG00000032184	-1.06641	-0.0927603	0.116971	-1.87199	-0.904575	0
Xrcc6bp1	MGI:1916984	XRCC6 binding protein 1	68876	ENSMUSG00000025436	1.19414	0.255972	0.264252	-1.87166	-0.90432	0.000158563
Tmem176a	MGI:1913308	transmembrane protein 176A	66058	ENSMUSG00000023367	1.31174	0.391484	1.17013e-05	-1.87063	-0.903522	0
Fndc5	MGI:1917614	fibronectin type III domain containing 5	384061	ENSMUSG00000001334	-1.53188	-0.615302	0	-1.8701	-0.903117	0
Snrpe	MGI:98346	small nuclear ribonucleoprotein E	20643	ENSMUSG00000090553	1.1226	0.166846	0.329213	-1.86985	-0.902925	4.77458e-07
Nexn	MGI:1916060	nexilin	68810	ENSMUSG00000039103	-1.40559	-0.49118	0.0173676	-1.86787	-0.901391	7.5027e-06
Zc2hc1a	MGI:1914556	zinc finger, C2HC-type containing 1A	67306	ENSMUSG00000043542	-1.26094	-0.334498	3.42377e-09	-1.86668	-0.900475	0
Pex7	MGI:1321392	peroxisomal biogenesis factor 7	18634	ENSMUSG00000020003	-1.29509	-0.373055	0.00030239	-1.86658	-0.900399	0
2310022B05Rik	MGI:1916801	RIKEN cDNA 2310022B05 gene	69551	ENSMUSG00000031983	-1.5577	-0.639421	0	-1.86382	-0.898259	0
Dpy30	MGI:1913560	dpy-30, histone methyltransferase complex regulatory subunit	66310	ENSMUSG00000024067	-1.54011	-0.62303	3.45537e-09	-1.86191	-0.896785	7.77156e-16
Snhg6	MGI:1921074	small nucleolar RNA host gene 6	73824	ENSMUSG00000098234	1.16418	0.219314	0.439347	-1.86173	-0.896646	0.000498116
Prdx3	MGI:88034	peroxiredoxin 3	11757	ENSMUSG00000024997	-1.11749	-0.160259	0.000895776	-1.86017	-0.895434	0
Galnt10	MGI:1890480	UDP-N-acetyl-alpha-D-galactosamine:polypeptide N-acetylgalactosaminyltransferase 10	171212	ENSMUSG00000020520	-1.4124	-0.498149	9.00463e-10	-1.8599	-0.895224	0
Iscu	MGI:1913633	iron-sulfur cluster assembly enzyme	66383	ENSMUSG00000025825	-1.47852	-0.564158	0	-1.85889	-0.894444	0
Tmem41a	MGI:1913914	transmembrane protein 41a	66664	ENSMUSG00000022856	-1.10638	-0.145848	0.309355	-1.85727	-0.893182	1.45325e-08
Tmem50b	MGI:1925225	transmembrane protein 50B	77975	ENSMUSG00000022964	-1.27891	-0.354912	8.88178e-16	-1.85663	-0.892688	0
Smoc1	MGI:1929878	SPARC related modular calcium binding 1	64075	ENSMUSG00000021136	-1.50427	-0.589066	2.9865e-14	-1.85553	-0.891829	0
Prps2	MGI:97776	phosphoribosyl pyrophosphate synthetase 2	110639	ENSMUSG00000025742	-1.48252	-0.568049	6.66134e-16	-1.85532	-0.891665	0
Fbxl21	MGI:2442921	F-box and leucine-rich repeat protein 21	213311	ENSMUSG00000035509	-1.50161	-0.586514	0.00348254	-1.8546	-0.891108	7.77509e-06
Malsu1	MGI:1922843	mitochondrial assembly of ribosomal large subunit 1	75593	ENSMUSG00000029815	-1.10082	-0.13858	0.495158	-1.85346	-0.89022	2.34939e-05
Smim10l1	MGI:1914379	small integral membrane protein 10 like 1	381820	ENSMUSG00000072704	-1.47392	-0.559661	0	-1.85133	-0.888564	0
Oard1	MGI:2146818	O-acyl-ADP-ribose deacylase 1	106821	ENSMUSG00000040771	-1.23279	-0.301923	0.0704793	-1.85015	-0.887641	1.71767e-07
Nadk2	MGI:1915896	NAD kinase 2, mitochondrial	68646	ENSMUSG00000022253	-1.45793	-0.543923	0	-1.84928	-0.886963	0
Pgrmc1	MGI:1858305	progesterone receptor membrane component 1	53328	ENSMUSG00000006373	-1.47732	-0.562984	0	-1.84706	-0.885232	0
Riok2	MGI:1914295	RIO kinase 2 (yeast)	67045	null	-1.18494	-0.244818	0.005796	-1.84473	-0.883408	0
Mrpl52	MGI:1916086	mitochondrial ribosomal protein L52	68836	ENSMUSG00000010406	1.24734	0.318849	0.202135	-1.844	-0.88284	0.000901758
Tmem106a	MGI:1922056	transmembrane protein 106A	217203	ENSMUSG00000034947	1.36899	0.453111	0.0257401	-1.844	-0.88284	0.000387131
Plek	MGI:1860485	pleckstrin	56193	ENSMUSG00000020120	1.03078	0.043742	0.494731	-1.84237	-0.881559	0
Rlim	MGI:1342291	ring finger protein, LIM domain interacting	19820	ENSMUSG00000056537	-1.58899	-0.668112	0	-1.8408	-0.880329	0
Pitpnc1	MGI:1919045	phosphatidylinositol transfer protein, cytoplasmic 1	71795	ENSMUSG00000040430	-1.47129	-0.557077	0	-1.83923	-0.879098	0
Anapc10	MGI:1916249	anaphase promoting complex subunit 10	68999	ENSMUSG00000036977	-1.10288	-0.141276	0.345968	-1.83905	-0.878957	1.23902e-10
Micu3	MGI:1925756	mitochondrial calcium uptake family, member 3	78506	ENSMUSG00000039478	-1.43137	-0.517398	0	-1.83879	-0.87876	0
Eif2s1	MGI:95299	eukaryotic translation initiation factor 2, subunit 1 alpha	13665	ENSMUSG00000021116	-1.02238	-0.0319254	0.527047	-1.83833	-0.878396	0
Ccdc53	MGI:1914532	coiled-coil domain containing 53	67282	ENSMUSG00000020056	-1.01212	-0.0173867	0.903676	-1.83581	-0.876414	2.81516e-10
Rraga	MGI:1915691	Ras-related GTP binding A	68441	ENSMUSG00000070934	-1.31675	-0.396979	0	-1.83313	-0.87431	0
Chil1	MGI:1340899	chitinase-like 1	12654	ENSMUSG00000064246	-1.23706	-0.306914	0.00487242	-1.83294	-0.874158	1.2379e-13
Hpgds	MGI:1859384	hematopoietic prostaglandin D synthase	54486	ENSMUSG00000029919	1.42581	0.511782	0.00010627	-1.83294	-0.874158	3.35552e-11
Gusb	MGI:95872	glucuronidase, beta	110006	ENSMUSG00000025534	1.56343	0.644718	2.52658e-08	-1.83	-0.871841	6.23723e-13
Cxcl16	MGI:1932682	chemokine (C-X-C motif) ligand 16	66102	ENSMUSG00000018920	1.48881	0.574156	0.00464697	-1.82982	-0.8717	8.28582e-06
Tmem29	MGI:1923420	transmembrane protein 29	382245	ENSMUSG00000041353	-1.43787	-0.52393	1.09093e-06	-1.82923	-0.871236	0
Acer2	MGI:1920932	alkaline ceramidase 2	230379	ENSMUSG00000038007	1.37581	0.460276	6.48369e-10	-1.82843	-0.870605	0
Adsl	MGI:103202	adenylosuccinate lyase	11564	ENSMUSG00000022407	1.02699	0.0384235	0.676428	-1.82777	-0.870088	0
Mtmr10	MGI:2142292	myotubularin related protein 10	233315	ENSMUSG00000030522	-1.43315	-0.519194	1.73861e-13	-1.82578	-0.868513	0
Tes	MGI:105081	testis derived transcript	21753	ENSMUSG00000029552	1.57164	0.652273	0.00621431	-1.82556	-0.868341	9.93391e-05
Cth	MGI:1339968	cystathionase (cystathionine gamma-lyase)	107869	ENSMUSG00000028179	-1.57479	-0.655156	0.00534098	-1.82493	-0.867838	0.000399311
Dscr3	MGI:1206040	Down syndrome critical region gene 3	13185	ENSMUSG00000022898	-1.4389	-0.524969	0	-1.82429	-0.867337	0
Txn1	MGI:98874	thioredoxin 1	22166	ENSMUSG00000028367	-1.18322	-0.242721	0.0107039	-1.82115	-0.864852	0
Nqo1	MGI:103187	NAD(P)H dehydrogenase, quinone 1	18104	ENSMUSG00000003849	-1.07619	-0.105927	0.582226	-1.82071	-0.864501	6.44941e-06
Rhbdd1	MGI:1924117	rhomboid domain containing 1	76867	ENSMUSG00000026142	-1.24489	-0.316018	0.00623898	-1.81998	-0.863923	7.92699e-14
Scd1	MGI:98239	stearoyl-Coenzyme A desaturase 1	20249	ENSMUSG00000037071	-1.4945	-0.579662	0	-1.81985	-0.863819	0
4930453N24Rik	MGI:1914859	RIKEN cDNA 4930453N24 gene	67609	ENSMUSG00000059920	-1.12031	-0.163898	0.185454	-1.81932	-0.863398	1.76636e-13
Rcbtb2	MGI:1917200	regulator of chromosome condensation (RCC1) and BTB (POZ) domain containing protein 2	105670	ENSMUSG00000022106	-1.11599	-0.158319	0.0715217	-1.81886	-0.863032	0
Hsp90aa1	MGI:96250	heat shock protein 90, alpha (cytosolic), class A member 1	15519	ENSMUSG00000021270	-1.31267	-0.392499	0	-1.81816	-0.862482	0
Cox7b	MGI:1913392	cytochrome c oxidase subunit VIIb	66142	ENSMUSG00000031231	-1.56411	-0.645339	0	-1.81671	-0.861327	0
Mboat1	MGI:2387184	membrane bound O-acyltransferase domain containing 1	218121	ENSMUSG00000038732	-1.60342	-0.681151	0.003365	-1.81519	-0.86012	0.000232365
Apobec1	MGI:103298	apolipoprotein B mRNA editing enzyme, catalytic polypeptide 1	11810	ENSMUSG00000040613	1.24206	0.31274	0.159362	-1.81165	-0.857305	0.000538788
Zfp873	MGI:3040689	zinc finger protein 873	408062	ENSMUSG00000061371	-1.55071	-0.632933	0.000368101	-1.81129	-0.857014	3.35545e-07
Fadd	MGI:109324	Fas (TNFRSF6)-associated via death domain	14082	ENSMUSG00000031077	-1.37044	-0.454642	0.0116521	-1.80993	-0.855932	1.14137e-05
Tmed7	MGI:1913926	transmembrane emp24 protein transport domain containing 7	66676	ENSMUSG00000033184	-1.25189	-0.324109	3.33067e-16	-1.80897	-0.855171	0
Ppp1r14c	MGI:1923392	protein phosphatase 1, regulatory (inhibitor) subunit 14c	76142	ENSMUSG00000040653	-1.57273	-0.653272	5.22321e-07	-1.80858	-0.854858	1.215e-09
Tmpo	MGI:106920	thymopoietin	21917	ENSMUSG00000019961	-1.53077	-0.614259	0	-1.80801	-0.854404	0
Pxmp2	MGI:107487	peroxisomal membrane protein 2	19301	ENSMUSG00000029499	-1.17133	-0.228145	0.291603	-1.80712	-0.853694	0.000410355
Slc33a1	MGI:1332247	solute carrier family 33 (acetyl-CoA transporter), member 1	11416	ENSMUSG00000027822	-1.24121	-0.311748	0.000119302	-1.80535	-0.852277	0
Scarb2	MGI:1196458	scavenger receptor class B, member 2	12492	ENSMUSG00000029426	-1.14089	-0.190154	0.00271222	-1.8042	-0.851363	0
Cbr1	MGI:88284	carbonyl reductase 1	12408	ENSMUSG00000051483	1.32572	0.406772	3.266e-08	-1.80372	-0.850975	0
Zak	MGI:2443258	sterile alpha motif and leucine zipper containing kinase AZK	65964	ENSMUSG00000004085	-1.42755	-0.513544	0.000110393	-1.80313	-0.850503	2.51499e-10
Tyw5	MGI:1915986	tRNA-yW synthesizing protein 5	68736	ENSMUSG00000048495	-1.24131	-0.311866	0.0438402	-1.80291	-0.85033	7.30166e-10
Gabrb2	MGI:95620	gamma-aminobutyric acid (GABA) A receptor, subunit beta 2	14401	ENSMUSG00000007653	-1.60168	-0.67959	0	-1.80258	-0.850067	0
Fbxl4	MGI:2140367	F-box and leucine-rich repeat protein 4	269514	ENSMUSG00000040410	-1.61823	-0.694419	9.21485e-14	-1.80244	-0.849952	0
Hat1	MGI:96013	histone aminotransferase 1	107435	ENSMUSG00000027018	-1.58627	-0.665638	1.25379e-06	-1.80188	-0.849503	1.93847e-10
Mrpl40	MGI:1332635	mitochondrial ribosomal protein L40	18100	ENSMUSG00000022706	-1.08386	-0.116185	0.199718	-1.80119	-0.848954	0
Hsd17b12	MGI:1926967	hydroxysteroid (17-beta) dehydrogenase 12	56348	ENSMUSG00000027195	-1.2276	-0.295835	4.55048e-07	-1.80076	-0.848609	0
Spidr	MGI:1924834	scaffolding protein involved in DNA repair	224008	ENSMUSG00000041974	1.34939	0.432307	0.0556367	-1.79985	-0.847877	0.000137069
Tfpi	MGI:1095418	tissue factor pathway inhibitor	21788	ENSMUSG00000027082	-1.31428	-0.39427	0.0271035	-1.79958	-0.847664	1.18607e-07
Insig1	MGI:1916289	insulin induced gene 1	231070	ENSMUSG00000045294	-1.54312	-0.625848	0	-1.79909	-0.84727	0
Taf12	MGI:1913714	TATA-box binding protein associated factor 12	66464	ENSMUSG00000028899	1.04402	0.0621541	0.565122	-1.79825	-0.846597	2.61791e-13
Glo1	MGI:95742	glyoxalase 1	109801	ENSMUSG00000024026	-1.32698	-0.408144	0	-1.79808	-0.846456	0
Nsa2	MGI:1913883	NSA2 ribosome biogenesis homolog	59050	ENSMUSG00000060739	-1.25929	-0.332606	0.000604107	-1.79644	-0.845144	0
Pank1	MGI:1922985	pantothenate kinase 1	75735	ENSMUSG00000033610	-1.15005	-0.201698	0.0298675	-1.79486	-0.843872	0
Idh1	MGI:96413	isocitrate dehydrogenase 1 (NADP+), soluble	15926	ENSMUSG00000025950	-1.15738	-0.21086	0.000821722	-1.79371	-0.842948	0
Emilin2	MGI:2389136	elastin microfibril interfacer 2	246707	ENSMUSG00000024053	-1.61263	-0.689418	1.15667e-06	-1.79326	-0.842586	4.14483e-08
Tmem106c	MGI:1196384	transmembrane protein 106C	380967	ENSMUSG00000052369	-1.44162	-0.527686	2.66454e-15	-1.79301	-0.842384	0
Zfp110	MGI:1890378	zinc finger protein 110	65020	ENSMUSG00000058638	-1.29572	-0.373756	1.59897e-07	-1.79157	-0.841225	0
Jkamp	MGI:1915057	JNK1/MAPK8-associated membrane protein	104771	ENSMUSG00000005078	-1.22401	-0.291619	1.75597e-05	-1.79041	-0.840291	0
Morn2	MGI:2674071	MORN repeat containing 2	378462	ENSMUSG00000045257	1.35821	0.441706	0.00911392	-1.78977	-0.839772	1.04709e-06
Cisd1	MGI:1261855	CDGSH iron sulfur domain 1	52637	ENSMUSG00000037710	1.10257	0.140872	0.0361791	-1.78932	-0.83941	0
Plcd4	MGI:107469	phospholipase C, delta 4	18802	ENSMUSG00000026173	-1.42258	-0.508511	2.84498e-07	-1.78901	-0.839158	1.11022e-16
Sept2	MGI:97298	septin 2	18000	ENSMUSG00000026276	-1.33543	-0.417301	3.94129e-14	-1.7883	-0.838587	0
Emc7	MGI:1920274	ER membrane protein complex subunit 7	73024	ENSMUSG00000055943	-1.07617	-0.105901	0.022794	-1.78752	-0.837957	0
Dcxr	MGI:1915130	dicarbonyl L-xylulose reductase	67880	ENSMUSG00000039450	1.31509	0.395163	0.054117	-1.78561	-0.836416	0.000558446
Elovl7	MGI:1921809	ELOVL family member 7, elongation of long chain fatty acids (yeast)	74559	ENSMUSG00000021696	-1.4605	-0.546459	5.10626e-10	-1.78556	-0.836379	0
Fth1	MGI:95588	ferritin heavy polypeptide 1	14319	ENSMUSG00000024661	1.42903	0.515035	0	-1.78298	-0.83429	0
Sms	MGI:109490	spermine synthase	20603	ENSMUSG00000071708	-1.51679	-0.601021	0	-1.78241	-0.833831	0
Cox7a2	MGI:1316715	cytochrome c oxidase subunit VIIa 2	12866	ENSMUSG00000032330	1.13383	0.181202	0.000145727	-1.78211	-0.833586	0
Zfp90	MGI:104786	zinc finger protein 90	22751	ENSMUSG00000031907	-1.1035	-0.142086	0.253698	-1.7816	-0.833174	6.33826e-13
AW146154	MGI:2142212	expressed sequence AW146154	101835	ENSMUSG00000074166	-1.61097	-0.687929	1.22871e-09	-1.78042	-0.832214	0
Bcdin3d	MGI:1922534	BCDIN3 domain containing	75284	ENSMUSG00000037525	-1.03508	-0.0497446	0.7135	-1.77963	-0.831574	8.75292e-09
Tmem69	MGI:3045357	transmembrane protein 69	230657	ENSMUSG00000055900	-1.30645	-0.385648	0.00584013	-1.77639	-0.828947	1.65872e-10
Nedd8	MGI:97301	neural precursor cell expressed, developmentally down-regulated gene 8	18002	ENSMUSG00000010376	-1.00208	-0.00299803	0.942843	-1.77635	-0.828919	0
Ctbp2	MGI:1201686	C-terminal binding protein 2	13017	ENSMUSG00000030970	-1.5854	-0.664845	0	-1.77359	-0.826672	0
Fam110a	MGI:1921097	family with sequence similarity 110, member A	73847	ENSMUSG00000027459	1.12537	0.170404	0.399392	-1.77212	-0.825474	0.000749733
Rbx1	MGI:1891829	ring-box 1	56438	ENSMUSG00000022400	-1.11857	-0.161655	0.00307336	-1.77191	-0.825304	0
Tug1	MGI:2144114	taurine upregulated gene 1	544752	ENSMUSG00000056579	-1.45017	-0.536223	0	-1.77175	-0.825174	0
Hist1h1e	MGI:1931527	histone cluster 1, H1e	50709	ENSMUSG00000051627	1.07157	0.099732	0.73329	-1.7711	-0.824646	0.0040495
C030023E24Rik	MGI:2443661	RIKEN cDNA C030023E24 gene	320247	null	-1.52344	-0.607335	2.01505e-13	-1.77071	-0.824332	0
Akr1b10	MGI:1915111	aldo-keto reductase family 1, member B10 (aldose reductase)	67861	ENSMUSG00000061758	-1.60632	-0.683757	3.88689e-13	-1.76986	-0.823637	0
Fbxo36	MGI:1289192	F-box protein 36	66153	ENSMUSG00000073633	-1.09758	-0.134323	0.651979	-1.76784	-0.821985	0.00305806
Trappc2l	MGI:1916295	trafficking protein particle complex 2-like	59005	ENSMUSG00000015013	1.12481	0.169679	0.00611304	-1.76707	-0.821361	0
Eif2ak2	MGI:1353449	eukaryotic translation initiation factor 2-alpha kinase 2	19106	ENSMUSG00000024079	-1.39428	-0.479517	0.000378758	-1.76636	-0.820779	2.92582e-10
Rnd1	MGI:2444878	Rho family GTPase 1	223881	ENSMUSG00000054855	-1.54241	-0.625188	6.66134e-16	-1.76369	-0.8186	0
Ppa1	MGI:97831	pyrophosphatase (inorganic) 1	67895	ENSMUSG00000020089	-1.07149	-0.099612	0.0683634	-1.76248	-0.817609	0
Adipor2	MGI:93830	adiponectin receptor 2	68465	ENSMUSG00000030168	-1.43701	-0.523074	0	-1.76181	-0.817059	0
Bckdhb	MGI:88137	branched chain ketoacid dehydrogenase E1, beta polypeptide	12040	ENSMUSG00000032263	-1.12069	-0.164391	0.0699303	-1.7615	-0.816802	0
Pip4k2a	MGI:1298206	phosphatidylinositol-5-phosphate 4-kinase, type II, alpha	18718	ENSMUSG00000026737	-1.37832	-0.46291	0	-1.76053	-0.816006	0
BC052040	MGI:3026886	cDNA sequence BC052040	399568	ENSMUSG00000040282	-1.32332	-0.404167	0.00431094	-1.76018	-0.815726	2.68997e-08
Pfdn4	MGI:1923512	prefoldin 4	109054	ENSMUSG00000052033	-1.4552	-0.54122	0.000237263	-1.76018	-0.815726	7.78867e-08
Arl8b	MGI:1914416	ADP-ribosylation factor-like 8B	67166	ENSMUSG00000030105	-1.17198	-0.228947	1.55431e-14	-1.76013	-0.815681	0
Zfp758	MGI:2385044	zinc finger protein 758	224598	ENSMUSG00000044501	-1.48657	-0.571992	2.49496e-05	-1.7596	-0.815248	8.62004e-10
Syngr2	MGI:1328324	synaptogyrin 2	20973	ENSMUSG00000048277	1.27835	0.354279	0.000288992	-1.75894	-0.81471	3.22409e-13
Mcts1	MGI:1916245	malignant T cell amplified sequence 1	68995	ENSMUSG00000000355	-1.47603	-0.561719	1.3555e-08	-1.75868	-0.814489	0
AA388235	MGI:3035178	expressed sequence AA388235	433100	null	-1.26835	-0.34295	0.0578105	-1.75723	-0.813299	2.52499e-06
E2f6	MGI:1354159	E2F transcription factor 6	50496	ENSMUSG00000057469	-1.29729	-0.3755	2.13134e-07	-1.75637	-0.812596	0
Fdxacb1	MGI:3584513	ferredoxin-fold anticodon binding domain containing 1	382137	ENSMUSG00000037845	-1.11927	-0.162557	0.362996	-1.75609	-0.812367	6.45712e-05
Arl6	MGI:1927136	ADP-ribosylation factor-like 6	56297	ENSMUSG00000022722	-1.3528	-0.435948	4.33289e-06	-1.75573	-0.812075	0
Fastkd1	MGI:2444596	FAST kinase domains 1	320720	ENSMUSG00000027086	-1.56877	-0.649634	1.0291e-07	-1.75504	-0.811502	8.16104e-11
Nsmce2	MGI:1915751	NSE2/MMS21 homolog, SMC5-SMC6 complex SUMO ligase	68501	ENSMUSG00000059586	-1.60218	-0.680034	0	-1.75502	-0.811485	0
Tmem206	MGI:1914200	transmembrane protein 206	66950	ENSMUSG00000026627	-1.25914	-0.332437	0.00236192	-1.75461	-0.811154	1.4988e-13
Cycs	MGI:88578	cytochrome c, somatic	13063	ENSMUSG00000063694	-1.41278	-0.498535	0	-1.7546	-0.811145	0
Mrpl35	MGI:1913473	mitochondrial ribosomal protein L35	66223	ENSMUSG00000052962	-1.2677	-0.34221	8.18537e-05	-1.75444	-0.811008	0
Ero1lb	MGI:1914725	ERO1-like beta (S. cerevisiae)	67475	ENSMUSG00000057069	-1.1592	-0.213127	0.0335004	-1.75274	-0.80961	0
[truncated: 1,017 more rows]
