# Supplementary material for: Brain RNA-Seq Profiling of the Mucopolysaccharidosis Type II Mouse Model
Source: Int J Mol Sci. 2017 May 17;18(5):1072. doi: 10.3390/ijms18051072 (PMC5454982; doi:10.3390/ijms18051072)
Supplement: Supplementary file 1 [file ijms-18-01072-s001.zip › Table S3.xlsx]

## Sheet: Table S3a
Genes upregulated in (CxH vs MH) AND in (CxWT vs MWT) - 12 genes
MGI symbol	MGI geneID	MGI description	Entrez geneID	Ensembl geneID	CxH vs MH FC	CxH vs MH log2ratio	CxH vs MH p-value	CxWT vs MWT FC	CxWT vs MWT log2ratio	CxWT vs MWT p-value
Nkx2-9	MGI:1270158	NK2 homeobox 9	18094	ENSMUSG00000058669	2.77258	1.47123	0.0131982	2.21405	1.14669	0.00118701
Scarf2	MGI:1858430	scavenger receptor class F, member 2	224024	ENSMUSG00000012017	1.82568	0.868433	0.000130129	2.89616	1.53414	6.3028e-09
Hist2h3c2	MGI:2448357	histone cluster 2, H3c2	97114	ENSMUSG00000081058	1.7629	0.817954	0.000314955	1.69938	0.765008	0.00639061
Klc3	MGI:1277971	kinesin light chain 3	232943	ENSMUSG00000040714	1.74673	0.804657	0.000406258	1.82333	0.866579	0.00295167
Cd248	MGI:1917695	CD248 antigen, endosialin	70445	ENSMUSG00000056481	1.73212	0.792541	1.51212e-05	1.72204	0.784117	0.0160787
Ier5l	MGI:1919750	immediate early response 5-like	72500	ENSMUSG00000089762	1.72727	0.788492	0	4.30511	2.10605	0
Pcsk1n	MGI:1353431	proprotein convertase subtilisin/kexin type 1 inhibitor	30052	ENSMUSG00000039278	1.72662	0.787954	0	4.02024	2.00728	0
Tbcc	MGI:1919976	tubulin-specific chaperone C	72726	ENSMUSG00000036430	1.71115	0.774965	3.56382e-14	1.74254	0.80119	1.52155e-09
Hist1h4a	MGI:2448419	histone cluster 1, H4a	326619	ENSMUSG00000060093	1.6691	0.739069	0.0381892	1.96121	0.971744	0.0135448
Adamtsl5	MGI:1913798	ADAMTS-like 5	66548	ENSMUSG00000043822	1.64675	0.719621	6.25825e-05	1.77819	0.830411	0.000990571
Tymp	MGI:1920212	thymidine phosphorylase	72962	ENSMUSG00000022615	1.63756	0.711548	0.00148357	1.78661	0.837228	0.00193711
Spsb2	MGI:1315199	splA/ryanodine receptor domain and SOCS box containing 2	14794	ENSMUSG00000038451	1.63111	0.705852	0.00695791	1.74304	0.801604	0.00282097

## Sheet: Table S3b
Genes upregulated in (CxH vs MH) AND downregulated in (CxWT vs MWT) - 81 genes
MGI symbol	MGI geneID	MGI description	Entrez geneID	Ensembl geneID	CxH vs MH FC	CxH vs MH log2ratio	CxH vs MH p-value	CxWT vs MWT FC	CxWT vs MWT log2ratio	CxWT vs MWT p-value
Lcn2	MGI:96757	lipocalin 2	16819	ENSMUSG00000026822	7.38762	2.88511	0	-7.16676	-2.84132	0
Wfdc17	MGI:3649773	WAP four-disulfide core domain 17	100034251	ENSMUSG00000069792	5.73423	2.5196	1.5974e-10	-5.06047	-2.33927	3.7834e-10
Scgb3a1	MGI:1915912	secretoglobin, family 3A, member 1	68662	ENSMUSG00000064057	5.17551	2.3717	0.00219464	-6.96851	-2.80085	0.00205522
Lrg1	MGI:1924155	leucine-rich alpha-2-glycoprotein 1	76905	ENSMUSG00000037095	4.63976	2.21405	0	-2.05887	-1.04185	0.00556497
Ccl5	MGI:98262	chemokine (C-C motif) ligand 5	20304	ENSMUSG00000035042	4.24552	2.08594	2.88599e-05	-2.59084	-1.37342	0.00288142
Lgals3	MGI:96778	lectin, galactose binding, soluble 3	16854	ENSMUSG00000050335	4.12422	2.04412	0	-2.0793	-1.0561	2.24831e-06
Ch25h	MGI:1333869	cholesterol 25-hydroxylase	12642	ENSMUSG00000050370	3.96984	1.98908	7.92869e-11	-4.81158	-2.26651	2.11468e-09
Slc38a5	MGI:2148066	solute carrier family 38, member 5	209837	ENSMUSG00000031170	3.94778	1.98104	0	-1.64534	-0.718383	0.00109439
Ccl8	MGI:101878	chemokine (C-C motif) ligand 8	20307	ENSMUSG00000009185	3.88162	1.95666	0.0024304	-4.06496	-2.02324	0.000109706
S100a8	MGI:88244	S100 calcium binding protein A8 (calgranulin A)	20201	ENSMUSG00000056054	3.7493	1.90662	8.09847e-10	-1.78084	-0.832555	0.00226724
Ifi27l2a	MGI:1924183	interferon, alpha-inducible protein 27 like 2A	76933	ENSMUSG00000079017	3.71989	1.89526	0.00145949	-3.03755	-1.60291	0.000290848
Lyz2	MGI:96897	lysozyme 2	17105	ENSMUSG00000069516	3.71819	1.8946	0	-3.89866	-1.96298	0
Ccl3	MGI:98260	chemokine (C-C motif) ligand 3	20302	ENSMUSG00000000982	3.63902	1.86355	0.00032627	-4.25851	-2.09035	7.27387e-07
Ms4a7	MGI:1918846	membrane-spanning 4-domains, subfamily A, member 7	109225	ENSMUSG00000024672	3.34251	1.74093	0.000491724	-2.68018	-1.42233	0.0018504
Fcgr4	MGI:2179523	Fc receptor, IgG, low affinity IV	246256	ENSMUSG00000059089	3.26409	1.70668	0.000173508	-3.65016	-1.86796	4.33768e-06
Cst7	MGI:1298217	cystatin F (leukocystatin)	13011	ENSMUSG00000068129	3.20235	1.67913	2.37166e-12	-1.99525	-0.99657	0.000460928
I830077J02Rik	MGI:3588284	RIKEN cDNA I830077J02 gene	433638	ENSMUSG00000074342	2.99943	1.58469	0.000642355	-3.65016	-1.86796	0.00115889
Slamf9	MGI:1923692	SLAM family member 9	98365	ENSMUSG00000026548	2.96831	1.56964	3.06723e-09	-3.84718	-1.9438	2.35034e-13
Bcl2a1d	MGI:1278325	B cell leukemia/lymphoma 2 related protein A1d	12047	ENSMUSG00000099974	2.8809	1.52652	2.83741e-08	-2.98024	-1.57543	8.34444e-13
Gpnmb	MGI:1934765	glycoprotein (transmembrane) nmb	93695	ENSMUSG00000029816	2.76504	1.4673	0	-2.89935	-1.53573	0
S100a9	MGI:1338947	S100 calcium binding protein A9 (calgranulin B)	20202	ENSMUSG00000056071	2.72926	1.44851	0.000238261	-3.21097	-1.68301	1.0187e-05
Olfr111	MGI:2177494	olfactory receptor 111	545205	ENSMUSG00000090675	2.69557	1.43059	0.0066604	-13.937	-3.80085	0.000367688
Ppbp	MGI:1888712	pro-platelet basic protein	57349	ENSMUSG00000029372	2.55834	1.35521	0.00503574	-3.25196	-1.70131	2.61949e-05
Tyrobp	MGI:1277211	TYRO protein tyrosine kinase binding protein	22177	ENSMUSG00000030579	2.5412	1.34551	0	-2.84733	-1.50961	0
C1qa	MGI:88223	complement component 1, q subcomponent, alpha polypeptide	12259	ENSMUSG00000036887	2.54097	1.34538	0	-2.12383	-1.08667	0
Cd52	MGI:1346088	CD52 antigen	23833	ENSMUSG00000000682	2.50687	1.32589	0.00435066	-2.90353	-1.53781	5.2735e-05
Tlr2	MGI:1346060	toll-like receptor 2	24088	ENSMUSG00000027995	2.45634	1.29651	1.48693e-10	-1.81181	-0.857429	1.4156e-07
Fcrls	MGI:1933397	Fc receptor-like S, scavenger receptor	80891	ENSMUSG00000015852	2.4309	1.28149	0	-2.94674	-1.55912	0
Gfap	MGI:95697	glial fibrillary acidic protein	14580	ENSMUSG00000020932	2.38143	1.25183	0	-1.98095	-0.986195	0
Neurl3	MGI:2429944	neuralized E3 ubiquitin protein ligase 3	214854	ENSMUSG00000047180	2.36131	1.23959	3.28639e-05	-1.89494	-0.922152	0.0255886
Ly9	MGI:96885	lymphocyte antigen 9	17085	ENSMUSG00000004707	2.3567	1.23677	4.22373e-12	-4.29971	-2.10424	0
C1qb	MGI:88224	complement component 1, q subcomponent, beta polypeptide	12260	ENSMUSG00000036905	2.31383	1.21028	0	-1.66899	-0.738974	0
Cd48	MGI:88339	CD48 antigen	12506	ENSMUSG00000015355	2.29124	1.19613	1.32118e-05	-3.54538	-1.82594	2.07723e-13
Myo1f	MGI:107711	myosin IF	17916	ENSMUSG00000024300	2.27805	1.1878	0	-1.94916	-0.96285	7.64105e-09
Hpse	MGI:1343124	heparanase	15442	ENSMUSG00000035273	2.26883	1.18195	1.63085e-09	-2.26923	-1.1822	2.95695e-08
H2-DMb1	MGI:95922	histocompatibility 2, class II, locus Mb1	14999	ENSMUSG00000079547	2.26428	1.17905	7.13673e-08	-1.64113	-0.714689	0.0094685
Tmem252	MGI:3583948	transmembrane protein 252	226040	ENSMUSG00000048572	2.25385	1.17239	2.39372e-08	-3.17862	-1.6684	6.85786e-11
Gm5868	MGI:3645333	predicted gene 5868	545758	ENSMUSG00000060204	2.2394	1.16311	0.0113673	-1.65278	-0.724897	0.00506029
Lyz1	MGI:96902	lysozyme 1	17110	ENSMUSG00000069515	2.21954	1.15026	0	-2.95384	-1.56259	0
Rps27l	MGI:1915191	ribosomal protein S27-like	67941	ENSMUSG00000036781	2.21505	1.14734	2.81269e-06	-3.0791	-1.62251	0
Ms4a6d	MGI:1916024	membrane-spanning 4-domains, subfamily A, member 6D	68774	ENSMUSG00000024679	2.17186	1.11893	1.40221e-05	-2.87296	-1.52254	6.61404e-09
Arl11	MGI:2444054	ADP-ribosylation factor-like 11	219144	ENSMUSG00000043157	2.16475	1.1142	3.12155e-05	-2.63552	-1.39809	1.63932e-05
Icam1	MGI:96392	intercellular adhesion molecule 1	15894	ENSMUSG00000037405	2.13121	1.09167	3.33067e-16	-1.77165	-0.825093	9.94742e-07
Acyp2	MGI:1922822	acylphosphatase 2, muscle type	75572	ENSMUSG00000060923	2.12276	1.08594	7.43396e-06	-2.08625	-1.06091	3.47029e-10
Fyb	MGI:1346327	FYN binding protein	23880	ENSMUSG00000022148	2.11905	1.08342	1.71517e-10	-2.25646	-1.17406	1.16083e-08
Clec7a	MGI:1861431	C-type lectin domain family 7, member a	56644	ENSMUSG00000079293	2.09779	1.06887	1.65908e-07	-4.53066	-2.17972	0
1810022K09Rik	MGI:1916376	RIKEN cDNA 1810022K09 gene	69126	ENSMUSG00000078784	2.09403	1.06628	3.4397e-08	-2.31035	-1.20811	9.89475e-12
Ifi30	MGI:2137648	interferon gamma inducible protein 30	65972	ENSMUSG00000031838	2.09216	1.06499	4.16384e-11	-1.9949	-0.996317	2.35084e-07
Ctsd	MGI:88562	cathepsin D	13033	ENSMUSG00000007891	2.08057	1.05698	0	-1.65286	-0.724962	0
Ifitm2	MGI:1933382	interferon induced transmembrane protein 2	80876	ENSMUSG00000060591	2.08027	1.05677	5.55112e-16	-1.6311	-0.705849	1.08601e-05
Fcgr2b	MGI:95499	Fc receptor, IgG, low affinity IIb	14130	ENSMUSG00000026656	2.04207	1.03003	7.25371e-11	-3.59716	-1.84686	0
Lilrb4a	MGI:102701	leukocyte immunoglobulin-like receptor, subfamily B, member 4A	14728	ENSMUSG00000062593	2.03785	1.02705	0.000128448	-2.5164	-1.33136	1.04315e-10
Bst2	MGI:1916800	bone marrow stromal cell antigen 2	69550	ENSMUSG00000046718	2.02519	1.01806	4.81709e-05	-1.84224	-0.881464	0.000214377
Mpeg1	MGI:1333743	macrophage expressed gene 1	17476	ENSMUSG00000046805	1.98791	0.99125	0	-2.56591	-1.35947	0
Tmem147	MGI:1915011	transmembrane protein 147	69804	ENSMUSG00000006315	1.91783	0.939474	0	-1.82471	-0.867668	0
Mrps21	MGI:1913542	mitochondrial ribosomal protein S21	66292	ENSMUSG00000054312	1.91072	0.934118	7.50538e-10	-1.97602	-0.982596	3.60814e-11
Ptpn6	MGI:96055	protein tyrosine phosphatase, non-receptor type 6	15170	ENSMUSG00000004266	1.89862	0.924951	1.06104e-11	-1.97121	-0.97908	9.76269e-09
Il2rg	MGI:96551	interleukin 2 receptor, gamma chain	16186	ENSMUSG00000031304	1.89862	0.924951	0.000279421	-1.63006	-0.704921	0.00445702
Cd84	MGI:1336885	CD84 antigen	12523	ENSMUSG00000038147	1.89018	0.918525	1.20453e-08	-2.98136	-1.57597	0
Ccl6	MGI:98263	chemokine (C-C motif) ligand 6	20305	ENSMUSG00000018927	1.88883	0.91749	7.13447e-05	-3.23855	-1.69535	6.55032e-15
Cd14	MGI:88318	CD14 antigen	12475	ENSMUSG00000051439	1.8792	0.910118	2.99934e-05	-1.85826	-0.893955	3.57826e-05
C4a	MGI:98320	complement component 4A (Rodgers blood group)	625018	ENSMUSG00000015451	1.86639	0.90025	0	-1.72648	-0.787831	0
Prdx6b	MGI:1336888	peroxiredoxin 6B	320769	ENSMUSG00000050114	1.8652	0.899327	5.34424e-06	-2.26403	-1.17889	1.1206e-09
Gm4987	MGI:3647751	predicted gene 4987	245405	ENSMUSG00000063816	1.86105	0.896119	1.02058e-05	-2.46301	-1.30042	4.02646e-09
C3ar1	MGI:1097680	complement component 3a receptor 1	12267	ENSMUSG00000040552	1.85202	0.889097	2.44045e-10	-2.9694	-1.57017	0
Trem2	MGI:1913150	triggering receptor expressed on myeloid cells 2	83433	ENSMUSG00000023992	1.8482	0.886121	2.44249e-15	-1.64064	-0.714258	4.08681e-08
Ctss	MGI:107341	cathepsin S	13040	ENSMUSG00000038642	1.84588	0.884309	0	-2.56434	-1.35859	0
Uqcrq	MGI:107807	ubiquinol-cytochrome c reductase, complex III subunit VII	22272	ENSMUSG00000044894	1.8303	0.87208	0	-1.81905	-0.863184	0
Ctla2a	MGI:88554	cytotoxic T lymphocyte-associated protein 2 alpha	13024	ENSMUSG00000044258	1.82058	0.864402	1.38706e-07	-2.66878	-1.41618	1.11022e-16
Aif1	MGI:1343098	allograft inflammatory factor 1	11629	ENSMUSG00000024397	1.81046	0.856355	6.01321e-05	-2.55985	-1.35606	1.23404e-08
Arpc5l	MGI:1921442	actin related protein 2/3 complex, subunit 5-like	74192	ENSMUSG00000026755	1.78643	0.837079	0	-1.67551	-0.744602	0
Ly86	MGI:1321404	lymphocyte antigen 86	17084	ENSMUSG00000021423	1.78024	0.832072	2.66454e-15	-2.35644	-1.23661	0
Lcp1	MGI:104808	lymphocyte cytosolic protein 1	18826	ENSMUSG00000021998	1.75864	0.814462	1.33227e-14	-1.82508	-0.86796	5.55112e-16
A2m	MGI:2449119	alpha-2-macroglobulin	232345	ENSMUSG00000030111	1.72192	0.784021	3.19978e-07	-1.77736	-0.829733	0
Gusb	MGI:95872	glucuronidase, beta	110006	ENSMUSG00000025534	1.71561	0.778723	1.28118e-11	-1.66767	-0.737836	1.30734e-09
Enkur	MGI:1918483	enkurin, TRPC channel interacting protein	71233	ENSMUSG00000026679	1.70791	0.772236	0.0293856	-2.54617	-1.34833	3.80401e-05
Nme2	MGI:97356	NME/NM23 nucleoside diphosphate kinase 2	18103	ENSMUSG00000020857	1.68283	0.750886	0	-1.62884	-0.703847	1.11022e-16
Ndufs4	MGI:1343135	NADH dehydrogenase (ubiquinone) Fe-S protein 4	17993	ENSMUSG00000021764	1.67118	0.740869	0	-1.96985	-0.978089	0
Adgre1	MGI:106912	adhesion G protein-coupled receptor E1	13733	ENSMUSG00000004730	1.63827	0.712176	2.2693e-13	-1.82451	-0.867506	5.55112e-16
Il10rb	MGI:109380	interleukin 10 receptor, beta	16155	ENSMUSG00000022969	1.63342	0.707892	1.37013e-12	-1.6605	-0.731615	5.70791e-10
Tlr7	MGI:2176882	toll-like receptor 7	170743	ENSMUSG00000044583	1.62646	0.701731	3.15611e-06	-1.9068	-0.931154	2.02245e-09

## Sheet: Table S3c
Genes downregulated in (CxH vs MH) AND upregulated in (CxWT vs MWT) - 21 genes
MGI symbol	MGI geneID	MGI description	Entrez geneID	Ensembl geneID	CxH vs MH FC	CxH vs MH log2ratio	CxH vs MH p-value	CxWT vs MWT FC	CxWT vs MWT log2ratio	CxWT vs MWT p-value
Mir376a	MGI:3619377	microRNA 376a	723855	ENSMUSG00000105178	-6.18297	-2.6283	0.0392577	7.74916	2.95404	0.0126308
Oxt	MGI:97453	oxytocin	18429	ENSMUSG00000027301	-6.18297	-2.6283	0.0425242	2.4526	1.29431	0
Tmem181b-ps	MGI:3779544	transmembrane protein 181B, pseudogene	547127	ENSMUSG00000096780	-4.66436	-2.22168	0	3.70342	1.88886	0
Tmem52	MGI:1916921	transmembrane protein 52	69671	ENSMUSG00000023153	-4.12199	-2.04334	0.00448852	2.79832	1.48456	0.00606721
Rmrp	MGI:97937	RNA component of mitochondrial RNAase P	19782	ENSMUSG00000088088	-2.748	-1.45838	0.000103828	3.18577	1.67164	0.000360954
Ids	MGI:96417	iduronate 2-sulfatase	15931	ENSMUSG00000035847	-2.71952	-1.44335	0	2.27702	1.18715	0
Tmem181c-ps	MGI:3780993	transmembrane protein 181C, pseudogene	100040525	ENSMUSG00000093880	-2.10745	-1.0755	0	1.68365	0.751591	5.52677e-08
Rtbdn	MGI:2443686	retbindin	234542	ENSMUSG00000048617	-2.08742	-1.06172	0.000104148	1.91841	0.939912	2.36829e-05
Pdcl	MGI:1914716	phosducin-like	67466	ENSMUSG00000009030	-1.97255	-0.980062	0	1.65177	0.724016	0
Gatm	MGI:1914342	glycine amidinotransferase (L-arginine:glycine amidinotransferase)	67092	ENSMUSG00000027199	-1.8894	-0.917932	0	1.89349	0.921045	0
Pcsk4	MGI:97514	proprotein convertase subtilisin/kexin type 4	18551	ENSMUSG00000020131	-1.83616	-0.87669	0.000229147	1.9423	0.957765	0.000175107
Gkn3	MGI:1916138	gastrokine 3	68888	ENSMUSG00000030048	-1.83002	-0.871859	0.000170157	2.51324	1.32955	2.64254e-07
1110038B12Rik	MGI:1916013	RIKEN cDNA 1110038B12 gene	68763	ENSMUSG00000092203	-1.81564	-0.860476	0.00162555	1.69996	0.765501	0.00569758
Grid2ip	MGI:2176213	glutamate receptor, ionotropic, delta 2 (Grid2) interacting protein 1	170935	ENSMUSG00000010825	-1.80805	-0.854437	4.22013e-07	2.11193	1.07856	1.11022e-16
6230400D17Rik	MGI:1923383	RIKEN cDNA 6230400D17 gene	76133	ENSMUSG00000097577	-1.78154	-0.833122	0.000319385	1.69744	0.763358	0.00903299
Alkbh4	MGI:1919291	alkB homolog 4, lysine demethylase	72041	ENSMUSG00000039754	-1.74338	-0.801883	5.97008e-08	1.9746	0.981563	3.406e-07
Thbs3	MGI:98739	thrombospondin 3	21827	ENSMUSG00000028047	-1.69218	-0.758886	1.13831e-12	2.02817	1.02018	8.20899e-13
Slc16a11	MGI:2663709	solute carrier family 16 (monocarboxylic acid transporters), member 11	216867	ENSMUSG00000040938	-1.65217	-0.724365	2.92766e-12	2.98487	1.57767	0
Fam71e1	MGI:1922788	family with sequence similarity 71, member E1	75538	ENSMUSG00000051113	-1.62885	-0.703853	0.00230744	2.37716	1.24924	1.04145e-07
Izumo4	MGI:1918814	IZUMO family member 4	71564	ENSMUSG00000055862	-1.62676	-0.702	1.13937e-06	2.36554	1.24217	3.15303e-14
Gpr161	MGI:2685054	G protein-coupled receptor 161	240888	ENSMUSG00000040836	-1.62534	-0.700738	1.94508e-05	1.68616	0.753743	0.000223001

## Sheet: Table S3d
Genes downregulated in (CxH vs MH) AND in (CxWT vs MWT) - 4 genes
MGI symbol	MGI geneID	MGI description	Entrez geneID	Ensembl geneID	CxH vs MH FC	CxH vs MH log2ratio	CxH vs MH p-value	CxWT vs MWT FC	CxWT vs MWT log2ratio	CxWT vs MWT p-value
Snord99	MGI:3819570	small nucleolar RNA, C/D box 99	100217437	ENSMUSG00000080615	-9.27444	-3.21326	0.00582432	-3.48425	-1.80085	0.0427709
1700001C02Rik	MGI:1922684	RIKEN cDNA 1700001C02 gene	75434	ENSMUSG00000029182	-2.31861	-1.21326	0.0391728	-1.87117	-0.903939	0.0337488
Kcne2	MGI:1891123	potassium voltage-gated channel, Isk-related subfamily, gene 2	246133	ENSMUSG00000039672	-1.95058	-0.963905	4.37098e-09	-2.34016	-1.22661	3.94744e-09
F5	MGI:88382	coagulation factor V	14067	ENSMUSG00000026579	-1.63073	-0.705522	6.4766e-08	-2.1221	-1.08549	2.32903e-08

## Sheet: Table S3e
Genes DE in (CxH vs MH) AND not DE in (CxWT vs MWT) - 326 genes
MGI symbol	MGI geneID	MGI description	Entrez geneID	Ensembl geneID	CxH vs MH FC	CxH vs MH log2ratio	CxH vs MH p-value	CxWT vs MWT FC	CxWT vs MWT log2ratio	CxWT vs MWT p-value
Pgr15l	MGI:2676330	G protein-coupled receptor 15-like	245526	ENSMUSG00000031212	-10.305	-3.36527	0.00778271	-1.26343	-0.337347	0.0399374
Snord88c	MGI:3819561	small nucleolar RNA, C/D box 88C	100217434	ENSMUSG00000096296	-6.18297	-2.6283	0.0425242	2.58306	1.36908	0.380344
Mir23b	MGI:2676898	microRNA 23b	387217	ENSMUSG00000065599	-5.15249	-2.36527	0.0137879	-2.90353	-1.53781	0.177748
Ggnbp1	MGI:3055306	gametogenetin binding protein 1	70772	ENSMUSG00000048731	-3.18517	-1.67137	3.30653e-07	1.57853	0.658586	0.0668886
Agtr2	MGI:87966	angiotensin II receptor, type 2	11609	ENSMUSG00000068122	-2.96267	-1.5669	0.0046026	-1.02204	-0.0314586	0.867563
Xlr3c	MGI:3047103	X-linked lymphocyte-regulated 3C	22446	ENSMUSG00000058147	-2.90412	-1.5381	4.44515e-06	1.50337	0.588197	0.008789
Ppp1r17	MGI:1333876	protein phosphatase 1, regulatory subunit 17	19051	ENSMUSG00000002930	-2.78234	-1.4763	3.25668e-05	1.6127	0.68948	9.93383e-06
Rmst	MGI:1099806	rhabdomyosarcoma 2 associated transcript (non-coding RNA)	110333	ENSMUSG00000097348	-2.53661	-1.3429	0.00291434	-1.04974	-0.0700323	0.733152
Wif1	MGI:1344332	Wnt inhibitory factor 1	24117	ENSMUSG00000020218	-2.519	-1.33285	0.0141338	1.1853	0.245251	0.254395
Stc2	MGI:1316731	stanniocalcin 2	20856	ENSMUSG00000020303	-2.51183	-1.32874	0.00111657	1.66822	0.738313	0.0891153
Prlr	MGI:97763	prolactin receptor	19116	ENSMUSG00000005268	-2.50358	-1.32399	0	-1.09386	-0.129424	0.0759233
Pkp2	MGI:1914701	plakophilin 2	67451	ENSMUSG00000041957	-2.48132	-1.31111	0	1.02099	0.0299683	0.835985
Chrm5	MGI:109248	cholinergic receptor, muscarinic 5	213788	ENSMUSG00000074939	-2.25421	-1.17262	0.00512645	1.45711	0.543109	0.0147388
Fmo2	MGI:1916776	flavin containing monooxygenase 2	55990	ENSMUSG00000040170	-2.23538	-1.16052	2.52521e-08	1.06052	0.0847763	0.692335
Il12a	MGI:96539	interleukin 12a	16159	ENSMUSG00000027776	-2.23275	-1.15882	0.000726137	-1.16141	-0.215883	0.881105
Ttc13	MGI:2384573	tetratricopeptide repeat domain 13	234875	ENSMUSG00000037300	-2.14832	-1.10321	0	1.47478	0.5605	3.98559e-12
Bbox1	MGI:1891372	butyrobetaine (gamma), 2-oxoglutarate dioxygenase 1 (gamma-butyrobetaine hydroxylase)	170442	ENSMUSG00000041660	-2.14343	-1.09992	0.00119359	-1.26223	-0.335977	0.00432413
Zfp54	MGI:99201	zinc finger protein 54	22712	ENSMUSG00000023882	-2.13461	-1.09397	0.000656316	-1.08883	-0.122774	0.636011
Zfp455	MGI:3040708	zinc finger protein 455	218311	ENSMUSG00000051037	-2.10929	-1.07676	4.30388e-07	-1.23031	-0.299024	0.106314
Cfap44	MGI:1277238	cilia and flagella associated protein 44	212517	ENSMUSG00000071550	-2.09198	-1.06487	6.39711e-13	1.18489	0.244751	0.055663
Slc17a6	MGI:2156052	solute carrier family 17 (sodium-dependent inorganic phosphate cotransporter), member 6	140919	ENSMUSG00000030500	-2.07626	-1.05399	0	1.0131	0.0187764	0.460781
Uckl1os	MGI:3801877	uridine-cytidine kinase 1-like 1, opposite strand	100271841	ENSMUSG00000010492	-2.07421	-1.05256	5.56866e-08	1.27923	0.355274	0.108768
Itga8	MGI:109442	integrin alpha 8	241226	ENSMUSG00000026768	-2.06099	-1.04334	2.30593e-13	1.17992	0.238683	0.353477
Tia1	MGI:107914	cytotoxic granule-associated RNA binding protein 1	21841	ENSMUSG00000071337	-2.00896	-1.00645	0	1.20068	0.263846	5.61174e-10
Ovgp1	MGI:106661	oviductal glycoprotein 1	12659	ENSMUSG00000074340	-1.97744	-0.983634	4.87987e-12	1.36388	0.44772	0.000153475
Nmi	MGI:1928368	N-myc (and STAT) interactor	64685	ENSMUSG00000026946	-1.95439	-0.966719	0.00272753	-1.34619	-0.428877	0.147778
Tph2	MGI:2651811	tryptophan hydroxylase 2	216343	ENSMUSG00000006764	-1.95252	-0.965337	0.0154476	-1.09424	-0.129926	0.0803784
Rpe65	MGI:98001	retinal pigment epithelium 65	19892	ENSMUSG00000028174	-1.93608	-0.953142	0.00166348	1.17824	0.236629	0.585438
Lum	MGI:109347	lumican	17022	ENSMUSG00000036446	-1.93218	-0.95023	0.000157489	1.01296	0.0185821	0.937747
Prdm5	MGI:1918029	PR domain containing 5	70779	ENSMUSG00000029913	-1.92489	-0.944776	8.00161e-05	1.08512	0.117854	0.601725
Htr4	MGI:109246	5 hydroxytryptamine (serotonin) receptor 4	15562	ENSMUSG00000026322	-1.92442	-0.944425	8.06115e-07	1.13958	0.188507	0.248853
Trhr	MGI:98824	thyrotropin releasing hormone receptor	22045	ENSMUSG00000038760	-1.92205	-0.942646	3.43448e-07	-1.14775	-0.19881	0.120999
Bbs5	MGI:1919819	Bardet-Biedl syndrome 5 (human)	72569	ENSMUSG00000063145	-1.92138	-0.942141	1.77492e-11	-1.31836	-0.398747	0.00264118
Utp18	MGI:1923402	UTP18 small subunit processome component	217109	ENSMUSG00000054079	-1.91801	-0.939607	7.10543e-15	-1.1538	-0.206392	0.0779239
Cdhr3	MGI:1916014	cadherin-related family member 3	68764	ENSMUSG00000035860	-1.91787	-0.939504	0.00123929	1.18247	0.241799	0.267707
Slc16a4	MGI:2385183	solute carrier family 16 (monocarboxylic acid transporters), member 4	229699	ENSMUSG00000027896	-1.91378	-0.936425	6.00132e-05	-1.4139	-0.499676	0.0135363
Omd	MGI:1350918	osteomodulin	27047	ENSMUSG00000048368	-1.89478	-0.922034	0.00336423	1.26761	0.342112	0.26914
Triqk	MGI:3650048	triple QxxK/R motif containing	208820	ENSMUSG00000055963	-1.88821	-0.917023	1.35078e-11	1.05934	0.0831705	0.41873
Itga4	MGI:96603	integrin alpha 4	16401	ENSMUSG00000027009	-1.87197	-0.904555	0	-1.22159	-0.288762	0.0464925
Hmgn5	MGI:1355295	high-mobility group nucleosome binding domain 5	50887	ENSMUSG00000031245	-1.87148	-0.904177	1.56876e-06	-1.12395	-0.168577	0.307924
Arntl2	MGI:2684845	aryl hydrocarbon receptor nuclear translocator-like 2	272322	ENSMUSG00000040187	-1.86961	-0.902741	1.71036e-05	-1.1469	-0.197736	0.387779
Gpr101	MGI:2685211	G protein-coupled receptor 101	245424	ENSMUSG00000036357	-1.8683	-0.901725	1.25465e-08	1.1854	0.245369	0.00181583
Snhg10	MGI:1916684	small nucleolar RNA host gene 10	69434	null	-1.85489	-0.891337	0.000172897	1.41453	0.500324	0.0206341
Spata24	MGI:1918492	spermatogenesis associated 24	71242	ENSMUSG00000024352	-1.85489	-0.891337	0.000681024	1.11932	0.162628	0.548124
Vwc2l	MGI:2444069	von Willebrand factor C domain-containing protein 2-like	320460	ENSMUSG00000045648	-1.84799	-0.885954	1.7192e-11	-1.03926	-0.0555517	0.504397
Nat1	MGI:97279	N-acetyl transferase 1	17960	ENSMUSG00000025588	-1.83557	-0.87623	0.00497372	-1.4682	-0.554052	0.0358731
Ccne2	MGI:1329034	cyclin E2	12448	ENSMUSG00000028212	-1.82319	-0.866462	0.0022062	1.26405	0.338052	0.212473
Npy2r	MGI:108418	neuropeptide Y receptor Y2	18167	ENSMUSG00000028004	-1.82273	-0.866099	1.16534e-10	1.00813	0.0116784	0.933158
Frmd3	MGI:2442466	FERM domain containing 3	242506	ENSMUSG00000049122	-1.81947	-0.863519	9.38923e-05	-1.33277	-0.414429	0.0201782
Tnfrsf18	MGI:894675	tumor necrosis factor receptor superfamily, member 18	21936	ENSMUSG00000041954	-1.81742	-0.861893	0.000302693	-1.01624	-0.0232381	0.925625
Vipr2	MGI:107166	vasoactive intestinal peptide receptor 2	22355	ENSMUSG00000011171	-1.81625	-0.860963	1.34891e-05	1.12403	0.168682	0.119905
Mill2	MGI:2179989	MHC I like leukocyte 2	243864	ENSMUSG00000040987	-1.80337	-0.850695	0.00398379	1.39625	0.481554	0.106413
Mrpl3	MGI:2137204	mitochondrial ribosomal protein L3	94062	ENSMUSG00000032563	-1.79774	-0.846188	0	1.5587	0.640347	0
Ttc14	MGI:1914370	tetratricopeptide repeat domain 14	67120	ENSMUSG00000027677	-1.78709	-0.837615	0	-1.04975	-0.0700393	0.0267568
Col11a1	MGI:88446	collagen, type XI, alpha 1	12814	ENSMUSG00000027966	-1.78507	-0.835979	1.9732e-10	1.43242	0.518457	1.75364e-07
Plod2	MGI:1347007	procollagen lysine, 2-oxoglutarate 5-dioxygenase 2	26432	ENSMUSG00000032374	-1.77672	-0.829215	0.000386311	1.00573	0.00824017	0.96352
Bbof1	MGI:1920123	basal body orientation factor 1	72873	ENSMUSG00000057265	-1.76783	-0.821983	6.71698e-07	1.03892	0.0550782	0.756016
Frem3	MGI:2685641	Fras1 related extracellular matrix protein 3	333315	ENSMUSG00000042353	-1.76657	-0.820947	0.00282772	1.05053	0.0711112	0.597039
Lhx9	MGI:1316721	LIM homeobox protein 9	16876	ENSMUSG00000019230	-1.75566	-0.812014	0.000826967	1.32197	0.402688	9.40369e-08
1700029J07Rik	MGI:1916729	RIKEN cDNA 1700029J07 gene	69479	ENSMUSG00000071103	-1.75463	-0.811166	9.25042e-05	1.06309	0.0882703	0.65223
Tatdn3	MGI:1916222	TatD DNase domain containing 3	68972	ENSMUSG00000026632	-1.74945	-0.8069	3.98681e-13	1.50445	0.589238	3.69599e-08
Wnt2b	MGI:1261834	wingless-type MMTV integration site family, member 2B	22414	ENSMUSG00000027840	-1.74816	-0.805841	1.80967e-06	1.30771	0.387046	0.0154654
Mroh7	MGI:2685873	maestro heat-like repeat family member 7	381538	ENSMUSG00000047502	-1.74736	-0.80518	1.34773e-06	1.41319	0.49896	0.0081527
Dnase1	MGI:103157	deoxyribonuclease I	13419	ENSMUSG00000005980	-1.74612	-0.804152	0.000134403	-1.24112	-0.311642	0.116793
Adamts20	MGI:2660628	a disintegrin-like and metallopeptidase (reprolysin type) with thrombospondin type 1 motif, 20	223838	ENSMUSG00000022449	-1.73734	-0.796876	1.24345e-13	1.01221	0.0175083	0.870086
Amy1	MGI:88019	amylase 1, salivary	11722	ENSMUSG00000074264	-1.73137	-0.791917	2.52021e-14	1.06024	0.0843915	0.274575
Malt1	MGI:2445027	MALT1 paracaspase	240354	ENSMUSG00000032688	-1.72484	-0.786464	1.97839e-09	-1.14812	-0.199268	0.115143
Cep44	MGI:3525111	centrosomal protein 44	382010	ENSMUSG00000038215	-1.7243	-0.786008	1.05154e-05	-1.05503	-0.0772779	0.67246
9230110C19Rik	MGI:3045346	RIKEN cDNA 9230110C19 gene	234912	ENSMUSG00000053070	-1.7227	-0.784671	7.39007e-10	1.15185	0.203955	0.107626
Asprv1	MGI:1915105	aspartic peptidase, retroviral-like 1	67855	ENSMUSG00000033508	-1.71749	-0.780305	0.0238561	1.72204	0.784117	0.115064
Cmtm8	MGI:2447167	CKLF-like MARVEL transmembrane domain containing 8	70031	ENSMUSG00000041012	-1.71437	-0.77768	5.54318e-06	1.32774	0.408972	0.0212607
Zfp92	MGI:108094	zinc finger protein 92	22754	ENSMUSG00000031374	-1.70969	-0.773733	5.3435e-05	1.03458	0.0490384	0.623398
Rreb1	MGI:2443664	ras responsive element binding protein 1	68750	ENSMUSG00000039087	-1.69966	-0.76525	0	1.48458	0.570057	0
D130040H23Rik	MGI:2444324	RIKEN cDNA D130040H23 gene	211135	ENSMUSG00000079038	-1.69826	-0.764056	2.06621e-06	-1.37821	-0.462798	0.00371635
Gm14410	MGI:3709158	predicted gene 14410	100043403	ENSMUSG00000078870	-1.69555	-0.76175	0	1.02246	0.0320444	0.548412
Noxred1	MGI:1918525	NADP+ dependent oxidoreductase domain containing 1	71275	ENSMUSG00000072919	-1.69296	-0.759547	0.0256414	-1.06463	-0.0903523	0.795075
Cep70	MGI:1915371	centrosomal protein 70	68121	ENSMUSG00000056267	-1.69269	-0.75932	2.27229e-12	-1.36953	-0.45368	1.61354e-05
Zfp72	MGI:3033356	zinc finger protein 72	238722	ENSMUSG00000069184	-1.69228	-0.758971	1.08629e-05	-1.18666	-0.24691	0.153054
Cyp2j12	MGI:3717097	cytochrome P450, family 2, subfamily j, polypeptide 12	242546	ENSMUSG00000081225	-1.69157	-0.758363	0.00217784	1.13009	0.176434	0.296056
Dffb	MGI:1196287	DNA fragmentation factor, beta subunit	13368	ENSMUSG00000029027	-1.68909	-0.756242	1.3003e-06	1.11047	0.151174	0.415011
Tex40	MGI:1914327	testis expressed 40	67077	ENSMUSG00000050623	-1.68627	-0.753833	0.00068125	1.51539	0.599692	0.0917811
Trim12a	MGI:1923931	tripartite motif-containing 12A	76681	ENSMUSG00000066258	-1.68627	-0.753833	0.0163033	-1.48266	-0.568185	0.0422023
Zfp971	MGI:1261426	zinc finger protein 971	626848	ENSMUSG00000074519	-1.68495	-0.752708	1.82609e-12	-1.18749	-0.247912	0.00685521
Utp14b	MGI:2445092	UTP14B small subunit processome component	195434	ENSMUSG00000079470	-1.67992	-0.748396	9.09844e-09	1.241	0.311502	0.0149
Wdfy2	MGI:2442811	WD repeat and FYVE domain containing 2	268752	ENSMUSG00000014547	-1.67804	-0.746776	4.82561e-07	1.43294	0.518975	0.000753274
Rps6ka6	MGI:1914321	ribosomal protein S6 kinase polypeptide 6	67071	ENSMUSG00000025665	-1.67456	-0.74378	0.000111798	-1.03503	-0.0496662	0.663127
Lysmd3	MGI:1915906	LysM, putative peptidoglycan-binding, domain containing 3	80289	ENSMUSG00000035840	-1.67381	-0.743138	6.2431e-08	-1.20901	-0.27383	0.034246
Spag5	MGI:1927470	sperm associated antigen 5	54141	ENSMUSG00000002055	-1.67276	-0.74223	0	1.10619	0.1456	0.192818
Ccdc39	MGI:1289263	coiled-coil domain containing 39	51938	ENSMUSG00000027676	-1.67035	-0.740148	4.05918e-07	-1.05338	-0.0750206	0.599177
Cdr1	MGI:88359	cerebellar degeneration related antigen 1	631990	ENSMUSG00000090546	-1.66863	-0.73866	0	1.25157	0.323739	9.61737e-10
Zfp938	MGI:3621440	zinc finger protein 938	237411	ENSMUSG00000062931	-1.66735	-0.737556	1.11022e-16	-1.11748	-0.160248	0.0552714
Cul4b	MGI:1919834	cullin 4B	72584	ENSMUSG00000031095	-1.66624	-0.736598	0	1.03409	0.0483634	0.355997
Arl16	MGI:1917567	ADP-ribosylation factor-like 16	70317	ENSMUSG00000057594	-1.66406	-0.734709	3.33067e-16	1.09522	0.131216	0.127452
Ccser1	MGI:3045354	coiled-coil serine rich 1	232035	ENSMUSG00000039578	-1.66024	-0.731396	2.86333e-09	1.20347	0.2672	0.0210102
Snx11	MGI:1921729	sorting nexin 11	74479	ENSMUSG00000020876	-1.66006	-0.731236	0	1.45711	0.543109	4.27328e-09
Map3k19	MGI:1203481	mitogen-activated protein kinase kinase kinase 19	22625	ENSMUSG00000051590	-1.65927	-0.730552	7.89965e-08	1.26357	0.337509	0.0242569
Nsun7	MGI:1918168	NOL1/NOP2/Sun domain family, member 7	70918	ENSMUSG00000029206	-1.65715	-0.728704	0.000536361	1.09508	0.131039	0.489657
Ssbp1	MGI:1920040	single-stranded DNA binding protein 1	381760	ENSMUSG00000029911	-1.65378	-0.725768	8.15677e-06	-1.62025	-0.696212	2.26981e-06
Kcnmb2	MGI:1919663	potassium large conductance calcium-activated channel, subfamily M, beta member 2	72413	ENSMUSG00000037610	-1.65268	-0.72481	0.00358933	1.12016	0.163706	0.385475
Dpyd	MGI:2139667	dihydropyrimidine dehydrogenase	99586	ENSMUSG00000033308	-1.65251	-0.724657	2.51516e-05	-1.20483	-0.268832	0.0517963
Zfp229	MGI:2679295	zinc finger protein 229	381067	ENSMUSG00000061544	-1.65207	-0.724271	0.00151198	1.05111	0.0719192	0.646219
Kbtbd3	MGI:1916399	kelch repeat and BTB (POZ) domain containing 3	69149	ENSMUSG00000025893	-1.65107	-0.723403	7.87774e-08	-1.14685	-0.197679	0.0846924
Slc16a8	MGI:1929519	solute carrier family 16 (monocarboxylic acid transporters), member 8	57274	ENSMUSG00000032988	-1.64322	-0.71653	0.0163085	1.56549	0.646613	0.224161
Armc2	MGI:1916449	armadillo repeat containing 2	213402	ENSMUSG00000071324	-1.63667	-0.710765	8.74567e-08	1.5968	0.675183	5.50329e-05
Tmtc4	MGI:1921050	transmembrane and tetratricopeptide repeat containing 4	70551	ENSMUSG00000041594	-1.63667	-0.710765	1.57228e-09	1.04283	0.0605008	0.486535
Masp2	MGI:1330832	mannan-binding lectin serine peptidase 2	17175	ENSMUSG00000028979	-1.63593	-0.71011	0	-1.01986	-0.0283671	0.65823
Pdss1	MGI:1889278	prenyl (solanesyl) diphosphate synthase, subunit 1	56075	ENSMUSG00000026784	-1.63371	-0.708156	0.000417426	1.50013	0.585083	0.00122807
Sema3d	MGI:1860118	sema domain, immunoglobulin domain (Ig), short basic domain, secreted, (semaphorin) 3D	108151	ENSMUSG00000040254	-1.6328	-0.707345	8.43629e-09	-1.02799	-0.039824	0.711338
Exoc5	MGI:2145645	exocyst complex component 5	105504	ENSMUSG00000061244	-1.62896	-0.703952	0	1.36259	0.446351	0
Rwdd3	MGI:1920420	RWD domain containing 3	66568	ENSMUSG00000028133	-1.62501	-0.700452	0.00550638	1.02432	0.0346603	0.892684
Ndufa3	MGI:1913341	NADH dehydrogenase (ubiquinone) 1 alpha subcomplex, 3	66091	ENSMUSG00000035674	1.62543	0.700821	7.82152e-07	-1.21099	-0.276184	0.0798813
Abi3	MGI:1913860	ABI gene family, member 3	66610	ENSMUSG00000018381	1.62577	0.70112	0	1.17364	0.230984	0.00186272
8430408G22Rik	MGI:1918730	RIKEN cDNA 8430408G22 gene	213393	ENSMUSG00000048489	1.62586	0.701199	3.0172e-05	-1.05583	-0.0783796	0.760806
Flt4	MGI:95561	FMS-like tyrosine kinase 4	14257	ENSMUSG00000020357	1.62831	0.703374	2.04892e-05	-1.02244	-0.0320189	0.869558
Pglyrp1	MGI:1345092	peptidoglycan recognition protein 1	21946	ENSMUSG00000030413	1.62846	0.70351	2.28395e-12	-1.34043	-0.422696	0.000458817
Slc6a13	MGI:95629	solute carrier family 6 (neurotransmitter transporter, GABA), member 13	14412	ENSMUSG00000030108	1.63053	0.705337	2.13485e-12	-1.11964	-0.163031	0.187088
Rps11	MGI:1351329	ribosomal protein S11	27207	ENSMUSG00000003429	1.63121	0.705939	0	-1.56791	-0.648843	0
Slfn2	MGI:1313258	schlafen 2	20556	ENSMUSG00000072620	1.63205	0.706682	0.00892947	-1.5893	-0.668395	0.00738275
Bola2	MGI:1913412	bolA-like 2 (E. coli)	66162	ENSMUSG00000047721	1.63327	0.707761	1.09113e-12	-1.44015	-0.526223	3.46467e-07
Ccdc85b	MGI:2147607	coiled-coil domain containing 85B	240514	ENSMUSG00000095098	1.63335	0.707831	0	1.23444	0.303859	2.64353e-07
Lrp10	MGI:1929480	low-density lipoprotein receptor-related protein 10	65107	ENSMUSG00000022175	1.63382	0.708246	0	1.17901	0.237575	0.00388474
Adm	MGI:108058	adrenomedullin	11535	ENSMUSG00000030790	1.63637	0.7105	0.00462385	-1.08312	-0.115189	0.601019
Krtcap2	MGI:1913309	keratinocyte associated protein 2	66059	ENSMUSG00000042747	1.63722	0.711249	5.80647e-14	1.28431	0.360997	0.000225266
Csf2rb2	MGI:1339760	colony stimulating factor 2 receptor, beta 2, low-affinity (granulocyte-macrophage)	12984	ENSMUSG00000071714	1.63756	0.711548	0.000380898	1.02767	0.0393739	0.874001
Timm13	MGI:1353432	translocase of inner mitochondrial membrane 13	30055	ENSMUSG00000020219	1.64036	0.714012	0	1.28103	0.357302	0.000478358
Ccdc189	MGI:2685012	coiled-coil domain containing 189	233899	ENSMUSG00000057176	1.64223	0.715652	0.000413959	1.14802	0.199154	0.406163
Tnnc1	MGI:98779	troponin C, cardiac/slow skeletal	21924	ENSMUSG00000091898	1.64343	0.716709	0.0016142	-1.11675	-0.1593	0.693615
Spi1	MGI:98282	spleen focus forming virus (SFFV) proviral integration oncogene	20375	ENSMUSG00000002111	1.64375	0.71699	7.30201e-05	-1.0054	-0.00777494	0.97603
Gstm1	MGI:95860	glutathione S-transferase, mu 1	14862	ENSMUSG00000058135	1.64709	0.719922	0	-1.44131	-0.527378	0
Ltbr	MGI:104875	lymphotoxin B receptor	17000	ENSMUSG00000030339	1.64809	0.720792	3.61515e-10	1.09383	0.129384	0.305051
Tinagl1	MGI:2137617	tubulointerstitial nephritis antigen-like 1	94242	ENSMUSG00000028776	1.64969	0.722195	1.39065e-07	-1.03147	-0.0446965	0.79949
Pygl	MGI:97829	liver glycogen phosphorylase	110095	ENSMUSG00000021069	1.65081	0.72317	0.00016114	-1.30659	-0.385808	0.0194087
Lars2	MGI:2142973	leucyl-tRNA synthetase, mitochondrial	102436	ENSMUSG00000035202	1.6521	0.7243	0	-1.16115	-0.215559	1.81344e-12
Borcs5	MGI:1915024	BLOC-1 related complex subunit 5	67774	ENSMUSG00000042992	1.65323	0.725289	0	-1.24087	-0.311353	4.77575e-05
Dohh	MGI:1915964	deoxyhypusine hydroxylase/monooxygenase	102115	ENSMUSG00000078440	1.65412	0.726065	0	1.34963	0.432564	4.5203e-09
Mrpl57	MGI:1915090	mitochondrial ribosomal protein L57	67840	ENSMUSG00000021967	1.65897	0.730284	1.52337e-11	-1.4038	-0.489334	2.94977e-06
Tmem205	MGI:3045495	transmembrane protein 205	235043	ENSMUSG00000040883	1.65908	0.730384	4.21885e-14	-1.18811	-0.248673	0.0222606
Bmf	MGI:2176433	BCL2 modifying factor	171543	ENSMUSG00000040093	1.66012	0.731284	6.60279e-06	-1.2406	-0.31104	0.0749877
Cotl1	MGI:1919292	coactosin-like 1 (Dictyostelium)	72042	ENSMUSG00000031827	1.66419	0.734817	0	1.33593	0.417845	1.11022e-16
Hcfc1r1	MGI:2663619	host cell factor C1 regulator 1 (XPO1-dependent)	353502	ENSMUSG00000023904	1.66627	0.736623	0	-1.18515	-0.245066	0.000732965
Hist1h2be	MGI:2448380	histone cluster 1, H2be	319179	ENSMUSG00000047246	1.66657	0.736879	1.21145e-06	-1.4455	-0.53157	0.00116494
Mbd3	MGI:1333812	methyl-CpG binding domain protein 3	17192	ENSMUSG00000035478	1.66659	0.736903	0	1.10313	0.141605	0.0142559
Rpl29	MGI:99687	ribosomal protein L29	19944	ENSMUSG00000048758	1.66695	0.737215	8.39329e-14	1.01296	0.0185821	0.896948
Hic1	MGI:1338010	hypermethylated in cancer 1	15248	ENSMUSG00000043099	1.66711	0.737347	2.41338e-07	1.16443	0.219618	0.235356
Pecr	MGI:2148199	peroxisomal trans-2-enoyl-CoA reductase	111175	ENSMUSG00000026189	1.66711	0.737347	0.00981867	-1.20981	-0.274777	0.34597
Slc10a4	MGI:3606480	solute carrier family 10 (sodium/bile acid cotransporter family), member 4	231290	ENSMUSG00000029219	1.66789	0.73802	0.0192129	-1.1107	-0.151466	0.266943
Tmem176a	MGI:1913308	transmembrane protein 176A	66058	ENSMUSG00000023367	1.66837	0.738441	1.11022e-15	-1.47076	-0.556565	2.06357e-09
Igsf21	MGI:2681842	immunoglobulin superfamily, member 21	230868	ENSMUSG00000040972	1.66901	0.738993	0	1.60123	0.679182	1.79856e-14
Plpp2	MGI:1354945	phospholipid phosphatase 2	50784	ENSMUSG00000052151	1.67037	0.740168	0.00118163	-1.24215	-0.312845	0.0329868
Ppp1r35	MGI:1922853	protein phosphatase 1, regulatory subunit 35	69871	ENSMUSG00000029725	1.67125	0.740931	1.55663e-05	1.48388	0.569378	0.00201323
Emilin1	MGI:1926189	elastin microfibril interfacer 1	100952	ENSMUSG00000029163	1.67311	0.742535	0.0015039	1.55646	0.638266	0.0654674
Impa2	MGI:2149728	inositol (myo)-1(or 4)-monophosphatase 2	114663	ENSMUSG00000024525	1.67443	0.743666	0.00286972	1.31342	0.393327	0.100883
4930539J05Rik	MGI:1922477	RIKEN cDNA 4930539J05 gene	319587	ENSMUSG00000097032	1.67616	0.745156	0.0496982	1.01757	0.025125	0.95205
Alyref2	MGI:1913144	Aly/REF export factor 2	56009	ENSMUSG00000060244	1.67955	0.748074	0.032117	-1.41192	-0.497654	0.0671846
Cfap52	MGI:1919110	cilia and flagella associated protein 52	71860	ENSMUSG00000020904	1.67955	0.748074	0.032117	-1.07032	-0.0980466	0.736931
Npc2	MGI:1915213	Niemann-Pick type C2	67963	ENSMUSG00000021242	1.67989	0.748363	0	-1.40444	-0.489998	0
Mafb	MGI:104555	v-maf musculoaponeurotic fibrosarcoma oncogene family, protein B (avian)	16658	ENSMUSG00000074622	1.68026	0.748688	8.88178e-16	1.07627	0.106045	0.461751
Sardh	MGI:2183102	sarcosine dehydrogenase	192166	ENSMUSG00000009614	1.6836	0.751546	5.23433e-08	-1.16753	-0.223456	0.130791
Gna15	MGI:95770	guanine nucleotide binding protein, alpha 15	14676	ENSMUSG00000034792	1.68473	0.752519	0.000330633	-1.24292	-0.31373	0.237711
Klf2	MGI:1342772	Kruppel-like factor 2 (lung)	16598	ENSMUSG00000055148	1.68473	0.752519	3.83287e-07	1.4688	0.554635	0.00432344
Lyl1	MGI:96891	lymphoblastomic leukemia 1	17095	ENSMUSG00000034041	1.68766	0.755026	0.000419217	1.56549	0.646613	0.0352589
Tap2	MGI:98484	transporter 2, ATP-binding cassette, sub-family B (MDR/TAP)	21355	ENSMUSG00000024339	1.69058	0.757519	7.65647e-08	1.00892	0.0128175	0.933591
Pex16	MGI:1338829	peroxisomal biogenesis factor 16	18633	ENSMUSG00000027222	1.69287	0.759468	0	1.12731	0.172889	0.0748075
Plcg2	MGI:97616	phospholipase C, gamma 2	234779	ENSMUSG00000034330	1.69651	0.762573	2.80772e-07	-1.42251	-0.508437	0.00288318
Hcar1	MGI:2441671	hydrocarboxylic acid receptor 1	243270	ENSMUSG00000049241	1.69821	0.764015	0.000856338	1.48526	0.570713	0.0434095
Nt5c1a	MGI:2155700	5'-nucleotidase, cytosolic IA	230718	ENSMUSG00000054958	1.69821	0.764015	0.000856338	1.12069	0.164389	0.495465
Smox	MGI:2445356	spermine oxidase	228608	ENSMUSG00000027333	1.70002	0.765551	0	1.03706	0.0524955	0.397626
Jak3	MGI:99928	Janus kinase 3	16453	ENSMUSG00000031805	1.70153	0.766836	1.76658e-07	1.39088	0.475995	0.00751613
Fblim1	MGI:1921452	filamin binding LIM protein 1	74202	ENSMUSG00000006219	1.70194	0.767182	0.000489684	-1.47637	-0.562059	0.0245032
Csf3r	MGI:1339755	colony stimulating factor 3 receptor (granulocyte)	12986	ENSMUSG00000028859	1.70209	0.767304	1.9873e-14	-1.23945	-0.309705	0.0141324
Ifitm10	MGI:2444776	interferon induced transmembrane protein 10	320802	ENSMUSG00000045777	1.70506	0.769825	7.6716e-09	1.20984	0.274819	0.0410921
Ramp1	MGI:1858418	receptor (calcitonin) activity modifying protein 1	51801	ENSMUSG00000034353	1.70671	0.77122	0	-1.14546	-0.195925	0.00226471
Rdm1	MGI:1913849	RAD52 motif 1	66599	ENSMUSG00000010362	1.71098	0.774822	3.02397e-06	-1.16711	-0.222938	0.118313
Psmb3	MGI:1347014	proteasome (prosome, macropain) subunit, beta type 3	26446	ENSMUSG00000069744	1.71415	0.777491	2.76828e-07	1.08541	0.118234	0.431136
Lmcd1	MGI:1353635	LIM and cysteine-rich domains 1	30937	ENSMUSG00000057604	1.71596	0.779017	1.75369e-08	-1.40053	-0.485972	0.0116483
Apobec1	MGI:103298	apolipoprotein B mRNA editing enzyme, catalytic polypeptide 1	11810	ENSMUSG00000040613	1.71949	0.781982	0.000849191	-1.30864	-0.388064	0.0986031
Rnd2	MGI:1338755	Rho family GTPase 2	11858	ENSMUSG00000001313	1.72035	0.7827	0	-1.05253	-0.0738641	0.282427
Ccdc94	MGI:1920136	coiled-coil domain containing 94	72886	ENSMUSG00000003208	1.72297	0.784894	1.11773e-05	1.05002	0.070421	0.742995
Fbln1	MGI:95487	fibulin 1	14114	ENSMUSG00000006369	1.72563	0.787127	1.46043e-11	1.20451	0.268447	0.0503482
Cmklr1	MGI:109603	chemokine-like receptor 1	14747	ENSMUSG00000042190	1.72594	0.787379	1.36734e-07	-1.21303	-0.278619	0.190392
Sash3	MGI:1921381	SAM and SH3 domain containing 3	74131	ENSMUSG00000031101	1.72686	0.788154	5.04539e-07	-1.29207	-0.369688	0.09596
Pex11g	MGI:1920905	peroxisomal biogenesis factor 11 gamma	69129	ENSMUSG00000069633	1.72985	0.79065	0.0318761	-1.5893	-0.668395	0.121921
Eif4ebp1	MGI:103267	eukaryotic translation initiation factor 4E binding protein 1	13685	ENSMUSG00000031490	1.73287	0.793161	3.85698e-05	-1.1403	-0.189411	0.493382
Uap1l1	MGI:2443318	UDP-N-acteylglucosamine pyrophosphorylase 1-like 1	227620	ENSMUSG00000026956	1.73421	0.794278	2.33147e-15	1.04156	0.0587392	0.635004
Adora2a	MGI:99402	adenosine A2a receptor	11540	ENSMUSG00000020178	1.73574	0.795551	0	1.07627	0.106045	0.243513
Loxl1	MGI:106096	lysyl oxidase-like 1	16949	ENSMUSG00000032334	1.7358	0.795598	0.00014632	1.23598	0.305654	0.197856
Rilpl2	MGI:1933112	Rab interacting lysosomal protein-like 2	80291	ENSMUSG00000029401	1.73588	0.795668	1.07362e-08	1.27196	0.347053	0.0794095
Nagpa	MGI:1351598	N-acetylglucosamine-1-phosphodiester alpha-N-acetylglucosaminidase	27426	ENSMUSG00000023143	1.73605	0.795806	2.81896e-11	1.26776	0.342279	0.0186431
Wfikkn2	MGI:2669209	WAP, follistatin/kazal, immunoglobulin, kunitz and netrin domain containing 2	278507	ENSMUSG00000044177	1.73864	0.797962	0.000124642	-1.01286	-0.0184371	0.935541
Cox6a1	MGI:103099	cytochrome c oxidase subunit VIa polypeptide 1	12861	ENSMUSG00000041697	1.73926	0.798473	0	1.09472	0.130562	8.68346e-05
Cbr1	MGI:88284	carbonyl reductase 1	12408	ENSMUSG00000051483	1.73979	0.79891	0	-1.37443	-0.458837	4.18304e-09
Sf3b5	MGI:1913375	splicing factor 3b, subunit 5	66125	ENSMUSG00000078348	1.74063	0.799607	0	1.43816	0.524224	2.46824e-08
Sfrp4	MGI:892010	secreted frizzled-related protein 4	20379	ENSMUSG00000021319	1.74175	0.800541	0.004594	-1.54855	-0.630921	0.025612
Ndufaf3	MGI:1913956	NADH dehydrogenase (ubiquinone) 1 alpha subcomplex, assembly factor 3	66706	ENSMUSG00000070283	1.74225	0.800949	2.66454e-15	-1.28708	-0.364097	0.00138282
Grn	MGI:95832	granulin	14824	ENSMUSG00000034708	1.74309	0.801649	0	-1.21522	-0.281215	8.15552e-07
Gdf11	MGI:1338027	growth differentiation factor 11	14561	ENSMUSG00000025352	1.74314	0.801686	2.37553e-11	1.11283	0.154228	0.15148
Wdr83os	MGI:3041257	WD repeat domain 83 opposite strand	414077	ENSMUSG00000059355	1.74449	0.802803	0	-1.1421	-0.191694	0.0550313
Tmsb10	MGI:109146	thymosin, beta 10	19240	ENSMUSG00000079523	1.74839	0.806031	0	-1.1456	-0.196103	0.00103221
Ftl1	MGI:95589	ferritin light polypeptide 1	14325	ENSMUSG00000050708	1.74985	0.807229	0	-1.1339	-0.181296	4.97791e-12
Mfng	MGI:1095404	MFNG O-fucosylpeptide 3-beta-N-acetylglucosaminyltransferase	17305	ENSMUSG00000018169	1.7502	0.807517	1.23065e-06	1.18629	0.24646	0.21552
Capg	MGI:1098259	capping protein (actin filament), gelsolin-like	12332	ENSMUSG00000056737	1.75146	0.808562	3.2304e-05	-1.38803	-0.473041	0.0280497
Mrpl14	MGI:1333864	mitochondrial ribosomal protein L14	68463	ENSMUSG00000023939	1.75366	0.810371	5.17972e-08	1.01814	0.0259348	0.876888
Gp1bb	MGI:107852	glycoprotein Ib, beta polypeptide	14724	ENSMUSG00000050761	1.75369	0.810396	6.31606e-12	1.46642	0.552301	0.0137131
Grrp1	MGI:1919940	glycine/arginine rich protein 1	72690	ENSMUSG00000050105	1.75419	0.810809	0.00089851	1.30154	0.38022	0.176724
Lrp5	MGI:1278315	low density lipoprotein receptor-related protein 5	16973	ENSMUSG00000024913	1.75419	0.810809	0	1.09584	0.13204	0.228595
Tagln2	MGI:1312985	transgelin 2	21346	ENSMUSG00000026547	1.76127	0.816612	2.66431e-12	-1.43312	-0.519161	7.39929e-05
Acer2	MGI:1920932	alkaline ceramidase 2	230379	ENSMUSG00000038007	1.76387	0.818741	0	-1.42616	-0.512139	8.98419e-11
Tomm6	MGI:1913369	translocase of outer mitochondrial membrane 6 homolog (yeast)	66119	ENSMUSG00000033475	1.76706	0.821355	0	-1.46518	-0.55108	0
Aprt	MGI:88061	adenine phosphoribosyl transferase	11821	ENSMUSG00000006589	1.77277	0.826002	0	1.11573	0.157982	0.145976
Ebi3	MGI:1354171	Epstein-Barr virus induced gene 3	50498	ENSMUSG00000003206	1.7735	0.8266	0.0112474	-1.02478	-0.0353109	0.922182
Cmtm7	MGI:2447166	CKLF-like MARVEL transmembrane domain containing 7	102545	ENSMUSG00000032436	1.77482	0.827674	3.96079e-05	-1.50833	-0.592953	0.00641891
Rpl8	MGI:1350927	ribosomal protein L8	26961	ENSMUSG00000003970	1.77848	0.830646	0	-1.39489	-0.480156	0
Rassf7	MGI:1914235	Ras association (RalGDS/AF-6) domain family (N-terminal) member 7	66985	ENSMUSG00000038618	1.77908	0.831129	0.00947539	1.61441	0.691007	0.00625751
Apod	MGI:88056	apolipoprotein D	11815	ENSMUSG00000022548	1.78491	0.835855	0	-1.25532	-0.328057	0
Ly6c1	MGI:96882	lymphocyte antigen 6 complex, locus C1	17067	ENSMUSG00000079018	1.79026	0.840171	0	-1.48031	-0.565895	8.07132e-14
Rabac1	MGI:1201692	Rab acceptor 1 (prenylated)	14470	ENSMUSG00000003380	1.79141	0.841096	0	-1.05237	-0.073639	0.139125
Tmem14c	MGI:1913404	transmembrane protein 14C	66154	ENSMUSG00000021361	1.79266	0.8421	7.10543e-15	-1.17962	-0.238321	0.0362948
Gpx4	MGI:104767	glutathione peroxidase 4	625249	ENSMUSG00000075706	1.79283	0.842241	0	-1.24652	-0.317911	3.33067e-16
Ctsh	MGI:107285	cathepsin H	13036	ENSMUSG00000032359	1.79591	0.844715	7.30749e-13	-1.53286	-0.616224	1.36867e-06
Aip	MGI:109622	aryl-hydrocarbon receptor-interacting protein	11632	ENSMUSG00000024847	1.80535	0.852276	0	1.0696	0.0970678	0.0301549
Mt1	MGI:97171	metallothionein 1	17748	ENSMUSG00000031765	1.80613	0.852903	0	-1.03683	-0.0521847	0.127982
Syngr2	MGI:1328324	synaptogyrin 2	20973	ENSMUSG00000048277	1.81097	0.856762	1.11022e-16	-1.24162	-0.312227	0.00307146
Aldh2	MGI:99600	aldehyde dehydrogenase 2, mitochondrial	11669	ENSMUSG00000029455	1.81315	0.858495	0	1.02748	0.0391139	0.516819
Lamtor4	MGI:1913346	late endosomal/lysosomal adaptor, MAPK and MTOR activator 4	66096	ENSMUSG00000050552	1.81929	0.863374	0	-1.39971	-0.485123	1.92509e-09
Slc15a3	MGI:1929691	solute carrier family 15, member 3	65221	ENSMUSG00000024737	1.82117	0.864868	2.27588e-05	-1.52818	-0.611812	0.015193
Ptgds	MGI:99261	prostaglandin D2 synthase (brain)	19215	ENSMUSG00000015090	1.82137	0.865024	0	-1.37866	-0.463266	0
Irf8	MGI:96395	interferon regulatory factor 8	15900	ENSMUSG00000041515	1.82494	0.867851	1.70408e-12	-1.42199	-0.50791	0.0010631
Lsp1	MGI:96832	lymphocyte specific 1	16985	ENSMUSG00000018819	1.82853	0.870687	3.88945e-08	-1.23811	-0.308142	0.114131
Gm694	MGI:2685540	predicted gene 694	277744	ENSMUSG00000070637	1.83198	0.873405	2.14104e-07	-1.46559	-0.551486	0.00858223
Tmem37	MGI:2157899	transmembrane protein 37	170706	ENSMUSG00000050777	1.83299	0.874198	0.000225607	-1.05338	-0.0750206	0.814171
Steap3	MGI:1915678	STEAP family member 3	68428	ENSMUSG00000026389	1.83559	0.876241	8.90779e-11	1.40438	0.489934	0.00605942
Gsdmd	MGI:1916396	gasdermin D	69146	ENSMUSG00000022575	1.84377	0.88266	0.00132761	-1.28697	-0.363982	0.26547
Ptrh1	MGI:1913779	peptidyl-tRNA hydrolase 1 homolog	329384	ENSMUSG00000053746	1.84567	0.884148	0.000281689	-1.34289	-0.425337	0.221175
C4b	MGI:88228	complement component 4B (Chido blood group)	12268	ENSMUSG00000073418	1.85027	0.887732	0	-1.39392	-0.479152	3.55271e-15
Snhg8	MGI:1917145	small nucleolar RNA host gene 8	69895	ENSMUSG00000104960	1.85077	0.888129	4.79386e-07	-1.05894	-0.0826166	0.689742
Ncf4	MGI:109186	neutrophil cytosolic factor 4	17972	ENSMUSG00000071715	1.85259	0.889546	0.0163063	-1.70796	-0.772276	0.0850758
Ip6k3	MGI:3045325	inositol hexaphosphate kinase 3	271424	ENSMUSG00000024210	1.85455	0.891072	0.000577202	1.17562	0.233424	0.373643
Lcat	MGI:96755	lecithin cholesterol acyltransferase	16816	ENSMUSG00000035237	1.85643	0.89253	0	-1.29867	-0.377038	6.69047e-05
Rab3il1	MGI:1922010	RAB3A interacting protein (rabin3)-like 1	74760	ENSMUSG00000024663	1.86792	0.901431	3.21965e-14	-1.33885	-0.420998	0.00166849
Gpx1	MGI:104887	glutathione peroxidase 1	14775	ENSMUSG00000063856	1.87358	0.905801	0	-1.16861	-0.224789	0.00505663
Slc52a3	MGI:1916948	solute carrier protein family 52, member 3	69698	ENSMUSG00000027463	1.87939	0.910267	2.94781e-06	1.37432	0.458717	0.0693368
Hexa	MGI:96073	hexosaminidase A	15211	ENSMUSG00000025232	1.8897	0.918157	0	-1.3843	-0.46916	0
Fxyd1	MGI:1889273	FXYD domain-containing ion transport regulator 1	56188	ENSMUSG00000036570	1.89284	0.920556	0	1.40603	0.491623	0.000197828
1700020L24Rik	MGI:1913580	RIKEN cDNA 1700020L24 gene	66330	ENSMUSG00000035085	1.90038	0.926287	0.00856243	1.5307	0.614192	0.141867
B3gnt3	MGI:2152535	UDP-GlcNAc:betaGal beta-1,3-N-acetylglucosaminyltransferase 3	72297	ENSMUSG00000031803	1.90349	0.928646	0.00606054	-1.0685	-0.0955889	0.818717
Rplp0	MGI:1927636	ribosomal protein, large, P0	11837	ENSMUSG00000067274	1.90494	0.929743	0	-1.27471	-0.350164	4.76896e-12
Cd63	MGI:99529	CD63 antigen	12512	ENSMUSG00000025351	1.90538	0.93008	0	-1.61455	-0.691132	0
Tspo	MGI:88222	translocator protein	12257	ENSMUSG00000041736	1.90735	0.931569	7.77262e-11	1.26283	0.336658	0.0635359
Fam110a	MGI:1921097	family with sequence similarity 110, member A	73847	ENSMUSG00000027459	1.90792	0.931998	3.30136e-05	-1.04527	-0.06388	0.772596
Igfbp7	MGI:1352480	insulin-like growth factor binding protein 7	29817	ENSMUSG00000036256	1.911	0.934324	0	-1.15168	-0.203743	0.0594981
Ppcs	MGI:1915237	phosphopantothenoylcysteine synthetase	106564	ENSMUSG00000028636	1.91909	0.940419	2.57528e-10	-1.52326	-0.607165	6.85862e-06
Itgb5	MGI:96614	integrin beta 5	16419	ENSMUSG00000022817	1.92258	0.943045	0	-1.16372	-0.218741	3.04062e-05
Lag3	MGI:106588	lymphocyte-activation gene 3	16768	ENSMUSG00000030124	1.92379	0.943949	1.11022e-16	-1.01946	-0.0278108	0.859675
Gpx3	MGI:105102	glutathione peroxidase 3	14778	ENSMUSG00000018339	1.92531	0.945091	0	-1.02515	-0.0358316	0.423517
Gpsm3	MGI:2146785	G-protein signalling modulator 3 (AGS3-like, C. elegans)	106512	ENSMUSG00000034786	1.92588	0.94552	9.37247e-06	-1.02566	-0.0365594	0.879
C1qc	MGI:88225	complement component 1, q subcomponent, C chain	12262	ENSMUSG00000036896	1.93126	0.949542	0	-1.45502	-0.541041	0
Fcer1g	MGI:95496	Fc receptor, IgE, high affinity I, gamma polypeptide	14127	ENSMUSG00000058715	1.93732	0.954063	0	-1.60914	-0.686286	3.29305e-09
Rplp1	MGI:1927099	ribosomal protein, large, P1	56040	ENSMUSG00000007892	1.94061	0.956512	0	-1.00247	-0.00356503	0.906739
Ly6g6e	MGI:1917524	lymphocyte antigen 6 complex, locus G6E	70274	ENSMUSG00000013766	1.94081	0.95666	0.000133594	-1.43794	-0.524005	0.214027
Rasal3	MGI:2444128	RAS protein activator like 3	320484	ENSMUSG00000052142	1.94081	0.95666	4.52685e-07	-1.0585	-0.0820274	0.727252
Tmem256	MGI:1916436	transmembrane protein 256	69186	ENSMUSG00000070394	1.94371	0.958812	0	-1.52213	-0.606089	5.11577e-08
Stab1	MGI:2178742	stabilin 1	192187	ENSMUSG00000042286	1.94856	0.962408	0	-1.01842	-0.0263293	0.819967
1110008P14Rik	MGI:1920987	RIKEN cDNA 1110008P14 gene	73737	ENSMUSG00000039195	1.95233	0.965197	0	-1.04669	-0.0658277	0.420542
Rps9	MGI:1924096	ribosomal protein S9	76846	ENSMUSG00000006333	1.95387	0.966335	0	-1.33419	-0.415961	2.05946e-13
Tmem223	MGI:1914086	transmembrane protein 223	66836	null	1.96146	0.971927	9.98536e-05	-1.33563	-0.417517	0.100561
Slc11a1	MGI:1345275	solute carrier family 11 (proton-coupled divalent metal ion transporters), member 1	18173	ENSMUSG00000026177	1.96448	0.974148	2.56173e-07	-1.38555	-0.470456	0.0686766
Dcxr	MGI:1915130	dicarbonyl L-xylulose reductase	67880	ENSMUSG00000039450	1.97316	0.980507	8.92767e-06	-1.19009	-0.251073	0.265302
Mettl11b	MGI:2685053	methyltransferase like 11B	240879	ENSMUSG00000040113	1.983	0.987687	0.00554449	-1.59695	-0.675315	0.309959
Laptm5	MGI:108046	lysosomal-associated protein transmembrane 5	16792	ENSMUSG00000028581	1.98765	0.991062	0	-1.26029	-0.333759	2.60595e-10
Lst1	MGI:1096324	leukocyte specific transcript 1	16988	ENSMUSG00000073412	1.98933	0.992284	0.000235419	-1.50554	-0.590279	0.10829
Pld4	MGI:2144765	phospholipase D family, member 4	104759	ENSMUSG00000052160	1.99489	0.996309	0	-1.25105	-0.323144	0.00534636
Psmb8	MGI:1346527	proteasome (prosome, macropain) subunit, beta type 8 (large multifunctional peptidase 7)	16913	ENSMUSG00000024338	2.00053	1.00038	2.21288e-06	-1.56893	-0.64978	0.00943561
Btk	MGI:88216	Bruton agammaglobulinemia tyrosine kinase	12229	ENSMUSG00000031264	2.01013	1.00729	0.000125387	-1.24292	-0.31373	0.237711
Pctp	MGI:107375	phosphatidylcholine transfer protein	18559	ENSMUSG00000020553	2.01359	1.00977	0.000174199	-1.59695	-0.675315	0.012883
Lsmem2	MGI:3612240	leucine-rich single-pass membrane protein 2	434436	ENSMUSG00000103409	2.01546	1.01111	0.0320888	-1.16141	-0.215883	0.795588
Itgb2	MGI:96611	integrin beta 2	16414	ENSMUSG00000000290	2.02107	1.01512	0	-1.4843	-0.56978	3.94105e-06
Vwf	MGI:98941	Von Willebrand factor	22371	ENSMUSG00000001930	2.02194	1.01574	0	-1.12096	-0.164729	0.0772923
Casp7	MGI:109383	caspase 7	12369	ENSMUSG00000025076	2.0234	1.01678	4.09245e-05	-1.35103	-0.434063	0.121779
Pycard	MGI:1931465	PYD and CARD domain containing	66824	ENSMUSG00000030793	2.03548	1.02537	4.44101e-08	-1.50707	-0.59175	0.00450582
Arpc1b	MGI:1343142	actin related protein 2/3 complex, subunit 1B	11867	ENSMUSG00000029622	2.05563	1.03958	0	-1.12102	-0.164809	0.224967
Tgif1	MGI:1194497	TGFB-induced factor homeobox 1	21815	ENSMUSG00000047407	2.0647	1.04593	2.22419e-05	-1.37434	-0.45874	0.0691355
Gpr139	MGI:2685341	G protein-coupled receptor 139	209776	ENSMUSG00000066197	2.0702	1.04977	0.0161133	-1.08132	-0.11279	0.679475
Cd37	MGI:88330	CD37 antigen	12493	ENSMUSG00000030798	2.0726	1.05144	2.11483e-08	-1.38415	-0.469002	0.0400363
Snhg3	MGI:2684817	small nucleolar RNA host gene 3	399101	ENSMUSG00000085241	2.07945	1.0562	0.000928004	-1.48181	-0.567356	0.0242504
Cyba	MGI:1316658	cytochrome b-245, alpha polypeptide	13057	ENSMUSG00000006519	2.08062	1.05701	1.01562e-11	-1.28545	-0.362273	0.064509
Mt3	MGI:97173	metallothionein 3	17751	ENSMUSG00000031760	2.08238	1.05823	0	-1.32393	-0.404831	4.10783e-15
Cd68	MGI:88342	CD68 antigen	12514	ENSMUSG00000018774	2.09413	1.06635	0	-1.42943	-0.515443	1.44609e-07
Crybb1	MGI:104992	crystallin, beta B1	12960	ENSMUSG00000029343	2.10255	1.07214	0.000484721	-1.52436	-0.608201	0.201306
Ifitm3	MGI:1913391	interferon induced transmembrane protein 3	66141	ENSMUSG00000025492	2.11499	1.08065	0	-1.54558	-0.628144	9.35028e-08
Tfap2d	MGI:2153466	transcription factor AP-2, delta	226896	ENSMUSG00000042596	2.15645	1.10866	0.0467377	1.06192	0.0866796	0.729206
Dpm3	MGI:1915813	dolichyl-phosphate mannosyltransferase polypeptide 3	68563	ENSMUSG00000042737	2.167	1.1157	1.33227e-14	-1.00072	-0.00103226	0.995103
Tnfaip2	MGI:104960	tumor necrosis factor, alpha-induced protein 2	21928	ENSMUSG00000021281	2.16724	1.11586	2.33638e-10	-1.06373	-0.089126	0.65878
Rps28	MGI:1859516	ribosomal protein S28	54127	ENSMUSG00000067288	2.17287	1.1196	5.39317e-06	-1.03634	-0.0514963	0.843403
Pdzk1ip1	MGI:1914432	PDZK1 interacting protein 1	67182	ENSMUSG00000028716	2.18342	1.12659	0.00687601	-1.3634	-0.447209	0.273615
Bcl3	MGI:88140	B cell leukemia/lymphoma 3	12051	ENSMUSG00000053175	2.19958	1.13723	0.00018197	-1.01155	-0.0165743	0.965194
Tmem106a	MGI:1922056	transmembrane protein 106A	217203	ENSMUSG00000034947	2.20074	1.13799	3.09224e-07	-1.14708	-0.197961	0.384269
Gypc	MGI:1098566	glycophorin C	71683	ENSMUSG00000090523	2.20308	1.13952	3.09132e-05	-1.53809	-0.62114	0.0466897
Slc16a3	MGI:1933438	solute carrier family 16 (monocarboxylic acid transporters), member 3	80879	ENSMUSG00000025161	2.20398	1.14011	1.40397e-07	1.00901	0.0129356	0.957974
Tsacc	MGI:1924177	TSSK6 activating co-chaperone	76927	ENSMUSG00000010538	2.2394	1.16311	0.000344043	-1.31627	-0.396455	0.271996
Gpx6	MGI:1922762	glutathione peroxidase 6	75512	ENSMUSG00000004341	2.28332	1.19113	0.00289504	-1.16141	-0.215883	0.832479
Tnfrsf14	MGI:2675303	tumor necrosis factor receptor superfamily, member 14 (herpesvirus entry mediator)	230979	ENSMUSG00000042333	2.28739	1.1937	0.00672536	-1.16141	-0.215883	0.72576
B3gnt8	MGI:2385269	UDP-GlcNAc:betaGal beta-1,3-N-acetylglucosaminyltransferase 8	232984	ENSMUSG00000059479	2.31049	1.2082	0.000757153	-1.59695	-0.675315	0.151041
Tgfb1	MGI:98725	transforming growth factor, beta 1	21803	ENSMUSG00000002603	2.3321	1.22163	1.11022e-16	1.11649	0.158965	0.428665
Il21r	MGI:1890475	interleukin 21 receptor	60504	ENSMUSG00000030745	2.34839	1.23167	1.04074e-07	-1.13441	-0.181936	0.561271
Agpat2	MGI:1914762	1-acylglycerol-3-phosphate O-acyltransferase 2 (lysophosphatidic acid acyltransferase, beta)	67512	ENSMUSG00000026922	2.3567	1.23677	1.53234e-08	-1.48718	-0.572577	0.00680555
Tmem212	MGI:2685410	transmembrane protein 212	208613	ENSMUSG00000043164	2.39747	1.26151	0.00140613	-1.20608	-0.270331	0.334903
Grtp1	MGI:1914040	GH regulated TBC protein 1	66790	ENSMUSG00000038515	2.40048	1.26332	0.000719842	-1.04527	-0.06388	0.82946
Sfrp2	MGI:108078	secreted frizzled-related protein 2	20319	ENSMUSG00000027996	2.40048	1.26332	0.000719842	1.62074	0.696654	0.00102415
Irx3	MGI:1197522	Iroquois related homeobox 3	16373	ENSMUSG00000031734	2.42602	1.27859	0.0259556	1.47298	0.558741	0.000598707
Olfr1344	MGI:3031178	olfactory receptor 1344	257882	ENSMUSG00000090824	2.42602	1.27859	0.0259556	1.37763	0.462189	0.325397
Cdc42ep5	MGI:1929745	CDC42 effector protein (Rho GTPase binding) 5	58804	ENSMUSG00000063838	2.64656	1.40412	0.00338168	-1.29046	-0.367886	0.578567
H2-Oa	MGI:95924	histocompatibility 2, O region alpha locus	15001	ENSMUSG00000024334	2.65244	1.40732	0.000599	-1.35498	-0.438276	0.34331
En2	MGI:95390	engrailed 2	13799	ENSMUSG00000039095	2.71714	1.44209	0.00386616	1.04142	0.058556	0.758156
Chrnb3	MGI:106212	cholinergic receptor, nicotinic, beta polypeptide 3	108043	ENSMUSG00000031492	2.72639	1.44699	2.62029e-05	-1.05539	-0.0777809	0.563795
Gm11517	MGI:3650064	predicted gene 11517	629750	ENSMUSG00000081249	2.83035	1.50098	8.22472e-09	-1.30219	-0.380942	0.269608
Gpr84	MGI:1934129	G protein-coupled receptor 84	80910	ENSMUSG00000063234	2.83658	1.50415	9.04671e-07	-1.70796	-0.772276	0.0850758
Ngp	MGI:105983	neutrophilic granule protein	18054	ENSMUSG00000032484	2.94154	1.55657	1.26925e-08	-1.05338	-0.0750206	0.814171
Osgin1	MGI:1919089	oxidative stress induced growth inhibitor 1	71839	ENSMUSG00000074063	3.03253	1.60052	3.06087e-05	1.21978	0.286617	0.596448
Wfdc18	MGI:107506	WAP four-disulfide core domain 18	14038	ENSMUSG00000000983	3.66598	1.8742	0.000122833	1.66464	0.735207	0.101357
C1qtnf2	MGI:1916433	C1q and tumor necrosis factor related protein 2	69183	ENSMUSG00000046491	3.88162	1.95666	4.74821e-05	1.25841	0.331605	0.520541
Agrp	MGI:892013	agouti related neuropeptide	11604	ENSMUSG00000005705	5.82242	2.54162	0.00574813	1.11932	0.162628	0.788249
Mirlet7d	MGI:2676796	microRNA let7d	387247	ENSMUSG00000065453	5.82242	2.54162	0.0436658	-2.32282	-1.21588	0.476782
Sox14	MGI:98362	SRY (sex determining region Y)-box 14	20669	ENSMUSG00000053747	5.82242	2.54162	0.0436658	1.52052	0.604567	0.0196718
Hcst	MGI:1344360	hematopoietic cell signal transducer	23900	ENSMUSG00000064109	7.37509	2.88266	1.40443e-07	-2.03248	-1.02324	0.101734
Gm5617	MGI:3643566	predicted gene 5617	434402	ENSMUSG00000042293	8.08669	3.01555	1.24457e-05	1.21978	0.286617	0.596448
Rnase1	MGI:97919	ribonuclease, RNase A family, 1 (pancreatic)	19752	ENSMUSG00000035896	19.4081	4.27859	0.000230468	-1.60811	-0.685368	0.0627523

## Sheet: Table S3f
Genes DE in (CxWT vs MWT) AND not DE in (CxH vs MH) - 840 genes
MGI symbol	MGI geneID	MGI description	Entrez geneID	Ensembl geneID	CxH vs MH FC	CxH vs MH log2ratio	CxH vs MH p-value	CxWT vs MWT FC	CxWT vs MWT log2ratio	CxWT vs MWT p-value
Snord65	MGI:3819547	small nucleolar RNA, C/D box 65	100217444	ENSMUSG00000077457	-1.0305	-0.0433398	1	-6.96851	-2.80085	0.031517
S100a5	MGI:1338915	S100 calcium binding protein A5	20199	ENSMUSG00000001023	-1.70032	-0.765806	0.0569539	-5.41995	-2.43828	7.61431e-10
Prr32	MGI:1916050	proline rich 32	68800	ENSMUSG00000037086	-1.11294	-0.154371	0.585447	-3.62942	-1.85974	0.000554901
Ccl2	MGI:98259	chemokine (C-C motif) ligand 2	20296	ENSMUSG00000035385	-1.17771	-0.235985	0.75166	-3.31834	-1.73046	0.00331927
Tmsb15l	MGI:3026988	thymosin beta 15b like	399591	ENSMUSG00000072955	-1.54574	-0.628302	0.495274	-3.25196	-1.70131	0.0152106
Cryba4	MGI:102716	crystallin, beta A4	12959	ENSMUSG00000066975	1.0351	0.0497696	0.892004	-3.0971	-1.63092	0.0118312
Cstad	MGI:1925867	CSA-conditional, T cell activation-dependent protein	78617	ENSMUSG00000047363	-1.2647	-0.338796	0.412233	-3.04871	-1.6082	0.00431116
Snora28	MGI:3819496	small nucleolar RNA, H/ACA box 28	100316932	ENSMUSG00000064493	1.45561	0.541623	0.406243	-3.01967	-1.59439	0.0256308
Ptgs2	MGI:97798	prostaglandin-endoperoxide synthase 2	19225	ENSMUSG00000032487	-1.24538	-0.316581	0.000589189	-2.92452	-1.5482	0
Steap1	MGI:1917608	six transmembrane epithelial antigen of the prostate 1	70358	ENSMUSG00000015652	-1.54574	-0.628302	0.0467904	-2.82058	-1.49599	0.000575321
Fam111a	MGI:1915508	family with sequence similarity 111, member A	107373	ENSMUSG00000024691	1.44529	0.531354	0.0486786	-2.6896	-1.42739	8.96974e-08
Spink8	MGI:1925959	serine peptidase inhibitor, Kazal type 8	78709	ENSMUSG00000050074	-1.55344	-0.635462	0.00470883	-2.59084	-1.37342	0.00288142
Anxa3	MGI:1201378	annexin A3	11745	ENSMUSG00000029484	1.44091	0.526976	6.07384e-05	-2.49973	-1.32177	0
Gmnn	MGI:1927344	geminin	57441	ENSMUSG00000006715	-1.24188	-0.312526	0.316106	-2.4949	-1.31898	4.41269e-05
Ctsc	MGI:109553	cathepsin C	13032	ENSMUSG00000030560	1.51835	0.602505	4.96197e-07	-2.49467	-1.31885	0
Scgn	MGI:2384873	secretagogin, EF-hand calcium binding protein	214189	ENSMUSG00000021337	1.30312	0.381966	0.233333	-2.49362	-1.31824	4.63606e-06
3110039M20Rik	MGI:1914543	RIKEN cDNA 3110039M20 gene	67293	ENSMUSG00000104861	1.38013	0.464807	0.0952862	-2.43897	-1.28627	0.0159447
Cd53	MGI:88341	CD53 antigen	12508	ENSMUSG00000040747	1.23826	0.308309	0.0169955	-2.43087	-1.28147	0
Fcgr1	MGI:95498	Fc receptor, IgG, high affinity I	14129	ENSMUSG00000015947	1.45256	0.538595	0.000233263	-2.36323	-1.24076	5.21805e-15
Arhgdib	MGI:101940	Rho, GDP dissociation inhibitor (GDI) beta	11857	ENSMUSG00000030220	1.37507	0.459504	0.00011335	-2.33197	-1.22155	7.77156e-16
Shfm1	MGI:109238	split hand/foot malformation (ectrodactyly) type 1	20422	ENSMUSG00000042541	1.42977	0.515783	0.000295784	-2.31604	-1.21166	0
Dnase1l1	MGI:109628	deoxyribonuclease 1-like 1	69537	ENSMUSG00000019088	1.18422	0.243942	0.334545	-2.30006	-1.20167	5.47256e-07
Ndufa6	MGI:1914380	NADH dehydrogenase (ubiquinone) 1 alpha subcomplex, 6 (B14)	67130	ENSMUSG00000022450	1.20774	0.272314	7.19788e-06	-2.28214	-1.19039	0
Cd86	MGI:101773	CD86 antigen	12524	ENSMUSG00000022901	1.46014	0.54611	0.00217733	-2.26039	-1.17657	4.30398e-11
Kcnip2	MGI:2135916	Kv channel-interacting protein 2	80906	ENSMUSG00000025221	1.5934	0.672109	0	-2.2574	-1.17466	0
Klhl6	MGI:2686922	kelch-like 6	239743	ENSMUSG00000043008	1.28476	0.361502	0.109404	-2.24667	-1.16779	1.21236e-07
Ctsl	MGI:88564	cathepsin L	13039	ENSMUSG00000021477	1.61491	0.691455	0	-2.24177	-1.16464	0
Arl5c	MGI:3028577	ADP-ribosylation factor-like 5C	217151	ENSMUSG00000038352	1.57421	0.654632	0.0151982	-2.23349	-1.1593	0.0154598
Casp1	MGI:96544	caspase 1	12362	ENSMUSG00000025888	-1.19989	-0.262906	0.252683	-2.20668	-1.14188	0.000303917
Acyp1	MGI:1913454	acylphosphatase 1, erythrocyte (common) type	66204	ENSMUSG00000008822	-1.02049	-0.0292647	0.884544	-2.19258	-1.13263	1.4288e-11
Tlr13	MGI:3045213	toll-like receptor 13	279572	ENSMUSG00000033777	1.5471	0.62957	4.55744e-06	-2.1853	-1.12783	1.11022e-15
Rpp38	MGI:2443607	ribonuclease P/MRP 38 subunit	227522	ENSMUSG00000049950	-1.13897	-0.18773	0.476248	-2.16445	-1.114	2.17263e-05
Tekt1	MGI:1333819	tektin 1	21689	ENSMUSG00000020799	-1.24128	-0.311829	0.288094	-2.13618	-1.09503	2.69109e-06
Mrpl33	MGI:2137225	mitochondrial ribosomal protein L33	66845	ENSMUSG00000106918	1.57256	0.653111	4.64486e-07	-2.13228	-1.0924	1.49514e-12
Nme7	MGI:2449121	NME/NM23 family member 7	171567	ENSMUSG00000026575	1.30223	0.380989	5.9952e-15	-2.12049	-1.0844	0
Rrp15	MGI:1914473	ribosomal RNA processing 15 homolog (S. cerevisiae)	67223	ENSMUSG00000001305	1.3968	0.482122	0.0355751	-2.10951	-1.07691	1.68165e-05
Tes	MGI:105081	testis derived transcript	21753	ENSMUSG00000029552	1.37243	0.456734	0.0411947	-2.09055	-1.06388	6.99831e-06
Tmsb15b1	MGI:3843059	thymosin beta 15b1	666244	ENSMUSG00000089768	-1.2059	-0.270111	0.345089	-2.08372	-1.05916	0.000440505
Med6	MGI:1917042	mediator complex subunit 6	69792	ENSMUSG00000002679	1.25691	0.329877	0.0124653	-2.08253	-1.05834	0
Fbxw15	MGI:3505701	F-box and WD-40 domain protein 15	382105	ENSMUSG00000074060	1.05127	0.0721374	0.828675	-2.07232	-1.05125	1.98745e-05
Parp9	MGI:1933117	poly (ADP-ribose) polymerase family, member 9	80285	ENSMUSG00000022906	1.26062	0.334134	0.0706174	-2.06877	-1.04877	5.3171e-09
Aqp1	MGI:103201	aquaporin 1	11826	ENSMUSG00000004655	-1.09465	-0.130472	0.297957	-2.06251	-1.0444	6.34593e-06
Mrpl20	MGI:2137221	mitochondrial ribosomal protein L20	66448	ENSMUSG00000029066	1.5944	0.673011	6.10623e-15	-2.03887	-1.02777	0
Pcp4	MGI:97509	Purkinje cell protein 4	18546	ENSMUSG00000090223	1.50214	0.587019	0	-2.03612	-1.02582	0
Dear1	MGI:3614654	dual endothelin 1/angiotensin II receptor 1	654362	null	-1.41693	-0.502771	0.285618	-2.03248	-1.02324	0.0450377
Pifo	MGI:1923670	primary cilia formation	100503311	ENSMUSG00000010136	1.14165	0.191125	0.687564	-2.01985	-1.01425	0.00603152
Dnase2a	MGI:1329019	deoxyribonuclease II alpha	13423	ENSMUSG00000003812	1.51426	0.598613	9.8056e-06	-2.00518	-1.00373	9.48406e-10
Rnaseh2c	MGI:1915459	ribonuclease H2, subunit C	68209	ENSMUSG00000024925	1.53971	0.622659	2.82447e-07	-2.00173	-1.00125	1.93845e-13
Hspb11	MGI:1920188	heat shock protein family B (small), member 11	72938	ENSMUSG00000063172	1.33149	0.413038	0.150957	-2.00121	-1.00087	5.50185e-06
Gm10790	MGI:3641845	predicted gene 10790	100038577	null	1.43695	0.523007	0.0415403	-1.97441	-0.981418	0.00255252
Cldn2	MGI:1276110	claudin 2	12738	ENSMUSG00000047230	-1.4885	-0.573855	0.000534739	-1.9717	-0.979443	0.000313924
Fcgr3	MGI:95500	Fc receptor, IgG, low affinity III	14131	ENSMUSG00000059498	1.49477	0.579924	0	-1.96915	-0.977571	0
Ttr	MGI:98865	transthyretin	22139	ENSMUSG00000061808	-1.08461	-0.117173	1.11022e-16	-1.96127	-0.971787	0
Tbxas1	MGI:98497	thromboxane A synthase 1, platelet	21391	ENSMUSG00000029925	1.57973	0.659678	0.000712214	-1.96108	-0.971646	2.11936e-05
C1d	MGI:1927354	C1D nuclear receptor co-repressor	57316	ENSMUSG00000000581	-1.06132	-0.0858645	0.516633	-1.95915	-0.970231	0
Frmd7	MGI:2686379	FERM domain containing 7	385354	ENSMUSG00000036131	-1.54127	-0.624115	0.000283972	-1.95165	-0.964698	1.05581e-07
Ptafr	MGI:106066	platelet-activating factor receptor	19204	ENSMUSG00000056529	1.52839	0.612012	0.0336623	-1.93569	-0.952849	0.00141025
Snhg6	MGI:1921074	small nucleolar RNA host gene 6	73824	ENSMUSG00000098234	1.1197	0.163111	0.550257	-1.93569	-0.952849	0.000357834
Slc4a5	MGI:2443220	solute carrier family 4, sodium bicarbonate cotransporter, member 5	232156	ENSMUSG00000068323	-1.58284	-0.662518	5.25867e-05	-1.92625	-0.945794	0.000731262
Cxcl16	MGI:1932682	chemokine (C-X-C motif) ligand 16	66102	ENSMUSG00000018920	1.41829	0.504148	0.00958403	-1.9208	-0.941708	3.56644e-06
Psma6	MGI:1347006	proteasome (prosome, macropain) subunit, alpha type 6	26443	ENSMUSG00000021024	1.24793	0.319538	0.000141492	-1.9105	-0.933954	0
AI429214	MGI:2142538	expressed sequence AI429214	621080	ENSMUSG00000074384	-1.2366	-0.306374	0.188436	-1.89619	-0.923101	0.000331529
Cox7a1	MGI:1316714	cytochrome c oxidase subunit VIIa 1	12865	ENSMUSG00000074218	1.86617	0.900077	0.0612506	-1.89494	-0.922152	0.0255886
Lat2	MGI:1926479	linker for activation of T cells family, member 2	56743	ENSMUSG00000040751	1.24212	0.312804	0.24902	-1.89494	-0.922152	0.00159352
Ifngr1	MGI:107655	interferon gamma receptor 1	15979	ENSMUSG00000020009	1.52845	0.61207	2.76366e-11	-1.8946	-0.921892	0
C1qbp	MGI:1194505	complement component 1, q subcomponent binding protein	12261	ENSMUSG00000018446	1.16946	0.225847	0.00674094	-1.89102	-0.919166	0
Ifitm1	MGI:1915963	interferon induced transmembrane protein 1	68713	ENSMUSG00000025491	1.45561	0.541623	0.0464232	-1.8873	-0.916323	0.000428009
Cox20	MGI:1913609	COX20 Cox2 chaperone	66359	ENSMUSG00000026500	-1.08077	-0.112053	0.476604	-1.88167	-0.912015	9.32445e-09
Ly6a	MGI:107527	lymphocyte antigen 6 complex, locus A	110454	ENSMUSG00000075602	1.61954	0.695587	0	-1.87853	-0.909604	0
Cxcr4	MGI:109563	chemokine (C-X-C motif) receptor 4	12767	ENSMUSG00000045382	1.38013	0.464807	0.0952862	-1.86836	-0.901775	0.000713034
Znrd1as	MGI:1923666	zinc ribbon domain containing 1, antisense	76416	ENSMUSG00000036214	1.02239	0.0319483	0.905506	-1.86836	-0.901775	0.000713034
Tmem60	MGI:2673965	transmembrane protein 60	212090	ENSMUSG00000045435	1.09509	0.131056	0.375826	-1.86784	-0.901372	3.73268e-12
Cetn2	MGI:1347085	centrin 2	26370	ENSMUSG00000031347	1.24926	0.321072	0.0270788	-1.86635	-0.900222	1.65667e-12
Fdx1	MGI:103224	ferredoxin 1	14148	ENSMUSG00000032051	1.17542	0.233178	0.312492	-1.86106	-0.896126	6.3833e-06
Nudt2	MGI:1913651	nudix (nucleoside diphosphate linked moiety X)-type motif 2	66401	ENSMUSG00000028443	1.51626	0.600516	0.000500259	-1.85826	-0.893955	6.24769e-08
Dbi	MGI:94865	diazepam binding inhibitor	13167	ENSMUSG00000026385	1.50461	0.589392	0	-1.85094	-0.888256	0
Rps3a1	MGI:1202063	ribosomal protein S3A1	20091	ENSMUSG00000028081	1.59637	0.674791	0	-1.8479	-0.885884	0
Trmt11	MGI:1920931	tRNA methyltransferase 11	73681	ENSMUSG00000019792	-1.32716	-0.408337	0.0831659	-1.84707	-0.885238	8.59413e-06
Nupr1	MGI:1891834	nuclear protein transcription regulator 1	56312	ENSMUSG00000030717	1.53753	0.620611	2.30997e-05	-1.84351	-0.882459	0.000112127
Pros1	MGI:1095733	protein S (alpha)	19128	ENSMUSG00000022912	1.40542	0.490997	2.44175e-06	-1.83863	-0.878634	0
Srgn	MGI:97756	serglycin	19073	ENSMUSG00000020077	1.08104	0.112418	0.321355	-1.83462	-0.875484	4.19109e-13
Tmem199	MGI:2144113	transmembrane protein 199	195040	ENSMUSG00000051232	1.26761	0.342109	1.62155e-09	-1.83439	-0.875302	0
Slirp	MGI:1916394	SRA stem-loop interacting RNA binding protein	380773	ENSMUSG00000021040	1.34048	0.422745	0.0147249	-1.83331	-0.874449	1.17657e-07
Serpina3n	MGI:105045	serine (or cysteine) peptidase inhibitor, clade A, member 3N	20716	ENSMUSG00000021091	1.41276	0.498512	1.1805e-12	-1.83207	-0.873478	0
Rab7b	MGI:2442295	RAB7B, member RAS oncogene family	226421	ENSMUSG00000052688	1.26646	0.340804	0.170413	-1.82923	-0.871235	0.00242383
Uqcrb	MGI:1914780	ubiquinol-cytochrome c reductase binding protein	67530	ENSMUSG00000021520	1.03573	0.0506545	0.500465	-1.8215	-0.865126	0
Fam183b	MGI:1922679	family with sequence similarity 183, member B	75429	ENSMUSG00000049154	1.01353	0.0193959	0.948601	-1.8206	-0.864411	4.35787e-05
Upp1	MGI:1097668	uridine phosphorylase 1	22271	ENSMUSG00000020407	1.61213	0.688964	0.00255477	-1.81102	-0.856802	0.000302793
Sdcbp	MGI:1337026	syndecan binding protein	53378	ENSMUSG00000028249	1.17693	0.235024	2.48612e-09	-1.80703	-0.85362	0
Zfp992	MGI:3700963	zinc finger protein 992	433791	ENSMUSG00000070605	1.06563	0.0917101	0.500924	-1.806	-0.852798	3.68828e-11
Cldn1	MGI:1276109	claudin 1	12737	ENSMUSG00000022512	-1.26927	-0.343999	0.107656	-1.8039	-0.851119	0.00137428
Isg15	MGI:1855694	ISG15 ubiquitin-like modifier	100038882	ENSMUSG00000035692	1.19725	0.259729	0.23921	-1.79832	-0.846649	0.000259062
Pdia3	MGI:95834	protein disulfide isomerase associated 3	14827	ENSMUSG00000027248	-1.04461	-0.0629648	0.0268428	-1.79798	-0.846377	0
Parp14	MGI:1919489	poly (ADP-ribose) polymerase family, member 14	547253	ENSMUSG00000034422	-1.17346	-0.230763	0.124298	-1.7919	-0.841488	5.00765e-08
Mustn1	MGI:1913425	musculoskeletal, embryonic nuclear protein 1	66175	ENSMUSG00000042485	1.39962	0.485039	0.0604083	-1.78679	-0.837372	0.0194963
Havcr2	MGI:2159682	hepatitis A virus cellular receptor 2	171285	ENSMUSG00000020399	1.30423	0.383193	0.0238189	-1.78514	-0.836035	2.01341e-06
Serp1	MGI:92638	stress-associated endoplasmic reticulum protein 1	28146	ENSMUSG00000027808	1.3752	0.459641	0	-1.78485	-0.835801	0
Snhg1	MGI:3763743	small nucleolar RNA host gene 1	83673	ENSMUSG00000108414	1.12153	0.165474	0.353074	-1.78281	-0.834152	1.09873e-08
Polr2d	MGI:1916491	polymerase (RNA) II (DNA directed) polypeptide D	69241	ENSMUSG00000024258	1.44186	0.527929	7.20503e-06	-1.78183	-0.833358	3.18856e-12
Serhl	MGI:1890404	serine hydrolase-like	68607	ENSMUSG00000058586	1.53845	0.621476	0.0287203	-1.77842	-0.830593	0.010247
Tsga10	MGI:2685063	testis specific 10	211484	ENSMUSG00000060771	-1.13619	-0.184202	0.247838	-1.76852	-0.822541	2.55128e-05
Rnaset2a	MGI:1915445	ribonuclease T2A	100037283	ENSMUSG00000095687	1.56831	0.649214	6.66134e-16	-1.76666	-0.821024	0
Cd180	MGI:1194924	CD180 antigen	17079	ENSMUSG00000021624	1.48256	0.568095	0.00865704	-1.75904	-0.814785	6.61341e-06
Serpinb6b	MGI:894688	serine (or cysteine) peptidase inhibitor, clade B, member 6b	20708	ENSMUSG00000042842	1.20645	0.270769	0.394123	-1.75782	-0.813785	0.00700204
Cfh	MGI:88385	complement component factor h	12628	ENSMUSG00000026365	1.01918	0.0274091	0.674311	-1.75626	-0.812504	0
Prdx4	MGI:1859815	peroxiredoxin 4	53381	ENSMUSG00000025289	1.37474	0.459161	0.00718032	-1.75601	-0.812305	1.5951e-10
Hpgds	MGI:1859384	hematopoietic prostaglandin D synthase	54486	ENSMUSG00000029919	1.48957	0.574899	9.28791e-06	-1.75448	-0.811041	1.40102e-09
Tinf2	MGI:107246	Terf1 (TRF1)-interacting nuclear factor 2	28113	ENSMUSG00000007589	1.02777	0.0395171	0.779536	-1.75054	-0.807798	2.41356e-07
Uchl4	MGI:1890440	ubiquitin carboxyl-terminal esterase L4	93841	ENSMUSG00000035337	1.12042	0.16404	0.230585	-1.74787	-0.805599	4.70514e-10
Asah1	MGI:1277124	N-acylsphingosine amidohydrolase 1	11886	ENSMUSG00000031591	1.09078	0.125364	0.0551582	-1.74756	-0.805341	0
Blnk	MGI:96878	B cell linker	17060	ENSMUSG00000061132	1.42095	0.506857	0.00122978	-1.74212	-0.800846	0.00138036
Fam229b	MGI:1913587	family with sequence similarity 229, member B	66337	ENSMUSG00000051736	1.12794	0.173689	0.272773	-1.74212	-0.800846	1.52484e-06
Hck	MGI:96052	hemopoietic cell kinase	15162	ENSMUSG00000003283	1.62292	0.698592	2.77642e-05	-1.74212	-0.800846	0.000405734
Spidr	MGI:1924834	scaffolding protein involved in DNA repair	224008	ENSMUSG00000041974	1.3941	0.479338	0.0302894	-1.74212	-0.800846	0.000405734
Tfb1m	MGI:2146851	transcription factor B1, mitochondrial	224481	ENSMUSG00000036983	1.23996	0.310297	0.170188	-1.74212	-0.800846	0.000147772
Cfap36	MGI:1913994	cilia and flagella associated protein 36	216618	ENSMUSG00000020462	1.11461	0.156545	0.0435406	-1.74104	-0.799953	0
Ccz1	MGI:2141070	CCZ1 vacuolar protein trafficking and biogenesis associated	231874	ENSMUSG00000029617	1.25469	0.327335	0.00127164	-1.74056	-0.799549	1.11022e-16
Hist1h2bc	MGI:1915274	histone cluster 1, H2bc	68024	ENSMUSG00000018102	1.17107	0.227822	0.044471	-1.7394	-0.798586	2.41369e-10
Rpl34	MGI:1915686	ribosomal protein L34	68436	ENSMUSG00000062006	1.4923	0.577542	0.000588559	-1.7374	-0.796931	1.58131e-06
H2-T23	MGI:95957	histocompatibility 2, T region locus 23	15040	ENSMUSG00000067212	1.43451	0.520561	0.000136579	-1.73637	-0.796076	1.39345e-05
Uchl3	MGI:1355274	ubiquitin carboxyl-terminal esterase L3 (ubiquitin thiolesterase)	50933	ENSMUSG00000022111	1.08272	0.114662	0.39602	-1.73613	-0.795879	1.74418e-09
Lamtor5	MGI:1915826	late endosomal/lysosomal adaptor, MAPK and MTOR activator 5	68576	ENSMUSG00000087260	1.4265	0.512476	3.22441e-08	-1.73431	-0.794362	0
Coa6	MGI:1915142	cytochrome c oxidase assembly factor 6	67892	ENSMUSG00000051671	1.0558	0.0783387	0.661115	-1.7326	-0.79294	1.99617e-06
Pantr1	MGI:1913547	POU domain, class 3, transcription factor 3 adjacent noncoding transcript 1	66297	ENSMUSG00000060424	1.33105	0.41257	5.79981e-07	-1.72898	-0.789924	1.88468e-10
Gpc4	MGI:104902	glypican 4	14735	ENSMUSG00000031119	1.52767	0.611332	0.000748712	-1.72862	-0.789618	0.00497307
Mpc2	MGI:1917706	mitochondrial pyruvate carrier 2	70456	ENSMUSG00000026568	1.19231	0.253756	0.00152991	-1.72857	-0.789583	0
Cox7a2	MGI:1316715	cytochrome c oxidase subunit VIIa 2	12866	ENSMUSG00000032330	1.17075	0.227439	1.15201e-06	-1.7259	-0.78735	0
Tmem173	MGI:1919762	transmembrane protein 173	72512	ENSMUSG00000024349	1.2897	0.367036	0.0162233	-1.72378	-0.785579	3.31685e-05
Fabp7	MGI:101916	fatty acid binding protein 7, brain	12140	ENSMUSG00000019874	-1.12838	-0.174253	0.0889428	-1.7228	-0.784754	0
Scpep1	MGI:1921867	serine carboxypeptidase 1	74617	ENSMUSG00000000278	1.51498	0.599298	4.37603e-07	-1.71988	-0.78231	8.19289e-11
Anxa1	MGI:96819	annexin A1	16952	ENSMUSG00000024659	1.14458	0.19482	0.534402	-1.71447	-0.777762	0.00636257
Wisp1	MGI:1197008	WNT1 inducible signaling pathway protein 1	22402	ENSMUSG00000005124	1.02626	0.0373914	0.826578	-1.70796	-0.772276	0.0148825
Tubb2a-ps2	MGI:2145100	tubulin, beta 2a, pseudogene 2	627110	null	-1.10108	-0.138918	0.55419	-1.70657	-0.771098	0.00351839
Rpp40	MGI:1346084	ribonuclease P 40 subunit	208366	ENSMUSG00000021418	-1.35968	-0.44327	0.0481033	-1.70123	-0.766576	0.000483803
Amn1	MGI:2442933	antagonist of mitotic exit network 1	232566	ENSMUSG00000068250	-1.08905	-0.123067	0.566143	-1.69566	-0.761851	3.91602e-05
Ift43	MGI:1923661	intraflagellar transport 43	76411	ENSMUSG00000007867	1.31516	0.395233	0.0685464	-1.69315	-0.759707	0.000188024
Rab32	MGI:1915094	RAB32, member RAS oncogene family	67844	ENSMUSG00000019832	1.56758	0.648538	0.00156135	-1.69315	-0.759707	0.000188024
1810009A15Rik	MGI:1913526	RIKEN cDNA 1810009A15 gene	66276	ENSMUSG00000071653	1.39896	0.484355	0.000262889	-1.69235	-0.759025	6.05173e-08
Mrps15	MGI:1913657	mitochondrial ribosomal protein S15	66407	ENSMUSG00000028861	1.31526	0.395349	0.0215087	-1.69235	-0.759025	1.26389e-06
Smco3	MGI:2443451	single-pass membrane protein with coiled-coil domains 3	654818	ENSMUSG00000043298	1.18974	0.250651	0.118388	-1.6922	-0.758897	1.1534e-09
Lmo2	MGI:102811	LIM domain only 2	16909	ENSMUSG00000032698	1.31538	0.395476	0.000100721	-1.69189	-0.758634	3.46267e-12
Anapc10	MGI:1916249	anaphase promoting complex subunit 10	68999	ENSMUSG00000036977	-1.01414	-0.0202562	0.891869	-1.69107	-0.757937	3.4767e-08
BC028528	MGI:2385885	cDNA sequence BC028528	229600	ENSMUSG00000038543	1.4471	0.533161	0.0293262	-1.68933	-0.756451	0.000919545
Bcap29	MGI:101917	B cell receptor associated protein 29	12033	ENSMUSG00000020650	-1.02795	-0.0397732	0.579268	-1.68501	-0.75276	0
Trim12c	MGI:4821183	tripartite motif-containing 12C	319236	ENSMUSG00000057143	-1.02281	-0.0325331	0.853832	-1.68439	-0.752227	1.15406e-07
Tex30	MGI:1922873	testis expressed 30	75623	ENSMUSG00000026049	1.24766	0.31923	0.378142	-1.68205	-0.75022	0.00208597
Fam26e	MGI:2143897	family with sequence similarity 26, member E	103511	ENSMUSG00000049872	-1.00246	-0.00353883	0.983338	-1.6799	-0.748378	0.00256326
Ifit3b	MGI:3698419	interferon-induced protein with tetratricopeptide repeats 3B	667370	ENSMUSG00000062488	1.02618	0.0372786	0.729635	-1.6774	-0.746228	0
Mrpl42	MGI:1333774	mitochondrial ribosomal protein L42	67270	ENSMUSG00000062981	1.31603	0.396192	0.00193601	-1.67531	-0.744432	1.72016e-09
Apip	MGI:1926788	APAF1 interacting protein	56369	ENSMUSG00000010911	1.4061	0.491697	0.00888987	-1.67512	-0.744262	4.42265e-05
Serf1	MGI:1337114	small EDRK-rich factor 1	20365	ENSMUSG00000021643	1.30176	0.380468	0.198952	-1.6738	-0.74313	0.0197419
Pdcd5	MGI:1913538	programmed cell death 5	56330	ENSMUSG00000030417	-1.01488	-0.0213135	0.850063	-1.66984	-0.739714	1.27154e-09
Gsap	MGI:2442259	gamma-secretase activating protein	212167	ENSMUSG00000039934	1.0126	0.0180607	0.916302	-1.65755	-0.729055	7.16499e-05
Smco4	MGI:3039636	single-pass membrane protein with coiled-coil domains 4	170748	ENSMUSG00000058173	1.48415	0.569637	0.0104989	-1.65659	-0.728218	9.08124e-06
Fam136a	MGI:1913738	family with sequence similarity 136, member A	66488	ENSMUSG00000057497	1.06038	0.0845776	0.46146	-1.65424	-0.726169	8.66085e-13
Pmpcb	MGI:1920328	peptidase (mitochondrial processing) beta	73078	ENSMUSG00000029017	1.30784	0.387189	1.80799e-05	-1.65201	-0.724224	1.11022e-16
Spa17	MGI:1333778	sperm autoantigenic protein 17	20686	ENSMUSG00000001948	1.10273	0.141085	0.635858	-1.64921	-0.721774	0.0062309
Skp1a	MGI:103575	S-phase kinase-associated protein 1A	21402	ENSMUSG00000036309	1.10281	0.14119	4.33586e-05	-1.64918	-0.721747	0
Tyw5	MGI:1915986	tRNA-yW synthesizing protein 5	68736	ENSMUSG00000048495	-1.1354	-0.183198	0.234465	-1.64908	-0.721662	1.95575e-07
Osmr	MGI:1330819	oncostatin M receptor	18414	ENSMUSG00000022146	1.49878	0.583785	9.08646e-08	-1.64864	-0.721278	3.12253e-08
Higd1a	MGI:1930666	HIG1 domain family, member 1A	56295	ENSMUSG00000038412	1.25254	0.324857	7.23428e-07	-1.64853	-0.721184	0
Chchd1	MGI:1913371	coiled-coil-helix-coiled-coil-helix domain containing 1	66121	ENSMUSG00000063787	1.15781	0.211401	0.0353001	-1.64695	-0.719794	2.55351e-15
Fabp3	MGI:95476	fatty acid binding protein 3, muscle and heart	14077	ENSMUSG00000028773	1.45798	0.543967	2.39891e-05	-1.64534	-0.718383	9.82822e-06
Itgb3	MGI:96612	integrin beta 3	16416	ENSMUSG00000020689	1.61734	0.693626	0.000155359	-1.64257	-0.715957	0.00134062
Rpl37a	MGI:98068	ribosomal protein L37a	19981	ENSMUSG00000046330	1.28635	0.363285	0.210433	-1.64113	-0.714689	0.0094685
Cdhr1	MGI:2157782	cadherin-related family member 1	170677	ENSMUSG00000021803	-1.03669	-0.0519874	0.568651	-1.64067	-0.714288	3.25628e-12
Gpr52	MGI:3643278	G protein-coupled receptor 52	620246	null	1.37439	0.458796	0.000181939	-1.64035	-0.714002	0.000167408
Prss35	MGI:2444800	protease, serine 35	244954	ENSMUSG00000033491	1.01992	0.0284508	0.888849	-1.63964	-0.713383	0.00164287
Gpsm2	MGI:1923373	G-protein signalling modulator 2 (AGS3-like, C. elegans)	76123	ENSMUSG00000027883	-1.06787	-0.094739	0.357324	-1.63789	-0.711841	5.68416e-09
Morn2	MGI:2674071	MORN repeat containing 2	378462	ENSMUSG00000045257	1.48415	0.569637	0.00071134	-1.63789	-0.711841	3.79764e-05
Nme5	MGI:1922783	NME/NM23 family member 5	75533	ENSMUSG00000035984	1.21567	0.281756	0.163534	-1.63759	-0.711578	0.000140742
Tmem70	MGI:1915068	transmembrane protein 70	70397	ENSMUSG00000025940	1.11497	0.157009	0.0649025	-1.63728	-0.711305	0
Pstk	MGI:2685945	phosphoseryl-tRNA kinase	214580	ENSMUSG00000063179	-1.09067	-0.125217	0.302792	-1.63687	-0.710939	1.02446e-11
Vbp1	MGI:1333804	von Hippel-Lindau binding protein 1	22327	ENSMUSG00000031197	-1.06678	-0.0932651	0.219205	-1.63519	-0.709461	0
Calml4	MGI:1922850	calmodulin-like 4	75600	ENSMUSG00000032246	-1.47214	-0.557913	0.113514	-1.63458	-0.708923	0.0488622
Tmem243	MGI:3606159	transmembrane protein 243, mitochondrial	652925	ENSMUSG00000079659	1.14785	0.198936	0.178671	-1.63376	-0.708196	4.39822e-08
Tceb1	MGI:1915173	transcription elongation factor B (SIII), polypeptide 1	67923	ENSMUSG00000079658	-1.24339	-0.314279	1.10951e-06	-1.63289	-0.707427	0
Vamp7	MGI:1096399	vesicle-associated membrane protein 7	20955	ENSMUSG00000051412	1.00579	0.00832228	0.935724	-1.63241	-0.707005	0
Mdfic	MGI:104611	MyoD family inhibitor domain containing	16543	ENSMUSG00000041390	1.03456	0.0490242	0.788278	-1.62598	-0.70131	0.00018033
Nat8f1	MGI:1913366	N-acetyltransferase 8 (GCN5-related) family member 1	66116	ENSMUSG00000057103	1.33363	0.415359	0.00320016	-1.62598	-0.70131	4.5014e-06
Pik3cg	MGI:1353576	phosphoinositide-3-kinase, catalytic, gamma polypeptide	30955	ENSMUSG00000020573	1.57473	0.655105	2.86328e-06	-1.62598	-0.70131	9.36893e-06
Kl	MGI:1101771	klotho	16591	ENSMUSG00000058488	-1.06024	-0.0843866	0.272818	-1.62511	-0.700541	9.15925e-10
Gyg	MGI:1351614	glycogenin	27357	ENSMUSG00000019528	1.25996	0.333381	1.41456e-05	-1.62456	-0.700045	0
Creld2	MGI:1923987	cysteine-rich with EGF-like domains 2	76737	ENSMUSG00000023272	1.02304	0.0328598	0.779267	1.62466	0.700138	2.09842e-07
Trim11	MGI:2137355	tripartite motif-containing 11	94091	ENSMUSG00000020455	1.13409	0.181534	0.0171573	1.62468	0.700155	1.61966e-11
Creb3l1	MGI:1347062	cAMP responsive element binding protein 3-like 1	26427	ENSMUSG00000027230	-1.08361	-0.115852	0.571163	1.62483	0.700285	0.0016112
Slco2a1	MGI:1346021	solute carrier organic anion transporter family, member 2a1	24059	ENSMUSG00000032548	1.1224	0.166583	0.440562	1.62483	0.700285	0.0016112
Spata2l	MGI:1926029	spermatogenesis associated 2-like	78779	ENSMUSG00000033594	1.12899	0.175031	0.000380751	1.62487	0.700324	8.40661e-13
Mark2	MGI:99638	MAP/microtubule affinity regulating kinase 2	13728	ENSMUSG00000024969	1.15191	0.204026	5.62761e-07	1.62502	0.700459	0
Ramp3	MGI:1860292	receptor (calcitonin) activity modifying protein 3	56089	ENSMUSG00000041046	1.03158	0.0448523	0.676701	1.62546	0.70085	0
Itga3	MGI:96602	integrin alpha 3	16400	ENSMUSG00000001507	-1.11364	-0.155285	0.116531	1.6256	0.700976	0
Brat1	MGI:1891679	BRCA1-associated ATM activator 1	231841	ENSMUSG00000000148	-1.15058	-0.202363	0.0056045	1.62637	0.701655	6.66134e-16
Chmp6	MGI:3583942	charged multivesicular body protein 6	208092	ENSMUSG00000025371	1.4623	0.548241	7.70939e-13	1.62637	0.701655	2.38587e-13
Npr1	MGI:97371	natriuretic peptide receptor 1	18160	ENSMUSG00000027931	-1.0305	-0.0433398	0.817514	1.62637	0.701655	0.000139988
Trim8	MGI:1933302	tripartite motif-containing 8	93679	ENSMUSG00000025034	1.37176	0.456026	0	1.62651	0.701777	0
Xylt2	MGI:2444797	xylosyltransferase II	217119	ENSMUSG00000020868	1.17553	0.233314	0.00293576	1.62658	0.701843	0
Nphp4	MGI:2384210	nephronophthisis 4 (juvenile) homolog (human)	260305	ENSMUSG00000039577	-1.09377	-0.129313	0.169498	1.62703	0.70224	1.31002e-06
Col6a2	MGI:88460	collagen, type VI, alpha 2	12834	ENSMUSG00000020241	-1.24675	-0.318168	0.000407591	1.62725	0.702433	2.71511e-05
Frmd8	MGI:1914707	FERM domain containing 8	67457	ENSMUSG00000024816	1.101	0.138813	0.0291075	1.62856	0.7036	0
Cc2d1a	MGI:2384831	coiled-coil and C2 domain containing 1A	212139	ENSMUSG00000036686	1.1234	0.167869	0.0110001	1.629	0.70399	0
Fam109a	MGI:2442708	family with sequence similarity 109, member A	231717	ENSMUSG00000044134	1.071	0.098954	0.368026	1.63053	0.70534	6.27123e-09
Kcnn1	MGI:1933993	potassium intermediate/small conductance calcium-activated channel, subfamily N, member 1	84036	ENSMUSG00000002908	1.17341	0.230703	0.00290352	1.63072	0.705507	5.29613e-11
Pced1b	MGI:2446270	PC-esterase domain containing 1B	239647	ENSMUSG00000044250	1.14684	0.197668	0.314966	1.6314	0.706114	0.000424465
Ltk	MGI:96840	leukocyte tyrosine kinase	17005	ENSMUSG00000027297	-1.14781	-0.198881	0.00271868	1.63213	0.706758	1.70437e-10
Bbc3	MGI:2181667	BCL2 binding component 3	170770	ENSMUSG00000002083	1.19938	0.262286	0.201116	1.63297	0.707496	0.0291202
Txnrd3	MGI:2386711	thioredoxin reductase 3	232223	ENSMUSG00000000811	1.28272	0.359207	0.0783818	1.63297	0.707496	0.000157406
Zfp503	MGI:1353644	zinc finger protein 503	218820	ENSMUSG00000039081	1.2883	0.365466	0.0384432	1.63297	0.707496	1.27875e-05
Slc2a5	MGI:1928369	solute carrier family 2 (facilitated glucose transporter), member 5	56485	ENSMUSG00000028976	-1.31243	-0.392235	0.00293522	1.63327	0.707766	6.54977e-05
Insm1	MGI:1859980	insulinoma-associated 1	53626	ENSMUSG00000068154	1.31698	0.397233	0.0183788	1.6334	0.707881	0.000828547
Safb	MGI:2146974	scaffold attachment factor B	224903	ENSMUSG00000071054	-1.43373	-0.519778	0	1.63373	0.708168	0
Srebf2	MGI:107585	sterol regulatory element binding factor 2	20788	ENSMUSG00000022463	1.11862	0.161718	5.05929e-13	1.6348	0.709112	0
Klhl34	MGI:2685234	kelch-like 34	245683	ENSMUSG00000047485	1.12393	0.168548	0.00610945	1.63539	0.709639	2.95628e-07
Dnajc17	MGI:1916658	DnaJ heat shock protein family (Hsp40) member C17	69408	ENSMUSG00000034278	1.18268	0.242062	0.318769	1.63594	0.710116	0.0258563
Elfn1	MGI:2442479	leucine rich repeat and fibronectin type III, extracellular 1	243312	ENSMUSG00000048988	1.08546	0.118311	0.0492139	1.63594	0.710116	0
Mfsd3	MGI:1916822	major facilitator superfamily domain containing 3	69572	ENSMUSG00000019080	1.40453	0.490092	0.00116729	1.63594	0.710116	8.32204e-06
Mef2d	MGI:99533	myocyte enhancer factor 2D	17261	ENSMUSG00000001419	1.16463	0.21987	3.39354e-09	1.63676	0.710841	0
Hdac5	MGI:1333784	histone deacetylase 5	15184	ENSMUSG00000008855	1.27954	0.355629	0	1.63685	0.71092	0
Tmem189	MGI:2142624	transmembrane protein 189	407243	ENSMUSG00000090213	-1.10122	-0.139099	0.026832	1.63686	0.710935	0
Prpf40b	MGI:1925583	pre-mRNA processing factor 40B	54614	ENSMUSG00000023007	-1.16261	-0.217369	2.36266e-05	1.63703	0.71108	0
Tmem191c	MGI:107238	transmembrane protein 191C	224019	ENSMUSG00000055692	1.11297	0.154414	0.00672113	1.63776	0.711722	2.22045e-15
Pard6a	MGI:1927223	par-6 family cell polarity regulator alpha	56513	ENSMUSG00000005699	-1.03641	-0.0515956	0.503761	1.63863	0.712487	2.77223e-13
Cpt1c	MGI:2446526	carnitine palmitoyltransferase 1c	78070	ENSMUSG00000007783	-1.17797	-0.236299	1.37398e-10	1.63864	0.712501	0
Zfp598	MGI:2670965	zinc finger protein 598	213753	ENSMUSG00000041130	-1.07365	-0.10253	0.0610549	1.63976	0.713485	0
Romo1	MGI:1914317	reactive oxygen species modulator 1	67067	ENSMUSG00000067847	1.42814	0.514142	0.0434215	1.64132	0.714854	0.0204136
Rapgef1	MGI:104580	Rap guanine nucleotide exchange factor (GEF) 1	107746	ENSMUSG00000039844	1.07451	0.103675	8.96068e-05	1.64309	0.716411	0
Spire2	MGI:2446256	spire homolog 2 (Drosophila)	234857	ENSMUSG00000010154	1.15166	0.203715	0.0519399	1.64313	0.716447	2.44249e-15
Fam228a	MGI:1922105	family with sequence similarity 228, member A	74855	ENSMUSG00000079177	1.12949	0.17567	0.484967	1.64376	0.717003	0.0181499
Zfp414	MGI:1915641	zinc finger protein 414	328801	ENSMUSG00000073423	1.06396	0.0894413	0.26718	1.64376	0.717003	3.52207e-12
Ptk7	MGI:1918711	PTK7 protein tyrosine kinase 7	71461	ENSMUSG00000023972	1.41441	0.500203	8.84327e-05	1.64447	0.717621	1.4434e-05
Col16a1	MGI:1095396	collagen, type XVI, alpha 1	107581	ENSMUSG00000040690	-1.37813	-0.462716	0.000118218	1.64451	0.717654	2.2304e-09
Fdxr	MGI:104724	ferredoxin reductase	14149	ENSMUSG00000018861	-1.1744	-0.231918	0.0800924	1.64504	0.718119	4.89751e-06
Sppl2b	MGI:1920468	signal peptide peptidase like 2B	73218	ENSMUSG00000035206	-1.11524	-0.157348	0.0105048	1.64535	0.718393	0
Brsk1	MGI:2685946	BR serine/threonine kinase 1	381979	ENSMUSG00000035390	1.37229	0.456587	0	1.64653	0.719431	0
Lipg	MGI:1341803	lipase, endothelial	16891	ENSMUSG00000053846	-1.25543	-0.328179	0.0176725	1.64717	0.719986	0.0475271
Vps37b	MGI:1916724	vacuolar protein sorting 37B	330192	ENSMUSG00000066278	1.11711	0.159768	0.0153754	1.64717	0.719986	4.95993e-11
Pip5k1c	MGI:1298224	phosphatidylinositol-4-phosphate 5-kinase, type 1 gamma	18717	ENSMUSG00000034902	1.31614	0.396308	0	1.64758	0.720348	0
Megf8	MGI:2446294	multiple EGF-like-domains 8	269878	ENSMUSG00000045039	1.18392	0.243573	0	1.64783	0.72057	0
Jun	MGI:96646	jun proto-oncogene	16476	ENSMUSG00000052684	1.05072	0.0713718	0.154172	1.64802	0.720734	0
Cdh22	MGI:1341843	cadherin 22	104010	ENSMUSG00000053166	1.39119	0.476324	0	1.64804	0.720755	0
Adprhl2	MGI:2140364	ADP-ribosylhydrolase like 2	100206	ENSMUSG00000042558	-1.04833	-0.0680996	0.358291	1.64854	0.721186	6.52811e-14
Spag8	MGI:3056295	sperm associated antigen 8	433700	ENSMUSG00000066196	1.14684	0.197668	0.502919	1.64876	0.721381	0.00452805
Rsrp1	MGI:106498	arginine/serine rich protein 1	27981	ENSMUSG00000037266	-1.39887	-0.484266	0	1.64899	0.72158	0
Lamc3	MGI:1344394	laminin gamma 3	23928	ENSMUSG00000026840	-1.00561	-0.00806437	0.954929	1.64953	0.722056	5.33978e-05
Six3	MGI:102764	sine oculis-related homeobox 3	20473	ENSMUSG00000038805	1.13261	0.179657	0.0910765	1.64972	0.722222	5.55112e-16
Zfp775	MGI:2683557	zinc finger protein 775	243372	ENSMUSG00000007216	1.2845	0.361205	0.00631259	1.65029	0.722716	6.38021e-07
Col15a1	MGI:88449	collagen, type XV, alpha 1	12819	ENSMUSG00000028339	1.11141	0.152385	0.403386	1.65078	0.723149	5.7344e-07
Nefl	MGI:97313	neurofilament, light polypeptide	18039	ENSMUSG00000022055	-1.13195	-0.178811	0	1.65113	0.72345	0
Bud13	MGI:2443443	BUD13 homolog	215051	ENSMUSG00000032077	-1.09454	-0.130323	0.38827	1.65223	0.724411	1.16937e-05
Tnni1	MGI:105073	troponin I, skeletal, slow 1	21952	ENSMUSG00000026418	1.50952	0.59409	0.0511708	1.65223	0.724411	0.011385
Fance	MGI:1920025	Fanconi anemia, complementation group E	72775	ENSMUSG00000007570	1.08399	0.116345	0.195832	1.65242	0.724584	1.77742e-10
Klhl32	MGI:3612790	kelch-like 32	212390	ENSMUSG00000040387	-1.28812	-0.365268	0.00362778	1.65316	0.725223	3.83723e-09
Srcin1	MGI:1933179	SRC kinase signaling inhibitor 1	56013	ENSMUSG00000038453	1.19594	0.258149	0	1.65403	0.725988	0
Tnks1bp1	MGI:2446193	tankyrase 1 binding protein 1	228140	ENSMUSG00000033955	-1.04934	-0.0694887	0.0862012	1.65433	0.726248	0
Mapk8ip2	MGI:1926555	mitogen-activated protein kinase 8 interacting protein 2	60597	ENSMUSG00000022619	1.13289	0.180014	1.93144e-11	1.65444	0.726343	0
Zmiz2	MGI:106374	zinc finger, MIZ-type containing 2	52915	ENSMUSG00000041164	1.40568	0.491268	0	1.65526	0.727056	0
Smim4	MGI:1913737	small integral membrane protein 4	66487	ENSMUSG00000058351	1.322	0.402725	0.0766151	1.65581	0.727533	0.00903492
Triobp	MGI:1349410	TRIO and F-actin binding protein	110253	ENSMUSG00000033088	1.32622	0.407322	8.86871e-05	1.65617	0.727849	1.53105e-08
Pex6	MGI:2385054	peroxisomal biogenesis factor 6	224824	ENSMUSG00000002763	1.2277	0.295963	2.09732e-07	1.65656	0.728187	0
Gm6194	MGI:3704094	predicted gene 6194	620966	null	1.27412	0.349502	0.000279237	1.65706	0.728622	9.30778e-12
Ctf1	MGI:105115	cardiotrophin 1	13019	ENSMUSG00000042340	-1.33358	-0.415309	0.205395	1.65826	0.729669	0.0293002
Hivep3	MGI:106589	human immunodeficiency virus type I enhancer binding protein 3	16656	ENSMUSG00000028634	1.04178	0.0590444	0.217365	1.65833	0.729735	0
4931440F15Rik	MGI:2441689	RIKEN cDNA 4931440F15 gene	216622	ENSMUSG00000078157	1.18486	0.244717	0.0164746	1.6602	0.731354	1.53591e-08
Rims3	MGI:2443331	regulating synaptic membrane exocytosis 3	242662	ENSMUSG00000032890	1.29911	0.377529	2.16638e-07	1.66065	0.731747	0
Leng8	MGI:2142195	leukocyte receptor cluster (LRC) member 8	232798	ENSMUSG00000035545	-1.44038	-0.526446	0	1.6607	0.731794	0
Zc3h10	MGI:2143670	zinc finger CCCH type containing 10	103284	ENSMUSG00000039810	1.10214	0.140301	0.135648	1.6622	0.733093	1.15528e-11
Agap2	MGI:3580016	ArfGAP with GTPase domain, ankyrin repeat and PH domain 2	216439	ENSMUSG00000025422	1.41821	0.504067	0	1.66237	0.733245	0
Mob3b	MGI:2664539	MOB kinase activator 3B	214944	ENSMUSG00000073910	-1.37773	-0.462292	0.0193993	1.66295	0.733743	2.02034e-05
Mmp15	MGI:109320	matrix metallopeptidase 15	17388	ENSMUSG00000031790	1.15289	0.205259	0.0255824	1.66312	0.733889	0
Per2	MGI:1195265	period circadian clock 2	18627	ENSMUSG00000055866	-1.1679	-0.223912	5.2586e-05	1.66315	0.733916	0
Ssh3	MGI:2683546	slingshot homolog 3 (Drosophila)	245857	ENSMUSG00000034616	-1.20943	-0.274322	1.90821e-05	1.66341	0.734142	0
Grip2	MGI:2681173	glutamate receptor interacting protein 2	243547	ENSMUSG00000030098	-1.12655	-0.171905	0.00350774	1.66344	0.734169	0
Gng8	MGI:109163	guanine nucleotide binding protein (G protein), gamma 8	14709	ENSMUSG00000063594	1.13917	0.187986	0.645626	1.66464	0.735207	0.00454485
Reep4	MGI:1919799	receptor accessory protein 4	72549	ENSMUSG00000033589	1.32039	0.400962	0.0975043	1.66588	0.736288	0.00405643
Zfp579	MGI:1915740	zinc finger protein 579	68490	ENSMUSG00000051550	1.16532	0.220722	0.0832872	1.66623	0.736588	1.05618e-05
Card19	MGI:1915730	caspase recruitment domain family, member 19	68480	ENSMUSG00000037960	1.26553	0.339741	0.0132256	1.66669	0.736983	5.20164e-07
Mfsd11	MGI:1917150	major facilitator superfamily domain containing 11	69900	ENSMUSG00000020818	-1.40722	-0.492851	1.70419e-13	1.66793	0.738055	0
Nfkbid	MGI:3041243	nuclear factor of kappa light polypeptide gene enhancer in B cells inhibitor, delta	243910	ENSMUSG00000036931	1.01018	0.0146075	0.936339	1.66822	0.738313	0.00323341
Rab11fip3	MGI:2444431	RAB11 family interacting protein 3 (class II)	215445	ENSMUSG00000037098	-1.10225	-0.140451	2.67789e-07	1.66843	0.738489	0
Radil	MGI:2443088	Ras association and DIL domains	231858	ENSMUSG00000029576	-1.01962	-0.0280326	0.789651	1.66867	0.738698	3.69932e-11
Abcc10	MGI:2386976	ATP-binding cassette, sub-family C (CFTR/MRP), member 10	224814	ENSMUSG00000032842	1.05941	0.0832577	0.443218	1.6687	0.738725	1.6216e-10
Scrt1	MGI:2176606	scratch family zinc finger 1	170729	ENSMUSG00000048385	1.40665	0.492268	0	1.66952	0.73943	0
B4galt2	MGI:1858493	UDP-Gal:betaGlcNAc beta 1,4- galactosyltransferase, polypeptide 2	53418	ENSMUSG00000028541	1.32502	0.406018	0	1.67139	0.741048	0
Sema3f	MGI:1096347	sema domain, immunoglobulin domain (Ig), short basic domain, secreted, (semaphorin) 3F	20350	ENSMUSG00000034684	1.06128	0.0858053	0.457136	1.67139	0.741048	3.55271e-15
Rere	MGI:2683486	arginine glutamic acid dipeptide (RE) repeats	68703	ENSMUSG00000039852	-1.07584	-0.10547	0.000557202	1.67206	0.741626	0
Actr5	MGI:1924748	ARP5 actin-related protein 5	109275	ENSMUSG00000037761	-1.20365	-0.267421	0.0332686	1.67212	0.741682	5.20752e-07
Pex14	MGI:1927868	peroxisomal biogenesis factor 14	56273	ENSMUSG00000028975	1.26256	0.336352	6.80452e-08	1.67221	0.741759	0
Trim47	MGI:1917374	tripartite motif-containing 47	217333	ENSMUSG00000020773	1.50556	0.590297	0.000167526	1.67236	0.741889	0.00205908
Dcaf15	MGI:2684420	DDB1 and CUL4 associated factor 15	212123	ENSMUSG00000037103	1.01459	0.0208963	0.800903	1.67274	0.742216	4.50062e-12
Tjap1	MGI:1921344	tight junction associated protein 1	74094	ENSMUSG00000012296	-1.23232	-0.301379	0.00128783	1.67284	0.742297	5.77156e-10
Rasgrf1	MGI:99694	RAS protein-specific guanine nucleotide-releasing factor 1	19417	ENSMUSG00000032356	-1.31793	-0.39827	0	1.67319	0.742601	0
D8Ertd82e	MGI:1196223	DNA segment, Chr 8, ERATO Doi 82, expressed	244418	ENSMUSG00000050271	1.07013	0.0977879	0.118233	1.67322	0.742625	0
Crlf2	MGI:1889506	cytokine receptor-like factor 2	57914	ENSMUSG00000033467	1.38186	0.466609	7.86961e-05	1.6733	0.742697	1.05731e-05
Lmna	MGI:96794	lamin A	16905	ENSMUSG00000028063	1.20775	0.272317	4.90188e-05	1.67387	0.743187	4.44866e-13
Magel2	MGI:1351648	melanoma antigen, family L, 2	27385	ENSMUSG00000056972	-1.50281	-0.58766	0.00720968	1.67492	0.74409	0
Gtf3c1	MGI:107887	general transcription factor III C 1	233863	ENSMUSG00000032777	-1.09357	-0.129051	1.80616e-05	1.67525	0.744378	0
Crebbp	MGI:1098280	CREB binding protein	12914	ENSMUSG00000022521	-1.10116	-0.139023	0.00596712	1.67542	0.744521	0
Lhx1	MGI:99783	LIM homeobox protein 1	16869	ENSMUSG00000018698	-1.0305	-0.0433398	0.966113	1.67591	0.744946	0.00131473
Abtb2	MGI:2139365	ankyrin repeat and BTB (POZ) domain containing 2	99382	ENSMUSG00000032724	1.17522	0.232925	0.0169118	1.67704	0.745914	3.24518e-13
Setd1a	MGI:2446244	SET domain containing 1A	233904	ENSMUSG00000042308	-1.30051	-0.379074	8.88178e-16	1.678	0.746745	0
Slc45a1	MGI:2653235	solute carrier family 45, member 1	242773	ENSMUSG00000039838	1.08149	0.113019	0.0339331	1.67863	0.74728	0
Fam181b	MGI:1930951	family with sequence similarity 181, member B	58238	ENSMUSG00000051515	1.34736	0.430137	8.00434e-06	1.67884	0.747467	9.19265e-14
Adck5	MGI:2679274	aarF domain containing kinase 5	268822	ENSMUSG00000022550	1.09809	0.134997	0.265788	1.67899	0.747591	2.33779e-06
Zfhx3	MGI:99948	zinc finger homeobox 3	11906	ENSMUSG00000038872	1.04611	0.0650363	0.585493	1.67939	0.747935	0
Bsn	MGI:1277955	bassoon	12217	ENSMUSG00000032589	1.16112	0.215511	0	1.67946	0.747999	0
Dbn1	MGI:1931838	drebrin 1	56320	ENSMUSG00000034675	-1.13629	-0.184331	7.04881e-12	1.67952	0.748053	0
Hist3h2ba	MGI:1925553	histone cluster 3, H2ba	78303	ENSMUSG00000056895	-1.28416	-0.360822	0.0330906	1.67969	0.748197	0.000752791
Mknk2	MGI:894279	MAP kinase-interacting serine/threonine kinase 2	17347	ENSMUSG00000020190	1.13963	0.188565	0.00218027	1.6803	0.748723	0
Abhd11os	MGI:1917062	abhydrolase domain containing 11, opposite strand	69812	ENSMUSG00000085042	1.42814	0.514142	0.0434215	1.68104	0.749351	0.0476465
Tnfsf12	MGI:1196259	tumor necrosis factor (ligand) superfamily, member 12	21944	ENSMUSG00000097328	1.12213	0.166241	0.138837	1.68578	0.75342	2.05126e-09
Rps6kl1	MGI:2443413	ribosomal protein S6 kinase-like 1	238323	ENSMUSG00000019235	-1.12142	-0.16533	0.00332722	1.6861	0.753688	0
Caskin2	MGI:2157062	CASK-interacting protein 2	140721	ENSMUSG00000034471	1.11953	0.16289	0.0145713	1.68737	0.754773	0
2810428I15Rik	MGI:1913712	RIKEN cDNA 2810428I15 gene	66462	ENSMUSG00000058833	-1.2437	-0.314642	0.00112347	1.6882	0.755485	4.09811e-11
Bmyc	MGI:88184	brain expressed myelocytomatosis oncogene	107771	ENSMUSG00000049086	1.13884	0.187564	0.00231738	1.68853	0.755772	0
Ypel4	MGI:3605071	yippee-like 4 (Drosophila)	241525	ENSMUSG00000034059	1.08118	0.11261	0.235395	1.6886	0.755828	3.7653e-10
Aifm3	MGI:1919418	apoptosis-inducing factor, mitochondrion-associated 3	72168	ENSMUSG00000022763	1.01078	0.0154649	0.735469	1.68915	0.756299	0
Cep170b	MGI:2145043	centrosomal protein 170B	217882	ENSMUSG00000072825	1.40561	0.491196	0	1.68951	0.756604	0
2810410L24Rik	MGI:1923627	RIKEN cDNA 2810410L24 gene	100042332	ENSMUSG00000075389	-1.54574	-0.628302	0.00725694	1.69015	0.75715	8.30882e-05
Nr1d1	MGI:2444210	nuclear receptor subfamily 1, group D, member 1	217166	ENSMUSG00000020889	1.06235	0.0872614	0.00100184	1.69091	0.757801	0
Mfap2	MGI:99559	microfibrillar-associated protein 2	17150	ENSMUSG00000060572	1.35452	0.437787	0.106276	1.69129	0.758122	0.0204984
Pou2f2	MGI:101897	POU domain, class 2, transcription factor 2	18987	ENSMUSG00000008496	1.01051	0.0150768	0.90756	1.69129	0.758122	3.58327e-06
Fam110b	MGI:1916593	family with sequence similarity 110, member B	242297	ENSMUSG00000049119	1.00661	0.00949955	0.89226	1.6916	0.758387	0
Mta1	MGI:2150037	metastasis associated 1	116870	ENSMUSG00000021144	1.10494	0.14397	0.0109437	1.6921	0.758819	0
Prrt2	MGI:1916267	proline-rich transmembrane protein 2	69017	ENSMUSG00000045114	-1.21111	-0.276335	0	1.69249	0.759144	0
Abhd8	MGI:1918946	abhydrolase domain containing 8	64296	ENSMUSG00000007950	1.33562	0.417511	0	1.69298	0.759561	0
Cnot3	MGI:2385261	CCR4-NOT transcription complex, subunit 3	232791	ENSMUSG00000035632	-1.00653	-0.00939251	0.917206	1.69464	0.76098	6.90934e-11
Dusp8	MGI:106626	dual specificity phosphatase 8	18218	ENSMUSG00000037887	1.42471	0.510669	0	1.69524	0.761486	0
Mnt	MGI:109150	max binding protein	17428	ENSMUSG00000000282	1.12843	0.17432	0.00160522	1.69584	0.762001	0
Col5a1	MGI:88457	collagen, type V, alpha 1	12831	ENSMUSG00000026837	-1.55471	-0.63665	3.66374e-15	1.69595	0.762091	0.000345616
Csrnp1	MGI:2387989	cysteine-serine-rich nuclear protein 1	215418	ENSMUSG00000032515	1.26397	0.337967	0.00635088	1.69708	0.763055	0.000248189
Cep131	MGI:107440	centrosomal protein 131	12009	ENSMUSG00000039781	1.04914	0.069214	0.460153	1.69732	0.763258	1.7831e-10
Eng	MGI:95392	endoglin	13805	ENSMUSG00000026814	1.3389	0.421052	4.996e-14	1.69842	0.764192	0
2410016O06Rik	MGI:1919202	RIKEN cDNA 2410016O06 gene	71952	ENSMUSG00000046791	1.20316	0.266829	0.0231381	1.69877	0.764488	3.20504e-06
Agpat1	MGI:1932075	1-acylglycerol-3-phosphate O-acyltransferase 1 (lysophosphatidic acid acyltransferase, alpha)	55979	ENSMUSG00000034254	1.20262	0.266183	1.11022e-16	1.69942	0.765044	0
Mafg	MGI:96911	v-maf musculoaponeurotic fibrosarcoma oncogene family, protein G (avian)	17134	ENSMUSG00000051510	1.13098	0.177569	0.0171517	1.69945	0.765064	2.22045e-16
Prrt4	MGI:2141677	proline-rich transmembrane protein 4	101359	ENSMUSG00000079654	1.26899	0.343683	0.08584	1.70024	0.765738	8.2771e-05
Wnk4	MGI:1917097	WNK lysine deficient protein kinase 4	69847	ENSMUSG00000035112	-1.55321	-0.635255	5.0188e-05	1.70129	0.766629	5.34608e-05
Ptprn	MGI:102765	protein tyrosine phosphatase, receptor type, N	19275	ENSMUSG00000026204	1.1411	0.190426	0	1.70136	0.766688	0
Wiz	MGI:1332638	widely-interspaced zinc finger motifs	22404	ENSMUSG00000024050	1.1387	0.18739	0.000703014	1.7023	0.767483	0
Sncb	MGI:1889011	synuclein, beta	104069	ENSMUSG00000034891	1.0494	0.0695639	0.00545968	1.70319	0.768236	0
Trim46	MGI:2673000	tripartite motif-containing 46	360213	ENSMUSG00000042766	1.05001	0.0704056	0.0463111	1.70377	0.76873	0
Plk3	MGI:109604	polo-like kinase 3	12795	ENSMUSG00000028680	1.01905	0.0272307	0.792546	1.70429	0.769167	5.66248e-10
Zmiz1	MGI:3040693	zinc finger, MIZ-type containing 1	328365	ENSMUSG00000007817	1.17694	0.235039	6.99041e-10	1.70447	0.76932	0
Amigo3	MGI:2444854	adhesion molecule with Ig like domain 3	320844	ENSMUSG00000032593	-1.33729	-0.419308	0.0120269	1.70516	0.769903	0.0014621
Mlxipl	MGI:1927999	MLX interacting protein-like	58805	ENSMUSG00000005373	-1.04874	-0.0686509	0.719405	1.70579	0.770442	0.00116848
Bag6	MGI:1919439	BCL2-associated athanogene 6	224727	ENSMUSG00000024392	1.13329	0.180514	1.70005e-11	1.70605	0.770657	0
Skiv2l	MGI:1099835	superkiller viralicidic activity 2-like (S. cerevisiae)	108077	ENSMUSG00000040356	1.00707	0.0101673	0.825043	1.70656	0.77109	0
Shank3	MGI:1930016	SH3/ankyrin domain gene 3	58234	ENSMUSG00000022623	1.31468	0.394711	0	1.7069	0.771375	0
Sfi1	MGI:1926137	Sfi1 homolog, spindle assembly associated (yeast)	78887	ENSMUSG00000023764	-1.33965	-0.421851	6.58534e-09	1.70715	0.77159	1.11022e-16
Ercc2	MGI:95413	excision repair cross-complementing rodent repair deficiency, complementation group 2	13871	ENSMUSG00000030400	1.07139	0.0994879	0.148455	1.70762	0.771986	0
Samd1	MGI:2142433	sterile alpha motif domain containing 1	666704	ENSMUSG00000079003	1.10463	0.143563	0.0927998	1.70784	0.772177	1.62615e-09
Trhr2	MGI:2177284	thyrotropin releasing hormone receptor 2	170732	ENSMUSG00000039079	1.23842	0.308504	0.0997055	1.70792	0.772243	0.000479277
Zfhx2	MGI:2686934	zinc finger homeobox 2	239102	ENSMUSG00000040721	-1.08295	-0.114963	0.0106485	1.70868	0.772882	0
C030006K11Rik	MGI:1925941	RIKEN cDNA C030006K11 gene	223665	null	1.18915	0.249936	0.00850742	1.70895	0.773112	4.44089e-16
Nectin1	MGI:1926483	nectin cell adhesion molecule 1	58235	ENSMUSG00000032012	1.22497	0.292751	5.59894e-06	1.71053	0.774441	0
Slit3	MGI:1315202	slit homolog 3 (Drosophila)	20564	ENSMUSG00000056427	-1.0305	-0.0433398	0.574114	1.71071	0.774594	3.17705e-08
Atxn1	MGI:104783	ataxin 1	20238	ENSMUSG00000046876	1.10412	0.142894	0.0502289	1.7109	0.774759	8.18046e-12
Phlda1	MGI:1096880	pleckstrin homology like domain, family A, member 1	21664	ENSMUSG00000020205	1.16808	0.22414	0.00156099	1.71149	0.775257	2.0749e-12
Med25	MGI:1922863	mediator complex subunit 25	75613	ENSMUSG00000002968	1.33836	0.420463	0	1.71259	0.776183	0
Capn15	MGI:1355075	calpain 15	50817	ENSMUSG00000037326	1.29593	0.373993	1.48809e-09	1.71309	0.776603	0
Hipk4	MGI:2685008	homeodomain interacting protein kinase 4	233020	ENSMUSG00000040424	1.24373	0.314676	2.55171e-07	1.71455	0.777831	8.12284e-12
Zfp282	MGI:2141413	zinc finger protein 282	101095	ENSMUSG00000025821	-1.04829	-0.0680441	0.42028	1.71462	0.777885	6.57652e-12
Chpf	MGI:106576	chondroitin polymerizing factor	74241	ENSMUSG00000032997	1.2522	0.324463	0	1.71542	0.778561	0
Scap	MGI:2135958	SREBF chaperone	235623	ENSMUSG00000032485	1.18417	0.243882	6.67399e-12	1.71653	0.779495	0
Anks6	MGI:1922941	ankyrin repeat and sterile alpha motif domain containing 6	75691	ENSMUSG00000066191	-1.17926	-0.237877	0.018566	1.71659	0.779544	1.34455e-08
Map4k2	MGI:1346883	mitogen-activated protein kinase kinase kinase kinase 2	26412	ENSMUSG00000024948	1.02316	0.0330279	0.625978	1.71722	0.780074	0
Slc39a3	MGI:2147269	solute carrier family 39 (zinc transporter), member 3	106947	ENSMUSG00000046822	1.04196	0.0592972	0.108541	1.71725	0.780101	0
Bcl9	MGI:1924828	B cell CLL/lymphoma 9	77578	ENSMUSG00000038256	-1.21641	-0.282635	2.45326e-08	1.71853	0.781178	0
Ssh1	MGI:2686240	slingshot homolog 1 (Drosophila)	231637	ENSMUSG00000042121	1.08583	0.118796	0.202035	1.71863	0.781263	5.76761e-13
Speg	MGI:109282	SPEG complex locus	11790	ENSMUSG00000026207	1.08471	0.117305	1.21983e-05	1.71985	0.782283	0
Clec11a	MGI:1298219	C-type lectin domain family 11, member a	20256	ENSMUSG00000004473	1.18807	0.248616	0.184999	1.72204	0.784117	0.00896927
Emid1	MGI:2155091	EMI domain containing 1	140703	ENSMUSG00000034164	1.13772	0.186142	0.375995	1.72204	0.784117	0.00896927
Gli2	MGI:95728	GLI-Kruppel family member GLI2	14633	ENSMUSG00000048402	1.31055	0.39017	0.0041014	1.72204	0.784117	2.81988e-06
Gm1673	MGI:2686519	predicted gene 1673	381633	ENSMUSG00000070858	1.4017	0.487175	0.0264086	1.72204	0.784117	0.00103675
Pgam2	MGI:1933118	phosphoglycerate mutase 2	56012	ENSMUSG00000020475	1.42528	0.511249	0.0274012	1.72204	0.784117	0.0229348
Sema3g	MGI:3041242	sema domain, immunoglobulin domain (Ig), short basic domain, secreted, (semaphorin) 3G	218877	ENSMUSG00000021904	1.32792	0.409172	0.020614	1.72204	0.784117	0.000126545
Tm6sf2	MGI:1933210	transmembrane 6 superfamily member 2	107770	ENSMUSG00000036151	-1.10036	-0.137977	0.59745	1.72204	0.784117	0.0127165
Trp53i13	MGI:1915125	transformation related protein 53 inducible protein 13	216964	ENSMUSG00000044328	1.02586	0.0368305	0.851233	1.72204	0.784117	0.000126545
Ccdc124	MGI:1916403	coiled-coil domain containing 124	234388	ENSMUSG00000007721	1.06588	0.0920505	0.0289807	1.72542	0.78695	0
Zbtb45	MGI:2685003	zinc finger and BTB domain containing 45	232879	ENSMUSG00000049600	1.27897	0.35498	0.000103511	1.72662	0.787949	3.5672e-10
Nadk	MGI:2183149	NAD kinase	192185	ENSMUSG00000029063	-1.07581	-0.105424	0.00730277	1.72732	0.788539	0
Tmem94	MGI:1919197	transmembrane protein 94	71947	ENSMUSG00000020747	-1.01781	-0.0254734	0.552748	1.72803	0.789127	0
Mbd6	MGI:106378	methyl-CpG binding domain protein 6	110962	ENSMUSG00000025409	-1.1933	-0.254951	5.54038e-06	1.72823	0.789297	0
Ppfia3	MGI:1924037	protein tyrosine phosphatase, receptor type, f polypeptide (PTPRF), interacting protein (liprin), alpha 3	76787	ENSMUSG00000003863	1.38971	0.474787	0	1.72905	0.789976	0
Cpne5	MGI:2385908	copine V	240058	ENSMUSG00000024008	1.16454	0.219763	2.0143e-11	1.72992	0.790705	0
Carmil2	MGI:2685431	capping protein regulator and myosin 1 linker 2	234695	ENSMUSG00000050357	1.21327	0.278898	1.03788e-05	1.73367	0.793832	0
Vstm2l	MGI:2685537	V-set and transmembrane domain containing 2-like	277432	ENSMUSG00000037843	1.56798	0.648904	0	1.734	0.794101	0
Sfrp5	MGI:1860298	secreted frizzled-related sequence protein 5	54612	ENSMUSG00000018822	-1.32492	-0.40591	0.262146	1.73443	0.794459	5.2243e-08
Helz	MGI:1925705	helicase with zinc finger domain	78455	ENSMUSG00000020721	-1.13524	-0.182992	0.023228	1.73448	0.794504	0
Mag	MGI:96912	myelin-associated glycoprotein	17136	ENSMUSG00000036634	1.02743	0.0390433	0.166917	1.73593	0.79571	0
Zyx	MGI:103072	zyxin	22793	ENSMUSG00000029860	1.20689	0.271296	5.08648e-05	1.73602	0.795785	0
Furin	MGI:97513	furin (paired basic amino acid cleaving enzyme)	18550	ENSMUSG00000030530	1.10286	0.141252	0.0216159	1.73653	0.796204	0
Gga1	MGI:2146207	golgi associated, gamma adaptin ear containing, ARF binding protein 1	106039	ENSMUSG00000033128	1.10809	0.148069	0.00416997	1.73716	0.796734	0
Chst12	MGI:1929064	carbohydrate sulfotransferase 12	59031	ENSMUSG00000036599	1.33832	0.420419	8.68024e-08	1.73728	0.796828	0
Ppan	MGI:2178445	peter pan homolog (Drosophila)	235036	ENSMUSG00000004100	-1.08334	-0.11549	0.311316	1.73741	0.796941	9.40832e-07
Ccnd3	MGI:88315	cyclin D3	12445	ENSMUSG00000034165	1.34751	0.430301	2.25071e-08	1.73892	0.798192	1.24123e-13
Rell2	MGI:1918044	RELT-like 2	225392	ENSMUSG00000044024	1.23379	0.303098	1.33227e-15	1.73901	0.798266	0
Abcc8	MGI:1352629	ATP-binding cassette, sub-family C (CFTR/MRP), member 8	20927	ENSMUSG00000040136	-1.2059	-0.270111	9.90677e-05	1.74076	0.799714	1.08802e-14
Caskin1	MGI:2442952	CASK interacting protein 1	268932	ENSMUSG00000033597	1.13425	0.181738	2.55287e-09	1.74081	0.799758	0
Tmem158	MGI:1919559	transmembrane protein 158	72309	ENSMUSG00000054871	1.59117	0.670089	0	1.74091	0.799841	0
Doc2a	MGI:109446	double C2, alpha	13446	ENSMUSG00000052301	1.02838	0.0403741	0.507844	1.741	0.799919	0
Fbrs	MGI:104648	fibrosin	14123	ENSMUSG00000042423	1.02065	0.0294865	0.703576	1.74142	0.800262	2.22045e-16
Adam33	MGI:1341813	a disintegrin and metallopeptidase domain 33	110751	ENSMUSG00000027318	-1.22503	-0.292816	0.0358672	1.74206	0.800796	0.00225005
Frs3	MGI:2135965	fibroblast growth factor receptor substrate 3	107971	ENSMUSG00000023266	1.41916	0.505039	1.95839e-08	1.74211	0.800839	0
Gse1	MGI:1098275	genetic suppressor element 1, coiled-coil protein	382034	ENSMUSG00000031822	-1.04768	-0.0671939	0.059823	1.74296	0.801542	0
Rhbdl1	MGI:2384891	rhomboid, veinlet-like 1 (Drosophila)	214951	ENSMUSG00000025735	1.079	0.109691	0.0386797	1.74494	0.803175	0
Arhgap33	MGI:2673998	Rho GTPase activating protein 33	233071	ENSMUSG00000036882	1.14915	0.200563	7.88258e-15	1.7454	0.803554	0
Igsf9	MGI:2135283	immunoglobulin superfamily, member 9	93842	ENSMUSG00000037995	-1.15931	-0.213265	0.238235	1.74629	0.804295	7.97372e-05
Wdr31	MGI:1918604	WD repeat domain 31	71354	ENSMUSG00000028391	-1.00596	-0.00857443	0.962602	1.74629	0.804295	7.97372e-05
Rtn2	MGI:107612	reticulon 2 (Z-band associated protein)	20167	ENSMUSG00000030401	1.46612	0.552001	0	1.74648	0.804451	0
Nme4	MGI:1931148	NME/NM23 nucleoside diphosphate kinase 4	56520	ENSMUSG00000024177	1.09884	0.135984	0.570813	1.74736	0.805178	0.0062664
Htra2	MGI:1928676	HtrA serine peptidase 2	64704	ENSMUSG00000068329	-1.15481	-0.207656	0.0630568	1.74751	0.805302	1.09188e-09
Wdr90	MGI:1921267	WD repeat domain 90	106618	ENSMUSG00000073434	-1.03781	-0.0535356	0.532466	1.74766	0.805427	1.21404e-09
Tcf3	MGI:98510	transcription factor 3	21423	ENSMUSG00000020167	1.09403	0.129656	0.0769054	1.74789	0.805618	0
Tmem259	MGI:2177957	transmembrane protein 259	216157	ENSMUSG00000013858	1.38207	0.466835	0	1.7481	0.805785	0
Suv420h2	MGI:2385262	suppressor of variegation 4-20 homolog 2 (Drosophila)	232811	ENSMUSG00000059851	-1.04917	-0.0692417	0.571157	1.74829	0.805943	1.85578e-09
Ano8	MGI:2687327	anoctamin 8	382014	ENSMUSG00000034863	-1.08738	-0.120859	0.0653642	1.74831	0.805964	0
Hgh1	MGI:1930628	HGH1 homolog	59053	ENSMUSG00000022554	-1.00699	-0.0100454	0.936728	1.74853	0.806143	8.68268e-08
Zfp36l2	MGI:107945	zinc finger protein 36, C3H type-like 2	12193	ENSMUSG00000045817	1.27781	0.353675	7.26282e-06	1.74925	0.80674	0
Lrrc10b	MGI:2685551	leucine rich repeat containing 10B	278795	ENSMUSG00000090291	1.43109	0.51711	0	1.75173	0.808779	1.39738e-08
Tbkbp1	MGI:1920424	TBK1 binding protein 1	73174	ENSMUSG00000038517	1.04189	0.0591966	0.223789	1.75332	0.810087	0
Slc6a9	MGI:95760	solute carrier family 6 (neurotransmitter transporter, glycine), member 9	14664	ENSMUSG00000028542	1.15446	0.207216	1.2078e-05	1.75365	0.810359	0
Pou3f1	MGI:101896	POU domain, class 3, transcription factor 1	18991	ENSMUSG00000090125	1.19559	0.257725	0.00112898	1.75413	0.810752	2.03308e-09
Fam96b	MGI:1915773	family with sequence similarity 96, member B	68523	ENSMUSG00000031879	-1.03394	-0.0481569	0.682929	1.75718	0.813263	8.9908e-09
Gm21948	MGI:5439399	predicted gene, 21948	100328588	null	1.22356	0.291079	0.305351	1.75791	0.813864	0.0200828
Cic	MGI:1918972	capicua transcriptional repressor	71722	ENSMUSG00000005442	1.18961	0.250485	0	1.7585	0.814342	0
Zfp358	MGI:2153740	zinc finger protein 358	140482	ENSMUSG00000047264	1.19909	0.261939	5.24139e-06	1.75962	0.81526	0
Mtcl1	MGI:1915867	microtubule crosslinking factor 1	68617	ENSMUSG00000052105	-1.03571	-0.050614	0.226196	1.76111	0.816486	0
Nectin4	MGI:1918990	nectin cell adhesion molecule 4	71740	ENSMUSG00000006411	-1.22001	-0.286897	0.0177825	1.76198	0.817199	3.1259e-11
Kcnk12	MGI:2684043	potassium channel, subfamily K, member 12	210741	ENSMUSG00000050138	1.39294	0.478137	2.43469e-05	1.76343	0.818387	1.11556e-06
Bcan	MGI:1096385	brevican	12032	ENSMUSG00000004892	1.09135	0.126117	1.37658e-07	1.76402	0.818864	0
Fbxl15	MGI:1915681	F-box and leucine-rich repeat protein 15	68431	ENSMUSG00000025226	1.52627	0.61001	0.000683365	1.76657	0.820954	0.000262335
Myo19	MGI:1913446	myosin XIX	66196	ENSMUSG00000020527	-1.59186	-0.670711	4.14188e-09	1.76736	0.821592	3.16697e-08
Mvb12a	MGI:1920961	multivesicular body subunit 12A	73711	ENSMUSG00000031813	1.40348	0.489008	4.37207e-05	1.7677	0.821872	3.52264e-08
Arid5b	MGI:2175912	AT rich interactive domain 5B (MRF1-like)	71371	ENSMUSG00000019947	-1.23137	-0.300268	0.000490661	1.76895	0.822895	0
Pacsin3	MGI:1891410	protein kinase C and casein kinase substrate in neurons 3	80708	ENSMUSG00000027257	-1.18872	-0.249412	0.00429197	1.76987	0.823645	1.5502e-12
Per1	MGI:1098283	period circadian clock 1	18626	ENSMUSG00000020893	-1.00846	-0.0121475	0.729389	1.77003	0.823773	0
Nsun5	MGI:2140844	NOL1/NOP2/Sun domain family, member 5	100609	ENSMUSG00000000916	-1.09764	-0.134404	0.208591	1.77137	0.824863	2.44188e-11
Rgs11	MGI:1354739	regulator of G-protein signaling 11	50782	ENSMUSG00000024186	-1.32338	-0.404222	6.02731e-09	1.77219	0.825537	0
Plk5	MGI:3026984	polo-like kinase 5	216166	ENSMUSG00000035486	-1.14059	-0.189783	0.14439	1.77269	0.825937	1.40764e-07
Pisd-ps2	MGI:3612472	phosphatidylserine decarboxylase, pseudogene 2	328734	ENSMUSG00000023795	-1.42662	-0.512598	4.52638e-13	1.77408	0.827069	0
Gal3st1	MGI:1858277	galactose-3-O-sulfotransferase 1	53897	ENSMUSG00000049721	1.30398	0.382925	7.55042e-05	1.77625	0.828835	1.66533e-15
Atg2a	MGI:1916291	autophagy related 2A	329015	ENSMUSG00000024773	1.12328	0.167721	0.00185505	1.77645	0.828994	0
Grm4	MGI:1351341	glutamate receptor, metabotropic 4	268934	ENSMUSG00000063239	1.22241	0.289729	0.000634712	1.77692	0.829376	0
Fam222a	MGI:3605543	family with sequence similarity 222, member A	433940	ENSMUSG00000041930	1.40436	0.489908	9.15686e-06	1.77795	0.830213	1.60982e-13
Trim65	MGI:2442815	tripartite motif-containing 65	338364	ENSMUSG00000054517	-1.0305	-0.0433398	0.792086	1.7785	0.830659	0.000148479
Pdyn	MGI:97535	prodynorphin	18610	ENSMUSG00000027400	1.2074	0.271907	0.0143116	1.77902	0.83108	1.44726e-08
Zfp219	MGI:1917140	zinc finger protein 219	69890	ENSMUSG00000049295	1.25006	0.321999	2.54008e-12	1.78043	0.832222	0
Rtn4r	MGI:2136886	reticulon 4 receptor	65079	ENSMUSG00000043811	1.33863	0.42076	0	1.78128	0.832916	6.30052e-13
Sipa1l3	MGI:1921456	signal-induced proliferation-associated 1 like 3	74206	ENSMUSG00000030583	1.14729	0.19823	6.75178e-06	1.7828	0.834145	0
Ubald1	MGI:1916255	UBA-like domain containing 1	207740	ENSMUSG00000039568	1.11002	0.150585	1.40412e-05	1.78414	0.835232	0
Fbxo31	MGI:1354708	F-box protein 31	76454	ENSMUSG00000052934	1.27067	0.345588	9.99201e-15	1.78556	0.836373	0
Cacna1h	MGI:1928842	calcium channel, voltage-dependent, T type, alpha 1H subunit	58226	ENSMUSG00000024112	-1.04574	-0.0645174	0.0988027	1.78593	0.836675	0
Bcl9l	MGI:1933114	B cell CLL/lymphoma 9-like	80288	ENSMUSG00000063382	1.20812	0.272761	3.96798e-07	1.78788	0.83825	0
Abca7	MGI:1351646	ATP-binding cassette, sub-family A (ABC1), member 7	27403	ENSMUSG00000035722	1.09956	0.136922	0.0475761	1.78858	0.838815	0
Scrib	MGI:2145950	scribbled planar cell polarity	105782	ENSMUSG00000022568	-1.04831	-0.0680595	0.231972	1.78868	0.838895	0
Khk	MGI:1096353	ketohexokinase	16548	ENSMUSG00000029162	-1.06763	-0.094414	0.622801	1.78913	0.839258	1.61359e-05
Acy3	MGI:1918920	aspartoacylase (aminoacylase) 3	71670	ENSMUSG00000024866	1.1673	0.223175	0.341439	1.79001	0.83997	0.00242517
Hipk2	MGI:1314872	homeodomain interacting protein kinase 2	15258	ENSMUSG00000061436	1.2564	0.329297	9.00746e-12	1.79031	0.840211	0
Fasn	MGI:95485	fatty acid synthase	14104	ENSMUSG00000025153	1.11927	0.162563	1.5324e-11	1.7908	0.840607	0
Hhipl1	MGI:1919265	hedgehog interacting protein-like 1	214305	ENSMUSG00000021260	1.3543	0.43755	0.0262423	1.79148	0.841148	0.000104564
Samd4b	MGI:2448542	sterile alpha motif domain containing 4B	233033	ENSMUSG00000109336	1.19775	0.260321	7.72316e-12	1.792	0.841571	0
Dhrsx	MGI:2181510	dehydrogenase/reductase (SDR family) X chromosome	236082	ENSMUSG00000063897	1.48268	0.568207	2.31538e-06	1.79261	0.842064	5.06138e-08
Lef1	MGI:96770	lymphoid enhancer binding factor 1	16842	ENSMUSG00000027985	1.1254	0.170439	0.298308	1.79294	0.842331	1.23696e-10
Rprml	MGI:2144486	reprimo-like	104582	ENSMUSG00000046215	1.14207	0.191646	0.00113042	1.79313	0.842481	2.55594e-07
Lingo4	MGI:2444651	leucine rich repeat and Ig domain containing 4	320747	ENSMUSG00000044505	1.48796	0.573332	0.0869342	1.7932	0.842534	5.62851e-08
Isyna1	MGI:1919030	myo-inositol 1-phosphate synthase A1	71780	ENSMUSG00000019139	1.28541	0.362225	1.42059e-07	1.79438	0.843484	0
Kcnh3	MGI:1341723	potassium voltage-gated channel, subfamily H (eag-related), member 3	16512	ENSMUSG00000037579	-1.01478	-0.0211608	0.398237	1.7948	0.843823	0
Htr2a	MGI:109521	5-hydroxytryptamine (serotonin) receptor 2A	15558	ENSMUSG00000034997	1.04505	0.0635754	0.463706	1.7952	0.844142	9.38621e-10
Plppr3	MGI:2388640	phospholipid phosphatase related 3	216152	ENSMUSG00000035835	-1.07498	-0.104313	0.0218569	1.79563	0.844489	0
Ptpn23	MGI:2144837	protein tyrosine phosphatase, non-receptor type 23	104831	ENSMUSG00000036057	-1.06534	-0.091315	0.0173336	1.79629	0.845019	0
Sdsl	MGI:2182607	serine dehydratase-like	257635	ENSMUSG00000029596	-1.01745	-0.0249613	0.913686	1.79757	0.846045	0.00018055
Fgf11	MGI:109167	fibroblast growth factor 11	14166	ENSMUSG00000042826	1.0693	0.0966676	0.543082	1.79773	0.846178	2.21803e-06
Plppr2	MGI:2384575	phospholipid phosphatase related 2	235044	ENSMUSG00000040563	1.10238	0.140628	8.43344e-06	1.7985	0.846793	0
Msi1	MGI:107376	musashi RNA-binding protein 1	17690	ENSMUSG00000054256	1.5207	0.604733	2.19108e-05	1.79857	0.846853	2.46881e-06
Atxn2l	MGI:2446242	ataxin 2-like	233871	ENSMUSG00000032637	-1.09494	-0.130851	0.000116435	1.79909	0.847264	0
Vgf	MGI:1343180	VGF nerve growth factor inducible	381677	ENSMUSG00000037428	1.49183	0.577082	0	1.79977	0.847814	0
Ints1	MGI:1915760	integrator complex subunit 1	68510	ENSMUSG00000029547	1.04217	0.0595839	0.126889	1.80016	0.848122	0
Ttc34	MGI:2445205	tetratricopeptide repeat domain 34	242800	ENSMUSG00000046637	-1.27963	-0.355724	0.0790614	1.80134	0.849072	1.41318e-05
H2-Q2	MGI:95931	histocompatibility 2, Q region locus 2	15013	ENSMUSG00000091705	-1.85489	-0.891337	0.109286	1.80276	0.850206	0.0047779
Man2c1	MGI:1920994	mannosidase, alpha, class 2C, member 1	73744	ENSMUSG00000032295	-1.38194	-0.466693	0	1.80339	0.850708	0
Tmem198	MGI:2443133	transmembrane protein 198	319998	ENSMUSG00000051703	1.183	0.242454	2.65538e-06	1.80361	0.850886	0
Rbm38	MGI:1889294	RNA binding motif protein 38	56190	ENSMUSG00000027510	-1.0193	-0.0275725	0.897148	1.80536	0.852288	8.19709e-05
Ar	MGI:88064	androgen receptor	11835	ENSMUSG00000046532	-1.22908	-0.297581	0.0346473	1.80585	0.852681	1.03777e-07
Hdac7	MGI:1891835	histone deacetylase 7	56233	ENSMUSG00000022475	-1.07793	-0.108257	0.0970757	1.80604	0.85283	0
Arhgap23	MGI:3697726	Rho GTPase activating protein 23	58996	ENSMUSG00000049807	1.03876	0.0548663	0.0965876	1.80624	0.852991	0
Ankrd9	MGI:1921501	ankyrin repeat domain 9	74251	ENSMUSG00000037904	1.13475	0.182373	0.143333	1.80633	0.853064	2.12789e-09
Tmem125	MGI:1923409	transmembrane protein 125	230678	ENSMUSG00000050854	-1.23374	-0.303042	0.00824708	1.80814	0.854506	0
Prrc2a	MGI:1915467	proline-rich coiled-coil 2A	53761	ENSMUSG00000024393	1.22931	0.297849	0	1.80825	0.854593	0
Hdac4	MGI:3036234	histone deacetylase 4	208727	ENSMUSG00000026313	1.16638	0.222042	0.00475924	1.80945	0.855552	1.77125e-12
Zfp536	MGI:1926102	zinc finger protein 536	243937	ENSMUSG00000043456	1.0253	0.0360426	0.690305	1.80965	0.855711	0
Slc25a42	MGI:1920345	solute carrier family 25, member 42	73095	ENSMUSG00000002346	-1.1433	-0.193207	0.00196723	1.81059	0.856459	0
Fbrsl1	MGI:1920907	fibrosin-like 1	381668	ENSMUSG00000043323	1.23797	0.307972	5.73853e-07	1.81111	0.856873	0
Cacng2	MGI:1316660	calcium channel, voltage-dependent, gamma subunit 2	12300	ENSMUSG00000019146	1.23595	0.30562	5.29154e-07	1.81169	0.857338	0
Cntrob	MGI:2443290	centrobin, centrosomal BRCA2 interacting protein	216846	ENSMUSG00000032782	-1.20225	-0.265732	0.015768	1.8141	0.859251	1.9365e-10
March9	MGI:2446144	membrane-associated ring finger (C3HC4) 9	216438	ENSMUSG00000040502	1.03271	0.0464326	0.60028	1.81441	0.859499	3.33067e-16
C2cd2l	MGI:1919014	C2 calcium-dependent domain containing 2-like	71764	ENSMUSG00000032120	1.07867	0.109254	3.7265e-06	1.81454	0.8596	0
Arhgap39	MGI:107858	Rho GTPase activating protein 39	223666	ENSMUSG00000033697	-1.03559	-0.0504517	0.187581	1.8159	0.860683	0
Pom121	MGI:2137624	nuclear pore membrane protein 121	107939	ENSMUSG00000053293	1.08434	0.116811	0.0153904	1.81669	0.861311	0
Phf1	MGI:98647	PHD finger protein 1	21652	ENSMUSG00000024193	-1.03832	-0.0542556	0.359074	1.81758	0.862018	0
Mgat5b	MGI:3606200	mannoside acetylglucosaminyltransferase 5, isoenzyme B	268510	ENSMUSG00000043857	1.2222	0.289477	9.69225e-14	1.82036	0.86422	0
Celsr2	MGI:1858235	cadherin, EGF LAG seven-pass G-type receptor 2	53883	ENSMUSG00000068740	1.1896	0.250475	6.21725e-15	1.82096	0.864698	0
Szt2	MGI:3033336	seizure threshold 2	230676	ENSMUSG00000033253	-1.26585	-0.34011	2.77889e-12	1.82146	0.865099	0
Lamb2	MGI:99916	laminin, beta 2	16779	ENSMUSG00000052911	1.32988	0.411291	3.87468e-14	1.82325	0.866513	0
5031439G07Rik	MGI:2444899	RIKEN cDNA 5031439G07 gene	223739	ENSMUSG00000036046	-1.07252	-0.101009	0.000493396	1.82353	0.866731	0
Shank2	MGI:2671987	SH3/ankyrin domain gene 2	210274	ENSMUSG00000037541	-1.02219	-0.031663	0.287634	1.8237	0.866867	0
Epha8	MGI:109378	Eph receptor A8	13842	ENSMUSG00000028661	1.03355	0.0476064	0.685468	1.82447	0.867481	0
Jund	MGI:96648	jun D proto-oncogene	16478	ENSMUSG00000071076	1.38766	0.472656	0	1.8264	0.869006	0
Map7d1	MGI:2384297	MAP7 domain containing 1	245877	ENSMUSG00000028849	-1.05176	-0.0728072	0.0116775	1.82665	0.869201	0
Gipc1	MGI:1926252	GIPC PDZ domain containing family, member 1	67903	ENSMUSG00000019433	1.17655	0.234568	4.05605e-05	1.82738	0.869773	0
Slc9a5	MGI:2685542	solute carrier family 9 (sodium/hydrogen exchanger), member 5	277973	ENSMUSG00000014786	-1.1182	-0.161176	0.0004007	1.82778	0.87009	0
Coro6	MGI:2183448	coronin 6	216961	ENSMUSG00000020836	-1.44346	-0.529534	1.11022e-15	1.82797	0.870241	0
Pgp	MGI:1914328	phosphoglycolate phosphatase	67078	ENSMUSG00000043445	1.06202	0.0868152	0.0617442	1.82848	0.870641	0
Pdlim7	MGI:1914649	PDZ and LIM domain 7	67399	ENSMUSG00000021493	1.05658	0.0794032	0.267859	1.8306	0.872317	6.66134e-15
Fam189b	MGI:1915771	family with sequence similarity 189, member B	68521	ENSMUSG00000032657	1.09903	0.136225	0.0285477	1.83154	0.87306	0
Cabp7	MGI:2183437	calcium binding protein 7	192650	ENSMUSG00000009075	-1.02038	-0.0291026	0.72506	1.83168	0.873168	0
Unc5a	MGI:894682	unc-5 netrin receptor A	107448	ENSMUSG00000025876	1.23891	0.309072	2.22045e-16	1.83303	0.874234	0
Gdpd5	MGI:2686926	glycerophosphodiester phosphodiesterase domain containing 5	233552	ENSMUSG00000035314	1.03197	0.0454073	0.400005	1.83518	0.875918	0
Hkdc1	MGI:2384910	hexokinase domain containing 1	216019	ENSMUSG00000020080	-1.0624	-0.0873279	0.438254	1.83684	0.877226	0.0452429
Ttyh3	MGI:1925589	tweety family member 3	78339	ENSMUSG00000036565	1.40249	0.487995	0	1.83778	0.877962	0
Faap100	MGI:1919135	Fanconi anemia core complex associated protein 100	71885	ENSMUSG00000025384	1.10525	0.144367	0.125696	1.84092	0.88043	9.99201e-16
Kif26a	MGI:2447072	kinesin family member 26A	668303	ENSMUSG00000021294	1.35237	0.435494	9.90751e-05	1.84218	0.881414	3.53972e-09
Prrt1	MGI:1932118	proline-rich transmembrane protein 1	260297	ENSMUSG00000015476	1.49957	0.584546	1.14353e-14	1.84336	0.88234	1.16573e-14
Sp9	MGI:3574660	trans-acting transcription factor 9	381373	ENSMUSG00000068859	1.14096	0.190251	0.212402	1.84346	0.882419	4.28157e-06
BC002163	MGI:3612445	cDNA sequence BC002163	170658	ENSMUSG00000081824	-1.13569	-0.183568	0.00271041	1.84394	0.882792	0
Cacna1g	MGI:1201678	calcium channel, voltage-dependent, T type, alpha 1G subunit	12291	ENSMUSG00000020866	-1.14893	-0.200285	4.41236e-07	1.84455	0.883266	0
Arhgef16	MGI:2446219	Rho guanine nucleotide exchange factor (GEF) 16	230972	ENSMUSG00000029032	-1.14091	-0.190181	0.612853	1.84504	0.883653	0.000727863
Bola1	MGI:1916418	bolA-like 1 (E. coli)	69168	ENSMUSG00000015943	1.18934	0.25016	0.0986047	1.84504	0.883653	6.57373e-07
Col11a2	MGI:88447	collagen, type XI, alpha 2	12815	ENSMUSG00000024330	-1.39703	-0.482362	2.28553e-06	1.84504	0.883653	1.58762e-14
Irx1	MGI:1197515	Iroquois related homeobox 1 (Drosophila)	16371	ENSMUSG00000060969	1.1197	0.163111	0.765179	1.84641	0.884721	7.30684e-07
Ppp1r37	MGI:2687042	protein phosphatase 1, regulatory subunit 37	232947	ENSMUSG00000051403	1.07315	0.101858	0.000179786	1.8468	0.885028	0
Rfx1	MGI:105982	regulatory factor X, 1 (influences HLA class II expression)	19724	ENSMUSG00000031706	-1.25437	-0.326968	2.47842e-07	1.84792	0.885901	0
Sesn2	MGI:2651874	sestrin 2	230784	ENSMUSG00000028893	-1.01127	-0.0161696	0.897258	1.84817	0.886101	5.61791e-11
Rom1	MGI:97998	rod outer segment membrane protein 1	19881	ENSMUSG00000071648	1.03301	0.046858	0.666656	1.84947	0.887111	1.11022e-16
Plekha7	MGI:2445094	pleckstrin homology domain containing, family A member 7	233765	ENSMUSG00000045659	-1.18352	-0.243086	0.00443717	1.85072	0.888089	0
Gps2	MGI:1891751	G protein pathway suppressor 2	56310	ENSMUSG00000023170	-1.17806	-0.236415	0.0141692	1.85235	0.88936	9.05831e-13
Ncor2	MGI:1337080	nuclear receptor co-repressor 2	20602	ENSMUSG00000029478	1.13048	0.176936	1.2454e-08	1.85459	0.891098	0
Dlgap3	MGI:3039563	discs, large (Drosophila) homolog-associated protein 3	242667	ENSMUSG00000042388	1.53922	0.622196	0	1.85564	0.891913	0
Kcnc3	MGI:96669	potassium voltage gated channel, Shaw-related subfamily, member 3	16504	ENSMUSG00000062785	-1.03968	-0.0561336	0.109551	1.85608	0.892257	0
Kiss1r	MGI:2148793	KISS1 receptor	114229	ENSMUSG00000035773	1.25001	0.321945	0.025368	1.85657	0.892641	2.36366e-07
Grik5	MGI:95818	glutamate receptor, ionotropic, kainate 5 (gamma 2)	14809	ENSMUSG00000003378	1.1693	0.225642	0	1.85689	0.892888	0
Ajap1	MGI:2685419	adherens junction associated protein 1	230959	ENSMUSG00000039546	1.01241	0.0177952	0.766806	1.85827	0.893964	0
Shkbp1	MGI:2385803	Sh3kbp1 binding protein 1	192192	ENSMUSG00000089832	-1.18537	-0.245336	0.0205171	1.86002	0.895319	3.81866e-11
Sbf1	MGI:1925230	SET binding factor 1	77980	ENSMUSG00000036529	1.14984	0.201434	3.21965e-15	1.86179	0.896692	0
Gpr4	MGI:2441992	G protein-coupled receptor 4	319197	ENSMUSG00000044317	-1.01488	-0.0213135	0.883583	1.86181	0.896709	4.69893e-11
Gnaz	MGI:95780	guanine nucleotide binding protein, alpha z subunit	14687	ENSMUSG00000040009	1.18367	0.243261	8.376e-06	1.86261	0.897327	0
C1ql1	MGI:1344400	complement component 1, q subcomponent-like 1	23829	ENSMUSG00000045532	1.48796	0.573332	5.9267e-06	1.86302	0.897646	3.86013e-12
Egln2	MGI:1932287	egl-9 family hypoxia-inducible factor 2	112406	ENSMUSG00000058709	1.18956	0.250423	2.52776e-10	1.86325	0.89782	0
Adamts2	MGI:1347356	a disintegrin-like and metallopeptidase (reprolysin type) with thrombospondin type 1 motif, 2	216725	ENSMUSG00000036545	1.15659	0.209876	0.15876	1.86349	0.898008	3.29069e-10
Zfp574	MGI:2442951	zinc finger protein 574	232976	ENSMUSG00000045252	1.19401	0.255815	1.08083e-05	1.86353	0.898036	0
Rap1gap	MGI:109338	Rap1 GTPase-activating protein	110351	ENSMUSG00000041351	-1.0884	-0.122212	9.91133e-10	1.86505	0.899213	0
En1	MGI:95389	engrailed 1	13798	ENSMUSG00000058665	1.94081	0.95666	0.244149	1.86554	0.899594	2.31411e-09
Ncdn	MGI:1347351	neurochondrin	26562	ENSMUSG00000028833	1.21579	0.281892	0	1.86642	0.900273	0
1190005I06Rik	MGI:1916168	RIKEN cDNA 1190005I06 gene	68918	ENSMUSG00000043687	1.24049	0.310906	0.00440879	1.86664	0.900441	1.07365e-09
Cercam	MGI:2139134	cerebral endothelial cell adhesion molecule	99151	ENSMUSG00000039787	-1.2183	-0.284866	0.033156	1.86782	0.901355	2.24709e-13
Atp13a2	MGI:1922022	ATPase type 13A2	74772	ENSMUSG00000036622	1.18075	0.239708	0	1.86787	0.901394	0
Nfix	MGI:97311	nuclear factor I/X	18032	ENSMUSG00000001911	1.27568	0.351272	1.22125e-15	1.86883	0.902133	0
Nbl1	MGI:104591	neuroblastoma, suppression of tumorigenicity 1	17965	ENSMUSG00000041120	1.36889	0.453003	0	1.86978	0.902869	0
Zfp13	MGI:99159	zinc finger protein 13	22654	ENSMUSG00000062012	1.04395	0.0620466	0.445483	1.87086	0.903699	1.11022e-16
Prss50	MGI:2447303	protease, serine 50	235631	ENSMUSG00000048752	1.23996	0.310297	0.492839	1.87178	0.904411	0.0102239
Papln	MGI:2386139	papilin, proteoglycan-like sulfated glycoprotein	170721	ENSMUSG00000021223	-1.2366	-0.306374	0.0850648	1.87511	0.906974	0.000313379
Larp6	MGI:1914807	La ribonucleoprotein domain family, member 6	67557	ENSMUSG00000034839	-1.21106	-0.276269	1.58459e-09	1.87563	0.907378	0
Znhit2	MGI:1352481	zinc finger, HIT domain containing 2	29805	ENSMUSG00000075227	1.16117	0.215578	0.0034194	1.88034	0.910995	7.77156e-16
Kmt2d	MGI:2682319	lysine (K)-specific methyltransferase 2D	381022	ENSMUSG00000048154	-1.12052	-0.164165	4.17268e-08	1.88109	0.911572	0
Git1	MGI:1927140	G protein-coupled receptor kinase-interactor 1	216963	ENSMUSG00000011877	1.18684	0.247126	0	1.88133	0.911751	0
Mipol1	MGI:1920740	mirror-image polydactyly 1	73490	ENSMUSG00000047022	-1.43533	-0.521387	0.141669	1.88149	0.911872	0.0049689
Notch4	MGI:107471	notch 4	18132	ENSMUSG00000015468	1.1003	0.1379	0.266412	1.88348	0.9134	9.91089e-09
Psrc1	MGI:1913099	proline/serine-rich coiled-coil 1	56742	ENSMUSG00000068744	-1.13249	-0.1795	0.123061	1.88348	0.9134	0.0302665
Rps21	MGI:1913731	ribosomal protein S21	66481	ENSMUSG00000039001	-1.2366	-0.306374	0.0183746	1.88411	0.913885	5.8291e-07
Begain	MGI:3044626	brain-enriched guanylate kinase-associated	380785	ENSMUSG00000040867	1.18256	0.241916	0	1.88432	0.914042	0
Lpcat4	MGI:2138993	lysophosphatidylcholine acyltransferase 4	99010	ENSMUSG00000027134	1.13542	0.183228	0.000131878	1.88455	0.914223	0
Hr	MGI:96223	hairless	15460	ENSMUSG00000022096	1.23698	0.306822	3.74279e-07	1.88833	0.91711	0
Dagla	MGI:2677061	diacylglycerol lipase, alpha	269060	ENSMUSG00000035735	1.0792	0.109968	0.00207853	1.88884	0.917502	0
Foxp4	MGI:1921373	forkhead box P4	74123	ENSMUSG00000023991	1.18694	0.24725	7.36956e-05	1.89123	0.919322	0
Gli1	MGI:95727	GLI-Kruppel family member GLI1	14632	ENSMUSG00000025407	-1.14121	-0.190566	0.291844	1.89205	0.919949	7.75169e-12
Kcnh2	MGI:1341722	potassium voltage-gated channel, subfamily H (eag-related), member 2	16511	ENSMUSG00000038319	1.21047	0.275573	1.00195e-05	1.89219	0.92006	0
Shox2	MGI:1201673	short stature homeobox 2	20429	ENSMUSG00000027833	-1.58538	-0.664828	0.0641059	1.89245	0.920254	0
Nyap1	MGI:2443880	neuronal tyrosine-phosphorylated phosphoinositide 3-kinase adaptor 1	243300	ENSMUSG00000045348	1.05859	0.0821459	0.0337456	1.89292	0.920611	0
Bcar1	MGI:108091	breast cancer anti-estrogen resistance 1	12927	ENSMUSG00000031955	-1.0305	-0.0433398	0.390389	1.89647	0.92332	0
Mypop	MGI:2446472	Myb-related transcription factor, partner of profilin	232934	ENSMUSG00000048481	1.24882	0.320563	2.11844e-07	1.89769	0.924241	0
Zdhhc8	MGI:1338012	zinc finger, DHHC domain containing 8	27801	ENSMUSG00000060166	1.11023	0.150857	6.39675e-06	1.89773	0.924272	0
Gigyf1	MGI:1888677	GRB10 interacting GYF protein 1	57330	ENSMUSG00000029714	-1.17613	-0.234046	3.12682e-07	1.89871	0.925016	0
Apba3	MGI:1888527	amyloid beta (A4) precursor protein-binding, family A, member 3	57267	ENSMUSG00000004931	1.20515	0.26921	0.00273259	1.90095	0.926721	1.11022e-16
Ppp1r14a	MGI:1931139	protein phosphatase 1, regulatory (inhibitor) subunit 14A	68458	ENSMUSG00000037166	1.00922	0.0132437	0.941581	1.90095	0.926721	1.34387e-06
Top3a	MGI:1197527	topoisomerase (DNA) III alpha	21975	ENSMUSG00000002814	-1.06405	-0.0895629	0.516434	1.90168	0.927271	8.13081e-11
Selm	MGI:2149786	selenoprotein M	114679	ENSMUSG00000075702	1.2825	0.358962	1.73358e-07	1.90253	0.927916	0
Slc30a3	MGI:1345280	solute carrier family 30 (zinc transporter), member 3	22784	ENSMUSG00000029151	1.09436	0.130086	0.00321193	1.9028	0.928127	1.14353e-13
Akt1s1	MGI:1914855	AKT1 substrate 1 (proline-rich)	67605	ENSMUSG00000011096	1.38142	0.466147	8.03912e-13	1.90729	0.931522	0
Lingo3	MGI:3609246	leucine rich repeat and Ig domain containing 3	237403	ENSMUSG00000051067	1.0523	0.0735504	0.19238	1.9077	0.931831	0
Ino80b	MGI:1917270	INO80 complex subunit B	70020	ENSMUSG00000030034	1.40762	0.49326	0.0114133	1.90922	0.93298	4.00758e-06
Dact3	MGI:3654828	dishevelled-binding antagonist of beta-catenin 3	629378	ENSMUSG00000078794	1.33041	0.411872	0	1.91067	0.934079	0
Nrg2	MGI:1098246	neuregulin 2	100042150	ENSMUSG00000060275	-1.04281	-0.060481	0.637615	1.91127	0.934534	1.12358e-07
Reep6	MGI:1917585	receptor accessory protein 6	70335	ENSMUSG00000035504	1.28043	0.35663	0.000238286	1.91417	0.936716	8.54751e-10
Mblac1	MGI:2679717	metallo-beta-lactamase domain containing 1	330216	ENSMUSG00000049285	-1.17641	-0.234388	0.206774	1.91533	0.937591	9.30847e-05
Tns2	MGI:2387586	tensin 2	209039	ENSMUSG00000037003	-1.12647	-0.171814	0.0138961	1.91598	0.938083	0
Nrgn	MGI:1927184	neurogranin	64011	ENSMUSG00000053310	1.39248	0.477652	0	1.91614	0.9382	0
Zfp652	MGI:2442221	zinc finger protein 652	268469	ENSMUSG00000075595	1.11997	0.163456	0.0498648	1.91786	0.939501	0
Lingo1	MGI:1915522	leucine rich repeat and Ig domain containing 1	235402	ENSMUSG00000049556	1.10378	0.14245	6.13287e-13	1.91877	0.940183	0
Npepl1	MGI:2448523	aminopeptidase-like 1	228961	ENSMUSG00000039263	1.05455	0.0766208	0.382443	1.9197	0.940884	0
Whrn	MGI:2682003	whirlin	73750	ENSMUSG00000039137	1.22397	0.29157	1.28033e-07	1.91989	0.941023	0
Celsr3	MGI:1858236	cadherin, EGF LAG seven-pass G-type receptor 3	107934	ENSMUSG00000023473	-1.27028	-0.345151	0	1.92052	0.9415	0
1700037C18Rik	MGI:1920511	RIKEN cDNA 1700037C18 gene	73261	ENSMUSG00000005983	1.1898	0.250721	0.16565	1.92073	0.941658	5.20891e-05
Hes5	MGI:104876	hairy and enhancer of split 5 (Drosophila)	15208	ENSMUSG00000048001	1.38797	0.472981	4.15861e-06	1.92073	0.941658	3.00648e-13
Apc2	MGI:1346052	adenomatosis polyposis coli 2	23805	ENSMUSG00000020135	1.01249	0.0179047	0.514745	1.92184	0.942488	0
Sned1	MGI:3045960	sushi, nidogen and EGF-like domains 1	208777	ENSMUSG00000047793	-1.19989	-0.262906	0.0475669	1.9224	0.942909	1.38112e-12
Eln	MGI:95317	elastin	13717	ENSMUSG00000029675	-1.25721	-0.330221	0.0371806	1.9252	0.945008	1.06583e-07
Def6	MGI:1346328	differentially expressed in FDCP 6	23853	ENSMUSG00000002257	1.61734	0.693626	0.00455743	1.92596	0.94558	0.00050993
Tctn1	MGI:3603820	tectonic family member 1	654470	ENSMUSG00000038593	-1.0305	-0.0433398	0.78624	1.92793	0.947055	6.04199e-08
Shroom3	MGI:1351655	shroom family member 3	27428	ENSMUSG00000029381	1.11392	0.155641	0.346837	1.9305	0.948971	3.4268e-08
Paqr6	MGI:1916207	progestin and adipoQ receptor family member VI	68957	ENSMUSG00000041423	1.15605	0.209202	0.250765	1.93114	0.949455	2.22045e-16
Plec	MGI:1277961	plectin	18810	ENSMUSG00000022565	-1.00594	-0.0085503	0.750369	1.93116	0.949465	0
Bahcc1	MGI:2679272	BAH domain and coiled-coil containing 1	268515	ENSMUSG00000039741	1.13807	0.186586	0.00854	1.93226	0.95029	0
Ppargc1b	MGI:2444934	peroxisome proliferative activated receptor, gamma, coactivator 1 beta	170826	ENSMUSG00000033871	1.03933	0.0556493	0.602695	1.93251	0.950475	4.3946e-11
Slc12a9	MGI:1933532	solute carrier family 12 (potassium/chloride transporters), member 9	83704	ENSMUSG00000037344	-1.055	-0.0772452	0.281707	1.93395	0.951548	0
Pitpnm1	MGI:1197524	phosphatidylinositol transfer protein, membrane-associated 1	18739	ENSMUSG00000024851	1.08526	0.118042	1.75836e-06	1.9345	0.951964	0
Tmem184b	MGI:2445179	transmembrane protein 184b	223693	ENSMUSG00000009035	1.09335	0.12875	0.00156049	1.93673	0.953623	0
Kcnb1	MGI:96666	potassium voltage gated channel, Shab-related subfamily, member 1	16500	ENSMUSG00000050556	1.0199	0.0284278	0.436775	1.93729	0.954042	0
Morn1	MGI:1924116	MORN repeat containing 1	76866	ENSMUSG00000029049	-1.08473	-0.11734	0.570159	1.93729	0.954042	0.000314748
Rhbdf1	MGI:104328	rhomboid 5 homolog 1	13650	ENSMUSG00000020282	-1.1679	-0.223912	0.0354202	1.93729	0.954042	1.65264e-09
Tmem28	MGI:3648377	transmembrane protein 28	620592	ENSMUSG00000071719	1.43045	0.516469	0.00119868	1.93729	0.954042	1.33999e-06
Ankrd34a	MGI:3617846	ankyrin repeat domain 34A	545554	ENSMUSG00000049097	1.21692	0.283237	1.22008e-10	1.93825	0.954752	0
Gm13375	MGI:3649913	predicted gene 13375	433408	ENSMUSG00000075514	1.0128	0.0183525	0.896185	1.9393	0.955539	3.56169e-09
Map3k10	MGI:1346879	mitogen-activated protein kinase kinase kinase 10	269881	ENSMUSG00000040390	1.35288	0.436034	0	1.93944	0.95564	0
Cartpt	MGI:1351330	CART prepropeptide	27220	ENSMUSG00000021647	1.00922	0.0132437	0.917457	1.94217	0.957666	0
Zbtb7a	MGI:1335091	zinc finger and BTB domain containing 7a	16969	ENSMUSG00000035011	1.03252	0.0461697	0.21916	1.94217	0.957671	0
Metrn	MGI:1917333	meteorin, glial cell differentiation regulator	70083	ENSMUSG00000002274	1.28483	0.361576	0	1.94226	0.957737	0
Eno4	MGI:2441717	enolase 4	226265	ENSMUSG00000048029	-1.02212	-0.0315627	0.864056	1.94568	0.960274	4.73564e-07
Dot1l	MGI:2143886	DOT1-like, histone H3 methyltransferase (S. cerevisiae)	208266	ENSMUSG00000061589	-1.38296	-0.467761	0	1.94643	0.960832	0
Cbarp	MGI:1354170	calcium channel, voltage-dependent, beta subunit associated regulatory protein	100503659	ENSMUSG00000035640	1.12919	0.175282	2.22045e-16	1.94647	0.960861	0
Tmem101	MGI:1923797	transmembrane protein 101	76547	ENSMUSG00000020921	-1.06828	-0.0952919	0.41433	1.94714	0.961357	1.16751e-12
Tmem145	MGI:3607779	transmembrane protein 145	330485	ENSMUSG00000043843	-1.22219	-0.289463	4.56115e-05	1.94835	0.962255	0
Mier2	MGI:1917677	MIER family member 2	70427	ENSMUSG00000042570	1.10342	0.141983	0.025773	1.94952	0.963117	0
Zfp865	MGI:2442656	zinc finger protein 865	319748	ENSMUSG00000074405	1.12892	0.174941	0.0145627	1.95277	0.965521	0
Atn1	MGI:104725	atrophin 1	13498	ENSMUSG00000004263	1.24145	0.312023	0	1.95365	0.966169	0
N4bp3	MGI:2442218	NEDD4 binding protein 3	212706	ENSMUSG00000001053	1.0837	0.115968	0.155536	1.95523	0.967339	9.99201e-16
Fam131c	MGI:2685539	family with sequence similarity 131, member C	277743	ENSMUSG00000006218	1.48085	0.566426	4.98473e-05	1.95582	0.967777	0
Mospd3	MGI:1916179	motile sperm domain containing 3	68929	ENSMUSG00000037221	1.11484	0.156835	0.0989557	1.95686	0.968541	0
Sema6c	MGI:1338032	sema domain, transmembrane domain (TM), and cytoplasmic domain, (semaphorin) 6C	20360	ENSMUSG00000038777	1.1745	0.232046	0.0583308	1.95974	0.970664	1.16684e-13
Grin2d	MGI:95823	glutamate receptor, ionotropic, NMDA2D (epsilon 4)	14814	ENSMUSG00000002771	1.10055	0.138222	0.195473	1.96099	0.971582	0
Hpdl	MGI:2444646	4-hydroxyphenylpyruvate dioxygenase-like	242642	ENSMUSG00000043155	-1.44827	-0.534326	0.0827069	1.96121	0.971744	0.0135448
Zfp575	MGI:2141921	zinc finger protein 575	101544	ENSMUSG00000066721	1.24766	0.31923	0.0275729	1.96121	0.971744	1.89744e-05
Itgb4	MGI:96613	integrin beta 4	192897	ENSMUSG00000020758	1.00783	0.0112453	0.912621	1.96299	0.973056	0
Ccdc120	MGI:1859619	coiled-coil domain containing 120	54648	ENSMUSG00000031150	-1.0743	-0.103395	0.278953	1.96349	0.973418	1.11022e-15
Plekhh3	MGI:2384950	pleckstrin homology domain containing, family H (with MyTH4 domain) member 3	217198	ENSMUSG00000035172	1.27904	0.355067	0.000497226	1.96365	0.973538	3.33067e-16
Zbtb17	MGI:107410	zinc finger and BTB domain containing 17	22642	ENSMUSG00000006215	-1.18517	-0.24509	7.84442e-09	1.96398	0.973778	0
Tmem196	MGI:2685374	transmembrane protein 196	217951	ENSMUSG00000048004	-1.07615	-0.105881	0.509608	1.96587	0.975165	5.23572e-10
Cebpb	MGI:88373	CCAAT/enhancer binding protein (C/EBP), beta	12608	ENSMUSG00000056501	1.54774	0.630159	0.00204759	1.96804	0.976762	0.000532718
Bzrap1	MGI:2450877	benzodiazepine receptor associated protein 1	207777	ENSMUSG00000034156	-1.28116	-0.357456	0	1.96863	0.97719	0
Notch3	MGI:99460	notch 3	18131	ENSMUSG00000038146	1.16076	0.215073	0.0169935	1.97071	0.978714	0
Prr12	MGI:2679002	proline rich 12	233210	ENSMUSG00000046574	1.08603	0.119068	0.0109783	1.97248	0.980008	0
Ttbk1	MGI:2147036	tau tubulin kinase 1	106763	ENSMUSG00000015599	1.34895	0.431834	0	1.97326	0.980582	0
Coro1a	MGI:1345961	coronin, actin binding protein 1A	12721	ENSMUSG00000030707	-1.09426	-0.12995	0.00125607	1.97446	0.981457	0
Nob1	MGI:1914869	NIN1/RPN12 binding protein 1 homolog	67619	ENSMUSG00000003848	-1.31292	-0.392778	2.20131e-08	1.97783	0.983919	0
Pou2f1	MGI:101898	POU domain, class 2, transcription factor 1	18986	ENSMUSG00000026565	-1.32191	-0.402621	0.00103267	1.97802	0.984054	4.90375e-10
Camk2n2	MGI:1920297	calcium/calmodulin-dependent protein kinase II inhibitor 2	73047	ENSMUSG00000051146	1.32045	0.401027	0	1.98405	0.98845	0
Zfp628	MGI:2665174	zinc finger protein 628	232816	ENSMUSG00000074406	1.26536	0.33955	0.00126147	1.98438	0.988688	1.8373e-11
Snx8	MGI:2443816	sorting nexin 8	231834	ENSMUSG00000029560	-1.11444	-0.156317	0.0170012	1.98533	0.989381	0
Nfkbil1	MGI:1340031	nuclear factor of kappa light polypeptide gene enhancer in B cells inhibitor like 1	18038	ENSMUSG00000042419	1.35623	0.439602	0.00255255	1.98697	0.990568	1.60074e-06
Wnt6	MGI:98960	wingless-type MMTV integration site family, member 6	22420	ENSMUSG00000033227	1.59293	0.671683	0.00670448	1.99111	0.99357	0.000728595
Snx21	MGI:1917729	sorting nexin family member 21	101113	ENSMUSG00000050373	1.00757	0.0108855	0.851951	1.99442	0.995969	0
Bad	MGI:1096330	BCL2-associated agonist of cell death	12015	ENSMUSG00000024959	1.4061	0.491697	5.85673e-06	1.99547	0.996728	3.03313e-13
Gas1	MGI:95655	growth arrest specific 1	14451	ENSMUSG00000052957	1.02403	0.034263	0.740067	1.99736	0.998097	3.44169e-15
Vstm2b	MGI:1914525	V-set and transmembrane domain containing 2B	58188	ENSMUSG00000039257	-1.04302	-0.0607669	0.31061	1.99984	0.999886	0
Zdhhc22	MGI:2685108	zinc finger, DHHC-type containing 22	238331	ENSMUSG00000048483	1.13714	0.185413	0.106839	2.00129	1.00093	2.22045e-16
Pak4	MGI:1917834	p21 protein (Cdc42/Rac)-activated kinase 4	70584	ENSMUSG00000030602	-1.00421	-0.00605883	0.953419	2.00159	1.00115	7.54952e-14
Sec14l5	MGI:3616084	SEC14-like lipid binding 5	665119	ENSMUSG00000091712	-1.38861	-0.473644	2.64906e-05	2.00187	1.00135	0
Rnf208	MGI:1916096	ring finger protein 208	68846	ENSMUSG00000044628	1.04814	0.0678307	0.0603828	2.00543	1.00391	0
Cdh24	MGI:1928330	cadherin-like 24	239096	ENSMUSG00000059674	-1.13695	-0.185173	0.147855	2.00905	1.00651	6.37268e-14
Tubg1	MGI:101834	tubulin, gamma 1	103733	ENSMUSG00000035198	1.21125	0.276491	3.8634e-05	2.01038	1.00747	0
Cabp1	MGI:1352750	calcium binding protein 1	29867	ENSMUSG00000029544	1.22136	0.288491	2.18752e-09	2.01158	1.00833	0
Foxo3	MGI:1890081	forkhead box O3	56484	ENSMUSG00000048756	1.26163	0.335288	6.1197e-08	2.01186	1.00853	0
Wnk2	MGI:1922857	WNK lysine deficient protein kinase 2	75607	ENSMUSG00000037989	1.10053	0.138197	5.35521e-05	2.01266	1.0091	0
Ahdc1	MGI:2444218	AT hook, DNA binding motif, containing 1	230793	ENSMUSG00000037692	1.09262	0.127791	0.00397854	2.01321	1.0095	0
Lhx5	MGI:107792	LIM homeobox protein 5	16873	ENSMUSG00000029595	-1.0305	-0.0433398	0.955182	2.01404	1.01009	6.5938e-11
Purb	MGI:1338779	purine rich element binding protein B	19291	ENSMUSG00000094483	1.18499	0.244871	5.95823e-05	2.01479	1.01063	0
Crocc	MGI:3529431	ciliary rootlet coiled-coil, rootletin	230872	ENSMUSG00000040860	-1.18053	-0.239432	3.40911e-06	2.01813	1.01302	0
Car15	MGI:1931324	carbonic anhydrase 15	80733	ENSMUSG00000090236	-1.13241	-0.179401	0.390399	2.02008	1.01441	0.00180651
Gipr	MGI:1352753	gastric inhibitory polypeptide receptor	381853	ENSMUSG00000030406	-1.0305	-0.0433398	0.890508	2.02152	1.01544	0.00330041
Prr5	MGI:1924714	proline rich 5 (renal)	109270	ENSMUSG00000036106	1.18429	0.244024	0.0491667	2.02592	1.01858	0
Syne4	MGI:2141950	spectrin repeat containing, nuclear envelope family member 4	233066	ENSMUSG00000019737	-1.43125	-0.517271	0.0430401	2.02592	1.01858	0.000336529
Nkx2-2	MGI:97347	NK2 homeobox 2	18088	ENSMUSG00000027434	1.01689	0.024167	0.876932	2.0263	1.01885	1.30729e-12
Gal3st3	MGI:3617843	galactose-3-O-sulfotransferase 3	545276	ENSMUSG00000047658	1.22217	0.289449	2.30028e-05	2.02955	1.02116	1.95399e-14
Dus3l	MGI:2147092	dihydrouridine synthase 3-like (S. cerevisiae)	224907	ENSMUSG00000007603	1.07959	0.110477	0.0354353	2.03138	1.02246	0
Inha	MGI:96569	inhibin alpha	16322	ENSMUSG00000032968	-1.49155	-0.576809	1.11022e-16	2.03146	1.02252	0
Ppdpf	MGI:1913746	pancreatic progenitor cell differentiation and proliferation factor	66496	ENSMUSG00000016344	1.00182	0.00262601	0.982743	2.03444	1.02463	4.64097e-11
Nfic	MGI:109591	nuclear factor I/C	18029	ENSMUSG00000055053	1.25021	0.322168	0	2.03866	1.02762	0
Pou6f2	MGI:2443631	POU domain, class 6, transcription factor 2	218030	ENSMUSG00000009734	-1.4427	-0.528767	0.207222	2.04093	1.02923	0.00121929
Tmem132a	MGI:2147810	transmembrane protein 132A	98170	ENSMUSG00000024736	1.16315	0.218035	1.11022e-16	2.04184	1.02987	0
Vps37d	MGI:2159402	vacuolar protein sorting 37D	194309	ENSMUSG00000043614	-1.01531	-0.0219133	0.829091	2.04263	1.03043	0
Zfp385a	MGI:1352495	zinc finger protein 385A	29813	ENSMUSG00000000552	1.01602	0.0229273	0.616994	2.04974	1.03544	0
Gdf1	MGI:95683	growth differentiation factor 1	14559	ENSMUSG00000109523	1.38382	0.468655	0	2.05408	1.03849	0
Col18a1	MGI:88451	collagen, type XVIII, alpha 1	12822	ENSMUSG00000001435	-1.05258	-0.0739282	0.666459	2.05606	1.03988	1.15624e-11
Pgap3	MGI:2444461	post-GPI attachment to proteins 3	320655	ENSMUSG00000038208	1.20264	0.266205	0.035269	2.06029	1.04285	2.23921e-06
Chadl	MGI:3036284	chondroadherin-like	214685	ENSMUSG00000063765	1.19312	0.254742	0.0119178	2.06179	1.0439	0
Dyrk1b	MGI:1330302	dual-specificity tyrosine-(Y)-phosphorylation regulated kinase 1b	13549	ENSMUSG00000002409	1.1062	0.145612	0.0246222	2.06533	1.04637	0
4930404N11Rik	MGI:1921072	RIKEN cDNA 4930404N11 gene	432479	ENSMUSG00000020234	1.61358	0.690267	0.000370109	2.06644	1.04715	0.000502878
Kcnq4	MGI:1926803	potassium voltage-gated channel, subfamily Q, member 4	60613	ENSMUSG00000028631	1.2706	0.345514	0.0327627	2.06644	1.04715	7.06727e-06
Lrrc4b	MGI:3027390	leucine rich repeat containing 4B	272381	ENSMUSG00000047085	1.26249	0.336277	0	2.06727	1.04773	0
Tpgs1	MGI:106618	tubulin polyglutamylase complex subunit 1	110012	ENSMUSG00000020308	1.38505	0.469942	1.03582e-07	2.06813	1.04833	0
Lrp3	MGI:3584516	low density lipoprotein receptor-related protein 3	435965	ENSMUSG00000001802	1.00779	0.0111931	0.734044	2.0699	1.04956	0
Vps51	MGI:1915755	VPS51 GARP complex subunit	68505	ENSMUSG00000024797	1.01611	0.0230549	0.652717	2.08497	1.06003	0
Sema6b	MGI:1202889	sema domain, transmembrane domain (TM), and cytoplasmic domain, (semaphorin) 6B	20359	ENSMUSG00000001227	1.26096	0.334521	3.41949e-14	2.08616	1.06085	0
Galnt15	MGI:1926004	UDP-N-acetyl-alpha-D-galactosamine:polypeptide N-acetylgalactosaminyltransferase 15	78754	ENSMUSG00000021903	-1.10239	-0.140637	0.515599	2.08732	1.06165	0.00020834
Mfsd10	MGI:1915544	major facilitator superfamily domain containing 10	68294	ENSMUSG00000001082	-1.09416	-0.129819	0.141534	2.09047	1.06383	0
1700001O22Rik	MGI:1923631	RIKEN cDNA 1700001O22 gene	73598	ENSMUSG00000044320	1.11127	0.152211	0.390222	2.09514	1.06705	0.000374632
Gpr3	MGI:101908	G-protein coupled receptor 3	14748	ENSMUSG00000049649	-1.09605	-0.132313	0.191666	2.10111	1.07115	2.22045e-16
Ggn	MGI:2181461	gametogenetin	243897	ENSMUSG00000031493	1.31876	0.399178	0.187276	2.10471	1.07362	0.00551047
Thop1	MGI:1354165	thimet oligopeptidase 1	50492	ENSMUSG00000004929	1.20705	0.271487	9.06535e-07	2.10699	1.07518	0
Ppard	MGI:101884	peroxisome proliferator activator receptor delta	19015	ENSMUSG00000002250	-1.03363	-0.0477183	0.395839	2.10852	1.07623	0
Adgrb2	MGI:2451244	adhesion G protein-coupled receptor B2	230775	ENSMUSG00000028782	1.11561	0.157833	0	2.11023	1.0774	0
C1qtnf4	MGI:1914695	C1q and tumor necrosis factor related protein 4	67445	ENSMUSG00000040794	1.08904	0.123056	0.00055789	2.11676	1.08186	0
Sf3a2	MGI:104912	splicing factor 3a, subunit 2	20222	ENSMUSG00000020211	-1.00947	-0.0135925	0.889309	2.11751	1.08237	0
Trerf1	MGI:2442086	transcriptional regulating factor 1	224829	ENSMUSG00000064043	-1.11758	-0.160379	0.0114299	2.12105	1.08478	0
Rbm42	MGI:1915285	RNA binding motif protein 42	68035	ENSMUSG00000036733	1.12438	0.169132	0.0142148	2.12148	1.08507	0
Khsrp	MGI:1336214	KH-type splicing regulatory protein	16549	ENSMUSG00000007670	-1.02702	-0.0384659	0.516525	2.12946	1.09049	0
Dctn1	MGI:107745	dynactin 1	13191	ENSMUSG00000031865	-1.0433	-0.0611475	0.000847826	2.13206	1.09225	0
Zbtb20	MGI:1929213	zinc finger and BTB domain containing 20	56490	ENSMUSG00000022708	-1.08681	-0.120097	0.253766	2.1328	1.09275	3.07121e-12
Gm996	MGI:2685842	predicted gene 996	381353	ENSMUSG00000029419	1.04163	0.0588406	0.033748	2.13545	1.09454	0
Cystm1	MGI:1913310	cysteine-rich transmembrane module containing 1	66060	ENSMUSG00000046727	-1.12245	-0.166649	0.132469	2.13729	1.09578	1.77636e-15
Cdc34	MGI:102657	cell division cycle 34	216150	ENSMUSG00000020307	-1.17802	-0.236367	0.000234031	2.13866	1.09671	0
Pear1	MGI:1920432	platelet endothelial aggregation receptor 1	73182	ENSMUSG00000028073	-1.02225	-0.0317519	0.80602	2.13949	1.09727	4.93141e-08
Hspa1a	MGI:96244	heat shock protein 1A	193740	ENSMUSG00000091971	1.13789	0.186357	0.0208791	2.15255	1.10605	0
Lrrc26	MGI:2385129	leucine rich repeat containing 26	227618	ENSMUSG00000026961	-1.20516	-0.269221	0.291792	2.15255	1.10605	0.018896
Rflna	MGI:1920371	refilin A	73121	ENSMUSG00000037962	1.01452	0.0207905	0.961456	2.15255	1.10605	0.0112232
Zbtb12	MGI:88133	zinc finger and BTB domain containing 12	193736	ENSMUSG00000049823	1.0206	0.0294165	0.847286	2.15255	1.10605	5.2614e-10
Dlk2	MGI:2146838	delta-like 2 homolog (Drosophila)	106565	ENSMUSG00000047428	-1.01742	-0.0249144	0.73259	2.15475	1.10752	0
Kcnmb4	MGI:1913272	potassium large conductance calcium-activated channel, subfamily M, beta member 4	58802	ENSMUSG00000054934	-1.28735	-0.364408	0	2.15692	1.10897	0
Grin2c	MGI:95822	glutamate receptor, ionotropic, NMDA2C (epsilon 3)	14813	ENSMUSG00000020734	1.09021	0.124605	0.00952047	2.1613	1.1119	0
Plekhf1	MGI:1919537	pleckstrin homology domain containing, family F (with FYVE domain) member 1	72287	ENSMUSG00000074170	1.04662	0.0657319	0.65005	2.16373	1.11352	0
Vwa5b2	MGI:2681859	von Willebrand factor A domain containing 5B2	328643	ENSMUSG00000046613	-1.24771	-0.319279	1.53211e-12	2.16787	1.11628	0
Dok7	MGI:3584043	docking protein 7	231134	ENSMUSG00000044716	1.07107	0.0990533	0.439878	2.16977	1.11754	1.70974e-14
Ccdc85c	MGI:3644008	coiled-coil domain containing 85C	668158	ENSMUSG00000084883	1.39114	0.476269	1.02089e-09	2.1704	1.11796	0
Htr6	MGI:1196627	5-hydroxytryptamine (serotonin) receptor 6	15565	ENSMUSG00000028747	1.26355	0.337482	0.0835168	2.17305	1.11972	0.00162566
Mesdc1	MGI:1891420	mesoderm development candidate 1	80889	ENSMUSG00000070462	1.20287	0.266478	1.59475e-05	2.17326	1.11986	0
Cacnb1	MGI:102522	calcium channel, voltage-dependent, beta 1 subunit	12295	ENSMUSG00000020882	1.21234	0.277798	7.86361e-10	2.1752	1.12115	0
Fgf22	MGI:1914362	fibroblast growth factor 22	67112	ENSMUSG00000020327	-1.57286	-0.653393	0.120569	2.1752	1.12115	0.00268201
Zbtb16	MGI:103222	zinc finger and BTB domain containing 16	235320	ENSMUSG00000066687	-1.0446	-0.0629481	0.339993	2.1776	1.12274	0
Adgrb1	MGI:1933736	adhesion G protein-coupled receptor B1	107831	ENSMUSG00000034730	1.00105	0.00151064	0.925494	2.17972	1.12414	0
Tle2	MGI:104635	transducin-like enhancer of split 2	21886	ENSMUSG00000034771	-1.33839	-0.420497	6.72169e-05	2.18457	1.12735	2.43139e-14
Wnt10a	MGI:108071	wingless-type MMTV integration site family, member 10A	22409	ENSMUSG00000026167	1.31603	0.396192	0.0113725	2.18566	1.12807	0.0123689
Rusc2	MGI:2140371	RUN and SH3 domain containing 2	100213	ENSMUSG00000035969	1.09218	0.127205	3.63999e-05	2.1864	1.12856	0
Col26a1	MGI:2155345	collagen, type XXVI, alpha 1	140709	ENSMUSG00000004415	-1.08685	-0.120155	0.499521	2.18903	1.13029	9.21835e-08
Il17rc	MGI:2159336	interleukin 17 receptor C	171095	ENSMUSG00000030281	1.45561	0.541623	0.012718	2.19168	1.13204	6.27686e-05
Gltscr1	MGI:2154263	glioma tumor suppressor candidate region gene 1	243842	ENSMUSG00000070808	1.05577	0.0782975	0.27591	2.21405	1.14669	0
Trip6	MGI:1343458	thyroid hormone receptor interactor 6	22051	ENSMUSG00000023348	1.05225	0.0734738	0.635922	2.21405	1.14669	1.96245e-08
Nkx6-2	MGI:1352738	NK6 homeobox 2	14912	ENSMUSG00000041309	1.11432	0.156166	0.223611	2.21462	1.14706	0
Ankrd13b	MGI:2144501	ankyrin repeat domain 13b	268445	ENSMUSG00000037907	-1.02753	-0.0391762	0.312052	2.21731	1.14881	0
Irs2	MGI:109334	insulin receptor substrate 2	384783	ENSMUSG00000038894	-1.05736	-0.080461	0.178115	2.23176	1.15818	0
Aatk	MGI:1197518	apoptosis-associated tyrosine kinase	11302	ENSMUSG00000025375	1.02363	0.0336897	0.133497	2.23685	1.16147	0
Fam83h	MGI:2145900	family with sequence similarity 83, member H	105732	ENSMUSG00000046761	1.1702	0.226749	0.239632	2.23865	1.16263	1.40134e-06
Rnf39	MGI:2156378	ring finger protein 39	386454	ENSMUSG00000036492	1.01492	0.0213658	0.911969	2.23865	1.16263	0.0229396
Nos1ap	MGI:1917979	nitric oxide synthase 1 (neuronal) adaptor protein	70729	ENSMUSG00000038473	-1.16636	-0.222014	1.476e-07	2.24599	1.16735	0
Scaf1	MGI:2141980	SR-related CTD-associated factor 1	233208	ENSMUSG00000038406	1.24668	0.318094	0	2.25375	1.17233	0
Ksr2	MGI:3610315	kinase suppressor of ras 2	333050	ENSMUSG00000061578	1.06876	0.0959349	0.407321	2.25586	1.17368	3.47833e-13
Fbxl18	MGI:2444450	F-box and leucine-rich repeat protein 18	231863	ENSMUSG00000066640	1.39496	0.480222	4.4649e-07	2.27917	1.18851	0
Erf	MGI:109637	Ets2 repressor factor	13875	ENSMUSG00000040857	1.08114	0.112555	0.029198	2.28037	1.18927	0
Krtcap3	MGI:1917065	keratinocyte associated protein 3	69815	ENSMUSG00000029149	-1.15032	-0.202038	0.504433	2.29604	1.19915	0.00383986
Trappc6a	MGI:1914341	trafficking protein particle complex 6A	67091	ENSMUSG00000002043	1.02515	0.0358304	0.803671	2.29604	1.19915	7.84139e-12
Fcho1	MGI:1921265	FCH domain only 1	74015	ENSMUSG00000070000	-1.04082	-0.0577269	0.229344	2.30636	1.20562	0
Sirt6	MGI:1354161	sirtuin 6	50721	ENSMUSG00000034748	1.04854	0.0683852	0.502576	2.30936	1.20749	0
Rai1	MGI:103291	retinoic acid induced 1	19377	ENSMUSG00000062115	-1.13078	-0.177314	1.4173e-06	2.31328	1.20994	0
Slc25a47	MGI:2144766	solute carrier family 25, member 47	104910	ENSMUSG00000048856	1.03301	0.046858	0.854273	2.32793	1.21905	7.60694e-05
Gm21953	MGI:5439404	predicted gene, 21953	621580	ENSMUSG00000094695	1.30632	0.385503	0.0380119	2.33192	1.22152	0.000184528
Hist2h2aa1	MGI:96097	histone cluster 2, H2aa1	15267	ENSMUSG00000064220	1.43496	0.521012	0.000113777	2.33381	1.22269	2.70439e-11
Clasrp	MGI:1855695	CLK4-associating serine/arginine rich protein	53609	ENSMUSG00000061028	-1.2595	-0.332846	1.71649e-08	2.33598	1.22403	0
Foxb1	MGI:1927549	forkhead box B1	64290	ENSMUSG00000059246	3.88162	1.95666	0.175132	2.33705	1.22469	1.49296e-10
Wdr89	MGI:1919588	WD repeat domain 89	72338	ENSMUSG00000045690	1.1699	0.226385	5.16289e-11	2.33995	1.22648	0
Kdm6b	MGI:2448492	KDM1 lysine (K)-specific demethylase 6B	216850	ENSMUSG00000018476	-1.13747	-0.185827	0.00597516	2.34075	1.22697	0
Ppp1r13l	MGI:3525053	protein phosphatase 1, regulatory (inhibitor) subunit 13 like	333654	ENSMUSG00000040734	1.07491	0.104217	0.550242	2.34278	1.22822	4.69566e-07
Robo3	MGI:1343102	roundabout guidance receptor 3	19649	ENSMUSG00000032128	-1.41618	-0.502004	1.57822e-09	2.3431	1.22842	1.94748e-09
Mark4	MGI:1920955	MAP/microtubule affinity regulating kinase 4	232944	ENSMUSG00000030397	-1.01816	-0.0259639	0.632592	2.35319	1.23462	0
Cdk5r2	MGI:1330828	cyclin-dependent kinase 5, regulatory subunit 2 (p39)	12570	ENSMUSG00000090071	1.41609	0.501915	0	2.35701	1.23696	0
Psmb10	MGI:1096380	proteasome (prosome, macropain) subunit, beta type 10	19171	ENSMUSG00000031897	1.14123	0.190593	0.00135707	2.35862	1.23794	0
Gm11744	MGI:3649529	predicted gene 11744	100038570	ENSMUSG00000075410	-1.0305	-0.0433398	0.82058	2.3678	1.24355	1.02351e-05
Xkr7	MGI:3526711	X-linked Kx blood group related 7	228787	ENSMUSG00000042631	1.42011	0.505999	0.0135542	2.3678	1.24355	1.02351e-05
Gm1604b	MGI:2686450	predicted gene 1604b	381059	ENSMUSG00000095720	-1.14224	-0.191862	0.379318	2.37716	1.24924	1.04145e-07
Tcf7l1	MGI:1202876	transcription factor 7 like 1 (T cell specific, HMG box)	21415	ENSMUSG00000055799	1.46572	0.551607	0.00333438	2.37805	1.24978	3.66712e-07
Kcnk4	MGI:1298234	potassium channel, subfamily K, member 4	16528	ENSMUSG00000024957	1.25415	0.32671	0.025622	2.38282	1.25267	2.46829e-07
Nckap5l	MGI:3609653	NCK-associated protein 5-like	380969	ENSMUSG00000023009	1.2647	0.338794	9.31854e-07	2.38545	1.25426	0
Agap3	MGI:2183446	ArfGAP with GTPase domain, ankyrin repeat and PH domain 3	213990	ENSMUSG00000023353	1.12861	0.17455	4.03988e-12	2.3931	1.25888	0
Gprin2	MGI:2444560	G protein regulated inducer of neurite outgrowth 2	432839	ENSMUSG00000071531	-1.13897	-0.18773	0.68087	2.41085	1.26954	0.000347801
Obsl1	MGI:2138628	obscurin-like 1	98733	ENSMUSG00000026211	-1.03672	-0.0520221	0.569167	2.41563	1.2724	0
Spns1	MGI:1920908	spinster homolog 1	73658	ENSMUSG00000030741	1.07816	0.108568	0.0330872	2.41793	1.27377	0
Map1s	MGI:2443304	microtubule-associated protein 1S	270058	ENSMUSG00000019261	1.00476	0.00685189	0.877751	2.42178	1.27607	0
Epha10	MGI:3586824	Eph receptor A10	230735	ENSMUSG00000028876	-1.01252	-0.0179545	0.908524	2.42521	1.27811	4.20788e-10
Scrn2	MGI:1343092	secernin 2	217140	ENSMUSG00000020877	-1.08202	-0.113729	0.662044	2.43112	1.28162	2.38596e-06
Tox2	MGI:3611233	TOX high mobility group box family member 2	269389	ENSMUSG00000074607	1.2297	0.298312	0.0147983	2.43427	1.28349	0
Bdkrb2	MGI:102845	bradykinin receptor, beta 2	12062	ENSMUSG00000021070	-1.4427	-0.528767	0.207222	2.43956	1.28662	0.000562839
Lrfn1	MGI:2136810	leucine rich repeat and fibronectin type III domain containing 1	80749	ENSMUSG00000030600	1.16801	0.224054	0.0014078	2.43956	1.28662	0
Zfpm1	MGI:1095400	zinc finger protein, multitype 1	22761	ENSMUSG00000049577	1.25509	0.327796	1.12108e-10	2.43956	1.28662	0
Lypla2	MGI:1347000	lysophospholipase 2	26394	ENSMUSG00000028670	-1.03802	-0.0538381	0.264717	2.44559	1.29018	0
B230319C09Rik	MGI:2444713	RIKEN cDNA B230319C09 gene	320775	ENSMUSG00000051844	-1.58538	-0.664828	0.190478	2.45059	1.29313	0.00318676
Npas1	MGI:109205	neuronal PAS domain protein 1	18142	ENSMUSG00000001988	1.19536	0.257449	0.0487017	2.46138	1.29947	2.9976e-15
Mgmt	MGI:96977	O-6-methylguanine-DNA methyltransferase	17314	ENSMUSG00000054612	1.29387	0.371698	0.448505	2.48739	1.31463	0.0122876
Pou3f2	MGI:101895	POU domain, class 3, transcription factor 2	18992	ENSMUSG00000095139	1.18739	0.247795	0.105157	2.49242	1.31755	2.6471e-10
Ltbp4	MGI:1321395	latent transforming growth factor beta binding protein 4	108075	ENSMUSG00000040488	-1.05042	-0.0709622	0.199955	2.49382	1.31836	0
Podn	MGI:2674939	podocan	242608	ENSMUSG00000028600	-1.42163	-0.50755	0.00159485	2.51131	1.32844	0.00340763
Lmtk3	MGI:3039582	lemur tyrosine kinase 3	381983	ENSMUSG00000062044	1.01422	0.0203691	0.459924	2.51248	1.32911	0
Rgl3	MGI:1918996	ral guanine nucleotide dissociation stimulator-like 3	71746	ENSMUSG00000040146	1.38474	0.469611	0.017683	2.51509	1.33061	1.77504e-07
Tsfm	MGI:1913649	Ts translation elongation factor, mitochondrial	66399	ENSMUSG00000040521	1.01071	0.0153695	0.892908	2.51832	1.33246	0
Shank1	MGI:3613677	SH3/ankyrin domain gene 1	243961	ENSMUSG00000038738	1.28739	0.364449	0	2.52573	1.3367	0
Chchd2	MGI:1261428	coiled-coil-helix-coiled-coil-helix domain containing 2	14004	ENSMUSG00000070493	-1.07855	-0.109094	0.000424672	2.56085	1.35662	0
Egr3	MGI:1306780	early growth response 3	13655	ENSMUSG00000033730	1.11995	0.163429	0.000402759	2.58306	1.36908	1.38778e-14
Fosb	MGI:95575	FBJ osteosarcoma oncogene B	14282	ENSMUSG00000003545	1.03919	0.0554586	0.527589	2.58306	1.36908	1.51934e-12
H2-Bl	MGI:892004	histocompatibility 2, blastocyst	14963	ENSMUSG00000073406	-1.0305	-0.0433398	0.930209	2.58306	1.36908	0.00156144
Ubap1l	MGI:2685360	ubiquitin-associated protein 1-like	208080	ENSMUSG00000086228	-1.4384	-0.524467	0.0527983	2.58306	1.36908	0
Serinc2	MGI:1919132	serine incorporator 2	230779	ENSMUSG00000023232	-1.14418	-0.194316	0.101211	2.62611	1.39293	6.12759e-05
Gm16379	MGI:3647120	predicted pseudogene 16379	100040259	ENSMUSG00000059658	1.21465	0.280542	1.89923e-10	2.62892	1.39447	0
E130012A19Rik	MGI:2143991	RIKEN cDNA E130012A19 gene	103551	ENSMUSG00000043439	1.21885	0.285522	1.64725e-08	2.65079	1.40642	0
Esyt1	MGI:1344426	extended synaptotagmin-like protein 1	23943	ENSMUSG00000025366	1.09884	0.135984	0.133677	2.66686	1.41514	0
Rims4	MGI:2674366	regulating synaptic membrane exocytosis 4	241770	ENSMUSG00000035226	1.13564	0.183502	0.0720195	2.68742	1.42622	6.52811e-14
Cbr2	MGI:107200	carbonyl reductase 2	12409	ENSMUSG00000025150	1.57273	0.653268	0.0518579	2.69068	1.42797	0.00894502
Higd1b	MGI:1922939	HIG1 domain family, member 1B	75689	ENSMUSG00000020928	1.04804	0.0676915	0.811004	2.69787	1.43182	0.000328709
H1fx	MGI:2685307	H1 histone family, member X	243529	ENSMUSG00000044927	1.32859	0.409898	2.17896e-05	2.70968	1.43812	0
Prr7	MGI:3487246	proline rich 7 (synaptic)	432763	ENSMUSG00000034686	1.12661	0.171988	0.00245172	2.73796	1.4531	0
Pura	MGI:103079	purine rich element binding protein A	19290	ENSMUSG00000043991	-1.03212	-0.04561	0.57307	2.79935	1.48509	0
Scand1	MGI:1343132	SCAN domain-containing 1	19018	ENSMUSG00000046229	1.28436	0.36105	0.0133658	2.85318	1.51257	1.3104e-12
Cacng8	MGI:1932376	calcium channel, voltage-dependent, gamma subunit 8	81905	ENSMUSG00000053395	-1.25639	-0.329283	0.000205225	2.87006	1.52108	0
Prdm11	MGI:2685553	PR domain containing 11	100042784	ENSMUSG00000075028	-1.0305	-0.0433398	0.872588	2.88694	1.52954	3.27774e-05
Tmem121	MGI:1916445	transmembrane protein 121	69195	ENSMUSG00000049036	1.27876	0.354745	0.000116887	2.93858	1.55512	0
Rtn4rl2	MGI:2669796	reticulon 4 receptor-like 2	269295	ENSMUSG00000050896	1.12363	0.168164	0.0412657	2.97442	1.57261	9.89653e-07
Gpr27	MGI:1202299	G protein-coupled receptor 27	14761	ENSMUSG00000072875	1.35207	0.435172	0.000342376	2.98281	1.57667	4.77396e-15
Mfsd4b4	MGI:3035041	major facilitator superfamily domain containing 4B4	213332	ENSMUSG00000096687	1.00773	0.0111079	0.977645	3.01356	1.59147	0.00946859
Mansc4	MGI:3645619	MANSC domain containing 4	545893	ENSMUSG00000072662	-1.51863	-0.602767	0.155745	3.0614	1.61419	0.00121335
Ptms	MGI:1916452	parathymosin	69202	ENSMUSG00000030122	-1.04678	-0.0659611	0.00485608	3.12882	1.64562	0
Egr4	MGI:99252	early growth response 4	13656	ENSMUSG00000071341	1.14549	0.19597	0.00171814	3.26194	1.70573	1.11022e-16
Otp	MGI:99835	orthopedia homeobox	18420	ENSMUSG00000021685	1.45561	0.541623	0.67795	3.39876	1.76501	1.3245e-07
Amn	MGI:1934943	amnionless	93835	ENSMUSG00000021278	1.12752	0.173152	0.366694	3.44408	1.78412	3.83349e-12
Hba-a1	MGI:96015	hemoglobin alpha, adult chain 1	15122	ENSMUSG00000069919	-1.49069	-0.57598	0	3.50735	1.81038	0
Tnfrsf25	MGI:1934667	tumor necrosis factor receptor superfamily, member 25	85030	ENSMUSG00000024793	-1.42963	-0.515645	0.00107623	3.87458	1.95404	9.03247e-05
Gabre	MGI:1330235	gamma-aminobutyric acid (GABA) A receptor, subunit epsilon	14404	ENSMUSG00000031340	-2.20821	-1.14288	0.0726483	3.94504	1.98004	0
Il3ra	MGI:96553	interleukin 3 receptor, alpha chain	16188	ENSMUSG00000068758	-1.1908	-0.251926	0.390378	3.95057	1.98206	5.98196e-09
Nptxr	MGI:1920590	neuronal pentraxin receptor	73340	ENSMUSG00000022421	1.26863	0.343269	0.000271059	4.9816	2.31661	0
Tbata	MGI:1923820	thymus, brain and testes associated	65971	ENSMUSG00000020096	1.19977	0.262763	0.314001	5.16612	2.36908	0.0107464
Sprr1a	MGI:106660	small proline-rich protein 1A	20753	ENSMUSG00000050359	-1.374	-0.458377	0.675735	5.38136	2.42797	0.000187408
4933432I09Rik	MGI:1914029	RIKEN cDNA 4933432I09 gene	66779	null	-1.27297	-0.348194	0.294016	6.02713	2.59147	0.00371548
Cldn22	MGI:1922927	claudin 22	75677	ENSMUSG00000038064	-1.10683	-0.146433	0.70418	6.88817	2.78412	0.0225799
Mir493	MGI:3718542	microRNA 493	100124466	ENSMUSG00000077025	-1.0305	-0.0433398	0.983053	6.88817	2.78412	0.0258057
Moap1	MGI:1915555	modulator of apoptosis 1	64113	ENSMUSG00000096458	-2.06099	-1.04334	0.389331	6.88817	2.78412	0.0258057
Mir134	MGI:2676819	microRNA 134	387152	ENSMUSG00000065426	-3.09148	-1.6283	0.29263	8.61022	3.10605	0.0126942
Mir654	MGI:3718556	microRNA 654	100124453	ENSMUSG00000077980	3.88162	1.95666	0.175132	8.61022	3.10605	0.0126942
