# Supplementary material for: Brain RNA-Seq Profiling of the Mucopolysaccharidosis Type II Mouse Model
Source: Int J Mol Sci. 2017 May 17;18(5):1072. doi: 10.3390/ijms18051072 (PMC5454982; doi:10.3390/ijms18051072)
Supplement: Supplementary file 1 [file ijms-18-01072-s001.zip › Table S4.xlsx]

## Sheet: Table S4a
CxH vs CxWT - Biological Process (Category:GOTERM_BP_DIRECT)
GO Term	Input number	p-value	Genes	Background number	Fold Enrichment	Bonferroni	Benjamini	FDR
GO:0007165~signal transduction	232	1.11267e-10	19206, 11482, 75415, 14783, 12331, 18846, 245424, 11733, 23921, 207911, 74055, 13857, 14370, 54598, 14676, 16007, 75404, 243764, 68018, 240239, 276952, 58994, 110834, 232201, 18387, 22402, 71085, 18386, 19229, 58200, 64074, 140571, 239318, 13603, 18389, 11856, 22409, 11440, 14763, 13733, 246313, 14765, 12702, 22253, 73910, 58208, 67784, 51791, 211577, 14160, 15552, 13618, 207728, 230777, 239336, …	1255	1.49426	6.3422e-07	6.3422e-07	2.14668e-07
GO:0007399~nervous system development	92	1.55517e-10	22771, 65254, 22773, 73173, 22772, 211401, 18227, 18013, 11878, 233724, 54713, 12890, 23921, 18222, 223649, 15529, 14432, 77630, 20346, 80883, 18223, 18053, 19876, 19302, 233752, 108151, 52822, 26456, 83453, 13803, 214968, 19649, 21828, 13019, 217124, 12064, 19713, 16869, 12028, 59058, 245555, 13845, 110834, 13842, 18420, 94187, 140571, 243961, 108699, 13641, 21413, 13642, 211323, 16870, 20511, 5…	377	1.97255	8.86448e-07	4.43224e-07	3.0004e-07
GO:0007268~chemical synaptic transmission	53	3.74931e-10	15566, 15565, 12291, 15567, 14811, 12297, 20607, 12295, 14812, 20606, 14617, 72413, 243616, 21336, 15560, 15562, 15564, 12564, 214084, 104601, 229357, 72961, 27220, 18155, 14403, 50932, 14405, 14406, 18387, 18386, 12647, 18389, 58802, 224997, 108068, 208898, 14412, 64176, 20618, 14802, 20617, 15552, 14167, 14809, 387285, 14654, 18752, 230777, 382018, 20608, 18619, 268934, 15557	172	2.49074	2.1371e-06	7.12368e-07	7.23356e-07
GO:0007626~locomotory behavior	39	7.50711e-10	18387, 14811, 72129, 15211, 75141, 211323, 14816, 21869, 54713, 64378, 108015, 13166, 15560, 17268, 13162, 214084, 620246, 12614, 11540, 241656, 268860, 244723, 214230, 13385, 21349, 13488, 53418, 21823, 11438, 11998, 104156, 14708, 15452, 14387, 110834, 11994, 224129, 93688, 18619	108	2.91891	4.27904e-06	1.06976e-06	1.44835e-06
GO:0007155~cell adhesion	108	1.07664e-09	108101, 18163, 17311, 239096, 17886, 16400, 353156, 12523, 16402, 73940, 93695, 64099, 333315, 16007, 380713, 241175, 99151, 14724, 21828, 27279, 21367, 241201, 13842, 17304, 12484, 14219, 22402, 19229, 237979, 170571, 71740, 23836, 18795, 15894, 15898, 192897, 12504, 20750, 14159, 53870, 18717, 319655, 13612, 14083, 620292, 13723, 234214, 66797, 107581, 241226, 54156, 12986, 27205, 73173, 219228…	485	1.79996	6.13681e-06	1.22737e-06	2.07716e-06
GO:0007613~memory	33	1.16645e-09	15566, 67869, 11554, 15567, 14811, 12647, 14812, 16400, 16526, 20620, 545156, 18795, 329934, 210274, 246317, 16402, 57340, 13166, 19225, 18429, 241656, 382056, 110891, 214230, 110893, 241226, 13488, 20983, 53418, 21823, 12362, 225870, 259277	83	3.21378	6.64875e-06	1.10813e-06	2.25044e-06
GO:0007275~multicellular organism development	192	2.69645e-09	22771, 233489, 20807, 22773, 22772, 54612, 18163, 67020, 56198, 12667, 20190, 18013, 11878, 353156, 54713, 107448, 18222, 107250, 14714, 70772, 216795, 18223, 18094, 330319, 320100, 15214, 75801, 208618, 19876, 14370, 231532, 68545, 240025, 99543, 104601, 71785, 243931, 52822, 14180, 26456, 218030, 110075, 20378, 114716, 18292, 320924, 27279, 58994, 16869, 245555, 13845, 18424, 13842, 50932, 1842…	1029	1.50823	1.53697e-05	2.19568e-06	5.20228e-06
GO:0042391~regulation of membrane potential	35	6.4908e-09	20265, 12291, 14811, 83814, 23985, 20513, 15168, 16526, 101772, 116837, 108015, 241770, 330953, 216441, 380728, 16573, 11472, 268512, 66725, 14809, 13382, 16512, 16511, 14805, 14654, 12794, 16514, 16513, 16510, 320701, 72978, 170738, 11438, 110834, 234839	97	2.9166	3.69969e-05	4.62469e-06	1.25227e-05
GO:0035556~intracellular signal transduction	91	8.39499e-09	18160, 216233, 65255, 11836, 16800, 68854, 64011, 23921, 223649, 74055, 234779, 64293, 19419, 19049, 18099, 192157, 13599, 19417, 22637, 19415, 59043, 277360, 110524, 57257, 380921, 19252, 72469, 67071, 217371, 56508, 24001, 73341, 16331, 546071, 13448, 17060, 50932, 20963, 432530, 14219, 58200, 210044, 78889, 108699, 11652, 18798, 545156, 18795, 77976, 18762, 12702, 208898, 245038, 224860, 11514…	400	1.83892	4.78503e-05	5.31681e-06	1.61965e-05
GO:0007411~axon guidance	45	1.81596e-08	65254, 75847, 13641, 13642, 16870, 21869, 18208, 11878, 18846, 54713, 107448, 13395, 18124, 14432, 22253, 14472, 20346, 13004, 76260, 14042, 17263, 18053, 19876, 20564, 20423, 16573, 14083, 20358, 13636, 20356, 14462, 20350, 19649, 17181, 12162, 22415, 269152, 21367, 12064, 13176, 13845, 18424, 13842, 12484, 117606	149	2.44122	0.000103505	1.03509e-05	3.50355e-05
GO:0006811~ion transport	119	3.32562e-08	320508, 14811, 12297, 12295, 14812, 12294, 242126, 14814, 232156, 20190, 70357, 70358, 57249, 74051, 12728, 382571, 108015, 72413, 72691, 218756, 216227, 67498, 22784, 72961, 105727, 108116, 16536, 16538, 237213, 53881, 110834, 11958, 399548, 15203, 14403, 30805, 14405, 14406, 80906, 20265, 338370, 22068, 58802, 22067, 29876, 22065, 11440, 63873, 110304, 101772, 330953, 76775, 68428, 238384, 1192…	584	1.64708	0.000189542	1.72326e-05	6.41613e-05
GO:0006887~exocytosis	35	6.2401e-08	238266, 72293, 15114, 22342, 16500, 15162, 53330, 12890, 56013, 20907, 21928, 20912, 20304, 110058, 208898, 116837, 19142, 241770, 213469, 27359, 11891, 20302, 18704, 74190, 19340, 20955, 18717, 235415, 56508, 22317, 217140, 53869, 20983, 105504, 382018	105	2.69438	0.000355623	2.96401e-05	0.000120391
GO:0007264~small GTPase mediated signal transduction	60	6.87496e-08	228543, 12663, 319642, 58222, 70727, 75141, 271457, 68813, 56437, 74055, 68895, 15461, 74194, 19419, 19417, 19340, 19416, 226652, 81003, 104886, 57257, 74563, 217371, 56508, 68203, 276952, 80981, 70317, 216439, 68939, 246710, 73296, 226421, 56795, 217151, 59021, 328778, 210293, 330914, 73910, 80718, 11891, 75974, 75668, 17532, 13131, 11842, 219144, 76484, 66725, 268480, 11844, 233071, 320982, 193…	236	2.05504	0.000391796	3.01436e-05	0.000132639
GO:0051930~regulation of sensory perception of pain	20	8.53421e-08	18387, 18429, 18386, 14811, 11553, 18389, 13618, 14814, 14816, 22353, 16513, 246256, 320701, 23945, 12424, 12426, 13040, 15560, 20302, 14062	41	3.943	0.000486331	3.47458e-05	0.000164651
GO:0007218~neuropeptide signaling pathway	28	1.67028e-07	18387, 18386, 109648, 20607, 18389, 20606, 18976, 207911, 110304, 14419, 11516, 21334, 23963, 13599, 12854, 15171, 229357, 80910, 27220, 18155, 230899, 387285, 14654, 230777, 319239, 237213, 239336, 18619	76	2.978	0.000951607	6.34687e-05	0.000322248
GO:0048169~regulation of long-term neuronal synaptic plasticity	16	1.77684e-07	20617, 14811, 14812, 13653, 14805, 271457, 13385, 16513, 53869, 12323, 116837, 12064, 13488, 246317, 15461, 11606	28	4.61894	0.00101229	6.3298e-05	0.000342806
GO:0034765~regulation of ion transmembrane transport	40	2.18035e-07	80906, 20265, 16498, 338370, 12297, 83814, 12295, 12294, 15168, 70357, 226922, 16500, 241794, 54376, 16504, 29876, 16520, 16521, 80334, 382571, 330953, 67498, 170706, 268345, 140723, 56461, 16517, 16512, 16511, 16514, 20274, 16513, 56808, 20271, 16536, 16510, 170738, 16538, 399548, 66733	135	2.39501	0.00124202	7.3103e-05	0.000420654
GO:0007612~learning	25	4.89078e-07	15565, 11838, 620246, 18163, 14811, 241656, 14812, 214230, 110891, 110893, 20897, 319984, 12038, 66797, 217124, 21367, 12064, 13488, 210274, 21823, 57340, 51791, 19225, 225872, 268934	66	3.0618	0.00278386	0.000154863	0.000943577
GO:0008285~negative regulation of cell proliferation	82	8.05634e-07	20807, 54612, 19206, 434784, 50794, 20606, 18011, 11482, 170823, 107503, 12156, 54713, 67451, 18127, 216795, 15461, 210530, 64292, 17984, 14062, 19876, 12562, 19401, 12580, 19250, 15959, 20481, 12227, 20378, 18028, 19016, 17127, 12162, 12062, 242608, 83669, 16331, 12028, 12398, 19229, 69601, 14255, 110532, 21419, 66214, 60599, 66141, 218820, 94040, 69237, 12493, 67991, 12038, 14734, 14419, 103844…	384	1.72609	0.00458159	0.000241661	0.0015543
GO:0030182~neuron differentiation	37	1.03888e-06	110350, 12647, 16392, 22409, 16870, 18227, 22068, 15901, 22067, 223649, 14457, 17260, 216795, 21375, 53870, 19378, 83453, 13636, 14462, 13798, 13799, 12227, 13796, 12848, 381979, 13797, 15936, 22417, 21349, 100102, 241727, 19713, 59058, 18424, 22413, 22414, 22412	127	2.35493	0.00590412	0.000296037	0.0020043
GO:0060079~excitatory postsynaptic potential	17	1.80348e-06	15171, 20617, 72961, 14811, 11540, 14812, 14814, 14809, 66725, 14805, 14804, 12064, 17260, 110834, 63959, 19055, 225872	36	3.81704	0.0102272	0.000489397	0.00347941
GO:0007204~positive regulation of cytosolic calcium ion concentration	40	2.78639e-06	19229, 22045, 12291, 18441, 11550, 18389, 22068, 103988, 22067, 63873, 207911, 12494, 13857, 234779, 12426, 11516, 12425, 21336, 14062, 20302, 14676, 18429, 15171, 12267, 13618, 56506, 16438, 13982, 140741, 13385, 280287, 12311, 12062, 20947, 11998, 30955, 14601, 12484, 224129, 11606	148	2.18463	0.015757	0.000721668	0.00537565
GO:0001508~action potential	12	2.94294e-06	14617, 20265, 12291, 14811, 268345, 72413, 108015, 11438, 14812, 16500, 58802, 14654	19	5.10515	0.0166349	0.000729073	0.00567768
GO:0007267~cell-cell signaling	31	4.38803e-06	118446, 14219, 22402, 11554, 109648, 20604, 11553, 11550, 11551, 16873, 22409, 245424, 18976, 14617, 20304, 20302, 12614, 20423, 16007, 14180, 14181, 27220, 22417, 22415, 16869, 14221, 192187, 22413, 22414, 22412, 14362	103	2.43279	0.0247016	0.00104162	0.0084655
GO:0030335~positive regulation of cell migration	49	5.90832e-06	108101, 19229, 15234, 109270, 11551, 60595, 11652, 18792, 12156, 18222, 20304, 16402, 15461, 93695, 12721, 14062, 20302, 18591, 14538, 277360, 12267, 71785, 13132, 11826, 12822, 14164, 14083, 16007, 108151, 52822, 26456, 353310, 16416, 20350, 17127, 20312, 80982, 13488, 19713, 21803, 18750, 11629, 16842, 17916, 20315, 16782, 27205, 19684, 14268	203	1.9511	0.0331168	0.00134619	0.0113983
GO:0006813~potassium ion transport	35	8.16085e-06	80906, 16498, 140493, 70357, 15168, 226922, 16500, 16526, 241794, 58802, 16504, 16520, 20496, 16521, 80334, 382571, 72413, 330953, 240776, 238384, 67498, 11928, 11826, 268345, 56461, 16517, 16512, 16511, 16514, 16513, 16536, 16510, 170738, 16538, 66733	127	2.22764	0.0454517	0.00178752	0.0157436
GO:0045666~positive regulation of neuron differentiation	30	1.29998e-05	216233, 11553, 56198, 21413, 319922, 18013, 22068, 12156, 54713, 22671, 320460, 22067, 16210, 16373, 20304, 17260, 18053, 19401, 13131, 20423, 21858, 12162, 12064, 104156, 15228, 67468, 18088, 20315, 17954, 320705	103	2.35431	0.0714207	0.00274066	0.0250777
GO:0006816~calcium ion transport	37	1.42096e-05	26946, 320508, 338370, 14811, 12297, 12295, 14812, 12294, 20190, 381290, 22068, 54376, 22067, 22065, 63873, 20304, 12323, 12322, 242443, 238384, 12721, 20302, 64177, 54598, 67972, 170706, 56089, 140723, 51801, 16438, 108058, 110891, 110893, 18751, 56808, 11438, 19055	141	2.12111	0.0778022	0.00288852	0.0274112
GO:0045893~positive regulation of transcription, DNA-templated	107	1.48725e-05	233489, 22771, 20807, 22773, 22772, 19206, 55942, 11482, 18227, 54713, 18019, 13555, 19401, 20375, 14180, 12224, 14284, 13982, 18028, 18025, 19016, 16869, 56742, 18424, 21419, 21416, 18991, 16873, 56222, 21413, 12785, 16870, 18795, 12705, 21399, 17260, 17261, 26405, 17263, 18591, 12606, 71093, 14164, 235320, 319757, 57816, 19130, 21804, 21803, 16656, 14601, 18519, 107586, 225872, 14362, 13591, 13…	576	1.50156	0.0812798	0.00291896	0.0286896
GO:0042416~dopamine biosynthetic process	9	1.68465e-05	14763, 13195, 20617, 21823, 14528, 18227, 13142, 11609, 13162	12	6.06236	0.0915597	0.00319575	0.0324971
GO:0071805~potassium ion transmembrane transport	27	2.18625e-05	80906, 338370, 268345, 56461, 226922, 15168, 70357, 16500, 16526, 241794, 16512, 16511, 16514, 16504, 16513, 16536, 80334, 16510, 382571, 72413, 170738, 240776, 16538, 226999, 330953, 67498, 66733	90	2.42494	0.117166	0.00401185	0.042171
GO:0030900~forebrain development	26	2.78029e-05	20807, 110350, 20607, 12667, 20606, 18991, 11878, 54713, 18222, 13555, 140810, 18223, 12425, 20423, 19378, 12799, 13797, 18028, 20664, 211712, 15228, 18424, 13175, 223701, 20608, 11819	86	2.44374	0.146559	0.00494022	0.0536266
GO:0001764~neuron migration	33	3.31252e-05	12570, 20807, 72129, 212712, 16400, 18227, 21869, 18208, 11878, 17260, 12424, 20346, 12425, 17984, 19302, 13131, 12614, 382253, 14083, 20358, 14462, 22284, 19649, 17181, 21367, 20664, 12028, 18536, 13176, 13175, 223701, 20315, 11819	124	2.15116	0.172062	0.00570539	0.0638893
GO:0001938~positive regulation of endothelial cell proliferation	22	3.49035e-05	20254, 15370, 140571, 20356, 11482, 12156, 353156, 228852, 68833, 13057, 22353, 16416, 13655, 76905, 21828, 19130, 18750, 68992, 226841, 22413, 18591, 20315	67	2.65417	0.180412	0.00583449	0.067318
GO:0030154~cell differentiation	135	4.06844e-05	22771, 22773, 22772, 54612, 17179, 14912, 338352, 18013, 11878, 353156, 54713, 16854, 107250, 15529, 110058, 231633, 70772, 330319, 19419, 19876, 231532, 68545, 19415, 104601, 52822, 14180, 26456, 110075, 20378, 18292, 27279, 16869, 433700, 18424, 18420, 14219, 243961, 170676, 21413, 53972, 12705, 171171, 18072, 17260, 17261, 16874, 13164, 11922, 17263, 14159, 224344, 70892, 71093, 20564, 228357,…	780	1.39901	0.206979	0.00660398	0.0784635
GO:0060291~long-term synaptic potentiation	18	4.52309e-05	15566, 19229, 15565, 20617, 14811, 14812, 20620, 110891, 110893, 12323, 18762, 116837, 13488, 210274, 14580, 51791, 382018, 21907	49	2.96932	0.227267	0.00713614	0.0872282
GO:0001525~angiogenesis	52	6.05347e-05	17886, 11482, 15251, 353156, 18127, 21928, 231532, 22422, 14370, 68545, 16790, 54598, 12822, 14180, 57257, 13636, 12224, 72469, 104709, 13805, 320924, 27279, 30955, 13845, 17304, 20963, 14219, 19229, 381823, 19883, 69601, 13642, 18792, 68833, 29876, 67784, 19225, 17268, 72780, 20254, 20423, 14083, 14164, 67896, 238328, 51801, 21349, 18133, 11600, 18750, 107586, 14268	239	1.75868	0.291821	0.00928254	0.116725
GO:0008360~regulation of cell shape	35	6.24302e-05	108100, 19229, 77767, 56194, 58804, 140571, 106763, 12810, 17886, 14453, 15162, 15894, 18483, 140810, 14457, 73910, 330319, 12721, 14159, 12545, 20302, 14083, 382236, 16988, 22350, 67220, 103236, 58194, 74202, 14745, 13829, 57778, 13823, 19684, 14268	139	2.03532	0.299432	0.00932111	0.120378
GO:0007200~phospholipase C-activating G-protein coupled receptor signaling pathway	20	6.95015e-05	15171, 18387, 14676, 18386, 12267, 15552, 18441, 80910, 11550, 13618, 13982, 387285, 101772, 74055, 64337, 21817, 15560, 14062, 209776, 15557	60	2.69438	0.327109	0.0101068	0.134004
GO:0048168~regulation of neuronal synaptic plasticity	12	8.52254e-05	20617, 11838, 12322, 21367, 246317, 14812, 57340, 13654, 19417, 56876, 13385, 545156	25	3.87991	0.384799	0.0120717	0.164298
GO:0045762~positive regulation of adenylate cyclase activity	8	9.17817e-05	12311, 11554, 13488, 11516, 15444, 21858, 19762, 238276	11	5.87865	0.407367	0.0126794	0.176926
GO:0021542~dentate gyrus development	10	0.00011317	19130, 17260, 13488, 11922, 319757, 21907, 12227, 16842, 54713, 13797	18	4.49064	0.475391	0.0152422	0.218113
GO:0001975~response to amphetamine	14	0.000113442	214084, 18429, 14811, 11540, 18227, 15894, 217124, 13488, 21823, 15452, 19049, 13434, 13166, 19055	34	3.32835	0.476207	0.0149261	0.218638
GO:0001964~startle response	11	0.000128881	239250, 16510, 14811, 13488, 12140, 14812, 14814, 211323, 11994, 14654, 18619	22	4.04157	0.520336	0.0165584	0.248358
GO:0006810~transport	276	0.000156428	50500, 320508, 58222, 75695, 12212, 22272, 57249, 271457, 14275, 20907, 74051, 72416, 20912, 110750, 52348, 12728, 72413, 231834, 218756, 22139, 216227, 67028, 19340, 22784, 105727, 72961, 108116, 104886, 68018, 12121, 237213, 19215, 110834, 15203, 208691, 72569, 66011, 72736, 14077, 20265, 338370, 52837, 226421, 229699, 11440, 101772, 66913, 330953, 68428, 238384, 330192, 214112, 11842, 11844, 2…	1822	1.22445	0.590047	0.0196208	0.301367
GO:0051017~actin filament bundle assembly	14	0.000160172	108100, 71774, 14086, 109711, 60595, 22350, 11519, 14457, 20947, 102502, 13829, 11629, 22240, 11994	35	3.23326	0.598702	0.0196533	0.308568
GO:0045471~response to ethanol	30	0.000163832	18387, 19229, 13685, 22044, 14811, 14812, 21391, 15894, 14933, 14714, 12350, 11516, 12443, 20692, 242443, 21336, 20201, 15561, 13162, 19401, 11668, 268345, 20423, 268860, 14462, 19662, 21823, 11998, 18750, 18619	117	2.0726	0.60699	0.0196745	0.315609
GO:0030336~negative regulation of cell migration	28	0.000167333	117600, 20807, 110532, 140571, 60599, 12667, 11482, 52662, 21869, 353156, 69237, 67451, 11595, 29876, 20855, 22240, 18591, 19876, 54608, 20423, 14083, 13805, 22417, 280287, 20312, 242608, 13488, 20319	106	2.13517	0.614755	0.0196762	0.322342
GO:0001755~neural crest cell migration	17	0.000170848	17311, 20423, 16392, 20358, 108151, 13618, 13641, 26456, 20356, 15251, 319757, 214968, 20350, 19713, 14472, 16842, 107586	49	2.80436	0.622399	0.0196796	0.329103
GO:0030324~lung development	31	0.000202268	14219, 13685, 22773, 16400, 216725, 21869, 239435, 18127, 50754, 114142, 108655, 14734, 18094, 20692, 15483, 12606, 22422, 19045, 243931, 20423, 14164, 14180, 19378, 14632, 18028, 20897, 320924, 19130, 24064, 19662, 22413	124	2.02079	0.684326	0.0227971	0.389517
GO:0006836~neurotransmitter transport	16	0.000209347	214084, 15567, 72961, 235415, 14664, 12890, 20907, 103098, 140919, 116837, 241770, 243616, 216227, 14412, 64176, 13162	45	2.87401	0.696812	0.0231284	0.403122
GO:0010595~positive regulation of endothelial cell migration	15	0.000254085	71093, 19229, 14164, 11745, 14462, 16416, 320924, 19130, 108655, 11600, 14756, 18750, 20692, 68992, 11606	41	2.95725	0.76507	0.0274708	0.48907
GO:0050776~regulation of immune response	13	0.000257049	23921, 14127, 17127, 329260, 12479, 14129, 14225, 69583, 14131, 24099, 23900, 20963, 17470	32	3.28378	0.769007	0.0272697	0.494762
GO:0030178~negative regulation of Wnt signaling pathway	18	0.000291963	319478, 54612, 72293, 20423, 228357, 14180, 14783, 20378, 24117, 629378, 77583, 15248, 20473, 12443, 50781, 20319, 666048, 18099	56	2.59815	0.810702	0.0303526	0.561784
GO:0030902~hindbrain development	11	0.000309336	12162, 14472, 20423, 21375, 19378, 52906, 216274, 55994, 13798, 13799, 18028	24	3.70478	0.828554	0.0315549	0.595119
GO:0010811~positive regulation of cell-substrate adhesion	15	0.000338153	74199, 64074, 16007, 13612, 67896, 16400, 319922, 100952, 13406, 14115, 18754, 320712, 54156, 16402, 20750	42	2.88684	0.854532	0.0338392	0.650387
GO:0048167~regulation of synaptic plasticity	15	0.000338153	108100, 19401, 18163, 14811, 11540, 211134, 14812, 20620, 228550, 319984, 17260, 12064, 217692, 19417, 225872	42	2.88684	0.854532	0.0338392	0.650387
GO:0045944~positive regulation of transcription from RNA polymerase II promoter	160	0.000341121	22771, 20807, 22773, 22772, 55942, 50794, 56198, 11482, 16800, 18227, 18013, 77125, 20183, 18019, 13555, 21833, 14472, 21375, 18094, 21834, 15214, 17984, 14370, 20302, 19401, 76073, 16007, 20585, 20375, 14284, 12224, 13982, 14282, 110075, 18028, 108098, 17022, 19016, 75613, 22608, 12023, 433700, 100072, 16477, 18424, 17536, 216439, 21419, 21416, 18991, 51813, 21413, 11652, 12785, 16870, 17260, 21…	995	1.2998	0.856973	0.0335425	0.656078
GO:0019933~cAMP-mediated signaling	13	0.000358815	432530, 210044, 110524, 56508, 13214, 104110, 207728, 11514, 14419, 11516, 14601, 11513, 224129	33	3.18427	0.870699	0.0346545	0.689997
GO:0043523~regulation of neuron apoptotic process	13	0.000358815	20617, 17260, 12064, 100102, 14775, 234664, 12028, 56461, 14462, 13982, 56876, 14804, 108068	33	3.18427	0.870699	0.0346545	0.689997
GO:0010628~positive regulation of gene expression	74	0.000362133	15567, 16400, 15251, 11878, 12156, 21869, 14025, 77125, 15901, 13048, 18019, 16819, 13555, 20304, 16859, 15461, 52906, 68992, 20302, 22422, 19401, 14180, 17751, 13805, 22350, 17127, 22415, 19713, 11998, 81897, 19055, 19684, 14219, 66214, 60599, 18991, 434215, 18793, 11652, 22409, 211323, 12705, 63873, 18823, 116837, 17260, 12490, 11516, 16323, 11891, 18591, 56177, 18173, 11686, 20423, 13653, 1937…	399	1.49913	0.873122	0.0343869	0.696356
GO:0060080~inhibitory postsynaptic potential	8	0.000380628	11554, 20312, 12064, 11540, 11438, 14654, 14805, 225872	13	4.97424	0.885821	0.0355203	0.731796
GO:0043401~steroid hormone mediated signaling pathway	17	0.000467694	19401, 15370, 19883, 54608, 19885, 13982, 18227, 20183, 19016, 26381, 12162, 18124, 21833, 21834, 21907, 26380, 11819	53	2.59271	0.930504	0.0427711	0.898475
GO:0007616~long-term memory	13	0.000492655	432530, 20807, 72961, 243961, 13653, 18762, 11514, 12444, 12326, 20393, 21336, 51791, 225872	34	3.09062	0.939724	0.0442927	0.946211
GO:0008277~regulation of G-protein coupled receptor protein signaling pathway	13	0.000492655	383348, 56089, 74055, 11516, 243043, 207474, 230085, 51801, 216963, 51791, 19739, 16416, 18795	34	3.09062	0.939724	0.0442927	0.946211
GO:0007631~feeding behavior	13	0.000492655	15171, 109648, 21869, 387285, 17202, 20897, 244958, 230777, 12064, 13488, 12425, 14419, 15560	34	3.09062	0.939724	0.0442927	0.946211
GO:0043524~negative regulation of neuron apoptotic process	36	0.000502547	216439, 19229, 21419, 70620, 16392, 71648, 15251, 22174, 18227, 226896, 12931, 11798, 12705, 223649, 18124, 13857, 17260, 66270, 15461, 57434, 12721, 14062, 18053, 64290, 20617, 11540, 13798, 13799, 17751, 12227, 18752, 12064, 11600, 12028, 11609, 11606	160	1.81871	0.94303	0.0444612	0.965122
GO:0007271~synaptic transmission, cholinergic	12	0.000579554	11440, 11540, 108043, 108015, 11438, 63993, 213788, 12672, 243764, 12669, 12671, 110834	30	3.23326	0.963279	0.0503213	1.11223
GO:0030198~extracellular matrix organization	28	0.000587899	74199, 64074, 381489, 50527, 12051, 13406, 16854, 107250, 320712, 15442, 14580, 21907, 223838, 12822, 320078, 16007, 14083, 77794, 69675, 67896, 12823, 100952, 241226, 229595, 54156, 16782, 11606, 14268	114	1.98533	0.964986	0.0502622	1.12816
GO:0045600~positive regulation of fat cell differentiation	16	0.000591725	109593, 235320, 12224, 16973, 12156, 20378, 24117, 19016, 14747, 207259, 74186, 20319, 268752, 15560, 12606, 50722	49	2.63939	0.965742	0.0498341	1.13546
GO:0043267~negative regulation of potassium ion transport	8	0.000680085	18127, 15171, 19229, 11516, 11472, 18798, 22353, 238276	14	4.61894	0.979304	0.0562346	1.30396
GO:0007193~adenylate cyclase-inhibiting G-protein coupled receptor signaling pathway	15	0.000746057	432530, 18386, 15552, 18441, 210044, 18389, 20606, 14763, 104110, 11514, 14745, 11513, 15560, 12854, 15557	45	2.69438	0.985794	0.0606437	1.42959
GO:0070374~positive regulation of ERK1 and ERK2 cascade	40	0.000754141	14219, 19229, 18441, 12156, 15894, 20305, 63873, 50754, 20304, 18762, 13857, 21832, 15461, 11516, 93695, 19419, 15560, 14062, 18591, 20302, 244882, 14538, 19401, 71785, 83433, 100042493, 20295, 13982, 108058, 17751, 16416, 20312, 24064, 230777, 66824, 319239, 11600, 18750, 21803, 13176	188	1.71982	0.986435	0.0604198	1.44498
GO:0045165~cell fate commitment	20	0.000930449	14048, 20423, 22409, 12156, 22417, 19016, 22415, 21349, 24064, 14432, 17260, 216795, 21804, 15214, 18424, 22413, 21907, 22422, 22414, 22412	72	2.24532	0.995038	0.0729988	1.77993
GO:0060033~anatomical structure regression	5	0.0010512	20375, 70445, 16973, 22422, 16842	5	8.08315	0.997509	0.0809698	2.0087
GO:0021871~forebrain regionalization	5	0.0010512	20423, 16869, 241062, 22422, 22414	5	8.08315	0.997509	0.0809698	2.0087
GO:0032355~response to estradiol	25	0.00109921	14219, 216233, 15567, 19206, 18389, 18127, 12494, 21338, 12443, 17388, 12504, 19225, 18429, 19401, 19378, 14284, 13982, 19252, 12162, 21823, 14129, 21803, 18750, 18619, 11819	101	2.00078	0.998106	0.0833857	2.09952
GO:0007409~axonogenesis	26	0.00113477	432530, 233489, 18481, 235402, 18208, 241528, 545156, 13395, 18222, 171171, 229791, 12424, 80883, 18223, 18094, 12425, 58208, 17984, 65079, 18717, 239250, 225743, 12799, 381979, 21367, 13175	107	1.96413	0.998454	0.0848393	2.16674
GO:1903861~positive regulation of dendrite extension	9	0.00115259	20980, 110058, 20983, 116837, 83814, 240058, 12891, 382018, 19415	19	3.82886	0.998603	0.0850003	2.20041
GO:0042538~hyperosmotic salinity response	6	0.00116599	18429, 63873, 11826, 21338, 11998, 21869	8	6.06236	0.998706	0.08485	2.22573
GO:0071310~cellular response to organic substance	12	0.00144451	15370, 12514, 15567, 12362, 12028, 12443, 212712, 13653, 13654, 21858, 13057, 13048	33	2.93933	0.999736	0.102746	2.75039
GO:0071277~cellular response to calcium ion	16	0.00145459	432530, 320404, 18013, 14282, 12891, 66972, 29876, 20271, 16510, 17260, 54153, 14756, 12919, 13829, 16477, 105349	53	2.4402	0.999751	0.102154	2.76933
GO:0009968~negative regulation of signal transduction	16	0.00145459	216233, 54607, 52662, 73284, 15245, 12702, 72446, 16331, 74136, 19734, 19736, 192157, 51791, 19739, 58175, 56533	53	2.4402	0.999751	0.102154	2.76933
GO:0042755~eating behavior	13	0.00151735	15171, 18387, 18429, 18386, 22044, 18441, 11540, 18389, 12424, 319239, 21823, 12425, 21336	38	2.76529	0.999826	0.105032	2.88715
GO:0051968~positive regulation of synaptic transmission, glutamatergic	10	0.00152083	14802, 19229, 13488, 210274, 11540, 12426, 11516, 19225, 18053, 245666	24	3.36798	0.999829	0.103999	2.89369
GO:0014068~positive regulation of phosphatidylinositol 3-kinase signaling	18	0.00156614	19401, 216439, 15170, 15234, 71785, 22215, 14083, 109270, 211323, 15163, 20304, 72446, 11600, 83490, 23900, 18591, 14062, 11606	64	2.27339	0.999868	0.105665	2.97867
GO:0007565~female pregnancy	21	0.00168538	19401, 18429, 105727, 11553, 13110, 11551, 14282, 18155, 230899, 12494, 80884, 14714, 232345, 26436, 16859, 12919, 21803, 13854, 105349, 15013, 11606	81	2.09563	0.999933	0.111926	3.20197
GO:0043410~positive regulation of MAPK cascade	25	0.00168846	69601, 12156, 14763, 12523, 15461, 320100, 18591, 18053, 14062, 85030, 211652, 11686, 16010, 14180, 230979, 21858, 16416, 280287, 18753, 18754, 14745, 13842, 20608, 19762, 11606	104	1.94306	0.999934	0.110831	3.20774
GO:0035249~synaptic transmission, glutamatergic	11	0.00176502	72978, 72961, 11540, 14809, 14814, 382018, 14805, 14804, 12794, 108068, 12564	29	3.06602	0.999958	0.114249	3.35085
GO:0035176~social behavior	16	0.00178741	18429, 15567, 243961, 13798, 13385, 545156, 66797, 13488, 21823, 210274, 11998, 14709, 15461, 18536, 21907, 225872	54	2.39501	0.999963	0.114318	3.39266
GO:0032230~positive regulation of synaptic transmission, GABAergic	8	0.00181069	18754, 15114, 11540, 16573, 12426, 12354, 21336, 14805	16	4.04157	0.999967	0.114438	3.43611
GO:0071361~cellular response to ethanol	8	0.00181069	110304, 18754, 60599, 20375, 237213, 11513, 14654, 105787	16	4.04157	0.999967	0.114438	3.43611
GO:0009953~dorsal/ventral pattern formation	15	0.0018753	110350, 19206, 20423, 228357, 12667, 14632, 13798, 16870, 319757, 15245, 16869, 15228, 18424, 107586, 67603	49	2.47443	0.999977	0.116982	3.55663
GO:0030819~positive regulation of cAMP biosynthetic process	15	0.0018753	11554, 11540, 51801, 17201, 17202, 12311, 244958, 13488, 83397, 11998, 11516, 14601, 11513, 54598, 238276	49	2.47443	0.999977	0.116982	3.55663
GO:0007214~gamma-aminobutyric acid signaling pathway	10	0.00211825	20496, 14394, 12064, 224860, 230085, 15562, 57249, 14404, 14405, 14406	25	3.23326	0.999994	0.12971	4.00854
GO:0007189~adenylate cyclase-activating G-protein coupled receptor signaling pathway	15	0.00231296	432530, 11554, 11540, 210044, 381489, 233919, 104110, 12311, 13488, 11514, 14601, 11513, 224129, 15562, 54598	50	2.42494	0.999998	0.139284	4.36925
GO:0050775~positive regulation of dendrite morphogenesis	11	0.00235776	18222, 382253, 18223, 11423, 20393, 76454, 232560, 17919, 238276, 13048, 20955	30	2.96382	0.999999	0.140308	4.45205
GO:0007166~cell surface receptor signaling pathway	43	0.00242027	18160, 19229, 20604, 320404, 18414, 21912, 14131, 70747, 237175, 170823, 56224, 94045, 14130, 13733, 12493, 64378, 246313, 207911, 18762, 14765, 12504, 21336, 93896, 14370, 54598, 12614, 20358, 319757, 22355, 56496, 22354, 116701, 12311, 14127, 13019, 14129, 16768, 230775, 12484, 11609, 20963, 14362, 11606	219	1.5871	0.999999	0.142273	4.56751
GO:0045773~positive regulation of axon extension	13	0.00247496	53869, 20807, 27279, 320563, 12064, 382253, 52822, 211323, 23999, 18208, 17919, 22067, 14268	40	2.62702	0.999999	0.143771	4.66838
GO:0031623~receptor internalization	13	0.00247496	233489, 20617, 56089, 103967, 16414, 51801, 22350, 14127, 12311, 21367, 11423, 54598, 20963	40	2.62702	0.999999	0.143771	4.66838
GO:0050731~positive regulation of peptidyl-tyrosine phosphorylation	24	0.00250294	19229, 15234, 17311, 83433, 228357, 16800, 13636, 230979, 211323, 16416, 15163, 15894, 21828, 12424, 11600, 22612, 16402, 21803, 12504, 18591, 12484, 14600, 20963, 11606	101	1.92075	0.999999	0.143814	4.71996
GO:0042493~response to drug	61	0.00255414	16956, 15567, 19206, 14811, 20604, 16400, 17171, 18019, 16819, 16852, 227099, 243616, 15560, 20302, 11826, 11668, 12822, 268860, 57257, 14282, 99586, 13057, 231290, 19016, 12869, 12064, 13488, 19713, 16477, 110834, 432530, 19229, 21419, 20511, 15894, 12038, 56615, 12494, 12443, 14419, 14417, 16323, 19225, 11928, 13162, 67603, 20617, 13131, 15552, 11540, 14462, 21858, 13796, 13797, 16514, 18751, 1…	339	1.45449	1	0.145077	4.81428
GO:0060292~long term synaptic depression	8	0.00275211	19229, 20807, 12494, 23945, 13488, 210274, 20620, 170935	17	3.80383	1	0.153896	5.1781
GO:0033690~positive regulation of osteoblast proliferation	7	0.00280704	231633, 68588, 15442, 16007, 16973, 12156, 16416	13	4.35246	1	0.155203	5.27881
GO:0042423~catecholamine biosynthetic process	5	0.00284351	13195, 21823, 13166, 15186, 18948	6	6.73596	1	0.155554	5.34564
GO:0021853~cerebral cortex GABAergic interneuron migration	5	0.00284351	21367, 13488, 16874, 11878, 54713	6	6.73596	1	0.155554	5.34564
GO:1902262~apoptotic process involved in patterning of blood vessels	5	0.00284351	12028, 20375, 16973, 22422, 16842	6	6.73596	1	0.155554	5.34564
GO:0090090~negative regulation of canonical Wnt signaling pathway	24	0.00286132	13132, 69601, 54612, 72293, 21416, 67020, 20423, 228357, 16392, 13653, 14632, 12156, 20378, 24117, 77583, 629378, 22417, 68588, 216795, 14734, 50781, 20319, 16842, 58175	102	1.90192	1	0.154968	5.37825
GO:0008217~regulation of blood pressure	17	0.00292604	18160, 12267, 109648, 13618, 14528, 11482, 16973, 230899, 17201, 13057, 18976, 19016, 12490, 21336, 19225, 11928, 11606	62	2.21635	1	0.156704	5.49667
GO:0072659~protein localization to plasma membrane	17	0.00292604	23880, 71146, 56089, 18441, 12297, 67020, 56461, 51801, 11652, 53869, 12311, 332175, 14127, 80334, 18762, 72287, 13823	62	2.21635	1	0.156704	5.49667
GO:0045444~fat cell differentiation	20	0.00299666	15370, 21419, 21416, 16913, 229227, 13654, 18227, 107503, 18795, 236266, 19016, 18124, 14775, 76219, 12443, 76260, 76976, 14245, 192157, 12606	79	2.04637	1	0.158689	5.6257
GO:0018105~peptidyl-serine phosphorylation	29	0.0031378	233020, 106763, 11652, 20620, 18762, 140810, 12323, 245038, 12322, 12326, 64293, 57740, 18591, 12545, 269881, 66725, 108058, 381979, 18751, 18752, 18753, 18754, 103236, 18750, 20393, 546071, 13175, 104175, 20963	133	1.76249	1	0.164008	5.88313
GO:0016358~dendrite development	12	0.00315914	108100, 13131, 18481, 217124, 12064, 12647, 380713, 242443, 16988, 109904, 54713, 93688	36	2.69438	1	0.163535	5.92199
GO:0045766~positive regulation of angiogenesis	27	0.00322859	19229, 15234, 16392, 11482, 15251, 68833, 16854, 18127, 20304, 12490, 21907, 12267, 11826, 14164, 11745, 16414, 20356, 104709, 13805, 16416, 76905, 18751, 320924, 20312, 18750, 226841, 20319	121	1.80368	1	0.165325	6.04837
GO:0007420~brain development	42	0.00327949	22771, 73173, 19206, 18991, 18011, 15444, 70747, 211323, 104010, 16870, 21869, 15901, 18795, 12705, 20912, 13857, 22253, 20473, 243616, 14042, 216227, 21907, 67972, 15223, 11682, 140483, 72961, 11906, 380684, 279653, 18476, 17751, 13796, 13797, 78801, 241226, 20983, 107522, 53418, 241727, 13175, 20315	216	1.57172	1	0.166219	6.14089
GO:0046579~positive regulation of Ras protein signal transduction	9	0.00346808	17311, 320404, 70727, 20662, 15461, 211323, 19419, 59046, 19417	22	3.30674	1	0.173378	6.48293
GO:0048661~positive regulation of smooth muscle cell proliferation	20	0.00348376	12267, 22402, 71785, 14083, 13653, 15251, 108058, 271457, 13057, 16416, 20304, 20312, 108655, 18124, 21817, 18750, 11629, 19225, 18591, 54598	80	2.02079	1	0.172585	6.51131
GO:0030593~neutrophil chemotaxis	18	0.00371679	277360, 16414, 57257, 100042493, 14131, 20295, 16854, 20305, 14127, 20304, 20312, 12986, 18750, 20202, 20750, 20201, 20302, 20963	69	2.10865	1	0.181464	6.9322
GO:0001558~regulation of cell growth	16	0.00381599	14219, 16012, 216233, 22402, 16010, 16007, 72836, 229227, 268709, 107250, 18133, 16188, 50766, 29817, 20393, 13823	58	2.22983	1	0.184269	7.11082
GO:0007274~neuromuscular synaptic transmission	10	0.00386377	11440, 12647, 108043, 11438, 63993, 104156, 12669, 207278, 12484, 13655	27	2.99376	1	0.184795	7.19673
GO:0048147~negative regulation of fibroblast proliferation	11	0.00401714	239659, 65972, 75613, 69601, 60599, 12028, 20481, 58801, 11609, 56312, 19302	32	2.77858	1	0.189816	7.47202
GO:2000311~regulation of alpha-amino-3-hydroxy-5-methyl-4-isoxazole propionate selective glutamate receptor activity	8	0.00402751	72978, 269994, 17260, 243961, 140723, 54376, 50932, 12794	18	3.59251	1	0.188702	7.4906
GO:0001678~cellular glucose homeostasis	8	0.00402751	18709, 54607, 17932, 21416, 216019, 27220, 103988, 236266	18	3.59251	1	0.188702	7.4906
GO:0046339~diacylglycerol metabolic process	6	0.00423448	331374, 110524, 104418, 13139, 380921, 67800	10	4.84989	1	0.1958	7.86078
GO:0007187~G-protein coupled receptor signaling pathway, coupled to cyclic nucleotide second messenger	7	0.00440225	18387, 15565, 229357, 13488, 20607, 18389, 20608	14	4.04157	1	0.201115	8.15983
GO:0019886~antigen processing and presentation of exogenous peptide antigen via MHC class II	7	0.00440225	14127, 65972, 14998, 14999, 54445, 14130, 15001	14	4.04157	1	0.201115	8.15983
GO:0016055~Wnt signaling pathway	41	0.00442282	22402, 72293, 54612, 21416, 67020, 68339, 75723, 16973, 22409, 56515, 24117, 629378, 11798, 239405, 216795, 12443, 18099, 14370, 22422, 72780, 319478, 56332, 13132, 228357, 20378, 77583, 105787, 22417, 15248, 22415, 103236, 21804, 319998, 50781, 20319, 666048, 16842, 22413, 22414, 14362, 22412	213	1.55591	1	0.200359	8.19643
GO:0070588~calcium ion transmembrane transport	21	0.00473468	26946, 12291, 338370, 12297, 140723, 12295, 12294, 16438, 20190, 381290, 22068, 54376, 110891, 110893, 22067, 22065, 56808, 63873, 64177, 67972, 170706	88	1.92893	1	0.211242	8.74965
GO:0048013~ephrin receptor signaling pathway	13	0.00478059	13848, 14083, 14812, 17974, 108699, 13845, 13636, 13641, 13842, 13642, 216963, 53972, 217692	43	2.44374	1	0.211418	8.83082
GO:0007205~protein kinase C-activating G-protein coupled receptor signaling pathway	10	0.00507878	15171, 12424, 331374, 11540, 110524, 104418, 13139, 380921, 14816, 14062	28	2.88684	1	0.221352	9.3564
GO:2000463~positive regulation of excitatory postsynaptic potential	10	0.00507878	19229, 18762, 116837, 14811, 243961, 246317, 18053, 20907, 13385, 13048	28	2.88684	1	0.221352	9.3564
GO:0043087~regulation of GTPase activity	18	0.0050807	69601, 140571, 544963, 72836, 108699, 57257, 11856, 320484, 53972, 18846, 54153, 66824, 231821, 13845, 19419, 217692, 19415, 19684	71	2.04925	1	0.219759	9.35977
GO:0030308~negative regulation of cell growth	27	0.0051002	240514, 69601, 55942, 71839, 11482, 232560, 629378, 56437, 72269, 16323, 52808, 170770, 13132, 20564, 12580, 17751, 230899, 20378, 19016, 17127, 217124, 18133, 56742, 21803, 14199, 20319, 11606	125	1.74596	1	0.218856	9.39404
GO:0019233~sensory perception of pain	19	0.00524603	18387, 18386, 11826, 11554, 18441, 14811, 18389, 56461, 13618, 14816, 20274, 11438, 66270, 11516, 21336, 17984, 19225, 18053, 18619	77	1.99454	1	0.22271	9.64993
GO:0001649~osteoblast differentiation	25	0.00529646	17534, 67490, 12833, 16007, 12667, 14180, 14632, 319757, 12156, 110075, 69237, 13395, 20429, 17127, 231633, 17260, 239405, 17261, 20750, 93695, 16477, 16842, 20302, 14200, 18619	113	1.78831	1	0.22295	9.73825
GO:0007015~actin filament organization	20	0.0053542	19229, 20807, 77767, 384619, 21916, 14086, 52822, 109711, 11856, 16800, 211401, 12632, 11641, 19261, 234214, 63873, 217124, 17974, 11994, 12721	83	1.94775	1	0.223455	9.83928
GO:0042552~myelination	16	0.00538008	118446, 12741, 723956, 17153, 18991, 15211, 70747, 13654, 110893, 22239, 18823, 17937, 14745, 21803, 59057, 17196	60	2.15551	1	0.222789	9.88453
GO:0006366~transcription from RNA polymerase II promoter	29	0.00538743	20807, 12572, 21419, 50794, 15251, 100043757, 14025, 15273, 216154, 209707, 21833, 64685, 18094, 16911, 13653, 218030, 14284, 13654, 13982, 14282, 108098, 76199, 69920, 17127, 16869, 16656, 16477, 16842, 107586	138	1.69863	1	0.221461	9.89738
GO:0030220~platelet formation	8	0.00570455	20807, 15170, 21349, 17260, 109711, 17886, 235627, 22761	19	3.40343	1	0.23124	10.45
GO:0042472~inner ear morphogenesis	18	0.00590193	22771, 14048, 239250, 12614, 14180, 14462, 12814, 18208, 20378, 13395, 20776, 24064, 18124, 241226, 14472, 15228, 18424, 16658	72	2.02079	1	0.236563	10.7924
GO:0016525~negative regulation of angiogenesis	18	0.00590193	69601, 16840, 66214, 21413, 238328, 15245, 21828, 18054, 269120, 319197, 20692, 230775, 17263, 192187, 18053, 68545, 12509, 11606	72	2.02079	1	0.236563	10.7924
GO:0007207~phospholipase C-activating G-protein coupled acetylcholine receptor signaling pathway	5	0.00598552	213788, 12672, 243764, 12669, 12671	7	5.77368	1	0.237831	10.937
GO:0007197~adenylate cyclase-inhibiting G-protein coupled acetylcholine receptor signaling pathway	5	0.00598552	213788, 12672, 243764, 12669, 12671	7	5.77368	1	0.237831	10.937
GO:0030168~platelet activation	12	0.00621782	22371, 20807, 20312, 18441, 11553, 11551, 22174, 14067, 17289, 14062, 20963, 16416	39	2.48712	1	0.24417	11.3377
GO:0030833~regulation of actin filament polymerization	9	0.00636296	18709, 277360, 18481, 56378, 73910, 12721, 207278, 11867, 15163	24	3.03118	1	0.247426	11.5872
GO:0021549~cerebellum development	14	0.00651924	12570, 56195, 15114, 20607, 268860, 20606, 16873, 13798, 114142, 14472, 16869, 18032, 30928, 14745	50	2.26328	1	0.25099	11.8551
GO:0002283~neutrophil activation involved in immune response	4	0.00685499	14127, 22177, 22637, 20963	4	8.08315	1	0.260366	12.428
GO:0060068~vagina development	6	0.00697827	19662, 16869, 12028, 22174, 13982, 17289	11	4.40899	1	0.262655	12.6375
GO:0051291~protein heterooligomerization	21	0.00701095	16498, 108043, 268345, 14528, 11482, 11641, 14654, 16511, 105787, 11440, 52398, 20912, 18762, 108015, 170738, 11438, 15461, 53860, 110834, 320415, 13180	91	1.86534	1	0.262	12.693
GO:0006486~protein glycosylation	25	0.00742566	14538, 233733, 56219, 50935, 20449, 218476, 231605, 72297, 75847, 20450, 225742, 20452, 26938, 76898, 109181, 240119, 53418, 93961, 14042, 241230, 271786, 14421, 232984, 97440, 56546	116	1.74206	1	0.273437	13.3938
GO:0046928~regulation of neurotransmitter secretion	8	0.00785315	20618, 15171, 20617, 12614, 12322, 17260, 235415, 16504	20	3.23326	1	0.284927	14.1106
GO:0006355~regulation of transcription, DNA-templated	319	0.00820232	22771, 20807, 22773, 22772, 55942, 22776, 13992, 11482, 22678, 18227, 72611, 11878, 72020, 13999, 20183, 72416, 224691, 329934, 21833, 14472, 69930, 18094, 21835, 21834, 15214, 17984, 18099, 52808, 64290, 21429, 243931, 20230, 20375, 12224, 14284, 434377, 13982, 14282, 12227, 108098, 12023, 228807, 104383, 21419, 21416, 27081, 56222, 21413, 72147, 12705, 18072, 17260, 80859, 17261, 232232, 58208,…	2279	1.13143	1	0.293723	14.6919
GO:0017157~regulation of exocytosis	9	0.00836047	67295, 328778, 15114, 213469, 80718, 18951, 20907, 19340, 56508	25	2.90993	1	0.296632	14.9539
GO:0021772~olfactory bulb development	9	0.00836047	20346, 72832, 76260, 66725, 14042, 20481, 16870, 11878, 21907	25	2.90993	1	0.296632	14.9539
GO:0021537~telencephalon development	10	0.00837521	20473, 16869, 16870, 20511, 12156, 21869, 13796, 54713, 110893, 64011	30	2.69438	1	0.295259	14.9783
GO:0006915~apoptotic process	91	0.00842716	59009, 353211, 66985, 107448, 72512, 16819, 21929, 13555, 16852, 12424, 107392, 20346, 12426, 15461, 20202, 20201, 18053, 68545, 53619, 103784, 22033, 241656, 67738, 12123, 16438, 15958, 67733, 27279, 234664, 229595, 14775, 58194, 12028, 16331, 21664, 15370, 11554, 69601, 21841, 60599, 12683, 320311, 170676, 50527, 14453, 11652, 18208, 58801, 68833, 67900, 66809, 29876, 12705, 11798, 69181, 17260…	570	1.29047	1	0.294997	15.0642
GO:0045597~positive regulation of cell differentiation	13	0.00854378	14219, 20807, 12162, 12702, 216795, 20423, 16007, 16477, 14462, 55994, 12156, 18088, 14600	46	2.28437	1	0.296623	15.2567
GO:0002062~chondrocyte differentiation	13	0.00854378	18133, 17260, 17261, 14756, 18750, 21803, 14180, 66175, 208647, 12156, 22414, 18028, 20429	46	2.28437	1	0.296623	15.2567
GO:0034599~cellular response to oxidative stress	16	0.00865781	20617, 23992, 14088, 53382, 71701, 66725, 18227, 17751, 18753, 72446, 104156, 231207, 18053, 224344, 66653, 18619	63	2.05286	1	0.298147	15.4446
GO:0040008~regulation of growth	17	0.00889637	216233, 240514, 69601, 54607, 19206, 21761, 16010, 22193, 232560, 18751, 54003, 14432, 12702, 14734, 192157, 17984, 73247	69	1.9915	1	0.303195	15.8363
GO:0007229~integrin-mediated signaling pathway	21	0.00897278	14219, 19229, 108101, 14083, 16414, 57257, 56506, 213119, 16400, 67733, 16419, 16416, 110751, 14127, 18823, 241226, 22177, 16402, 192897, 223838, 20963	93	1.82523	1	0.303579	15.9614
GO:0071407~cellular response to organic cyclic compound	18	0.00903013	18481, 18441, 12224, 11652, 12156, 233571, 13057, 72512, 19016, 20304, 16852, 17260, 21803, 55994, 20302, 12606, 58175, 20501	75	1.93996	1	0.303423	16.0552
GO:0033280~response to vitamin D	7	0.00943747	20855, 12162, 20856, 21803, 20750, 12504, 19225	16	3.53638	1	0.312945	16.7184
GO:2000406~positive regulation of T cell migration	7	0.00943747	20304, 66824, 16859, 230979, 11629, 20315, 16416	16	3.53638	1	0.312945	16.7184
GO:0021846~cell proliferation in forebrain	7	0.00943747	20473, 12140, 20133, 16873, 11878, 22422, 13797	16	3.53638	1	0.312945	16.7184
GO:0021794~thalamus development	7	0.00943747	66797, 15567, 14472, 20423, 319757, 22272, 64290	16	3.53638	1	0.312945	16.7184
GO:0006171~cAMP biosynthetic process	7	0.00943747	432530, 104110, 11514, 210044, 11513, 224129, 54598	16	3.53638	1	0.312945	16.7184
GO:0001963~synaptic transmission, dopaminergic	7	0.00943747	620246, 20617, 13488, 11540, 21823, 12919, 75141	16	3.53638	1	0.312945	16.7184
GO:0009611~response to wounding	15	0.00971829	21929, 54608, 14811, 14775, 192897, 12028, 21803, 14580, 14632, 238328, 20511, 14062, 18053, 18591, 259277	58	2.09047	1	0.318799	17.1727
GO:0043588~skin development	15	0.00971829	12831, 21419, 21416, 20423, 107656, 16400, 216725, 22409, 20190, 105171, 55948, 192897, 58208, 18053, 240025	58	2.09047	1	0.318799	17.1727
GO:0045786~negative regulation of cell cycle	11	0.00998859	15370, 12162, 11688, 11516, 21803, 14462, 16323, 12606, 19225, 12156, 56312	36	2.46985	1	0.324246	17.6078
GO:0051260~protein homooligomerization	37	0.0102516	383348, 15567, 68339, 74360, 71648, 71701, 14528, 66333, 16500, 241794, 94045, 16504, 22371, 67991, 110304, 382571, 21817, 22240, 67498, 69146, 11829, 106931, 268345, 241638, 233529, 207474, 14654, 116701, 21828, 11600, 12028, 16538, 243043, 212919, 105440, 66733, 64706	197	1.51815	1	0.329387	18.0291
GO:0050679~positive regulation of epithelial cell proliferation	18	0.0103262	14048, 69601, 21416, 14164, 14180, 13982, 319757, 15901, 13395, 20271, 20304, 108655, 114142, 18124, 12444, 15461, 21803, 21336	76	1.91443	1	0.329523	18.1482
GO:0034260~negative regulation of GTPase activity	10	0.0105332	69601, 24064, 140571, 54153, 11516, 15461, 231207, 76260, 66725, 19684	31	2.60747	1	0.33308	18.4779
GO:0045746~negative regulation of Notch signaling pathway	10	0.0105332	18222, 50754, 12162, 15214, 18011, 17263, 353156, 107586, 320705, 13386	31	2.60747	1	0.33308	18.4779
GO:0045059~positive thymic T cell selection	6	0.0107576	20807, 12479, 320404, 20423, 14998, 22637	12	4.04157	1	0.337016	18.8339
GO:0021879~forebrain neuron differentiation	6	0.0107576	20664, 16875, 16873, 21869, 16842, 18420	12	4.04157	1	0.337016	18.8339
GO:0070848~response to growth factor	6	0.0107576	17536, 18441, 11745, 67046, 17022, 67603	12	4.04157	1	0.337016	18.8339
GO:0048843~negative regulation of axon extension involved in axon guidance	9	0.0107925	22415, 20346, 108151, 20358, 20356, 26456, 18846, 214968, 20350	26	2.79801	1	0.336093	18.889
GO:0042596~fear response	5	0.010805	11554, 12064, 11551, 14812, 13166	8	5.05197	1	0.334618	18.9089
GO:0040012~regulation of locomotion	5	0.010805	20617, 15552, 12672, 12669, 66725	8	5.05197	1	0.334618	18.9089
GO:0021978~telencephalon regionalization	5	0.010805	20473, 20423, 18424, 16870, 12156	8	5.05197	1	0.334618	18.9089
GO:0045986~negative regulation of smooth muscle contraction	5	0.010805	11554, 17540, 17969, 19225, 54598	8	5.05197	1	0.334618	18.9089
GO:0023052~signaling	5	0.010805	244310, 242667, 228836, 20302, 224997	8	5.05197	1	0.334618	18.9089
GO:0015670~carbon dioxide transport	5	0.010805	11829, 11826, 23831, 76459, 12351	8	5.05197	1	0.334618	18.9089
GO:0060406~positive regulation of penile erection	5	0.010805	18429, 18441, 20423, 13618, 22353	8	5.05197	1	0.334618	18.9089
GO:0007628~adult walking behavior	12	0.0112212	22771, 13131, 20265, 22044, 21367, 13488, 12647, 15211, 11994, 14654, 93688, 16513	42	2.30947	1	0.34322	19.5645
GO:0001662~behavioral fear response	12	0.0112212	12064, 12424, 13488, 11516, 14708, 14812, 15560, 18013, 21907, 545156, 108068, 18619	42	2.30947	1	0.34322	19.5645
GO:0035023~regulation of Rho protein signal transduction	18	0.0117656	230972, 277360, 52666, 57257, 268739, 16800, 213783, 98845, 11857, 53972, 545156, 24001, 73341, 269608, 20662, 19417, 109904, 263406	77	1.88957	1	0.354714	20.4147
GO:0016337~single organismal cell-cell adhesion	23	0.01206	20807, 12488, 12741, 18163, 239096, 71740, 243911, 16007, 16414, 67896, 17886, 18208, 170643, 67451, 319448, 15894, 380928, 15898, 74202, 17064, 12490, 117606, 12562	108	1.72141	1	0.359939	20.8708
GO:0008306~associative learning	11	0.012206	20807, 13488, 243961, 14812, 21336, 13166, 53324, 18013, 225870, 12227, 64011	37	2.4031	1	0.361563	21.0962
GO:0051209~release of sequestered calcium ion into cytosol	11	0.012206	15552, 18754, 234779, 14225, 50527, 20190, 16438, 15560, 14062, 170770, 15557	37	2.4031	1	0.361563	21.0962
GO:0043406~positive regulation of MAP kinase activity	14	0.0127439	71785, 17311, 14164, 11551, 104709, 18753, 17260, 30955, 21803, 15461, 19419, 23963, 18591, 12484	54	2.09563	1	0.372272	21.9209
GO:0014002~astrocyte development	7	0.013084	18823, 13488, 14580, 20202, 70747, 20201, 17751	17	3.32835	1	0.378198	22.4383
GO:0048741~skeletal muscle fiber development	9	0.0137098	57784, 14775, 72330, 20190, 20481, 11459, 319757, 26556, 19055	27	2.69438	1	0.390359	23.3817
GO:0014003~oligodendrocyte development	9	0.0137098	21416, 77630, 20423, 21803, 14745, 232232, 18088, 382867, 16513	27	2.69438	1	0.390359	23.3817
GO:1902895~positive regulation of pri-miRNA transcription from RNA polymerase II promoter	8	0.0138458	17127, 20807, 21803, 20375, 15251, 12156, 18053, 18591	22	2.93933	1	0.391466	23.5852
GO:0016064~immunoglobulin mediated immune response	8	0.0138458	12268, 14127, 18753, 16331, 69583, 14998, 54123, 14130	22	2.93933	1	0.391466	23.5852
GO:0030534~adult behavior	11	0.0147747	231290, 11682, 66797, 18124, 210274, 243961, 219228, 20511, 14805, 20743, 14406	38	2.33986	1	0.409616	24.962
GO:0071560~cellular response to transforming growth factor beta stimulus	15	0.0151646	71785, 13132, 14083, 11482, 22409, 22284, 15901, 22417, 18127, 17260, 22612, 21803, 22413, 105349, 18619	61	1.98766	1	0.415884	25.5328
GO:0021766~hippocampus development	17	0.0152607	19401, 12570, 20807, 11682, 11745, 16873, 381290, 22272, 21869, 22284, 18846, 17171, 18124, 217124, 13488, 30928, 16842	73	1.88238	1	0.41595	25.6729
GO:0043154~negative regulation of cysteine-type endopeptidase activity involved in apoptotic process	16	0.015288	15370, 20617, 15234, 11826, 11540, 59009, 11652, 17751, 55948, 11798, 216795, 14775, 11998, 20319, 223701, 16842	67	1.9303	1	0.414596	25.7127
GO:0033634~positive regulation of cell-cell adhesion mediated by integrin	4	0.0155607	20304, 234839, 12484, 27205	5	6.46652	1	0.418287	26.1086
GO:0042590~antigen processing and presentation of exogenous peptide antigen via MHC class I	4	0.0155607	14127, 65972, 14129, 14131	5	6.46652	1	0.418287	26.1086
GO:0033564~anterior/posterior axon guidance	4	0.0155607	22253, 13176, 18208, 107448	5	6.46652	1	0.418287	26.1086
GO:0007171~activation of transmembrane receptor protein tyrosine kinase activity	4	0.0155607	11600, 19116, 211323, 110834	5	6.46652	1	0.418287	26.1086
GO:0006351~transcription, DNA-templated	264	0.0157182	22771, 20807, 22773, 22772, 55942, 13992, 22678, 18227, 11878, 72020, 20183, 72416, 21833, 329934, 14472, 21835, 18094, 21834, 15214, 17984, 18099, 52808, 64290, 67005, 21429, 243931, 20230, 20585, 20375, 14284, 12224, 13982, 12227, 108098, 69920, 12023, 72568, 104383, 21419, 21416, 56222, 21413, 72147, 12705, 18072, 17260, 80859, 17261, 232232, 58208, 17268, 27385, 21907, 12606, 170771, 15223, 7…	1885	1.13207	1	0.419583	26.3364
GO:0035815~positive regulation of renal sodium excretion	6	0.0157268	18429, 11540, 13618, 21336, 11609, 11606	13	3.73068	1	0.417862	26.3487
GO:0022407~regulation of cell-cell adhesion	6	0.0157268	22417, 13845, 12484, 16842, 50932, 27205	13	3.73068	1	0.417862	26.3487
GO:0021895~cerebral cortex neuron differentiation	6	0.0157268	16874, 15452, 21907, 21869, 13796, 54713	13	3.73068	1	0.417862	26.3487
GO:0006814~sodium ion transport	25	0.0166797	20265, 338370, 72961, 105727, 15168, 54403, 110891, 110893, 20274, 231290, 103098, 140919, 20496, 20271, 63993, 226999, 330953, 218756, 76775, 238384, 53881, 399548, 216227, 30805, 11928	124	1.62967	1	0.434866	27.7124
GO:0055010~ventricular cardiac muscle tissue morphogenesis	9	0.0171622	19130, 17069, 13857, 16392, 21803, 14225, 12814, 67451, 21924	28	2.59815	1	0.442264	28.3937
GO:0007269~neurotransmitter secretion	9	0.0171622	20980, 20983, 116837, 22342, 76787, 382018, 381979, 108068, 20964	28	2.59815	1	0.442264	28.3937
GO:0045921~positive regulation of exocytosis	9	0.0171622	320051, 93692, 18750, 27359, 80718, 11891, 18951, 271457, 20907	28	2.59815	1	0.442264	28.3937
GO:0010226~response to lithium ion	5	0.017564	432530, 19229, 21419, 11459, 19225	9	4.49064	1	0.447965	28.9563
GO:0050730~regulation of peptidyl-tyrosine phosphorylation	7	0.0176123	71785, 18754, 18750, 16414, 13636, 18591, 68833	18	3.14345	1	0.446951	29.0236
GO:0035640~exploration behavior	7	0.0176123	210274, 11438, 268860, 57340, 66725, 16400, 11609	18	3.14345	1	0.446951	29.0236
GO:0014898~cardiac muscle hypertrophy in response to stress	7	0.0176123	101490, 17260, 216874, 15214, 230899, 19055, 21393	18	3.14345	1	0.446951	29.0236
GO:0007413~axonal fasciculation	7	0.0176123	21367, 20346, 72832, 13845, 20356, 17984, 54713	18	3.14345	1	0.446951	29.0236
GO:1900273~positive regulation of long-term synaptic potentiation	7	0.0176123	11554, 14811, 13488, 14812, 382056, 545156, 64011	18	3.14345	1	0.446951	29.0236
GO:0042711~maternal behavior	7	0.0176123	18429, 18387, 13488, 11998, 13166, 77128, 545156	18	3.14345	1	0.446951	29.0236
GO:0050966~detection of mechanical stimulus involved in sensory perception of pain	7	0.0176123	15566, 20265, 101772, 14811, 14812, 230085, 14814	18	3.14345	1	0.446951	29.0236
GO:0014911~positive regulation of smooth muscle cell migration	11	0.0177254	20304, 14083, 13653, 18792, 108058, 18591, 271457, 233571, 16416, 56508, 214968	39	2.27986	1	0.447155	29.181
GO:0048814~regulation of dendrite morphogenesis	8	0.0178256	15529, 211134, 76484, 110834, 217692, 21907, 19876, 56876	23	2.81153	1	0.447121	29.3204
GO:0046856~phosphatidylinositol dephosphorylation	8	0.0178256	234515, 101490, 83493, 16331, 20975, 77116, 64436, 17772	23	2.81153	1	0.447121	29.3204
GO:0055085~transmembrane transport	60	0.0178307	26946, 242126, 20190, 16500, 241794, 50799, 16504, 140919, 277468, 12728, 382571, 226844, 216227, 67498, 20502, 20501, 214084, 22784, 72961, 56857, 268512, 16438, 66972, 20274, 16536, 20271, 16538, 53881, 66733, 30805, 20265, 338370, 67473, 23985, 15168, 226922, 22068, 56517, 22067, 229699, 22065, 20496, 63873, 330953, 216441, 238384, 11306, 64177, 64176, 268345, 16512, 110891, 16511, 217258, 110…	364	1.33239	1	0.445329	29.3274
GO:0050728~negative regulation of inflammatory response	19	0.0187029	19883, 15234, 67389, 11540, 16392, 13024, 14462, 22174, 21946, 15937, 21929, 17127, 69769, 12702, 65113, 18133, 16859, 100340, 54598	87	1.76528	1	0.459332	30.5285
GO:0045907~positive regulation of vasoconstriction	12	0.0188332	12494, 11553, 11998, 11550, 21336, 13166, 15560, 14062, 19225, 18591, 21391, 15894	45	2.15551	1	0.459768	30.7063
GO:0001666~response to hypoxia	35	0.0192747	12398, 19229, 381823, 20807, 15567, 22044, 19309, 60595, 11482, 15251, 18792, 20190, 18227, 12156, 12494, 72018, 268860, 13653, 26432, 14284, 16438, 17751, 108058, 230899, 13057, 18751, 17127, 114886, 21823, 12362, 11438, 21803, 12484, 20315, 18619	192	1.47349	1	0.465685	31.3053
GO:0000122~negative regulation of transcription from RNA polymerase II promoter	110	0.0193633	19206, 14912, 18227, 11878, 54713, 14025, 77128, 13048, 18019, 13555, 114142, 21834, 15214, 14370, 19401, 20230, 67738, 20375, 14180, 12224, 13982, 12227, 18028, 70779, 18025, 19016, 75613, 22608, 12023, 16477, 14200, 104383, 21419, 21416, 21413, 69642, 63872, 12971, 63873, 17260, 30937, 21907, 12606, 15223, 67050, 13618, 235320, 13798, 319757, 19130, 207728, 14605, 30928, 21803, 20669, 15228, 81…	729	1.21968	1	0.465349	31.4249
GO:0007611~learning or memory	13	0.0195073	14266, 14811, 14812, 13653, 13654, 22353, 18752, 12064, 21833, 17260, 18750, 16875, 21336	51	2.06041	1	0.465979	31.619
GO:0010718~positive regulation of epithelial to mesenchymal transition	10	0.0195117	14538, 17127, 13132, 66214, 21804, 21803, 353310, 12156, 16842, 56177	34	2.3774	1	0.464191	31.6249
GO:0007179~transforming growth factor beta receptor signaling pathway	17	0.019543	14538, 12741, 14083, 252864, 11482, 12156, 22284, 16998, 16419, 13805, 12705, 17127, 21803, 55994, 18099, 18591, 12562	75	1.83218	1	0.462881	31.667
GO:0000165~MAPK cascade	16	0.0198092	20254, 19229, 20304, 18173, 17260, 17261, 19713, 320404, 14083, 21803, 13636, 66725, 13448, 211323, 20302, 19762	69	1.87435	1	0.465608	32.024
GO:0008344~adult locomotory behavior	16	0.0198092	20618, 18386, 20617, 239250, 21916, 14167, 14814, 12799, 13798, 18227, 108068, 545156, 101490, 12444, 11994, 20315	69	1.87435	1	0.465608	32.024
GO:0043547~positive regulation of GTPase activity	28	0.0205677	11554, 73723, 11856, 244548, 545156, 15894, 20305, 20304, 15461, 11516, 381605, 97761, 19419, 20302, 19417, 65079, 277360, 230837, 382253, 100042493, 20295, 56508, 22417, 20312, 329260, 19734, 19736, 19739	146	1.55019	1	0.476549	33.0317
GO:0034446~substrate adhesion-dependent cell spreading	11	0.021088	108101, 241226, 13845, 13636, 22174, 231830, 17289, 56013, 22319, 16416, 14268	40	2.22287	1	0.48328	33.7147
GO:0071542~dopaminergic neuron differentiation	9	0.0211974	15566, 239405, 20423, 15251, 18424, 13798, 18227, 13799, 20315	29	2.50856	1	0.483216	33.8575
GO:0051279~regulation of release of sequestered calcium ion into cytosol	6	0.0220182	19229, 15170, 18754, 12721, 16416, 13057	14	3.46421	1	0.494542	34.9194
GO:0060081~membrane hyperpolarization	6	0.0220182	16536, 18762, 12362, 382056, 11928, 16513	14	3.46421	1	0.494542	34.9194
GO:0098656~anion transmembrane transport	6	0.0220182	23985, 218756, 433926, 232156, 54403, 20511	14	3.46421	1	0.494542	34.9194
GO:0001775~cell activation	6	0.0220182	21803, 14462, 12484, 20302, 12509, 14268	14	3.46421	1	0.494542	34.9194
GO:0035235~ionotropic glutamate receptor signaling pathway	6	0.0220182	19229, 12322, 14811, 14812, 242443, 14805	14	3.46421	1	0.494542	34.9194
GO:0030949~positive regulation of vascular endothelial growth factor receptor signaling pathway	6	0.0220182	18751, 11600, 14180, 15251, 17751, 14783	14	3.46421	1	0.494542	34.9194
GO:0048646~anatomical structure formation involved in morphogenesis	8	0.0225456	22415, 12162, 20423, 16869, 14462, 16870, 21869, 13395	24	2.69438	1	0.500967	35.5932
GO:0007159~leukocyte cell-cell adhesion	8	0.0225456	22350, 108101, 20304, 16402, 16414, 12484, 20963, 15894	24	2.69438	1	0.500967	35.5932
GO:0031532~actin cytoskeleton reorganization	13	0.0225913	218194, 17886, 22350, 63873, 18762, 12425, 20202, 18720, 14245, 231830, 64099, 217692, 50932	52	2.02079	1	0.499829	35.6513
GO:0006909~phagocytosis	13	0.0225913	18717, 15898, 18173, 104759, 11745, 16414, 70676, 12721, 17289, 15162, 12545, 271457, 15900	52	2.02079	1	0.499829	35.6513
GO:0035855~megakaryocyte development	7	0.0231082	20807, 15170, 21349, 57816, 17268, 235627, 22761	19	2.978	1	0.505937	36.3047
GO:0048148~behavioral response to cocaine	7	0.0231082	18387, 20617, 13488, 268860, 26556, 545156, 108068	19	2.978	1	0.505937	36.3047
GO:0042310~vasoconstriction	7	0.0231082	15566, 12062, 15567, 15552, 11998, 13618, 11606	19	2.978	1	0.505937	36.3047
GO:0009190~cyclic nucleotide biosynthetic process	7	0.0231082	432530, 18160, 104110, 11514, 210044, 11513, 224129	19	2.978	1	0.505937	36.3047
GO:0045880~positive regulation of smoothened signaling pathway	9	0.02586	110350, 216795, 14734, 20423, 14180, 14632, 319757, 64706, 20429	30	2.42494	1	0.54434	39.6786
GO:0010975~regulation of neuron projection development	9	0.02586	18481, 277468, 21375, 14462, 20319, 22240, 246048, 19144, 14804	30	2.42494	1	0.54434	39.6786
GO:0051928~positive regulation of calcium ion transport	9	0.02586	15171, 20304, 207911, 12322, 16438, 26556, 22068, 14062, 20302	30	2.42494	1	0.54434	39.6786
GO:0071456~cellular response to hypoxia	21	0.0262893	19883, 18386, 13685, 11826, 66214, 50527, 15251, 16526, 17751, 22068, 58801, 110893, 15894, 105787, 13555, 20855, 18754, 20856, 231207, 19225, 63959	103	1.64802	1	0.548441	40.1894
GO:0007210~serotonin receptor signaling pathway	5	0.0264504	15566, 15560, 15561, 15562, 15564	10	4.04157	1	0.548788	40.38
GO:0033628~regulation of cell adhesion mediated by integrin	5	0.0264504	14083, 13636, 13842, 18792, 57816	10	4.04157	1	0.548788	40.38
GO:0060055~angiogenesis involved in wound healing	5	0.0264504	20312, 14775, 15442, 319197, 16416	10	4.04157	1	0.548788	40.38
GO:2000727~positive regulation of cardiac muscle cell differentiation	5	0.0264504	108655, 17260, 21803, 211323, 13642	10	4.04157	1	0.548788	40.38
GO:0060710~chorio-allantoic fusion	5	0.0264504	12162, 13875, 16007, 22422, 16842	10	4.04157	1	0.548788	40.38
GO:0030851~granulocyte differentiation	5	0.0264504	12398, 67050, 20375, 12606, 22761	10	4.04157	1	0.548788	40.38
GO:0046638~positive regulation of alpha-beta T cell differentiation	5	0.0264504	67050, 320404, 20423, 22637, 20963	10	4.04157	1	0.548788	40.38
GO:0051897~positive regulation of protein kinase B signaling	20	0.0274321	14538, 19401, 67389, 21416, 14083, 75141, 20356, 14462, 211323, 15163, 24064, 11600, 14775, 21832, 15442, 21803, 30955, 18053, 105349, 244882	97	1.66663	1	0.560224	41.5292
GO:0006468~protein phosphorylation	88	0.0275412	18160, 12572, 66880, 17179, 11836, 11482, 22174, 18679, 12156, 223649, 64293, 55994, 18099, 17289, 22637, 20302, 19401, 241656, 269881, 108058, 67071, 214230, 13848, 19713, 381113, 30955, 546071, 13845, 13842, 104175, 211770, 50932, 20963, 18481, 19229, 233020, 18557, 14255, 19092, 59125, 106763, 19885, 11652, 11790, 230661, 20620, 15162, 207565, 545156, 77976, 226419, 12323, 18762, 237459, 69181…	576	1.23493	1	0.559811	41.6556
GO:0035725~sodium ion transmembrane transport	10	0.0279569	20271, 338370, 72961, 330953, 15168, 399548, 110891, 110893, 20274, 545758	36	2.24532	1	0.563446	42.135
GO:0006665~sphingolipid metabolic process	10	0.0279569	81535, 54447, 58994, 20449, 11686, 21823, 230779, 66183, 104725, 22239	36	2.24532	1	0.563446	42.135
GO:0046580~negative regulation of Ras protein signal transduction	8	0.028062	330863, 69601, 24064, 54153, 104418, 320484, 21858, 19415	25	2.58661	1	0.562972	42.2556
GO:0021930~cerebellar granule cell precursor proliferation	4	0.0282779	19883, 14472, 20423, 107503	6	5.38876	1	0.563943	42.5025
GO:0072126~positive regulation of glomerular mesangial cell proliferation	4	0.0282779	12267, 71785, 18591, 16416	6	5.38876	1	0.563943	42.5025
GO:0060219~camera-type eye photoreceptor cell differentiation	4	0.0282779	19881, 237979, 218756, 76260	6	5.38876	1	0.563943	42.5025
GO:0071985~multivesicular body sorting pathway	4	0.0282779	320051, 27359, 80718, 11891	6	5.38876	1	0.563943	42.5025
GO:0001934~positive regulation of protein phosphorylation	33	0.0285646	14219, 14255, 18441, 109270, 18389, 11652, 18793, 12156, 21832, 12444, 15461, 12443, 93695, 19419, 14370, 76527, 13132, 16007, 14164, 14083, 13618, 76484, 66725, 17751, 13805, 72446, 18750, 21803, 15512, 268752, 11629, 238276, 14362	184	1.44969	1	0.565816	42.829
GO:0007010~cytoskeleton organization	21	0.0288925	11838, 56194, 78514, 27059, 241656, 16985, 382236, 320878, 15162, 12331, 19261, 22239, 18483, 22351, 58194, 67252, 13829, 19889, 57778, 20302, 13823	104	1.63217	1	0.568188	43.2001
GO:0048839~inner ear development	15	0.0290696	14160, 15040, 20423, 15444, 12156, 19130, 229791, 12064, 29817, 21803, 20692, 14998, 12260, 11994, 12606	66	1.83708	1	0.568619	43.3996
GO:1902476~chloride transmembrane transport	11	0.0291635	14394, 110304, 101772, 12728, 23985, 268512, 237213, 216441, 14654, 29876, 14406	42	2.11701	1	0.567997	43.5051
GO:0030155~regulation of cell adhesion	11	0.0291635	19229, 380928, 20807, 19713, 19116, 14083, 14084, 13842, 14159, 15894, 77976	42	2.11701	1	0.567997	43.5051
GO:0060384~innervation	7	0.029646	18752, 239250, 19713, 16392, 225743, 382018, 16206	20	2.8291	1	0.572242	44.0444
GO:0061003~positive regulation of dendritic spine morphogenesis	7	0.029646	108100, 18481, 12323, 228550, 232560, 545156, 13048	20	2.8291	1	0.572242	44.0444
GO:0007190~activation of adenylate cyclase activity	7	0.029646	432530, 104110, 13488, 210044, 11516, 11513, 22355	20	2.8291	1	0.572242	44.0444
GO:0010942~positive regulation of cell death	12	0.0297231	14219, 12162, 14811, 14084, 14812, 14745, 13653, 17751, 16526, 19225, 105349, 67603	48	2.02079	1	0.571406	44.1302
GO:0030218~erythrocyte differentiation	12	0.0297231	226419, 21349, 21399, 21833, 226844, 20375, 13423, 14462, 15203, 22761, 15163, 18795	48	2.02079	1	0.571406	44.1302
GO:0050766~positive regulation of phagocytosis	12	0.0297231	14127, 18173, 66824, 14083, 14129, 14131, 11891, 17289, 17304, 14130, 13057, 19261	48	2.02079	1	0.571406	44.1302
GO:0060347~heart trabecula formation	6	0.0297385	20807, 19662, 14225, 15214, 107586, 14200	15	3.23326	1	0.569813	44.1473
GO:0050918~positive chemotaxis	6	0.0297385	16854, 20254, 140571, 11600, 20356, 12721	15	3.23326	1	0.569813	44.1473
GO:1901379~regulation of potassium ion transmembrane transport	6	0.0297385	80906, 80334, 16498, 56461, 70357, 16511	15	3.23326	1	0.569813	44.1473
GO:0033630~positive regulation of cell adhesion mediated by integrin	6	0.0297385	15170, 19713, 22637, 12484, 20963, 16416	15	3.23326	1	0.569813	44.1473
GO:0014059~regulation of dopamine secretion	6	0.0297385	18751, 20618, 11440, 20617, 20983, 11438	15	3.23326	1	0.569813	44.1473
GO:0050773~regulation of dendrite development	6	0.0297385	277360, 382253, 387208, 76484, 56508, 545156	15	3.23326	1	0.569813	44.1473
GO:0060134~prepulse inhibition	6	0.0297385	13488, 11540, 12140, 242443, 13162, 14804	15	3.23326	1	0.569813	44.1473
GO:0019882~antigen processing and presentation	13	0.0298135	14255, 243864, 12479, 16913, 54445, 19337, 67295, 13040, 14998, 11891, 14999, 15013, 15001	54	1.94594	1	0.568967	44.2305
GO:0051482~positive regulation of cytosolic calcium ion concentration involved in phospholipase C-activating G-protein coupled signaling pathway	9	0.0311911	280287, 13488, 21817, 319197, 14745, 239336, 14816, 15560, 14062	31	2.34672	1	0.583888	45.7385
GO:0006935~chemotaxis	23	0.031359	12267, 18717, 70031, 16007, 16985, 59289, 20295, 19649, 20305, 20304, 20312, 16859, 14747, 30955, 20202, 16170, 68992, 20201, 14159, 20302, 19876, 68545, 20315	118	1.57553	1	0.584111	45.9197
GO:0090263~positive regulation of canonical Wnt signaling pathway	15	0.03271	72780, 67181, 14160, 14180, 66725, 232560, 13395, 22417, 11798, 239405, 21833, 319998, 20319, 22413, 22414	67	1.80966	1	0.598026	47.3566
GO:0060716~labyrinthine layer blood vessel development	8	0.0344245	16007, 15214, 16477, 238328, 226841, 72469, 22413, 107586	26	2.48712	1	0.615338	49.1278
GO:0072661~protein targeting to plasma membrane	8	0.0344245	19092, 72293, 19206, 18720, 16500, 57816, 11733, 18483	26	2.48712	1	0.615338	49.1278
GO:0050768~negative regulation of neurogenesis	8	0.0344245	320191, 12162, 18536, 16800, 107503, 17751, 12484, 22422	26	2.48712	1	0.615338	49.1278
GO:0051592~response to calcium ion	15	0.0366698	22065, 19229, 17777, 12443, 20692, 56737, 11994, 19252, 64292, 26556, 216343, 64177, 19055, 50799, 18619	68	1.78305	1	0.637246	51.3622
GO:0021987~cerebral cortex development	15	0.0366698	109648, 15251, 16870, 319757, 13796, 13797, 18795, 114142, 217124, 21823, 12028, 30928, 15228, 320165, 21907	68	1.78305	1	0.637246	51.3622
GO:0000060~protein import into nucleus, translocation	9	0.0372271	12051, 18386, 20473, 18173, 74360, 21803, 17751, 240614, 105349	32	2.27339	1	0.641153	51.9023
GO:0030279~negative regulation of ossification	7	0.0372869	19229, 12311, 17260, 228357, 21803, 15251, 14588	21	2.69438	1	0.640016	51.9599
GO:0048266~behavioral response to pain	7	0.0372869	21828, 15566, 56461, 14812, 21336, 14805, 20274	21	2.69438	1	0.640016	51.9599
GO:0048265~response to pain	7	0.0372869	18752, 19713, 56461, 13618, 14528, 21336, 13166	21	2.69438	1	0.640016	51.9599
GO:0061180~mammary gland epithelium development	5	0.0375773	22417, 22415, 19116, 22413, 22422	11	3.67416	1	0.641193	52.2386
GO:0003254~regulation of membrane depolarization	5	0.0375773	83814, 14167, 330953, 14199, 108058	11	3.67416	1	0.641193	52.2386
GO:0046839~phospholipid dephosphorylation	5	0.0375773	229791, 50784, 381925, 216152, 235044	11	3.67416	1	0.641193	52.2386
GO:0060013~righting reflex	5	0.0375773	114142, 319239, 243961, 11994, 14654	11	3.67416	1	0.641193	52.2386
GO:0021707~cerebellar granule cell differentiation	5	0.0375773	19130, 18032, 76484, 12404, 14804	11	3.67416	1	0.641193	52.2386
GO:0061049~cell growth involved in cardiac muscle cell development	5	0.0375773	234214, 108058, 11609, 230899, 11606	11	3.67416	1	0.641193	52.2386
GO:0002281~macrophage activation involved in immune response	5	0.0375773	18754, 22177, 22637, 20963, 77125	11	3.67416	1	0.641193	52.2386
GO:0014049~positive regulation of glutamate secretion	5	0.0375773	20983, 12424, 11540, 11998, 14812	11	3.67416	1	0.641193	52.2386
GO:0033603~positive regulation of dopamine secretion	5	0.0375773	18387, 11440, 15565, 11438, 20315	11	3.67416	1	0.641193	52.2386
GO:0008347~glial cell migration	5	0.0375773	17181, 18441, 17984, 21907, 14268	11	3.67416	1	0.641193	52.2386
GO:0000082~G1/S transition of mitotic cell cycle	14	0.03772	13685, 106795, 12580, 66214, 108058, 20620, 12323, 12448, 12322, 12444, 12443, 12530, 16323, 19055	62	1.82523	1	0.640891	52.3751
GO:0045785~positive regulation of cell adhesion	13	0.0385655	16159, 277360, 13132, 14083, 12667, 57257, 18709, 20304, 20312, 11600, 21817, 18750, 20315	56	1.87644	1	0.647488	53.1759
GO:0048662~negative regulation of smooth muscle cell proliferation	10	0.038682	18127, 18160, 21929, 19016, 16159, 13982, 11629, 22355, 211770, 22353	38	2.12714	1	0.646913	53.2853
GO:2000310~regulation of N-methyl-D-aspartate selective glutamate receptor activity	6	0.0389663	19229, 17260, 12919, 19417, 13385, 12794	16	3.03118	1	0.647961	53.5511
GO:0001921~positive regulation of receptor recycling	6	0.0389663	20617, 13132, 101490, 56089, 18196, 22319	16	3.03118	1	0.647961	53.5511
GO:0032956~regulation of actin cytoskeleton organization	12	0.0391091	108100, 18481, 12614, 18753, 14086, 73723, 73910, 13829, 12721, 23999, 17916, 16416	50	1.93996	1	0.647643	53.6841
GO:0071320~cellular response to cAMP	12	0.0391091	22350, 11837, 11826, 20855, 12919, 13829, 330953, 30955, 14555, 16438, 110893, 18619	50	1.93996	1	0.647643	53.6841
GO:0009791~post-embryonic development	22	0.0391329	214084, 14255, 21416, 242291, 14462, 16438, 18227, 107503, 13796, 64602, 22284, 20274, 13386, 215418, 114142, 17932, 16869, 12028, 58208, 17263, 17984, 14406	114	1.55991	1	0.646189	53.7062
GO:0008284~positive regulation of cell proliferation	82	0.0415734	67490, 17311, 68337, 18414, 71648, 15251, 17171, 68023, 16854, 12424, 13857, 12426, 15461, 21834, 14062, 76527, 22422, 54598, 19401, 14538, 22033, 71785, 20449, 12822, 14180, 69583, 14181, 12224, 14632, 66190, 353310, 22608, 11998, 22413, 208691, 14219, 19229, 15234, 21419, 16392, 13642, 16973, 18792, 12785, 211323, 15162, 18208, 12931, 15163, 22067, 18762, 12444, 12443, 11516, 12545, 21907, 1859…	542	1.22291	1	0.667182	55.9228
GO:0050806~positive regulation of synaptic transmission	8	0.0416746	18429, 280287, 20617, 18762, 14083, 12426, 14812, 13385	27	2.39501	1	0.666431	56.0125
GO:0051799~negative regulation of hair follicle development	3	0.0420792	16323, 319757, 18053	3	8.08315	1	0.668392	56.3694
GO:0002118~aggressive behavior	3	0.0420792	21336, 21907, 18619	3	8.08315	1	0.668392	56.3694
GO:0071673~positive regulation of smooth muscle cell chemotaxis	3	0.0420792	71785, 14745, 11629	3	8.08315	1	0.668392	56.3694
GO:0045163~clustering of voltage-gated potassium channels	3	0.0420792	80906, 66797, 21367	3	8.08315	1	0.668392	56.3694
GO:0021759~globus pallidus development	3	0.0420792	268345, 11878, 21869	3	8.08315	1	0.668392	56.3694
GO:0031339~negative regulation of vesicle fusion	3	0.0420792	20983, 210789, 12721	3	8.08315	1	0.668392	56.3694
GO:0002924~negative regulation of humoral immune response mediated by circulating immunoglobulin	3	0.0420792	15223, 15170, 14130	3	8.08315	1	0.668392	56.3694
GO:0030326~embryonic limb morphogenesis	14	0.0423464	110350, 19206, 20423, 228357, 14180, 19378, 235320, 66175, 20481, 13798, 20429, 13395, 12162, 16842	63	1.79625	1	0.669115	56.6036
GO:0050729~positive regulation of inflammatory response	14	0.0423464	77125, 20305, 63873, 20304, 207728, 20312, 21817, 13040, 18750, 20202, 16172, 20201, 20302, 81897	63	1.79625	1	0.669115	56.6036
GO:0006357~regulation of transcription from RNA polymerase II promoter	62	0.042919	118445, 329650, 50794, 56198, 12915, 380912, 107503, 381290, 21869, 209707, 329934, 21833, 21834, 15214, 243931, 110524, 20585, 20375, 216874, 12224, 14284, 382236, 14282, 18025, 19016, 17127, 22381, 16477, 18424, 14245, 223701, 14200, 11819, 21416, 66213, 16392, 18991, 381319, 56222, 77766, 237052, 12705, 21399, 80859, 13875, 195733, 16323, 17268, 12606, 73247, 208076, 73668, 14462, 50887, 56312…	397	1.26236	1	0.672499	57.1015
GO:0007417~central nervous system development	18	0.0440152	22771, 13131, 12614, 22772, 20423, 12667, 235320, 21858, 319757, 11595, 21367, 13004, 73940, 52906, 18424, 17984, 17196, 18053	89	1.63479	1	0.680288	58.0396
GO:0008286~insulin receptor signaling pathway	12	0.0444996	23921, 108100, 18709, 13685, 18762, 16370, 14756, 16591, 11652, 192157, 14783, 18795	51	1.90192	1	0.682753	58.4479
GO:0016311~dephosphorylation	21	0.044892	19258, 15170, 218294, 19245, 56405, 320139, 252864, 19250, 77116, 433323, 19252, 18218, 17772, 545622, 13924, 20975, 240672, 19055, 19045, 235584, 67603	109	1.5573	1	0.684416	58.7759
GO:0035493~SNARE complex assembly	4	0.0449971	53330, 22319, 22317, 20955	7	4.61894	1	0.683687	58.8633
GO:0045730~respiratory burst	4	0.0449971	18173, 17969, 12484, 13057	7	4.61894	1	0.683687	58.8633
GO:0042421~norepinephrine biosynthetic process	4	0.0449971	21823, 16591, 14462, 13166	7	4.61894	1	0.683687	58.8633
GO:0043312~neutrophil degranulation	4	0.0449971	20912, 11745, 17916, 20955	7	4.61894	1	0.683687	58.8633
GO:0021902~commitment of neuronal cell to specific neuron type in forebrain	4	0.0449971	21375, 212712, 58208, 54713	7	4.61894	1	0.683687	58.8633
GO:0045187~regulation of circadian sleep/wake cycle, sleep	4	0.0449971	230777, 19215, 12854, 387285	7	4.61894	1	0.683687	58.8633
GO:0003231~cardiac ventricle development	4	0.0449971	20271, 14180, 16526, 21924	7	4.61894	1	0.683687	58.8633
GO:0033622~integrin activation	4	0.0449971	108101, 20312, 107581, 14268	7	4.61894	1	0.683687	58.8633
GO:2000300~regulation of synaptic vesicle exocytosis	4	0.0449971	116837, 241770, 66725, 271457	7	4.61894	1	0.683687	58.8633
GO:0014054~positive regulation of gamma-aminobutyric acid secretion	4	0.0449971	15565, 22044, 15560, 14805	7	4.61894	1	0.683687	58.8633
GO:0006911~phagocytosis, engulfment	11	0.0450366	14127, 83433, 14129, 14131, 17886, 70676, 11629, 17304, 14130, 19261, 20955	45	1.97588	1	0.68242	58.8961
GO:0007416~synapse assembly	11	0.0450366	239250, 103967, 237979, 12064, 210274, 11423, 211323, 67784, 18591, 20743, 12217	45	1.97588	1	0.68242	58.8961
GO:0016477~cell migration	33	0.0450478	117600, 14219, 12831, 11838, 56194, 70727, 17179, 13642, 211323, 19261, 18019, 15529, 18762, 68588, 12721, 211652, 16159, 12488, 230837, 14086, 57257, 13636, 16416, 234214, 217124, 58194, 21803, 17974, 13845, 70445, 12484, 27205, 20608	191	1.39656	1	0.680925	58.9054
GO:0042311~vasodilation	7	0.0460774	12062, 13488, 11540, 14775, 13618, 14528, 11606	22	2.57191	1	0.687766	59.7519
GO:0015701~bicarbonate transport	7	0.0460774	23985, 12351, 268512, 218756, 216441, 232156, 54403	22	2.57191	1	0.687766	59.7519
GO:0071385~cellular response to glucocorticoid stimulus	7	0.0460774	14255, 20855, 20607, 16392, 20606, 11516, 20608	22	2.57191	1	0.687766	59.7519
GO:0010719~negative regulation of epithelial to mesenchymal transition	7	0.0460774	69601, 13636, 20319, 52662, 21869, 107586, 629378	22	2.57191	1	0.687766	59.7519
GO:0060828~regulation of canonical Wnt signaling pathway	7	0.0460774	18163, 228357, 66725, 16973, 353310, 380718, 14275	22	2.57191	1	0.687766	59.7519
GO:0032148~activation of protein kinase B activity	7	0.0460774	18762, 11553, 14164, 11551, 211323, 17751, 18591	22	2.57191	1	0.687766	59.7519
GO:0048666~neuron development	13	0.0489799	11682, 13798, 20481, 77116, 18013, 13799, 73420, 13019, 17260, 30928, 22240, 23963, 17984	58	1.81174	1	0.708832	62.05
GO:0043065~positive regulation of apoptotic process	53	0.0489824	14811, 18011, 15251, 338352, 12156, 18127, 12424, 18053, 11668, 16007, 67738, 269881, 12123, 19252, 15958, 20378, 53320, 19016, 27279, 12162, 12064, 229595, 16331, 12028, 21664, 15370, 11554, 69601, 21416, 60599, 71839, 58801, 22253, 15502, 21817, 14419, 68428, 19225, 27280, 67603, 170770, 19378, 235320, 56312, 17873, 226641, 18753, 12362, 66824, 14756, 21803, 14745, 20319	335	1.27883	1	0.707305	62.0518
GO:0002042~cell migration involved in sprouting angiogenesis	6	0.0497506	15370, 20807, 14756, 13642, 19876, 13655	17	2.85288	1	0.711499	62.6389
GO:0048172~regulation of short-term neuronal synaptic plasticity	6	0.0497506	12064, 76787, 382018, 110891, 14805, 20964	17	2.85288	1	0.711499	62.6389
GO:0002526~acute inflammatory response	6	0.0497506	16591, 11551, 64292, 20201, 56312, 13214	17	2.85288	1	0.711499	62.6389
GO:0045765~regulation of angiogenesis	8	0.0498454	19229, 27279, 16402, 238328, 13636, 226841, 67784, 15901	28	2.30947	1	0.71067	62.7107
GO:0008045~motor neuron axon guidance	8	0.0498454	108655, 16876, 20346, 16869, 108699, 225743, 13654, 20315	28	2.30947	1	0.71067	62.7107
GO:0045926~negative regulation of growth	5	0.0509871	14734, 11688, 71701, 15251, 170770	12	3.36798	1	0.71747	63.5658
GO:0035457~cellular response to interferon-alpha	5	0.0509871	15957, 667370, 14462, 15959, 15958	12	3.36798	1	0.71747	63.5658
GO:0051764~actin crosslink formation	5	0.0509871	12808, 108100, 102502, 109711, 22240	12	3.36798	1	0.71747	63.5658
GO:2001259~positive regulation of cation channel activity	5	0.0509871	11554, 83814, 13040, 11472, 16514	12	3.36798	1	0.71747	63.5658
GO:0021952~central nervous system projection neuron axonogenesis	5	0.0509871	77630, 59058, 13845, 13175, 18227	12	3.36798	1	0.71747	63.5658
GO:0051492~regulation of stress fiber assembly	5	0.0509871	18709, 230837, 104027, 76260, 236266	12	3.36798	1	0.71747	63.5658
GO:0032233~positive regulation of actin filament bundle assembly	5	0.0509871	104027, 20947, 211401, 118449, 15901	12	3.36798	1	0.71747	63.5658
GO:0019722~calcium-mediated signaling	11	0.051417	217124, 13488, 71132, 15444, 66725, 53902, 14816, 53901, 20302, 19055, 236266	46	1.93293	1	0.719038	63.8829
GO:0071526~semaphorin-plexin signaling pathway	9	0.0515343	140571, 20346, 108151, 20358, 20356, 26456, 67784, 18846, 214968	34	2.13966	1	0.718371	63.9689
GO:0048709~oligodendrocyte differentiation	9	0.0515343	12580, 20423, 70747, 12799, 211323, 18424, 14912, 21869, 110893	34	2.13966	1	0.718371	63.9689
GO:0009409~response to cold	10	0.0519022	19016, 16956, 11554, 22044, 21833, 13371, 15512, 67972, 11606, 12564	40	2.02079	1	0.719481	64.2376
GO:0001569~patterning of blood vessels	10	0.0519022	20807, 11600, 14472, 20423, 20356, 20319, 67784, 16842, 20315, 13805	40	2.02079	1	0.719481	64.2376
GO:0010976~positive regulation of neuron projection development	25	0.0522801	15566, 330863, 19229, 69601, 70620, 15114, 140571, 380713, 17005, 16400, 23999, 64436, 13803, 12323, 13857, 19713, 11516, 52906, 13176, 22240, 14159, 18519, 18053, 12484, 19762	138	1.46434	1	0.720649	64.5116
GO:0022008~neurogenesis	14	0.0527617	15114, 14811, 211323, 16870, 14025, 12848, 77630, 100102, 12140, 59058, 15228, 320165, 57434, 53870	65	1.74099	1	0.722523	64.858
GO:0071300~cellular response to retinoic acid	14	0.0527617	19401, 19229, 11826, 15567, 17005, 19378, 23999, 57816, 19016, 17260, 22612, 19713, 22646, 22422	65	1.74099	1	0.722523	64.858
GO:0045778~positive regulation of ossification	7	0.0560486	18429, 16840, 21834, 235320, 21336, 338352, 12156	23	2.46009	1	0.742978	67.1374
GO:0016310~phosphorylation	90	0.0579403	12572, 17179, 11836, 227399, 69976, 11482, 22174, 16548, 64293, 18099, 17289, 22637, 333789, 18704, 241656, 110524, 269881, 117150, 108058, 67071, 214230, 229949, 19713, 381113, 30955, 546071, 13845, 13842, 104175, 50932, 20963, 18481, 19229, 233020, 18557, 14255, 19092, 59125, 106763, 11652, 11790, 230661, 20620, 15162, 207565, 103988, 545156, 77976, 14933, 226419, 18762, 12323, 237459, 69181, 1…	612	1.1887	1	0.753417	68.385
GO:0032870~cellular response to hormone stimulus	11	0.0583704	216233, 20564, 230777, 11551, 29817, 16477, 11629, 14282, 19252, 14600, 387285	47	1.8918	1	0.75463	68.6623
GO:0006461~protein complex assembly	14	0.058573	242667, 243961, 67738, 12745, 14528, 22319, 56312, 13385, 11519, 116837, 13829, 14998, 18424, 320415	66	1.71461	1	0.754451	68.7921
GO:0010508~positive regulation of autophagy	10	0.0594989	23947, 60599, 320311, 66725, 15251, 20620, 72287, 81897, 105787, 75744	41	1.9715	1	0.758612	69.379
GO:0009617~response to bacterium	9	0.0598512	108100, 18173, 12362, 66824, 14129, 17969, 15900, 14130, 13214	35	2.07852	1	0.759309	69.5995
GO:0048546~digestive tract morphogenesis	6	0.0621114	54612, 20423, 13845, 20319, 15251, 20897	18	2.69438	1	0.770951	70.979
GO:2000573~positive regulation of DNA biosynthetic process	6	0.0621114	19229, 12267, 18481, 15234, 66214, 18591	18	2.69438	1	0.770951	70.979
GO:0048745~smooth muscle tissue development	6	0.0621114	241226, 108655, 114142, 243931, 13805, 20897	18	2.69438	1	0.770951	70.979
GO:0001574~ganglioside biosynthetic process	6	0.0621114	50935, 20450, 20452, 241230, 14421, 26938	18	2.69438	1	0.770951	70.979
GO:0048856~anatomical structure development	6	0.0621114	22417, 14048, 216795, 228357, 20423, 18424	18	2.69438	1	0.770951	70.979
GO:0006874~cellular calcium ion homeostasis	19	0.064218	234515, 19309, 20190, 381290, 110891, 16416, 110893, 18751, 63873, 20304, 20855, 20856, 18750, 21803, 238384, 15560, 20302, 17306, 67972	100	1.5358	1	0.781152	72.2111
GO:2000617~positive regulation of histone H3-K9 acetylation	4	0.0655124	14462, 18519, 68845, 17954	8	4.04157	1	0.786658	72.9434
GO:0032736~positive regulation of interleukin-13 production	4	0.0655124	19401, 15040, 14462, 77125	8	4.04157	1	0.786658	72.9434
GO:0033601~positive regulation of mammary gland epithelial cell proliferation	4	0.0655124	216439, 12443, 353310, 68750	8	4.04157	1	0.786658	72.9434
GO:0042136~neurotransmitter biosynthetic process	4	0.0655124	12647, 21823, 63993, 14417	8	4.04157	1	0.786658	72.9434
GO:0035912~dorsal aorta morphogenesis	4	0.0655124	20807, 15214, 11482, 13805	8	4.04157	1	0.786658	72.9434
GO:2000643~positive regulation of early endosome to late endosome transport	4	0.0655124	22350, 13132, 77116, 19684	8	4.04157	1	0.786658	72.9434
GO:0033554~cellular response to stress	4	0.0655124	11826, 12919, 66809, 225872	8	4.04157	1	0.786658	72.9434
GO:0021884~forebrain neuron development	4	0.0655124	20664, 14472, 16874, 16875	8	4.04157	1	0.786658	72.9434
GO:0046486~glycerolipid metabolic process	4	0.0655124	110524, 104418, 14555, 13139	8	4.04157	1	0.786658	72.9434
GO:0032098~regulation of appetite	4	0.0655124	18976, 109648, 15560, 15562	8	4.04157	1	0.786658	72.9434
GO:0030853~negative regulation of granulocyte differentiation	4	0.0655124	19401, 16331, 72147, 12262	8	4.04157	1	0.786658	72.9434
GO:0014909~smooth muscle cell migration	4	0.0655124	18133, 18792, 16416, 545156	8	4.04157	1	0.786658	72.9434
GO:0045599~negative regulation of fat cell differentiation	11	0.0659092	19883, 17127, 240514, 239659, 13555, 21416, 21804, 21803, 14462, 22761, 13386	48	1.85239	1	0.787401	73.1641
GO:0001657~ureteric bud development	11	0.0659092	19401, 17127, 14048, 12162, 12064, 243931, 19713, 16869, 21803, 55994, 12931	48	1.85239	1	0.787401	73.1641
GO:0001658~branching involved in ureteric bud morphogenesis	11	0.0659092	12705, 22417, 14048, 271127, 19206, 14734, 20423, 16869, 12156, 22412, 11606	48	1.85239	1	0.787401	73.1641
GO:0070528~protein kinase C signaling	5	0.0666583	18762, 11998, 110524, 18591, 17171	13	3.1089	1	0.789938	73.5764
GO:0043117~positive regulation of vascular permeability	5	0.0666583	63873, 207728, 19245, 21803, 21336	13	3.1089	1	0.789938	73.5764
GO:0046622~positive regulation of organ growth	5	0.0666583	56808, 74131, 319757, 11878, 11606	13	3.1089	1	0.789938	73.5764
GO:0006940~regulation of smooth muscle contraction	5	0.0666583	11553, 108015, 11551, 243764, 110834	13	3.1089	1	0.789938	73.5764
GO:0045576~mast cell activation	5	0.0666583	23880, 14127, 14131, 12506, 14130	13	3.1089	1	0.789938	73.5764
GO:0002523~leukocyte migration involved in inflammatory response	5	0.0666583	20312, 20202, 16414, 20201, 12484	13	3.1089	1	0.789938	73.5764
GO:1902287~semaphorin-plexin signaling pathway involved in axon guidance	5	0.0666583	140571, 20346, 67784, 18846, 20350	13	3.1089	1	0.789938	73.5764
GO:0021527~spinal cord association neuron differentiation	5	0.0666583	21349, 16911, 18509, 16869, 16873	13	3.1089	1	0.789938	73.5764
GO:2001224~positive regulation of neuron migration	5	0.0666583	69601, 20346, 20358, 76454, 56876	13	3.1089	1	0.789938	73.5764
GO:0001945~lymph vessel development	5	0.0666583	320924, 19130, 13642, 20963, 11819	13	3.1089	1	0.789938	73.5764
GO:0040037~negative regulation of fibroblast growth factor receptor signaling pathway	5	0.0666583	22417, 24064, 21416, 18053, 116701	13	3.1089	1	0.789938	73.5764
GO:0060317~cardiac epithelial to mesenchymal transition	5	0.0666583	56198, 15214, 22413, 12156, 56177	13	3.1089	1	0.789938	73.5764
GO:0045892~negative regulation of transcription, DNA-templated	85	0.0666916	22772, 19206, 56198, 12915, 107503, 12156, 21869, 15901, 13048, 12051, 13555, 114142, 77630, 20473, 21833, 107392, 21834, 240672, 15214, 228536, 382867, 19416, 19401, 380855, 243931, 269881, 20375, 353310, 17751, 70779, 22417, 19016, 12162, 16869, 59058, 59057, 14200, 11819, 104383, 12398, 240514, 69601, 21419, 94187, 21416, 16392, 21847, 211323, 77286, 50524, 22200, 18795, 12705, 67991, 12494, 1…	579	1.18665	1	0.788808	73.5945
GO:0009987~cellular process	7	0.0672163	71785, 107392, 56742, 16477, 57778, 53972, 19045	24	2.35758	1	0.790175	73.8794
GO:0010575~positive regulation of vascular endothelial growth factor production	7	0.0672163	19883, 12267, 320924, 16392, 15442, 15251, 19225	24	2.35758	1	0.790175	73.8794
GO:0009880~embryonic pattern specification	7	0.0672163	17127, 12162, 16869, 212712, 235320, 13641, 241062	24	2.35758	1	0.790175	73.8794
GO:0030041~actin filament polymerization	7	0.0672163	12808, 14457, 17886, 231830, 211401, 11629, 15163	24	2.35758	1	0.790175	73.8794
GO:0050850~positive regulation of calcium-mediated signaling	7	0.0672163	83433, 12504, 18013, 22637, 12484, 20302, 20963	24	2.35758	1	0.790175	73.8794
GO:1990138~neuron projection extension	7	0.0672163	18762, 12064, 20356, 13796, 22284, 18846, 16210	24	2.35758	1	0.790175	73.8794
GO:0090316~positive regulation of intracellular protein transport	7	0.0672163	72446, 16573, 52822, 18536, 12669, 216274, 23963	24	2.35758	1	0.790175	73.8794
GO:0006644~phospholipid metabolic process	10	0.0677723	20617, 229791, 50784, 100102, 216974, 242864, 381925, 21869, 216152, 235044	42	1.92456	1	0.791682	74.1782
GO:0055072~iron ion homeostasis	10	0.0677723	16819, 233489, 18173, 68428, 69772, 70358, 15203, 64602, 74051, 11733	42	1.92456	1	0.791682	74.1782
GO:0033138~positive regulation of peptidyl-serine phosphorylation	15	0.0677838	18386, 20617, 11836, 11652, 381290, 232560, 15163, 24064, 12064, 11600, 11998, 21803, 20319, 23963, 11606	74	1.63848	1	0.790459	74.1843
GO:0010634~positive regulation of epithelial cell migration	9	0.0689638	53869, 11826, 18754, 12339, 16400, 21336, 15251, 68813, 68750	36	2.02079	1	0.795021	74.8076
GO:0048754~branching morphogenesis of an epithelial tube	9	0.0689638	22417, 12162, 24064, 20423, 20356, 380718, 19045, 22412, 29876	36	2.02079	1	0.795021	74.8076
GO:0090004~positive regulation of establishment of protein localization to plasma membrane	8	0.0690347	230972, 22350, 72293, 56089, 217124, 16573, 102502, 16400	30	2.15551	1	0.794104	74.8446
GO:0042127~regulation of cell proliferation	37	0.069392	19229, 19206, 17179, 252864, 16873, 15251, 18792, 107503, 15162, 11878, 226896, 110751, 20473, 22612, 20692, 320100, 13166, 14159, 19225, 12606, 85030, 20852, 11682, 14160, 20423, 14083, 338521, 72469, 21349, 16510, 217124, 24064, 96875, 21803, 20393, 20319, 16477	227	1.31752	1	0.794587	75.0301
GO:0007623~circadian rhythm	20	0.0706288	15566, 432530, 19883, 15567, 19092, 195646, 19885, 21847, 107503, 99586, 15901, 13195, 18143, 246313, 19130, 17777, 12064, 11998, 18053, 216343	108	1.49688	1	0.799271	75.6627
GO:0005975~carbohydrate metabolic process	34	0.0710305	58200, 19309, 212974, 15211, 11652, 67569, 18679, 103988, 14933, 103534, 54371, 16548, 15442, 19045, 110173, 22235, 16591, 75731, 14555, 12659, 72136, 11722, 15245, 76898, 16828, 23956, 76969, 240119, 67980, 53418, 216019, 14387, 74185, 56546	206	1.33411	1	0.79993	75.8648
GO:0035914~skeletal muscle cell differentiation	12	0.0710641	15370, 17260, 17261, 56198, 13653, 16656, 13654, 12224, 12180, 12227, 56312, 12848	55	1.7636	1	0.798856	75.8817
GO:0006906~vesicle fusion	11	0.0740423	20980, 238266, 110058, 20983, 67727, 241727, 60510, 57257, 27359, 53330, 20955	49	1.81458	1	0.811232	77.3306
GO:0001947~heart looping	13	0.0752058	17127, 20807, 22773, 17260, 20423, 19378, 52906, 15251, 320878, 319757, 14275, 13805, 107586	62	1.69485	1	0.815123	77.8739
GO:0032753~positive regulation of interleukin-4 production	6	0.0760412	19401, 18762, 74131, 15040, 14462, 77125	19	2.55257	1	0.817523	78.2563
GO:0017015~regulation of transforming growth factor beta receptor signaling pathway	6	0.0760412	17127, 21803, 16400, 353310, 14275, 13805	19	2.55257	1	0.817523	78.2563
GO:0031589~cell-substrate adhesion	6	0.0760412	22371, 19944, 11600, 16402, 12721, 16416	19	2.55257	1	0.817523	78.2563
GO:0000266~mitochondrial fission	6	0.0760412	67472, 103967, 70772, 14545, 14245, 67900	19	2.55257	1	0.817523	78.2563
GO:0010039~response to iron ion	6	0.0760412	12259, 73649, 268860, 14225, 12443, 13162	19	2.55257	1	0.817523	78.2563
GO:0009887~organ morphogenesis	20	0.0760621	14048, 20564, 19206, 23985, 22409, 13642, 12156, 21869, 15245, 22415, 12162, 21833, 18509, 21823, 14734, 21803, 21834, 18424, 22414, 22412	109	1.48315	1	0.816442	78.2658
GO:0061205~paramesonephric duct development	3	0.0773033	22417, 16869, 20897	4	6.06236	1	0.820499	78.8222
GO:0034698~response to gonadotropin	3	0.0773033	16400, 17171, 15894	4	6.06236	1	0.820499	78.8222
GO:0019695~choline metabolic process	3	0.0773033	12038, 11423, 320981	4	6.06236	1	0.820499	78.8222
GO:0071376~cellular response to corticotropin-releasing hormone stimulus	3	0.0773033	15370, 18124, 18227	4	6.06236	1	0.820499	78.8222
GO:0002125~maternal aggressive behavior	3	0.0773033	18429, 11998, 12919	4	6.06236	1	0.820499	78.8222
GO:2001013~epithelial cell proliferation involved in renal tubule morphogenesis	3	0.0773033	14160, 17260, 211401	4	6.06236	1	0.820499	78.8222
GO:0032252~secretory granule localization	3	0.0773033	21416, 30955, 19419	4	6.06236	1	0.820499	78.8222
GO:0035799~ureter maturation	3	0.0773033	19713, 19378, 14462	4	6.06236	1	0.820499	78.8222
GO:0071205~protein localization to juxtaparanode region of axon	3	0.0773033	66797, 21367, 13823	4	6.06236	1	0.820499	78.8222
GO:0090274~positive regulation of somatostatin secretion	3	0.0773033	12426, 11516, 12425	4	6.06236	1	0.820499	78.8222
GO:0042420~dopamine catabolic process	3	0.0773033	13166, 13162, 17161	4	6.06236	1	0.820499	78.8222
GO:0086016~AV node cell action potential	3	0.0773033	20271, 12291, 399548	4	6.06236	1	0.820499	78.8222
GO:0045964~positive regulation of dopamine metabolic process	3	0.0773033	14763, 268860, 15452	4	6.06236	1	0.820499	78.8222
GO:2000667~positive regulation of interleukin-13 secretion	3	0.0773033	18762, 14462, 16172	4	6.06236	1	0.820499	78.8222
GO:0045761~regulation of adenylate cyclase activity	3	0.0773033	67252, 14708, 12331	4	6.06236	1	0.820499	78.8222
GO:0034334~adherens junction maintenance	3	0.0773033	211401, 71323, 67451	4	6.06236	1	0.820499	78.8222
GO:0072086~specification of loop of Henle identity	3	0.0773033	16372, 16371, 16373	4	6.06236	1	0.820499	78.8222
GO:2000304~positive regulation of ceramide biosynthetic process	3	0.0773033	18753, 58994, 16007	4	6.06236	1	0.820499	78.8222
GO:0045185~maintenance of protein location	3	0.0773033	16854, 16852, 16859	4	6.06236	1	0.820499	78.8222
GO:0097461~ferric iron import into cell	3	0.0773033	68428, 70358, 74051	4	6.06236	1	0.820499	78.8222
GO:0010735~positive regulation of transcription via serum response element binding	3	0.0773033	20807, 320878, 223701	4	6.06236	1	0.820499	78.8222
GO:0001805~positive regulation of type III hypersensitivity	3	0.0773033	14127, 14129, 14131	4	6.06236	1	0.820499	78.8222
GO:2000664~positive regulation of interleukin-5 secretion	3	0.0773033	18762, 14462, 16172	4	6.06236	1	0.820499	78.8222
GO:0031161~phosphatidylinositol catabolic process	3	0.0773033	101490, 13488, 18795	4	6.06236	1	0.820499	78.8222
GO:0021938~smoothened signaling pathway involved in regulation of cerebellar granule cell precursor cell proliferation	3	0.0773033	20423, 14632, 319757	4	6.06236	1	0.820499	78.8222
GO:0015842~aminergic neurotransmitter loading into synaptic vesicle	3	0.0773033	214084, 13195, 21823	4	6.06236	1	0.820499	78.8222
GO:0007621~negative regulation of female receptivity	3	0.0773033	11998, 21834, 19049	4	6.06236	1	0.820499	78.8222
GO:0060070~canonical Wnt signaling pathway	17	0.0783879	54612, 21416, 20423, 14632, 16973, 22417, 17127, 22415, 216795, 12443, 22413, 22422, 16842, 14370, 22414, 22412, 14362	89	1.54397	1	0.823808	79.2974
GO:0002053~positive regulation of mesenchymal cell proliferation	9	0.0788794	108655, 114142, 20423, 12667, 14180, 16973, 319757, 22413, 20429	37	1.96617	1	0.82466	79.5093
GO:0030501~positive regulation of bone mineralization	9	0.0788794	22417, 17127, 12162, 231633, 17260, 16591, 21803, 338352, 12156	37	1.96617	1	0.82466	79.5093
GO:0031295~T cell costimulation	7	0.0795808	16852, 56048, 13641, 230979, 24099, 13642, 12484	25	2.26328	1	0.826341	79.8083
GO:0046488~phosphatidylinositol metabolic process	7	0.0795808	18717, 13488, 18720, 77116, 117150, 64436, 18795	25	2.26328	1	0.826341	79.8083
GO:0001503~ossification	18	0.0798243	14219, 83453, 12814, 319757, 110075, 12156, 13395, 13406, 107250, 12162, 20855, 231633, 21833, 242050, 14756, 20692, 20750, 14042	96	1.51559	1	0.826186	79.9111
GO:0072332~intrinsic apoptotic signaling pathway by p53 class mediator	8	0.0800724	13555, 13924, 66824, 12028, 320158, 58801, 215693, 170770	31	2.08597	1	0.82605	80.0153
GO:0009612~response to mechanical stimulus	13	0.0829375	17536, 18429, 19229, 19206, 18441, 16526, 14282, 12227, 545156, 19016, 16477, 11459, 20315	63	1.66795	1	0.83597	81.1826
GO:0048812~neuron projection morphogenesis	13	0.0829375	21828, 69601, 239250, 12162, 14457, 11540, 20393, 66725, 22422, 259277, 381979, 13823, 22239	63	1.66795	1	0.83597	81.1826
GO:0042417~dopamine metabolic process	5	0.0845144	18160, 20617, 14811, 15452, 18227	14	2.88684	1	0.840691	81.7971
GO:0009651~response to salt stress	5	0.0845144	12062, 83814, 21823, 12028, 11606	14	2.88684	1	0.840691	81.7971
GO:0030194~positive regulation of blood coagulation	5	0.0845144	15442, 13829, 20202, 224794, 14062	14	2.88684	1	0.840691	81.7971
GO:0060413~atrial septum morphogenesis	5	0.0845144	16392, 16007, 15214, 319757, 22761	14	2.88684	1	0.840691	81.7971
GO:0050884~neuromuscular process controlling posture	5	0.0845144	20265, 15211, 14387, 14528, 14654	14	2.88684	1	0.840691	81.7971
GO:0060993~kidney morphogenesis	5	0.0845144	22417, 243931, 218476, 11609, 22412	14	2.88684	1	0.840691	81.7971
GO:0001886~endothelial cell morphogenesis	5	0.0845144	20855, 16840, 12822, 15901, 29876	14	2.88684	1	0.840691	81.7971
GO:0060979~vasculogenesis involved in coronary vascular morphogenesis	5	0.0845144	13857, 11600, 20423, 14164, 14180	14	2.88684	1	0.840691	81.7971
GO:0071625~vocalization behavior	5	0.0845144	66797, 210274, 243961, 76183, 13385	14	2.88684	1	0.840691	81.7971
GO:0071257~cellular response to electrical stimulus	5	0.0845144	15444, 14816, 18013, 56876, 18483	14	2.88684	1	0.840691	81.7971
GO:0046330~positive regulation of JNK cascade	14	0.0860352	14219, 19229, 69601, 269881, 252864, 29820, 18795, 17873, 63873, 66824, 15461, 19419, 22422, 50932	70	1.61663	1	0.845056	82.3717
GO:0007219~Notch signaling pathway	22	0.0884115	94187, 19245, 67050, 56198, 60345, 18011, 56012, 12156, 13386, 234214, 18222, 50754, 243547, 21803, 13854, 15214, 18519, 53901, 53870, 12606, 382111, 240055	125	1.42263	1	0.852171	83.2353
GO:0030334~regulation of cell migration	15	0.0884597	19229, 16911, 20604, 353156, 18208, 18846, 56013, 16416, 22253, 210293, 66610, 22240, 67784, 50932, 20315	77	1.57464	1	0.851309	83.2524
GO:0051926~negative regulation of calcium ion transport	4	0.0894866	18127, 20855, 19225, 15894	9	3.59251	1	0.853707	83.6126
GO:0022010~central nervous system myelination	4	0.0894866	18823, 21367, 14912, 16513	9	3.59251	1	0.853707	83.6126
GO:0048024~regulation of mRNA splicing, via spliceosome	4	0.0894866	21841, 13992, 170771, 14105	9	3.59251	1	0.853707	83.6126
GO:0003208~cardiac ventricle morphogenesis	4	0.0894866	56198, 15214, 15251, 13805	9	3.59251	1	0.853707	83.6126
GO:0042308~negative regulation of protein import into nucleus	4	0.0894866	11600, 18769, 18767, 29867	9	3.59251	1	0.853707	83.6126
GO:0048845~venous blood vessel morphogenesis	4	0.0894866	320924, 19130, 13642, 13805	9	3.59251	1	0.853707	83.6126
GO:0070474~positive regulation of uterine smooth muscle contraction	4	0.0894866	18429, 21338, 268860, 21336	9	3.59251	1	0.853707	83.6126
GO:0050764~regulation of phagocytosis	4	0.0894866	18752, 72836, 15162, 20963	9	3.59251	1	0.853707	83.6126
GO:0035095~behavioral response to nicotine	4	0.0894866	108015, 11438, 110834, 15560	9	3.59251	1	0.853707	83.6126
GO:0031915~positive regulation of synaptic plasticity	4	0.0894866	18013, 19225, 382018, 12890	9	3.59251	1	0.853707	83.6126
GO:0007213~G-protein coupled acetylcholine receptor signaling pathway	4	0.0894866	243764, 12669, 12671, 18795	9	3.59251	1	0.853707	83.6126
GO:0010579~positive regulation of adenylate cyclase activity involved in G-protein coupled receptor signaling pathway	4	0.0894866	13488, 11540, 11516, 22353	9	3.59251	1	0.853707	83.6126
GO:0007043~cell-cell junction assembly	4	0.0894866	63873, 12741, 14086, 12562	9	3.59251	1	0.853707	83.6126
GO:0030948~negative regulation of vascular endothelial growth factor receptor signaling pathway	4	0.0894866	69601, 16840, 17263, 12509	9	3.59251	1	0.853707	83.6126
GO:0001656~metanephros development	9	0.0895987	22417, 14048, 241226, 243931, 20423, 16869, 16372, 16371, 16373	38	1.91443	1	0.853066	83.6515
GO:0042220~response to cocaine	9	0.0895987	18429, 19229, 140483, 21338, 13488, 268860, 15561, 13162, 13385	38	1.91443	1	0.853066	83.6515
GO:0043491~protein kinase B signaling	9	0.0895987	20304, 75778, 235402, 21803, 11652, 22174, 17751, 17289, 20302	38	1.91443	1	0.853066	83.6515
GO:0007422~peripheral nervous system development	6	0.0915062	56198, 13618, 211323, 53881, 230775, 13655	20	2.42494	1	0.85824	84.2999
GO:0033198~response to ATP	6	0.0915062	22065, 12362, 234779, 110524, 94045, 16514	20	2.42494	1	0.85824	84.2999
GO:0030318~melanocyte differentiation	6	0.0915062	12705, 17260, 13618, 381269, 11891, 171531	20	2.42494	1	0.85824	84.2999
GO:0031333~negative regulation of protein complex assembly	6	0.0915062	13685, 18762, 16911, 320722, 16210, 75744	20	2.42494	1	0.85824	84.2999
GO:0048663~neuron fate commitment	8	0.0920691	18509, 225207, 20423, 16392, 211323, 18424, 103551, 21869	32	2.02079	1	0.859034	84.4865
GO:0048678~response to axon injury	8	0.0920691	16852, 17181, 20423, 12028, 22240, 11629, 16526, 14275	32	2.02079	1	0.859034	84.4865
GO:0048545~response to steroid hormone	7	0.0931277	13132, 14714, 217124, 20604, 20750, 11459, 68957	26	2.17623	1	0.861359	84.8318
GO:0001944~vasculature development	7	0.0931277	50754, 20423, 20375, 15251, 16973, 22422, 16842	26	2.17623	1	0.861359	84.8318
GO:0034341~response to interferon-gamma	7	0.0931277	12705, 20617, 20304, 80876, 18173, 14528, 66141	26	2.17623	1	0.861359	84.8318
GO:0043278~response to morphine	7	0.0931277	18387, 18752, 18754, 21338, 14282, 14600, 18619	26	2.17623	1	0.861359	84.8318
GO:0032967~positive regulation of collagen biosynthetic process	7	0.0931277	14219, 22417, 66214, 21803, 14062, 18591, 13805	26	2.17623	1	0.861359	84.8318
GO:0050919~negative chemotaxis	7	0.0931277	20564, 20346, 108151, 26456, 18846, 16416, 20350	26	2.17623	1	0.861359	84.8318
GO:0032868~response to insulin	14	0.0939802	12705, 18387, 20912, 63873, 19662, 16548, 14419, 77781, 13653, 13654, 11652, 14783, 230899, 17202	71	1.59386	1	0.863008	85.1045
GO:0051726~regulation of cell cycle	20	0.0940043	110532, 66214, 12181, 353310, 107503, 55948, 22200, 18795, 17873, 13555, 12448, 12444, 12028, 12443, 20393, 16477, 15228, 12449, 28105, 107586	112	1.44342	1	0.862119	85.1122
GO:0042593~glucose homeostasis	23	0.0942095	214084, 21419, 19206, 21416, 11551, 69227, 15251, 16500, 103988, 76487, 14933, 105787, 236266, 23921, 18976, 19016, 63873, 19662, 13924, 13166, 18053, 12606, 20501	133	1.39784	1	0.861785	85.1771
GO:0007160~cell-matrix adhesion	15	0.0961448	14219, 20807, 213119, 16414, 16419, 16416, 19261, 21367, 241226, 12490, 15442, 192897, 208777, 14268, 11606	78	1.55445	1	0.866633	85.7763
GO:0050885~neuromuscular process controlling balance	12	0.0964976	319984, 64378, 12323, 18124, 243961, 15211, 100072, 14387, 57340, 14912, 224129, 13385	58	1.67238	1	0.866731	85.883
GO:0045429~positive regulation of nitric oxide biosynthetic process	10	0.0967131	19229, 17127, 58994, 16414, 11652, 13982, 11629, 19225, 11606, 15894	45	1.79625	1	0.866427	85.9478
GO:0006879~cellular iron ion homeostasis	10	0.0967131	16819, 65113, 27057, 18173, 15251, 14325, 15203, 64602, 11306, 225049	45	1.79625	1	0.866427	85.9478
GO:0035094~response to nicotine	10	0.0967131	11440, 217124, 108043, 108015, 11438, 11998, 268860, 21336, 13162, 18619	45	1.79625	1	0.866427	85.9478
GO:0006954~inflammatory response	52	0.0975063	59289, 12156, 20305, 21929, 20304, 20202, 68992, 320100, 20201, 20302, 76527, 22637, 18053, 14062, 12268, 12267, 100042493, 13057, 20274, 19016, 76969, 12919, 30955, 224109, 11629, 81897, 69601, 70747, 625018, 15162, 54371, 18762, 18823, 80859, 14419, 12326, 20750, 19225, 17969, 85030, 69146, 18173, 16010, 230979, 20295, 20312, 66824, 21803, 100340, 192187, 11609, 20315	344	1.22187	1	0.867804	86.184
GO:0048146~positive regulation of fibroblast proliferation	13	0.0998398	11826, 71785, 14284, 13982, 16416, 13555, 21803, 22413, 18591, 18053, 19417, 11606, 14268	65	1.61663	1	0.873483	86.8572

## Sheet: Table S4b
MH vs MWT - Biological Process (Category:GOTERM_BP_DIRECT)
GO Term	Input number	p-value	Genes	Background number	Fold Enrichment	Bonferroni	Benjamini	FDR
GO:0007399~nervous system development	108	2.75439e-12	22771, 227541, 65254, 22773, 211401, 18012, 18013, 18227, 14586, 11878, 233724, 54713, 17172, 18222, 15529, 77630, 18223, 76089, 83766, 19290, 68094, 26456, 14281, 21423, 56233, 21828, 16869, 13845, 110834, 18420, 243961, 108699, 21413, 16870, 53972, 234700, 171171, 29873, 17260, 114873, 17261, 14419, 11922, 53870, 56177, 71093, 20564, 20562, 20359, 20358, 20356, 381979, 233552, 29861, 241226, 27…	377	1.95693	1.68704e-08	1.68704e-08	5.35366e-09
GO:0007613~memory	38	5.18906e-11	15566, 67869, 11554, 15567, 14811, 12647, 14810, 14812, 16528, 20620, 545156, 18795, 329934, 11444, 210274, 246317, 16402, 57340, 20203, 13166, 12608, 19225, 12921, 18429, 241656, 12801, 382056, 110891, 214230, 241226, 18049, 13488, 53418, 21823, 58234, 15558, 14168, 225870	83	3.12751	3.1783e-07	1.58915e-07	1.0086e-07
GO:0007268~chemical synaptic transmission	60	7.69847e-11	15566, 53378, 15565, 15567, 12297, 14811, 14810, 20607, 12295, 14812, 20606, 14617, 110012, 243616, 21333, 21336, 15560, 15564, 14615, 214084, 229357, 72961, 27220, 18155, 75409, 16531, 13446, 14403, 50932, 14405, 18387, 18386, 22249, 65945, 12647, 18389, 58802, 224997, 108068, 67903, 208898, 59025, 64176, 20618, 20617, 104069, 20615, 18610, 14809, 387285, 14654, 18752, 230777, 11784, 15558, 1228…	172	2.38295	4.71531e-07	1.57177e-07	1.49636e-07
GO:0007626~locomotory behavior	43	5.16888e-10	18387, 12290, 14811, 231380, 78286, 75141, 21869, 54713, 20363, 64378, 11941, 11444, 108015, 13166, 15560, 17268, 13162, 109205, 214084, 12614, 11540, 241656, 268860, 12287, 214230, 13385, 20273, 21349, 13488, 53418, 21823, 11438, 11998, 104156, 11784, 14708, 58234, 15452, 110834, 224129, 93688, 27801, 18619	108	2.7198	3.16593e-06	7.91484e-07	1.00468e-06
GO:0035556~intracellular signal transduction	104	2.91386e-09	53378, 56193, 65255, 65257, 56349, 16800, 68854, 64011, 74055, 20779, 75607, 64293, 19419, 18099, 192157, 19415, 12229, 54721, 320795, 57257, 380921, 100042150, 217371, 235344, 24001, 17207, 209039, 16331, 50932, 58805, 14219, 19094, 58200, 16923, 108699, 11652, 18798, 18795, 333050, 57740, 22156, 51791, 217154, 20254, 54607, 104418, 217944, 66725, 23999, 245684, 381979, 54153, 13175, 19739, 2241…	400	1.77609	1.78472e-05	3.56947e-06	5.66369e-06
GO:0007218~neuropeptide signaling pathway	33	5.86362e-09	18387, 18386, 109648, 20607, 18389, 20606, 18976, 207911, 110304, 30052, 11516, 14419, 21334, 21333, 76089, 13599, 12854, 12921, 15171, 229357, 18610, 27220, 18155, 387285, 14654, 230899, 20661, 225642, 230777, 237213, 11604, 239336, 18619	76	2.96615	3.5914e-05	5.98576e-06	1.13972e-05
GO:0034765~regulation of ion transmembrane transport	46	3.5453e-08	16498, 12290, 12297, 83814, 20266, 12295, 12294, 16528, 70357, 226922, 16500, 241794, 54376, 16524, 29876, 16520, 110862, 16521, 80334, 382571, 330953, 12724, 58226, 67498, 12289, 268345, 140723, 12287, 60613, 16517, 16512, 16531, 20273, 57814, 20274, 16513, 56808, 20271, 16536, 16510, 81905, 170738, 16538, 12286, 399548, 66733	135	2.32764	0.000217126	3.10209e-05	6.89103e-05
GO:0051930~regulation of sensory perception of pain	21	2.26957e-07	18387, 18429, 18386, 14811, 11553, 18389, 13618, 11539, 14814, 108069, 22353, 16513, 246256, 320701, 23945, 12424, 12426, 13040, 15560, 20302, 14062	41	3.49887	0.00138915	0.000173749	0.000441138
GO:0048167~regulation of synaptic plasticity	21	3.73751e-07	12921, 108100, 19401, 18163, 14811, 11540, 14810, 211134, 381677, 14812, 11539, 20620, 228550, 67903, 319984, 11941, 17260, 58234, 76089, 217692, 225872	42	3.41556	0.00228661	0.000254326	0.000726462
GO:0007264~small GTPase mediated signal transduction	65	4.0039e-07	12663, 19384, 319642, 58222, 70727, 227624, 75141, 56297, 68813, 80837, 56437, 74055, 67166, 74194, 19419, 76089, 19340, 213990, 104886, 57257, 74563, 217371, 56508, 68203, 276952, 80981, 223881, 76338, 67844, 216439, 71746, 232441, 68939, 73296, 11858, 56795, 330914, 73910, 241308, 80718, 56382, 11891, 216344, 75974, 75668, 17532, 140743, 13131, 68328, 238130, 11842, 228359, 219144, 67790, 21794…	236	1.88146	0.00244938	0.000245209	0.000778239
GO:0060079~excitatory postsynaptic potential	19	5.72543e-07	15171, 20617, 72961, 14811, 11540, 14810, 14813, 14812, 11539, 66725, 14814, 14809, 20238, 17260, 20370, 110834, 63959, 19055, 225872	36	3.60532	0.00350068	0.000318752	0.00111285
GO:0030308~negative regulation of cell growth	41	6.72973e-07	69601, 232441, 55942, 20720, 11482, 14451, 232560, 629378, 68567, 56437, 72269, 12053, 19063, 68465, 16323, 52808, 12575, 170770, 20671, 107869, 20564, 12580, 17425, 68349, 68755, 20378, 230899, 54369, 11785, 19015, 19016, 17127, 18133, 217124, 56742, 20319, 14199, 78926, 193740, 69550, 11606	125	2.24061	0.00411348	0.000343438	0.00130806
GO:0042391~regulation of membrane potential	34	1.35388e-06	14811, 68667, 83814, 23985, 14810, 20513, 14813, 239556, 101772, 11444, 116837, 108015, 241770, 330953, 380728, 216441, 58226, 11472, 268512, 66725, 14809, 16512, 14654, 16531, 12794, 16513, 16510, 320701, 72978, 170738, 11438, 12286, 110834, 234839	97	2.39442	0.00825822	0.000637682	0.00263151
GO:0060291~long-term synaptic potentiation	22	1.68537e-06	12921, 15566, 19229, 15565, 20617, 13167, 14811, 20720, 14812, 20620, 110891, 12323, 18762, 116837, 13488, 210274, 58234, 14580, 20203, 51791, 382018, 21907	49	3.06704	0.0102698	0.000737079	0.00327582
GO:0006811~ion transport	128	1.74454e-06	320508, 12290, 14811, 12297, 14810, 14813, 12295, 14812, 12294, 14814, 70357, 232156, 20190, 20191, 57249, 74051, 12728, 11941, 382571, 108015, 72691, 12724, 227059, 67498, 216227, 100604, 58226, 94280, 22784, 72961, 105727, 108116, 60613, 16531, 116873, 16536, 81905, 16538, 237213, 53881, 14401, 110834, 399548, 15203, 14403, 30805, 83704, 14405, 20266, 22068, 58802, 29876, 11440, 63873, 110862, …	584	1.49723	0.0106284	0.0007121	0.00339082
GO:0071277~cellular response to calcium ion	23	1.84204e-06	432530, 320404, 16478, 14281, 14282, 18013, 12891, 13631, 70261, 66972, 29876, 20271, 16510, 70568, 17260, 229731, 54153, 12919, 12301, 13829, 16476, 16477, 105349	53	2.96445	0.0112191	0.000704909	0.00358033
GO:0019233~sensory perception of pain	29	1.88415e-06	18387, 18386, 11554, 12290, 14811, 18441, 14810, 18389, 16528, 108069, 11444, 66270, 11516, 21333, 21336, 58226, 17984, 19225, 18053, 11826, 12287, 12801, 13618, 20274, 18049, 11438, 15558, 12286, 18619	77	2.57276	0.0114741	0.000678618	0.00366218
GO:0030154~cell differentiation	160	5.17603e-06	22771, 17313, 22773, 54612, 17179, 18012, 18013, 338352, 11878, 17172, 54713, 16854, 15529, 110058, 70772, 13712, 330319, 19419, 76089, 231532, 19415, 16969, 54721, 19290, 19291, 14180, 26456, 20379, 110075, 20378, 21423, 18292, 76867, 19015, 666794, 27279, 16869, 217166, 18424, 242748, 18420, 14219, 243961, 16923, 170676, 21413, 53972, 72634, 12705, 171171, 18072, 29873, 17260, 59022, 17261, 131…	780	1.40126	0.031206	0.00175974	0.0100602
GO:0007165~signal transduction	240	5.21406e-06	14687, 71795, 11482, 75415, 14783, 18845, 245424, 11733, 207911, 74055, 13857, 19204, 54598, 14683, 78560, 320795, 16007, 16008, 75404, 243764, 68018, 240239, 276952, 58994, 19216, 110834, 24088, 232201, 18387, 22402, 18386, 19229, 58200, 232441, 64074, 13603, 18389, 16923, 13602, 11856, 22409, 14761, 11440, 13733, 246313, 14765, 11444, 22253, 330814, 73910, 18101, 64075, 58208, 67784, 51791, 279…	1255	1.30635	0.0314316	0.00167944	0.0101341
GO:0006810~transport	332	6.3911e-06	50500, 320508, 71795, 58222, 20383, 75695, 12212, 72168, 22272, 57249, 14275, 20907, 74051, 20912, 12728, 20911, 110842, 12724, 227059, 22139, 100604, 58226, 216227, 67028, 19340, 94280, 22784, 105727, 72961, 108116, 60613, 104886, 68018, 68294, 18634, 237213, 110834, 15203, 17993, 208691, 83704, 66011, 72736, 14356, 20266, 52837, 12033, 66148, 11440, 110862, 101772, 66144, 11444, 330953, 238384,…	1822	1.24475	0.0383894	0.00195537	0.0124217
GO:0048168~regulation of neuronal synaptic plasticity	14	1.26027e-05	11838, 20617, 14810, 381677, 14812, 13654, 56876, 13385, 545156, 26562, 12322, 246317, 57340, 20203	25	3.82543	0.0742877	0.00366905	0.0244931
GO:0001964~startle response	13	1.44787e-05	239250, 14811, 14810, 14813, 14812, 14814, 14654, 16510, 18142, 13488, 12140, 94109, 18619	22	4.03658	0.0848643	0.00402293	0.0281387
GO:0045666~positive regulation of neuron differentiation	33	1.67985e-05	11553, 56198, 21413, 12159, 18012, 319922, 18013, 22068, 22671, 54713, 17172, 320460, 16373, 16210, 20304, 17260, 21815, 216858, 12053, 17965, 56710, 18053, 19401, 13131, 20423, 21858, 21423, 233552, 18049, 12161, 104156, 15228, 320705	103	2.18861	0.0977755	0.00446357	0.0326464
GO:0006816~calcium ion transport	41	1.82604e-05	320508, 12290, 14811, 68667, 12297, 14810, 239556, 12295, 14812, 12294, 20190, 20191, 381290, 22068, 54376, 63873, 20304, 12323, 12322, 11941, 11444, 238384, 12721, 58226, 64177, 20302, 54598, 67972, 56089, 12289, 140723, 12287, 16438, 110891, 18751, 116873, 56808, 81905, 11438, 12286, 19055	141	1.98636	0.105818	0.00464941	0.035487
GO:0045762~positive regulation of adenylate cyclase activity	9	2.26782e-05	12311, 11554, 22393, 13488, 11516, 15444, 21858, 19762, 238276	11	5.58911	0.12969	0.00554081	0.0440706
GO:0045893~positive regulation of transcription, DNA-templated	121	2.73698e-05	22771, 20807, 22773, 55942, 11482, 18012, 18227, 54713, 12914, 18019, 20779, 217218, 170826, 13712, 208727, 19401, 68094, 14180, 14284, 12224, 14281, 13982, 18028, 21423, 18025, 19015, 19016, 20788, 16869, 56742, 16476, 217166, 67488, 15205, 18424, 13549, 58805, 245595, 21419, 21416, 18991, 16873, 17869, 56222, 23989, 21413, 16870, 18795, 12705, 78783, 17260, 17261, 12608, 18591, 71093, 14164, 23…	576	1.43501	0.154344	0.00642705	0.0531856
GO:0007411~axon guidance	42	3.17447e-05	65254, 231876, 20266, 668303, 75847, 13641, 13642, 16870, 14451, 21869, 18208, 11878, 54713, 107448, 18124, 14432, 20779, 22253, 14472, 20346, 13004, 268902, 14042, 18053, 16572, 20564, 20562, 20423, 14083, 20358, 20356, 14462, 19649, 11785, 17181, 22415, 269152, 58235, 13845, 18424, 12484, 117606	149	1.92555	0.176704	0.0071756	0.0616845
GO:0007612~learning	24	3.37661e-05	15565, 11838, 18163, 14811, 231380, 14810, 241656, 14812, 110891, 214230, 20897, 319984, 217124, 13488, 11444, 21823, 210274, 58234, 16476, 57340, 51791, 14168, 19225, 225872	66	2.48405	0.186835	0.00735926	0.0656112
GO:0007420~brain development	54	7.80276e-05	22771, 73173, 12767, 18011, 104010, 56297, 21869, 20912, 13857, 268902, 243616, 216227, 67972, 72961, 11906, 12122, 12826, 384783, 14102, 15473, 107522, 241727, 171567, 17993, 229706, 211286, 11815, 18991, 70747, 15444, 16870, 18795, 20363, 11302, 12705, 22253, 114873, 19063, 14042, 224727, 21907, 15223, 380684, 18476, 13367, 13796, 13797, 71997, 78801, 241226, 53418, 270058, 19330, 13175	216	1.70778	0.379939	0.0163456	0.151554
GO:0043524~negative regulation of neuron apoptotic process	43	8.41131e-05	216439, 19229, 21419, 11757, 70620, 14810, 16392, 15251, 22174, 18227, 226896, 12931, 11798, 12705, 18124, 13857, 22393, 17260, 18148, 66270, 19063, 12608, 57434, 12721, 18546, 14062, 18053, 64290, 20617, 104069, 11540, 13798, 20296, 13799, 18752, 18049, 56708, 11600, 16476, 12286, 14401, 11609, 11606	160	1.83587	0.402628	0.0170272	0.163365
GO:0019933~cAMP-mediated signaling	15	0.000104192	432530, 207728, 11515, 11514, 11535, 11516, 14419, 16706, 11513, 76089, 14601, 17993, 224129, 56508, 13214	33	3.10506	0.471763	0.020377	0.202325
GO:0030819~positive regulation of cAMP biosynthetic process	19	0.000108602	12921, 11554, 11540, 11535, 240888, 17201, 17202, 12311, 244958, 13488, 83397, 11998, 11516, 14601, 11513, 54598, 238276, 14683, 18103	49	2.64881	0.485841	0.0205736	0.21088
GO:0030335~positive regulation of cell migration	51	0.000110714	53378, 105732, 12767, 12159, 18222, 15289, 20304, 60533, 16402, 93695, 12721, 20302, 14062, 14538, 277360, 12267, 11826, 71785, 16007, 26456, 12927, 353310, 384783, 17127, 80982, 70568, 13488, 19713, 11629, 75296, 17916, 19684, 19229, 15234, 60595, 11652, 18792, 18550, 18591, 66102, 23991, 14083, 14164, 20359, 16590, 13036, 13367, 22051, 20312, 56426, 16782	203	1.7162	0.49245	0.0203406	0.214976
GO:0007204~positive regulation of cytosolic calcium ion concentration	40	0.000135502	19229, 22045, 68667, 18441, 11535, 11550, 18389, 22068, 103988, 63873, 207911, 12494, 13857, 12426, 11516, 12425, 21333, 21336, 14062, 20302, 12921, 18429, 15171, 12267, 13618, 16438, 13982, 140741, 13385, 280287, 12311, 11998, 19216, 15558, 12286, 14748, 14601, 12484, 224129, 11606	148	1.84625	0.563954	0.0241164	0.263048
GO:0007616~long-term memory	15	0.000153399	432530, 20807, 72961, 14810, 243961, 13653, 18762, 11514, 12444, 110147, 12326, 21333, 21336, 51791, 225872	34	3.01373	0.609233	0.0264898	0.297742
GO:0006351~transcription, DNA-templated	330	0.000179022	22771, 20807, 22773, 55942, 20384, 18227, 27784, 11878, 229542, 20183, 329934, 21833, 14472, 217218, 18094, 13712, 193796, 21834, 15214, 18099, 17984, 52808, 64290, 67005, 12229, 243931, 20230, 320795, 12224, 14284, 13982, 20589, 56233, 108098, 20238, 21423, 20788, 12023, 56490, 232976, 15205, 104383, 22658, 19094, 68975, 52830, 245595, 21419, 21416, 21414, 21415, 56222, 17869, 21413, 72041, 1270…	1885	1.1959	0.665997	0.030002	0.347393
GO:0000122~negative regulation of transcription from RNA polymerase II promoter	142	0.000230119	53376, 71722, 50709, 18227, 11878, 59004, 77128, 14025, 54713, 17172, 12914, 229542, 13048, 18019, 114142, 21834, 15214, 19698, 208727, 19401, 16969, 20893, 68094, 20230, 16478, 19291, 14180, 12224, 13982, 20589, 18028, 20238, 21423, 18025, 56233, 19015, 19016, 75613, 12023, 20788, 18029, 56490, 16476, 217166, 16477, 15205, 14200, 104383, 58805, 22658, 21419, 21416, 21414, 17869, 21413, 22654, 69…	729	1.33062	0.755769	0.0373818	0.446337
GO:0045471~response to ethanol	33	0.000252061	18387, 19229, 12475, 22044, 14811, 14810, 14812, 17869, 109731, 11810, 11444, 11516, 20692, 21336, 20201, 15561, 18104, 13162, 19401, 11668, 268345, 20423, 268860, 12801, 14462, 78894, 20296, 19662, 21823, 11998, 110147, 14381, 18619	117	1.92673	0.786489	0.0398189	0.488797
GO:0030182~neuron differentiation	35	0.000255936	12647, 16392, 18992, 15184, 22409, 16870, 18227, 22068, 17172, 11941, 14457, 17260, 216795, 21375, 12608, 53870, 83453, 14462, 13798, 13799, 13796, 12848, 381979, 13797, 22417, 65102, 21349, 100102, 241727, 19713, 59058, 18424, 22413, 16825, 22412	127	1.88259	0.791498	0.0394028	0.496292
GO:0007267~cell-cell signaling	30	0.000282509	118446, 14219, 22402, 11554, 109648, 20604, 11553, 11550, 16873, 22409, 245424, 18976, 237553, 14617, 20304, 21333, 20302, 14615, 12614, 20423, 16007, 14180, 27220, 22417, 22415, 16869, 14221, 22413, 22412, 14362	103	1.98965	0.822824	0.0423428	0.547688
GO:2000463~positive regulation of excitatory postsynaptic potential	13	0.000289524	19229, 14811, 14810, 243961, 56320, 13385, 13048, 20907, 18762, 116837, 246317, 58234, 18053	28	3.1716	0.830277	0.042336	0.56125
GO:0048169~regulation of long-term neuronal synaptic plasticity	13	0.000289524	20617, 14811, 14810, 14812, 13653, 13385, 16513, 12323, 116837, 13488, 246317, 20203, 11606	28	3.1716	0.830277	0.042336	0.56125
GO:0010976~positive regulation of neuron projection development	37	0.000297326	15566, 19229, 227541, 69601, 15114, 70620, 20266, 13627, 20720, 12159, 56320, 12323, 13857, 11516, 52906, 76089, 22240, 18546, 18053, 20222, 18103, 330863, 17973, 17005, 12801, 380713, 23999, 13803, 242274, 11785, 216166, 18049, 19713, 107746, 12484, 13728, 19762	138	1.83153	0.8382	0.0424396	0.576334
GO:0008285~negative regulation of cell proliferation	82	0.000348196	20807, 54612, 11535, 19106, 50794, 20606, 12159, 11539, 18011, 11482, 107503, 54713, 75607, 20677, 216795, 12053, 22084, 76089, 17984, 14062, 12575, 208727, 19401, 12580, 19250, 20481, 15959, 20379, 20378, 18028, 19016, 17127, 242608, 209039, 83669, 16331, 16476, 50721, 269610, 24088, 193740, 12398, 19229, 69601, 14255, 110532, 232441, 21419, 60599, 20720, 66141, 20556, 14319, 14561, 21815, 66143…	384	1.45873	0.881527	0.048396	0.674623
GO:0032868~response to insulin	23	0.000348785	19275, 18387, 11535, 381677, 77781, 22229, 20384, 20927, 13653, 11652, 13654, 14783, 230899, 17202, 12705, 20661, 20912, 63873, 19662, 14419, 11604, 235623, 24088	71	2.2129	0.881954	0.0474008	0.675762
GO:0001764~neuron migration	34	0.000352108	12570, 20807, 12767, 212712, 18227, 21869, 18208, 11878, 17172, 17260, 12424, 20346, 12425, 76089, 17984, 19302, 13131, 12614, 382253, 14083, 20358, 14462, 19649, 11785, 107934, 17181, 18634, 13175, 22627, 14168, 53883, 223701, 15519, 13728	124	1.87305	0.884333	0.0468036	0.682179
GO:0001666~response to hypoxia	47	0.000397286	12398, 19229, 20807, 15567, 22044, 12767, 19309, 11535, 60595, 22229, 11482, 11539, 20190, 18792, 15251, 20191, 18227, 12176, 15468, 12494, 11444, 20677, 22084, 19223, 12921, 72018, 112406, 268860, 13653, 14284, 16438, 11564, 20296, 230899, 16531, 18654, 18751, 17127, 21823, 114886, 16173, 11438, 76983, 235623, 12484, 24088, 18619	192	1.6722	0.912303	0.0515347	0.769388
GO:0006887~exocytosis	30	0.000402377	238266, 22249, 15114, 22342, 16500, 56013, 12890, 20907, 20912, 20304, 110058, 208898, 116837, 19142, 20911, 241770, 27359, 11891, 20302, 74190, 19340, 20955, 54525, 18717, 20615, 235415, 56508, 22317, 13446, 382018	105	1.95175	0.914996	0.0510963	0.77921
GO:0043065~positive regulation of apoptotic process	73	0.00041635	227541, 14811, 64113, 11535, 14810, 56349, 19106, 16952, 12159, 18011, 15251, 18012, 338352, 65964, 15468, 18783, 20779, 12424, 20677, 12053, 20203, 18053, 56484, 11668, 12122, 16007, 12123, 269881, 15958, 20379, 20378, 16531, 14102, 53320, 19016, 27279, 13198, 16173, 16331, 16476, 21664, 12261, 15370, 11554, 69601, 22249, 60599, 21416, 12176, 22253, 15502, 66143, 14419, 19225, 27280, 67603, 1707…	335	1.48857	0.921971	0.0517519	0.806165
GO:0035176~social behavior	19	0.000440006	18429, 15567, 14810, 243961, 211612, 13798, 545156, 13385, 13488, 11444, 21823, 210274, 14709, 11998, 58234, 56710, 14415, 21907, 225872	54	2.40355	0.9325	0.053527	0.851783
GO:0055085~transmembrane transport	78	0.000444295	12290, 20190, 16500, 20191, 241794, 50799, 140919, 277468, 71699, 12728, 382571, 229731, 73658, 12724, 226844, 56199, 227059, 58226, 216227, 67498, 20502, 68267, 20503, 22784, 94280, 214084, 72961, 60613, 268512, 16438, 16531, 66972, 20273, 68294, 20274, 16536, 20271, 216867, 16538, 14057, 53881, 18399, 56485, 66733, 30805, 83704, 68667, 106947, 23985, 68666, 56325, 226922, 22068, 110862, 63873, …	364	1.46381	0.934251	0.052983	0.860053
GO:0007275~multicellular organism development	189	0.000536121	22771, 101809, 20807, 17313, 22773, 54612, 18163, 56198, 12667, 240888, 18012, 20190, 18013, 20191, 11878, 59004, 17172, 54713, 107448, 18222, 70772, 216795, 18223, 18094, 330319, 15214, 76089, 208618, 231532, 240025, 16969, 71785, 243931, 14180, 26456, 93835, 20379, 110075, 20378, 114716, 18292, 27276, 320924, 27279, 58994, 16869, 13845, 18424, 53883, 50932, 18420, 21413, 11652, 22409, 53972, 32…	1029	1.2547	0.962545	0.0623742	1.03693
GO:0010811~positive regulation of cell-substrate adhesion	16	0.000568073	140709, 74199, 64074, 16007, 13612, 56348, 319922, 56320, 100952, 14115, 18754, 320712, 54156, 16402, 20750, 64075	42	2.60234	0.969206	0.0647407	1.09841
GO:0042416~dopamine biosynthetic process	8	0.00057262	13195, 20617, 21823, 14528, 18227, 13142, 11609, 13162	12	4.55409	0.970052	0.0640511	1.10715
GO:0007271~synaptic transmission, cholinergic	13	0.000619796	108043, 11540, 12672, 12669, 243764, 11440, 11444, 108015, 11438, 63993, 213788, 12671, 110834	30	2.96016	0.977572	0.0679071	1.19785
GO:0051928~positive regulation of calcium ion transport	13	0.000619796	15171, 12289, 16438, 22068, 26556, 116873, 20304, 207911, 11941, 12322, 22393, 20302, 14062	30	2.96016	0.977572	0.0679071	1.19785
GO:0001975~response to amphetamine	14	0.000619852	214084, 18429, 14811, 14810, 11540, 18227, 217124, 13488, 21823, 12315, 15452, 19049, 13166, 19055	34	2.81282	0.977579	0.0667203	1.19795
GO:0006357~regulation of transcription from RNA polymerase II promoter	83	0.000636755	118445, 50794, 50709, 56198, 12915, 107503, 381290, 21869, 17172, 209707, 329934, 21833, 13712, 12053, 21834, 15214, 19698, 19204, 14683, 56484, 243931, 68094, 320795, 224829, 16478, 216874, 12224, 14284, 94112, 14281, 14282, 20589, 18025, 21423, 19016, 17127, 16477, 15205, 18424, 223701, 16826, 14200, 16825, 58805, 68975, 21416, 66213, 16392, 18992, 21414, 21415, 18991, 381319, 56222, 81703, 697…	397	1.42817	0.979786	0.0672959	1.23043
GO:0048148~behavioral response to cocaine	10	0.000694801	12921, 18387, 20617, 13488, 110147, 268860, 15558, 26556, 545156, 108068	19	3.59533	0.985837	0.0719657	1.34188
GO:0001508~action potential	10	0.000694801	14617, 14811, 11444, 268345, 108015, 11438, 14812, 16500, 58802, 14654	19	3.59533	0.985837	0.0719657	1.34188
GO:0048013~ephrin receptor signaling pathway	16	0.000755637	14810, 14083, 17973, 14812, 108699, 13641, 216963, 13642, 53972, 20779, 13848, 17974, 13845, 13840, 217692, 230735	43	2.54182	0.990246	0.0767249	1.45855
GO:0006355~regulation of transcription, DNA-templated	384	0.00104347	22771, 20807, 22773, 55942, 22776, 20384, 11482, 18227, 69020, 72611, 27784, 11878, 229542, 20183, 329934, 21833, 14472, 217218, 18094, 13712, 78251, 193796, 21834, 15214, 18099, 17984, 52808, 64290, 433375, 12229, 243931, 20230, 320795, 12224, 14284, 13982, 14281, 20589, 14282, 56233, 108098, 20238, 21423, 20788, 12023, 56490, 232976, 15205, 433791, 224598, 228807, 104383, 22658, 19094, 68975, 5…	2279	1.15101	0.998329	0.102716	2.00881
GO:0009409~response to cold	15	0.00108249	16956, 11554, 22044, 11535, 381677, 22229, 14281, 11363, 19016, 21833, 30052, 13371, 15519, 11606, 67972	40	2.56167	0.998685	0.104671	2.08318
GO:0043312~neutrophil degranulation	6	0.00108395	20912, 57349, 20911, 11745, 17916, 20955	7	5.85525	0.998697	0.103178	2.08596
GO:0060384~innervation	10	0.00110011	18752, 22249, 239250, 19713, 16392, 20720, 225743, 14401, 382018, 16206	20	3.41556	0.99882	0.103036	2.11674
GO:0045165~cell fate commitment	22	0.00113668	14048, 20423, 12159, 22409, 18012, 14451, 216850, 22417, 19016, 22415, 21349, 14432, 17260, 216795, 21804, 15205, 15214, 18424, 20667, 22413, 21907, 22412	72	2.08729	0.999057	0.10468	2.18639
GO:0016310~phosphorylation	118	0.00117635	227541, 11534, 17179, 11482, 20779, 244418, 75607, 64293, 18099, 17289, 333789, 54391, 54721, 12229, 320795, 269881, 117150, 214230, 229949, 235344, 93843, 381113, 13845, 13549, 13840, 104175, 50932, 66587, 19229, 19094, 19092, 72141, 59125, 106763, 11652, 226419, 71481, 110639, 333050, 18720, 268822, 57740, 74178, 18103, 270672, 18717, 18718, 54402, 382253, 14083, 214580, 104418, 66725, 225724, …	612	1.31711	0.99926	0.106534	2.26185
GO:0006813~potassium ion transport	33	0.00118146	16498, 16528, 70357, 226922, 16500, 241794, 16524, 58802, 16520, 20496, 16521, 110862, 80334, 84036, 382571, 330953, 240776, 238384, 67498, 11928, 11826, 268345, 60613, 16517, 16512, 16531, 57814, 16513, 16536, 16510, 170738, 16538, 66733	127	1.77502	0.999283	0.105415	2.27158
GO:0034599~cellular response to oxidative stress	20	0.00123901	20617, 23992, 56484, 109815, 11757, 53382, 71701, 66725, 12159, 18227, 18753, 72446, 229731, 104156, 22166, 18053, 224344, 14381, 18103, 18619	63	2.16861	0.999496	0.108683	2.38097
GO:0006366~transcription from RNA polymerase II promoter	35	0.00128512	20807, 21419, 50794, 23989, 17869, 15251, 100043757, 14025, 15273, 216154, 209707, 21833, 18094, 16911, 16478, 13653, 99730, 14284, 13654, 14281, 13982, 14282, 226075, 108098, 76199, 17127, 233208, 16869, 16656, 16476, 16477, 269610, 69241, 107586, 16825	138	1.73253	0.99962	0.110911	2.46852
GO:0007015~actin filament organization	24	0.00145891	19229, 20807, 77767, 384619, 21916, 17973, 109711, 11856, 16800, 12927, 211401, 11641, 13367, 56320, 399591, 234214, 63873, 70497, 217124, 170826, 223881, 17974, 12721, 22041	83	1.97527	0.999869	0.123225	2.79788
GO:0021549~cerebellum development	17	0.00147436	12570, 15114, 19280, 20607, 20606, 268860, 16873, 13798, 18012, 114142, 11941, 14472, 16869, 18032, 30928, 14745, 16825	50	2.32258	0.999881	0.122758	2.8271
GO:0008306~associative learning	14	0.00155326	20807, 14810, 243961, 14812, 53324, 18013, 64011, 13488, 11444, 19063, 21333, 21336, 13166, 225870	37	2.58475	0.999927	0.127171	2.97624
GO:0043523~regulation of neuron apoptotic process	13	0.00166361	20617, 112406, 14810, 14462, 13982, 56876, 108068, 100102, 17260, 18148, 14401, 67605, 14381	33	2.69105	0.999963	0.133796	3.18446
GO:0048265~response to pain	10	0.00167699	18752, 12290, 19713, 12287, 13618, 14528, 12286, 21333, 21336, 13166	21	3.25292	0.999966	0.133056	3.20968
GO:0035249~synaptic transmission, glutamatergic	12	0.00173897	22249, 72978, 72961, 11540, 14810, 12286, 14809, 14814, 382018, 108069, 12794, 108068	29	2.82667	0.999977	0.135872	3.32642
GO:0046488~phosphatidylinositol metabolic process	11	0.00175462	18717, 56193, 18718, 71795, 13488, 18802, 18720, 117150, 66461, 269615, 18795	25	3.0057	0.999979	0.135287	3.35587
GO:0045454~cell redox homeostasis	20	0.00186301	72736, 112406, 109815, 53381, 11757, 52837, 53382, 73723, 18477, 105245, 14827, 72168, 320769, 13198, 93692, 52892, 22166, 67475, 66958, 73046	65	2.10189	0.999989	0.141259	3.55963
GO:0007187~G-protein coupled receptor signaling pathway, coupled to cyclic nucleotide second messenger	8	0.00189519	18387, 15565, 229357, 13488, 20607, 16952, 18389, 20608	14	3.9035	0.999991	0.14177	3.62005
GO:0043267~negative regulation of potassium ion transport	8	0.00189519	15171, 19229, 11516, 11472, 15558, 18798, 22353, 238276	14	3.9035	0.999991	0.14177	3.62005
GO:0045944~positive regulation of transcription from RNA polymerase II promoter	179	0.00198362	22771, 20807, 22773, 55942, 14810, 50794, 56198, 16800, 11482, 18012, 18227, 18013, 17172, 77125, 12914, 20183, 18019, 15289, 21833, 14472, 21375, 170826, 13712, 18094, 21834, 22084, 15214, 17984, 19698, 20302, 208727, 19401, 16007, 16478, 231148, 14284, 12224, 14281, 13982, 14282, 110075, 70261, 18028, 21423, 20238, 108098, 19016, 75613, 17207, 12023, 319974, 20788, 18029, 16476, 67488, 16477, 1…	995	1.22892	0.999995	0.146103	3.78589
GO:0042755~eating behavior	14	0.00204877	15171, 18387, 18429, 18386, 22044, 18441, 11540, 18389, 12424, 21823, 12425, 11604, 21336, 50933	38	2.51673	0.999996	0.148747	3.90789
GO:0071805~potassium ion transmembrane transport	25	0.00206098	268345, 60613, 16528, 70357, 226922, 16500, 241794, 16512, 16531, 210741, 57814, 16513, 110862, 16536, 80334, 16510, 382571, 170738, 240776, 16538, 226999, 330953, 277973, 67498, 66733	90	1.89754	0.999997	0.147819	3.93075
GO:0007631~feeding behavior	13	0.00223293	15171, 12921, 109648, 21869, 387285, 17202, 20897, 244958, 230777, 13488, 12425, 14419, 15560	34	2.6119	0.999999	0.157305	4.25198
GO:2000311~regulation of alpha-amino-3-hydroxy-5-methyl-4-isoxazole propionate selective glutamate receptor activity	9	0.00230151	72978, 269994, 81905, 17260, 243961, 140723, 54376, 50932, 12794	18	3.41556	0.999999	0.1599	4.37981
GO:0042711~maternal behavior	9	0.00230151	18429, 18387, 18142, 13488, 11998, 56710, 13166, 77128, 545156	18	3.41556	0.999999	0.1599	4.37981
GO:0050966~detection of mechanical stimulus involved in sensory perception of pain	9	0.00230151	15566, 101772, 14811, 16173, 14812, 114774, 15558, 230085, 14814	18	3.41556	0.999999	0.1599	4.37981
GO:0030431~sleep	7	0.002323	18429, 14811, 16173, 239556, 15558, 14281, 63959	11	4.34708	0.999999	0.159467	4.41983
GO:0031532~actin cytoskeleton reorganization	17	0.00232842	218194, 19246, 56193, 16952, 16590, 17886, 22350, 63873, 18762, 12425, 217866, 20202, 18720, 192176, 231830, 217692, 50932	52	2.23325	0.999999	0.158043	4.42993
GO:0050775~positive regulation of dendrite morphogenesis	12	0.00238692	18222, 382253, 98733, 18223, 11423, 76454, 216344, 232560, 17919, 238276, 13048, 20955	30	2.73245	1	0.159917	4.53879
GO:0051291~protein heterooligomerization	25	0.00241812	16498, 108043, 23989, 11482, 14528, 21956, 11440, 20912, 18762, 11444, 108015, 15460, 22084, 320415, 66576, 13180, 268345, 14082, 11641, 14654, 105787, 170738, 11438, 53860, 110834	91	1.87668	1	0.160088	4.59681
GO:0043278~response to morphine	11	0.00248131	18387, 18752, 18754, 21338, 14810, 12801, 14082, 21333, 14282, 14600, 18619	26	2.89009	1	0.162171	4.7142
GO:0015670~carbon dioxide transport	6	0.0025414	11829, 11826, 23831, 76459, 12351, 12349	8	5.12335	1	0.164018	4.82572
GO:0042136~neurotransmitter biosynthetic process	6	0.0025414	269060, 12647, 21823, 63993, 14417, 14415	8	5.12335	1	0.164018	4.82572
GO:0042538~hyperosmotic salinity response	6	0.0025414	18429, 63873, 11826, 21338, 11998, 21869	8	5.12335	1	0.164018	4.82572
GO:0010942~positive regulation of cell death	16	0.00266386	14219, 14811, 13627, 14810, 14084, 14812, 13653, 12159, 230379, 14102, 14745, 19225, 105349, 66597, 12575, 67603	48	2.27704	1	0.169443	5.05257
GO:0043401~steroid hormone mediated signaling pathway	17	0.00288974	19401, 15370, 54608, 12159, 13982, 18227, 20183, 19015, 19016, 26381, 18124, 21833, 110784, 21834, 217166, 21907, 26380	53	2.19112	1	0.180582	5.46968
GO:0009968~negative regulation of signal transduction	17	0.00288974	54607, 668303, 52662, 73284, 67865, 15245, 72446, 65112, 16331, 74136, 50780, 19734, 50782, 192157, 51791, 19739, 56533	53	2.19112	1	0.180582	5.46968
GO:0071498~cellular response to fluid shear stress	8	0.00310733	19229, 20779, 17260, 20750, 15184, 12349, 211401, 19225	15	3.64327	1	0.190874	5.86982
GO:0048011~neurotrophin TRK receptor signaling pathway	8	0.00310733	20661, 20779, 231876, 15114, 20662, 12927, 17984, 67605	15	3.64327	1	0.190874	5.86982
GO:0006165~nucleoside diphosphate phosphorylation	8	0.00310733	78801, 171567, 79059, 22169, 54369, 75533, 18103, 229949	15	3.64327	1	0.190874	5.86982
GO:0014059~regulation of dopamine secretion	8	0.00310733	18751, 20618, 11440, 20617, 54525, 11444, 11438, 15558	15	3.64327	1	0.190874	5.86982
GO:0030324~lung development	31	0.00321396	14219, 17313, 22773, 12159, 21869, 239435, 50754, 15289, 114142, 108655, 14734, 18094, 20692, 224727, 74178, 243931, 20423, 14164, 12654, 14180, 18028, 20897, 16889, 320924, 15473, 19662, 15205, 72938, 22413, 11886, 107568	124	1.70778	1	0.194806	6.06532
GO:0045746~negative regulation of Notch signaling pathway	12	0.00321696	233552, 18132, 18222, 50754, 106565, 73182, 12053, 15214, 18011, 107586, 320705, 13386	31	2.64431	1	0.19307	6.07083
GO:0007274~neuromuscular synaptic transmission	11	0.00343046	11440, 12647, 108043, 11438, 63993, 104156, 12286, 12669, 207278, 12484, 13655	27	2.78305	1	0.202536	6.4611
GO:0050806~positive regulation of synaptic transmission	11	0.00343046	18429, 280287, 20617, 18762, 65945, 14083, 12426, 14812, 20203, 20296, 13385	27	2.78305	1	0.202536	6.4611
GO:0030198~extracellular matrix organization	29	0.0034405	319742, 241327, 74199, 64074, 381489, 56348, 16854, 320712, 15442, 14580, 23928, 64075, 67475, 21907, 53381, 320078, 16007, 14083, 77794, 69675, 12826, 12823, 100952, 12827, 11785, 241226, 54156, 16782, 11606	114	1.73774	1	0.201139	6.47941
GO:0042493~response to drug	69	0.00373849	16956, 15567, 14811, 20604, 16952, 15184, 18012, 109731, 17171, 18019, 16819, 12524, 20779, 243616, 15560, 20302, 12575, 208727, 14683, 11826, 11520, 11668, 268860, 16478, 16008, 57257, 14281, 14282, 78894, 21423, 231290, 19016, 13488, 19713, 16476, 16477, 110834, 432530, 19229, 21419, 11815, 20927, 11810, 56615, 12494, 21815, 14419, 14417, 16323, 19225, 11928, 13162, 67603, 66694, 13131, 20617, …	339	1.39041	1	0.21454	7.02147
GO:0007193~adenylate cyclase-inhibiting G-protein coupled receptor signaling pathway	15	0.00381932	432530, 18386, 14687, 18441, 18389, 20606, 11539, 11515, 11514, 14745, 15558, 11513, 15560, 12854, 15557	45	2.27704	1	0.216628	7.16799
GO:0006836~neurotransmitter transport	15	0.00381932	214084, 15567, 72961, 235415, 14664, 12890, 20907, 140919, 116837, 241770, 243616, 216227, 64176, 229706, 13162	45	2.27704	1	0.216628	7.16799
GO:0008344~adult locomotory behavior	20	0.00392055	20618, 18386, 20617, 239250, 21916, 14810, 14814, 13798, 18227, 20273, 545156, 108068, 20238, 101490, 18049, 13014, 20370, 12444, 19063, 18516	69	1.98004	1	0.219677	7.35117
GO:0009615~response to virus	23	0.003932	12465, 15957, 19106, 381319, 243764, 14462, 15959, 66141, 15958, 16819, 232989, 20304, 20779, 68713, 76933, 17260, 11769, 23962, 13175, 67963, 279572, 69550, 246730	84	1.87043	1	0.218261	7.37187
GO:0055114~oxidation-reduction process	125	0.00393992	12663, 66377, 328232, 56348, 70503, 56295, 328035, 72168, 22272, 109731, 20249, 74051, 70451, 93692, 110842, 193796, 13142, 66576, 433375, 11668, 72017, 26358, 68349, 77422, 69675, 17161, 14778, 59012, 21823, 67530, 68736, 30049, 15203, 17993, 75512, 216188, 14381, 109232, 104174, 72736, 11757, 52837, 72041, 320878, 15926, 12409, 12971, 56615, 320452, 13371, 224907, 12408, 13166, 19223, 66046, 67…	676	1.26315	1	0.2167	7.38619
GO:0051764~actin crosslink formation	7	0.00407338	12808, 108100, 18826, 109711, 192176, 22240, 21956	12	3.98483	1	0.221202	7.62708
GO:0021952~central nervous system projection neuron axonogenesis	7	0.00407338	80297, 11444, 77630, 59058, 13845, 13175, 18227	12	3.98483	1	0.221202	7.62708
GO:0051260~protein homooligomerization	44	0.00410368	383348, 15567, 68339, 13627, 71701, 14528, 66333, 16500, 241794, 94045, 227333, 110304, 382571, 18148, 216858, 22084, 22240, 72844, 67498, 192192, 11829, 98878, 106931, 268345, 11747, 241638, 12122, 233529, 207474, 75608, 20589, 14102, 14654, 16531, 21828, 11600, 16538, 71393, 243043, 105440, 212919, 18399, 66733, 64706	197	1.52573	1	0.220711	7.6817
GO:0007189~adenylate cyclase-activating G-protein coupled receptor signaling pathway	16	0.00412294	432530, 12921, 11554, 11540, 381489, 233919, 12311, 11515, 13488, 11514, 19216, 14601, 11513, 224129, 54598, 14683	50	2.18596	1	0.219711	7.7164
GO:0045766~positive regulation of angiogenesis	30	0.00430157	19229, 15234, 11535, 16392, 11482, 15251, 68833, 16854, 20304, 12490, 14066, 19223, 21907, 12267, 11826, 14164, 12654, 11745, 20356, 13036, 104709, 13805, 18654, 18751, 18132, 320924, 20312, 80898, 226841, 20319	121	1.69367	1	0.226128	8.0376
GO:0022008~neurogenesis	19	0.00460747	269060, 12767, 14811, 15114, 16870, 12848, 17172, 14025, 16559, 77630, 100102, 29805, 12140, 59058, 15228, 57434, 320165, 53870, 211286	65	1.99679	1	0.238131	8.5852
GO:0050770~regulation of axonogenesis	11	0.00464632	20564, 20562, 19713, 14810, 245857, 18992, 108699, 12286, 13845, 217692, 13728	28	2.68366	1	0.237892	8.65452
GO:0051384~response to glucocorticoid	21	0.0046665	18429, 11807, 11535, 16008, 11745, 22229, 14102, 19273, 13039, 12311, 15289, 14608, 12161, 170826, 20692, 20203, 11629, 19225, 216343, 11898, 14600	75	1.91272	1	0.236831	8.69052
GO:0019722~calcium-mediated signaling	15	0.00476414	52589, 12767, 12289, 71132, 15444, 66725, 20191, 217124, 13488, 12315, 333050, 53902, 53901, 20302, 19055	46	2.22754	1	0.239185	8.86445
GO:0032230~positive regulation of synaptic transmission, GABAergic	8	0.00483246	18754, 15114, 11540, 12426, 12349, 12354, 21333, 21336	16	3.41556	1	0.240221	8.98599
GO:0051968~positive regulation of synaptic transmission, glutamatergic	10	0.00493928	19229, 13488, 210274, 11540, 12426, 11516, 58234, 19225, 18053, 245666	24	2.8463	1	0.242884	9.17568
GO:0030902~hindbrain development	10	0.00493928	14472, 20423, 21375, 52906, 216274, 55994, 18012, 13798, 13799, 18028	24	2.8463	1	0.242884	9.17568
GO:0010226~response to lithium ion	6	0.00503039	432530, 19229, 21419, 16008, 19225, 17172	9	4.55409	1	0.244827	9.33718
GO:0070374~positive regulation of ERK1 and ERK2 cascade	42	0.00505988	14219, 19229, 18441, 12159, 20305, 63873, 50754, 20304, 15289, 18762, 20779, 13857, 21832, 20307, 11516, 93695, 19419, 76089, 15560, 14062, 18591, 20302, 244882, 381126, 14538, 19401, 71785, 23991, 12654, 100042493, 20295, 13982, 20296, 20312, 230777, 66824, 11600, 15558, 16476, 107746, 24088, 171285	188	1.5261	1	0.244151	9.38941
GO:0007611~learning or memory	16	0.0050655	14266, 13167, 14811, 14810, 12801, 14812, 13653, 13654, 22353, 18752, 17260, 21833, 58234, 16875, 20203, 21336	51	2.1431	1	0.242494	9.39936
GO:0051591~response to cAMP	16	0.0050655	18429, 19275, 19229, 19309, 381677, 16478, 14281, 14282, 12705, 170826, 16476, 20692, 18626, 16477, 17993, 13162	51	2.1431	1	0.242494	9.39936
GO:0071985~multivesicular body sorting pathway	5	0.00535726	76959, 320051, 27359, 80718, 11891	6	5.69261	1	0.252606	9.91436
GO:0001661~conditioned taste aversion	5	0.00535726	11444, 13488, 14810, 21375, 14281	6	5.69261	1	0.252606	9.91436
GO:0010669~epithelial structure maintenance	5	0.00535726	20807, 230872, 380718, 16826, 16825	6	5.69261	1	0.252606	9.91436
GO:0007050~cell cycle arrest	22	0.00541975	16159, 12580, 60599, 21416, 11906, 17869, 14453, 68755, 14451, 67874, 18858, 65964, 11785, 68567, 17127, 13198, 83669, 12577, 56710, 16323, 78926, 12575	81	1.85537	1	0.25322	10.0243
GO:0001662~behavioral fear response	14	0.0054855	12290, 13167, 14812, 18013, 108068, 545156, 12424, 13488, 11516, 14708, 56710, 15560, 21907, 18619	42	2.27704	1	0.253953	10.1399
GO:0032870~cellular response to hormone stimulus	15	0.00588896	20564, 16478, 16008, 22229, 14281, 14282, 387285, 18654, 230777, 268902, 16476, 16477, 11629, 58226, 14600	47	2.18015	1	0.267921	10.8458
GO:0001656~metanephros development	13	0.00628598	14048, 243931, 20423, 12159, 13036, 16372, 16371, 16373, 22417, 241226, 14561, 16869, 268902	38	2.33697	1	0.281157	11.5353
GO:0043547~positive regulation of GTPase activity	34	0.00638968	71746, 11554, 56349, 73723, 11856, 244548, 67865, 545156, 108067, 20305, 20304, 20307, 22084, 11516, 381605, 97761, 19419, 76089, 20302, 65079, 14683, 277360, 230837, 382253, 100042493, 20295, 20296, 56508, 68576, 22417, 20312, 19734, 107746, 19739	146	1.59081	1	0.283038	11.7146
GO:0008217~regulation of blood pressure	18	0.00646412	12267, 109648, 12287, 13618, 14528, 11482, 230899, 17201, 237553, 18976, 19016, 12490, 80898, 21333, 21336, 19225, 11928, 11606	62	1.98323	1	0.283797	11.8431
GO:0035815~positive regulation of renal sodium excretion	7	0.00663563	18429, 11540, 13618, 21333, 21336, 11609, 11606	13	3.6783	1	0.288103	12.1384
GO:0021895~cerebral cortex neuron differentiation	7	0.00663563	233552, 15452, 269610, 21907, 21869, 13796, 54713	13	3.6783	1	0.288103	12.1384
GO:0016311~dephosphorylation	27	0.00706209	19246, 218294, 19281, 19244, 19280, 19245, 245857, 433323, 104831, 232078, 240672, 70021, 235584, 67603, 19275, 19258, 56405, 320139, 19250, 18218, 19272, 66461, 19273, 17772, 13924, 319520, 19055	109	1.69211	1	0.301451	12.8686
GO:0014002~astrocyte development	8	0.00718948	18823, 13488, 18992, 14580, 20202, 70747, 23928, 20201	17	3.21465	1	0.303892	13.0857
GO:0060292~long term synaptic depression	8	0.00718948	19229, 20807, 12494, 23945, 13488, 210274, 58234, 20620	17	3.21465	1	0.303892	13.0857
GO:0021766~hippocampus development	20	0.00757986	19401, 12570, 20807, 231380, 19280, 19384, 11745, 16873, 381290, 22272, 21869, 17171, 216850, 108067, 18124, 217124, 13488, 30928, 14168, 22627	73	1.87154	1	0.315379	13.7475
GO:0008542~visual learning	18	0.00767264	12921, 67405, 12290, 14811, 14810, 16590, 15251, 20238, 11785, 11444, 13488, 53418, 108012, 246317, 19049, 13166, 51791, 64290	63	1.95175	1	0.316448	13.9041
GO:2001235~positive regulation of apoptotic signaling pathway	13	0.00789428	69601, 60599, 11540, 12122, 17869, 13036, 12905, 21987, 12323, 18753, 66143, 13032, 18053	39	2.27704	1	0.321828	14.2771
GO:0045600~positive regulation of fat cell differentiation	15	0.00877236	68667, 109593, 235320, 12224, 20378, 24117, 19016, 71660, 15558, 20319, 232430, 12608, 15560, 50722, 50933	49	2.09116	1	0.348394	15.7399
GO:0035767~endothelial cell chemotaxis	6	0.00885587	15370, 15289, 68328, 18133, 269608, 13655	10	4.09868	1	0.348844	15.8778
GO:0034341~response to interferon-gamma	10	0.0089803	12705, 20617, 20304, 12524, 68713, 14528, 66141, 20821, 69550, 66102	26	2.62736	1	0.350571	16.0828
GO:0006915~apoptotic process	105	0.00903631	64113, 59009, 72168, 66985, 107448, 54391, 66401, 12229, 19290, 12122, 12123, 12654, 19291, 67733, 15958, 67171, 14102, 68294, 19015, 76867, 27279, 381560, 16331, 66587, 56369, 11554, 320311, 170676, 11652, 12033, 76479, 12176, 18208, 68833, 29876, 12705, 22253, 17260, 72244, 17261, 52440, 224727, 27280, 170770, 23991, 20358, 14084, 14082, 12905, 215418, 17873, 54208, 70584, 100102, 56426, 270058…	570	1.25837	1	0.350141	16.1749
GO:0042102~positive regulation of T cell proliferation	18	0.00905621	16159, 11534, 102657, 12479, 17973, 16952, 13641, 20304, 12524, 60533, 18761, 17974, 12504, 15205, 24099, 11629, 12721, 171285	64	1.92126	1	0.348599	16.2076
GO:0030336~negative regulation of cell migration	26	0.00943354	20807, 110532, 60599, 12667, 11482, 52662, 21869, 29876, 22240, 18591, 54608, 28010, 20423, 14083, 19272, 13805, 19273, 22417, 280287, 20312, 68713, 242608, 13488, 74144, 20319, 69550	106	1.67556	1	0.357999	16.8256
GO:0019226~transmission of nerve impulse	9	0.00978439	80297, 16536, 81905, 12290, 13488, 140723, 213788, 12286, 54376	22	2.79455	1	0.366342	17.3964
GO:0048661~positive regulation of smooth muscle cell proliferation	21	0.00998011	12267, 22402, 71785, 14083, 17869, 59027, 13653, 12159, 15251, 20304, 20312, 108655, 18124, 16173, 16476, 11629, 19204, 19225, 18591, 54598, 208727	80	1.79317	1	0.369927	17.7132
GO:0035641~locomotory exploration behavior	7	0.010191	12921, 18754, 58234, 66725, 14415, 13385, 18619	14	3.41556	1	0.373877	18.0531
GO:0014898~cardiac muscle hypertrophy in response to stress	8	0.0103	101490, 140781, 17260, 216874, 15214, 230899, 19055, 21393	18	3.03606	1	0.374834	18.2284
GO:1900273~positive regulation of long-term synaptic potentiation	8	0.0103	11554, 14811, 13488, 58234, 14812, 382056, 545156, 64011	18	3.03606	1	0.374834	18.2284
GO:0035640~exploration behavior	8	0.0103	210274, 11438, 268860, 58234, 56710, 57340, 66725, 11609	18	3.03606	1	0.374834	18.2284
GO:0051965~positive regulation of synapse assembly	19	0.0104674	18429, 239250, 65945, 70620, 272381, 13631, 75409, 13048, 320844, 21826, 105827, 320747, 12405, 330814, 13845, 107831, 230775, 12404, 21983	70	1.85416	1	0.377432	18.4968
GO:0032024~positive regulation of insulin secretion	15	0.0105805	22044, 21416, 16392, 268860, 78894, 384783, 103988, 19015, 245049, 12494, 19662, 18754, 20677, 93692, 28146	50	2.04934	1	0.378458	18.6777
GO:0007409~axonogenesis	26	0.0106421	80297, 432530, 80749, 14264, 239250, 18717, 20562, 70530, 235402, 225743, 18208, 381979, 75409, 545156, 171171, 18222, 229791, 12424, 80883, 18094, 18223, 12425, 13175, 17984, 58208, 65079	107	1.6599	1	0.378034	18.776
GO:0007200~phospholipase C-activating G-protein coupled receptor signaling pathway	17	0.0107209	12921, 15171, 18387, 18386, 12267, 18441, 11550, 13618, 13982, 387285, 74055, 101772, 15558, 15560, 14062, 209776, 15557	60	1.93549	1	0.378092	18.9016
GO:0007207~phospholipase C-activating G-protein coupled acetylcholine receptor signaling pathway	5	0.011055	213788, 12672, 243764, 12669, 12671	7	4.87938	1	0.385133	19.4324
GO:0021902~commitment of neuronal cell to specific neuron type in forebrain	5	0.011055	21375, 212712, 58208, 17172, 54713	7	4.87938	1	0.385133	19.4324
GO:0007197~adenylate cyclase-inhibiting G-protein coupled acetylcholine receptor signaling pathway	5	0.011055	213788, 12672, 243764, 12669, 12671	7	4.87938	1	0.385133	19.4324
GO:0030900~forebrain development	22	0.0110894	20807, 20602, 20423, 20607, 18991, 20606, 12667, 12159, 11878, 18028, 54713, 13797, 18222, 140810, 20779, 18223, 12425, 15228, 13175, 18424, 223701, 20608	86	1.7475	1	0.38394	19.4869
GO:0090090~negative regulation of canonical Wnt signaling pathway	25	0.0111418	69601, 56484, 54612, 21416, 20423, 16392, 260305, 13653, 21886, 20379, 20378, 24117, 77583, 629378, 22417, 106042, 68588, 13198, 14734, 216795, 72345, 50781, 20319, 107746, 20671	102	1.6743	1	0.383246	19.5697
GO:0071376~cellular response to corticotropin-releasing hormone stimulus	4	0.0111489	12921, 15370, 18124, 18227	4	6.83113	1	0.38135	19.581
GO:0071621~granulocyte chemotaxis	4	0.0111489	171095, 16952, 16172, 20302	4	6.83113	1	0.38135	19.581
GO:0007565~female pregnancy	21	0.0114753	19401, 18429, 105727, 11535, 11553, 13110, 16008, 59027, 14281, 14282, 18155, 230899, 18654, 12494, 232345, 12919, 68465, 13854, 105349, 15013, 11606	81	1.77103	1	0.387938	20.0954
GO:0006885~regulation of pH	10	0.0117552	23985, 23831, 76459, 12351, 226999, 13618, 12349, 54403, 277973, 70261	27	2.53005	1	0.393165	20.534
GO:0007623~circadian rhythm	26	0.0119729	432530, 15566, 19092, 15567, 59027, 21847, 107503, 18143, 246313, 18626, 18053, 216343, 18627, 18628, 19892, 20893, 16478, 195646, 16531, 14102, 13195, 18049, 11998, 16476, 217166, 11604	108	1.64453	1	0.396687	20.8736
GO:0010595~positive regulation of endothelial cell migration	13	0.0120609	71093, 19229, 320924, 78560, 108655, 11600, 14164, 11745, 20692, 14462, 12159, 12927, 11606	41	2.16597	1	0.396852	21.0104
GO:0045597~positive regulation of cell differentiation	14	0.0124691	14219, 20807, 333654, 216795, 20423, 16007, 16476, 16477, 12159, 14462, 18012, 55994, 14600, 20671	46	2.07904	1	0.405052	21.6424
GO:0042127~regulation of cell proliferation	47	0.0125331	19229, 57349, 21414, 16952, 17179, 68240, 16873, 18792, 15251, 107503, 11878, 226896, 17172, 11810, 110751, 12445, 18783, 20779, 216858, 22612, 12053, 20692, 13166, 76089, 224727, 16322, 19225, 85030, 54721, 14160, 12229, 23991, 19290, 20423, 12122, 14083, 16478, 72469, 21753, 14102, 19015, 21349, 16510, 217124, 110784, 20319, 16477	227	1.41437	1	0.404561	21.7409
GO:0008286~insulin receptor signaling pathway	15	0.0126672	108100, 19892, 19246, 16370, 20383, 11652, 12927, 14783, 384783, 18795, 235344, 18709, 18762, 18710, 192157	51	2.00916	1	0.405806	21.9474
GO:0007155~cell adhesion	90	0.0128391	319742, 73173, 18163, 17311, 19280, 17886, 22174, 104010, 12816, 12523, 20779, 20345, 13004, 16402, 16401, 93695, 11423, 23928, 333315, 78369, 12614, 16007, 380713, 12823, 12927, 13805, 230959, 14724, 21828, 107934, 21827, 27279, 105827, 21826, 12512, 241201, 19713, 15205, 17441, 53883, 17304, 12484, 117606, 17391, 14219, 12831, 22402, 19229, 237979, 12833, 65945, 170571, 13642, 12834, 18795, 779…	485	1.26763	1	0.40795	22.2111
GO:0051899~membrane depolarization	9	0.0131143	11440, 20271, 18762, 11444, 11540, 20266, 11438, 16476, 12286	23	2.67305	1	0.412542	22.6315
GO:0070509~calcium ion import	9	0.0131143	63873, 12290, 12289, 239556, 12287, 12286, 58226, 64177, 103988	23	2.67305	1	0.412542	22.6315
GO:0048147~negative regulation of fibroblast proliferation	11	0.0131645	239659, 65972, 75613, 69601, 14319, 60599, 17869, 114774, 20481, 11609, 19302	32	2.3482	1	0.411694	22.7079
GO:0042472~inner ear morphogenesis	19	0.014045	22771, 14048, 239250, 12614, 14180, 60613, 14462, 13396, 18208, 20378, 20776, 18124, 241226, 11941, 231070, 14472, 15228, 18424, 109205	72	1.80266	1	0.430257	24.0375
GO:0016079~synaptic vesicle exocytosis	8	0.0142842	20615, 208898, 235415, 330814, 94090, 12890, 64176, 20743	19	2.87627	1	0.43364	24.3948
GO:1901224~positive regulation of NIK/NF-kappaB signaling	8	0.0142842	15289, 58994, 93692, 19106, 60595, 24088, 12914, 171285	19	2.87627	1	0.43364	24.3948
GO:1903861~positive regulation of dendrite extension	8	0.0142842	20980, 110058, 116837, 83814, 240058, 12891, 382018, 19415	19	2.87627	1	0.43364	24.3948
GO:0002281~macrophage activation involved in immune response	6	0.0142999	15289, 18754, 22177, 22637, 77125, 171285	11	3.72607	1	0.431929	24.4183
GO:0003014~renal system process	6	0.0142999	320795, 12159, 246198, 232156, 14102, 11606	11	3.72607	1	0.431929	24.4183
GO:0032940~secretion by cell	6	0.0142999	11826, 20720, 22174, 18550, 17289, 20907	11	3.72607	1	0.431929	24.4183
GO:0033603~positive regulation of dopamine secretion	6	0.0142999	18387, 11440, 15565, 11444, 11438, 18546	11	3.72607	1	0.431929	24.4183
GO:0040011~locomotion	6	0.0142999	11941, 14811, 73658, 20266, 58234, 57340	11	3.72607	1	0.431929	24.4183
GO:0070588~calcium ion transmembrane transport	22	0.0143904	12290, 12297, 12289, 140723, 12295, 12287, 12294, 16438, 20190, 20191, 381290, 22068, 54376, 110891, 56808, 63873, 11941, 81905, 12286, 58226, 64177, 67972	88	1.70778	1	0.431916	24.5529
GO:0001938~positive regulation of endothelial cell proliferation	18	0.0144294	20254, 15370, 12159, 20356, 11482, 20296, 228852, 68833, 18654, 13655, 22353, 21828, 12161, 16476, 14066, 226841, 22413, 18591	67	1.83523	1	0.430753	24.6109
GO:0090263~positive regulation of canonical Wnt signaling pathway	18	0.0144294	72780, 67181, 14160, 68667, 14180, 66725, 20379, 232560, 22417, 11798, 20779, 239405, 21833, 20677, 72345, 319998, 20319, 22413	67	1.83523	1	0.430753	24.6109
GO:0043154~negative regulation of cysteine-type endopeptidase activity involved in apoptotic process	18	0.0144294	15370, 20617, 15234, 11826, 11540, 59009, 11652, 68576, 11798, 54208, 20779, 216795, 12047, 11998, 20319, 171580, 223701, 68510	67	1.83523	1	0.430753	24.6109
GO:0007628~adult walking behavior	13	0.0146911	22771, 80297, 13131, 22044, 12647, 16531, 14654, 20273, 16513, 13488, 12286, 93688, 50933	42	2.1144	1	0.434547	24.9991
GO:0007625~grooming behavior	7	0.0149134	18429, 13488, 11998, 19063, 15452, 70503, 75409	15	3.18786	1	0.437409	25.3273
GO:0050773~regulation of dendrite development	7	0.0149134	227541, 277360, 20370, 382253, 387208, 545156, 56508	15	3.18786	1	0.437409	25.3273
GO:0050918~positive chemotaxis	7	0.0149134	16854, 20254, 11600, 22084, 20356, 12159, 12721	15	3.18786	1	0.437409	25.3273
GO:0048791~calcium ion-regulated exocytosis of neurotransmitter	10	0.0151226	20980, 54525, 110058, 116837, 53420, 241770, 60510, 12286, 27359, 13446	28	2.43969	1	0.439939	25.635
GO:0045921~positive regulation of exocytosis	10	0.0151226	22249, 320051, 93692, 27359, 80718, 11891, 56382, 18951, 76338, 20907	28	2.43969	1	0.439939	25.635
GO:0006629~lipid metabolic process	85	0.0162764	16956, 56348, 74559, 328035, 230379, 20249, 231086, 18783, 218121, 16891, 74055, 18802, 12896, 18807, 194908, 20449, 76893, 72017, 111175, 99712, 382030, 18777, 212862, 26458, 72469, 78894, 170439, 19015, 57874, 58994, 20788, 14148, 216867, 71584, 26394, 66775, 235623, 67963, 30049, 13116, 242748, 269615, 11815, 68971, 66183, 52123, 102294, 18795, 12642, 55979, 23945, 99010, 231510, 68465, 19223,…	459	1.26502	1	0.462299	27.3102
GO:0016055~Wnt signaling pathway	44	0.0163459	22402, 54612, 53627, 21416, 68339, 21414, 21415, 75723, 17869, 21886, 22409, 56297, 59004, 24117, 629378, 11798, 84035, 77578, 239405, 216795, 72345, 18099, 20671, 72780, 319478, 20379, 20378, 77583, 105787, 22417, 22415, 13198, 21804, 319998, 67488, 50781, 20319, 666048, 53883, 22413, 13728, 14362, 22412, 16825	213	1.41113	1	0.461679	27.4099
GO:0042593~glucose homeostasis	30	0.016444	58805, 12290, 20602, 21419, 21416, 15251, 18012, 16500, 103988, 18976, 63873, 22393, 20677, 68465, 13166, 67475, 18053, 94109, 214084, 56484, 381677, 12801, 69227, 76487, 105787, 19016, 110095, 19662, 13924, 50721	133	1.54086	1	0.461652	27.5505
GO:0019216~regulation of lipid metabolic process	11	0.0164693	66148, 19016, 16370, 18754, 107770, 12801, 21834, 217166, 58208, 384783, 244882	33	2.27704	1	0.460143	27.5868
GO:0021987~cerebral cortex development	18	0.0166874	19280, 14810, 109648, 15251, 16870, 13796, 17172, 13797, 18795, 114142, 217124, 21823, 30928, 15228, 320165, 22627, 21907, 668158	68	1.80824	1	0.46255	27.8982
GO:0007568~aging	37	0.0169541	14219, 11815, 18441, 11535, 11550, 13665, 22229, 22068, 20496, 12330, 12524, 76933, 21338, 12301, 12577, 18104, 13162, 67972, 214084, 20617, 56484, 268860, 12801, 16008, 16478, 13618, 14281, 21858, 20296, 217124, 13032, 15558, 16476, 56722, 235623, 18619, 11606	173	1.46099	1	0.465889	28.2774
GO:0046697~decidualization	9	0.0172018	19015, 280287, 18783, 20856, 13857, 16477, 19223, 19225, 13039	24	2.56167	1	0.468794	28.6278
GO:0042220~response to cocaine	12	0.0172993	18429, 19229, 21338, 11444, 13488, 268860, 12801, 15184, 15561, 15519, 13162, 13385	38	2.1572	1	0.468716	28.7654
GO:0050890~cognition	12	0.0172993	619287, 11444, 11438, 211612, 12669, 11539, 109205, 13048, 14683, 67075, 20897, 109857	38	2.1572	1	0.468716	28.7654
GO:0045892~negative regulation of transcription, DNA-templated	104	0.0185384	56198, 94091, 12915, 17172, 59004, 13048, 114142, 20779, 77630, 21833, 170826, 21834, 15214, 19698, 208727, 19401, 16969, 20893, 19290, 243931, 68094, 19291, 269881, 20238, 56233, 19016, 18029, 16869, 56490, 217166, 16476, 15205, 50721, 107568, 14200, 104383, 58805, 21419, 21416, 21415, 21886, 18795, 12705, 106042, 16876, 12608, 27385, 18591, 71093, 12180, 235320, 102423, 17937, 17936, 170787, 30…	579	1.22701	1	0.490435	30.4911
GO:0051726~regulation of cell cycle	26	0.0186905	17428, 110532, 16478, 12181, 20384, 353310, 107503, 208266, 18795, 17873, 12445, 20779, 22393, 18148, 12444, 22084, 16476, 16477, 15228, 16322, 78926, 12449, 18627, 107586, 28105, 12575	112	1.5858	1	0.491254	30.7001
GO:0009116~nucleoside metabolic process	8	0.0192564	76654, 212627, 66902, 110639, 15452, 328099, 667034, 22271	20	2.73245	1	0.499635	31.4728
GO:0046928~regulation of neurotransmitter secretion	8	0.0192564	20618, 15171, 20617, 12614, 12322, 18049, 17260, 235415	20	2.73245	1	0.499635	31.4728
GO:0061003~positive regulation of dendritic spine morphogenesis	8	0.0192564	108100, 12323, 228550, 56320, 13631, 232560, 545156, 13048	20	2.73245	1	0.499635	31.4728
GO:0023052~signaling	5	0.0195686	244310, 242667, 228836, 20302, 224997	8	4.26946	1	0.50326	31.8956
GO:0060406~positive regulation of penile erection	5	0.0195686	18429, 18441, 20423, 13618, 22353	8	4.26946	1	0.50326	31.8956
GO:0042596~fear response	5	0.0195686	12921, 11554, 12290, 14812, 13166	8	4.26946	1	0.50326	31.8956
GO:0001525~angiogenesis	48	0.0197042	14219, 19229, 69601, 11482, 17886, 12159, 13642, 18792, 15251, 68833, 29876, 192176, 67784, 19225, 17268, 231532, 54598, 20672, 20671, 20254, 72780, 78560, 23991, 20423, 14164, 14083, 14180, 57257, 12224, 12826, 20296, 72469, 104709, 18654, 13805, 12827, 320924, 27279, 21349, 18133, 16173, 11600, 56426, 74144, 16476, 13845, 17304, 107586	239	1.37194	1	0.50368	32.0784
GO:0008277~regulation of G-protein coupled receptor protein signaling pathway	11	0.0203498	383348, 56089, 74055, 11516, 243043, 207474, 230085, 216963, 51791, 19739, 18795	34	2.21007	1	0.513048	32.9426
GO:0003151~outflow tract morphogenesis	15	0.0208645	14048, 16392, 56198, 12159, 15251, 20190, 17260, 16476, 15205, 15214, 20319, 67784, 22761, 14362, 20671	54	1.89754	1	0.519914	33.624
GO:0071361~cellular response to ethanol	7	0.0209619	110304, 18754, 60599, 237213, 11513, 14654, 105787	16	2.98862	1	0.519577	33.7524
GO:0006171~cAMP biosynthetic process	7	0.0209619	432530, 11515, 11514, 11535, 11513, 224129, 54598	16	2.98862	1	0.519577	33.7524
GO:0061028~establishment of endothelial barrier	7	0.0209619	22350, 207728, 76089, 107746, 228852, 20672, 19684	16	2.98862	1	0.519577	33.7524
GO:0014911~positive regulation of smooth muscle cell migration	12	0.0209942	20304, 20779, 16173, 14083, 17869, 13653, 14066, 18792, 18591, 208727, 56508, 214968	39	2.10189	1	0.51814	33.7947
GO:0001755~neural crest cell migration	14	0.0211558	17311, 14472, 19713, 20423, 16392, 20359, 20358, 13618, 13641, 20356, 26456, 15251, 107586, 214968	49	1.95175	1	0.518897	34.0069
GO:0006468~protein phosphorylation	103	0.0212355	227541, 66880, 17179, 11482, 20779, 244418, 75607, 64293, 18099, 17289, 20302, 19401, 12229, 54721, 320795, 269881, 214230, 235344, 13848, 93843, 381113, 13845, 13549, 13840, 104175, 50932, 66587, 19229, 19094, 19092, 59125, 106763, 11652, 226419, 71481, 333050, 229317, 57740, 23900, 18591, 74178, 270672, 23992, 382253, 14083, 66725, 225724, 381979, 70584, 13175, 13728, 69847, 71091, 17347, 23187…	576	1.22154	1	0.518274	34.1112
GO:0032897~negative regulation of viral transcription	6	0.0216046	23947, 94091, 66141, 93679, 20821, 66597	12	3.41556	1	0.522461	34.5925
GO:0035457~cellular response to interferon-alpha	6	0.0216046	15957, 667370, 17869, 14462, 15959, 15958	12	3.41556	1	0.522461	34.5925
GO:0045059~positive thymic T cell selection	6	0.0216046	20807, 12479, 320404, 20423, 14998, 22637	12	3.41556	1	0.522461	34.5925
GO:0048146~positive regulation of fibroblast proliferation	17	0.0228607	71785, 11826, 17869, 14284, 13982, 14123, 21815, 20091, 16476, 328365, 50721, 17993, 22413, 18591, 18053, 12575, 11606	65	1.7866	1	0.540805	36.2055
GO:0009314~response to radiation	10	0.0238956	18387, 16478, 17869, 16476, 16477, 16590, 12530, 22166, 65964, 18619	30	2.27704	1	0.554918	37.5061
GO:0006954~inflammatory response	65	0.0238963	12475, 227541, 16952, 15184, 59289, 17079, 20305, 15289, 20304, 12053, 20307, 20202, 21333, 19698, 20201, 19204, 14062, 18053, 22637, 20302, 76527, 12267, 12654, 100042493, 14102, 56233, 20274, 19016, 76969, 12161, 16173, 12919, 19216, 11629, 56644, 24088, 79464, 171285, 69601, 170743, 70747, 625018, 54371, 18762, 18823, 18761, 14419, 12326, 20750, 19225, 85030, 279572, 16010, 243910, 16590, 2029…	344	1.29077	1	0.552965	37.5069
GO:0050679~positive regulation of epithelial cell proliferation	19	0.0240132	14048, 69601, 21416, 14164, 14180, 17869, 12159, 13982, 14451, 13396, 20271, 20304, 114142, 108655, 18124, 12161, 12444, 21336, 18103	76	1.70778	1	0.552793	37.6522
GO:0035914~skeletal muscle cell differentiation	15	0.0243309	15370, 80288, 56198, 17869, 13653, 12224, 13654, 12180, 14281, 12848, 22634, 77578, 17260, 17261, 16656	55	1.86304	1	0.555644	38.0456
GO:0061333~renal tubule morphogenesis	4	0.0248413	17260, 15184, 12826, 211401	5	5.4649	1	0.561295	38.6724
GO:0050920~regulation of chemotaxis	4	0.0248413	78560, 12767, 59025, 13642	5	5.4649	1	0.561295	38.6724
GO:0046878~positive regulation of saliva secretion	4	0.0248413	11826, 11554, 21333, 21336	5	5.4649	1	0.561295	38.6724
GO:2000821~regulation of grooming behavior	4	0.0248413	170571, 58234, 13385, 17202	5	5.4649	1	0.561295	38.6724
GO:0061000~negative regulation of dendritic spine development	4	0.0248413	13196, 20620, 18053, 320027	5	5.4649	1	0.561295	38.6724
GO:0051017~actin filament bundle assembly	11	0.0248565	11519, 108100, 22350, 14457, 18826, 13829, 109711, 60595, 114774, 22240, 11629	35	2.14693	1	0.559592	38.691
GO:0043087~regulation of GTPase activity	18	0.0251175	69601, 544963, 228359, 108699, 57257, 11856, 53972, 240168, 54153, 66824, 12053, 231821, 13845, 19419, 217692, 19415, 19684, 77980	71	1.73184	1	0.561498	39.0092
GO:0045907~positive regulation of vasoconstriction	13	0.0252026	68667, 11553, 11550, 12494, 11998, 15558, 21336, 13166, 15560, 19204, 18591, 14062, 19225	45	1.97344	1	0.560829	39.1127
GO:0051412~response to corticosterone	8	0.0253218	15566, 22044, 12315, 21823, 14281, 14282, 109731, 12575	21	2.60234	1	0.560659	39.2572
GO:0048266~behavioral response to pain	8	0.0253218	21828, 12921, 15566, 12290, 14812, 12286, 21336, 20274	21	2.60234	1	0.560659	39.2572
GO:0035162~embryonic hemopoiesis	8	0.0253218	21349, 17311, 16923, 217351, 14462, 16590, 15251, 22761	21	2.60234	1	0.560659	39.2572
GO:0010460~positive regulation of heart rate	8	0.0253218	20271, 11554, 21338, 68667, 11535, 15214, 20191, 230899	21	2.60234	1	0.560659	39.2572
GO:0060395~SMAD protein signal transduction	19	0.0271867	71093, 12159, 14281, 20481, 14559, 110075, 12705, 17127, 11416, 12153, 14561, 14560, 74007, 12161, 16476, 16323, 55994, 16322, 22041	77	1.6856	1	0.584922	41.4767
GO:0032922~circadian regulation of gene expression	16	0.0272441	53376, 20893, 19092, 11906, 59027, 27220, 17201, 19377, 18143, 116870, 217166, 18626, 19698, 18053, 18627, 18628	61	1.79177	1	0.583808	41.5438
GO:0032967~positive regulation of collagen biosynthetic process	9	0.0279735	14219, 22417, 16173, 12159, 20296, 210719, 14062, 18591, 13805	26	2.36462	1	0.591707	42.3899
GO:0030178~negative regulation of Wnt signaling pathway	15	0.0282076	319478, 54612, 20423, 22084, 14180, 50781, 20319, 14783, 18099, 666048, 20378, 24117, 77583, 20671, 629378	56	1.82977	1	0.592919	42.659
GO:1901215~negative regulation of neuron death	15	0.0282076	70729, 12921, 20617, 75608, 66725, 13982, 13798, 16438, 56233, 20660, 20304, 12490, 93695, 14401, 14600	56	1.82977	1	0.592919	42.659
GO:0045956~positive regulation of calcium ion-dependent exocytosis	7	0.0284742	12570, 54525, 239556, 60510, 58226, 16500, 20907	17	2.81282	1	0.59454	42.964
GO:0006465~signal peptide processing	7	0.0284742	73218, 69019, 76219, 66624, 76976, 18550, 211286	17	2.81282	1	0.59454	42.964
GO:0030224~monocyte differentiation	7	0.0284742	19016, 16188, 17260, 16476, 17886, 69656, 12159	17	2.81282	1	0.59454	42.964
GO:0010506~regulation of autophagy	13	0.0296968	245670, 68441, 18718, 60599, 75608, 66725, 54170, 117150, 67171, 18709, 68617, 15289, 66824	46	1.93054	1	0.608317	44.3431
GO:0010508~positive regulation of autophagy	12	0.0300688	23947, 60599, 320311, 22084, 66725, 15251, 93679, 20821, 20620, 338364, 105787, 75744	41	1.99935	1	0.611099	44.7564
GO:0060070~canonical Wnt signaling pathway	21	0.0307923	53627, 54612, 80288, 21416, 20423, 21414, 21415, 17869, 20191, 20379, 19273, 22417, 17127, 22415, 77578, 216795, 20677, 22413, 22412, 14362, 20671	89	1.61184	1	0.618121	45.5518
GO:0021527~spinal cord association neuron differentiation	6	0.0309602	21349, 16911, 18509, 16869, 16873, 17172	13	3.15283	1	0.618309	45.7349
GO:0060080~inhibitory postsynaptic potential	6	0.0309602	11554, 20312, 11540, 11438, 14654, 225872	13	3.15283	1	0.618309	45.7349
GO:2001224~positive regulation of neuron migration	6	0.0309602	69601, 20346, 20358, 76089, 76454, 56876	13	3.15283	1	0.618309	45.7349
GO:0002523~leukocyte migration involved in inflammatory response	6	0.0309602	57349, 20312, 20202, 20201, 20296, 12484	13	3.15283	1	0.618309	45.7349
GO:0022407~regulation of cell-cell adhesion	6	0.0309602	22417, 20779, 13845, 12484, 53883, 50932	13	3.15283	1	0.618309	45.7349
GO:0032228~regulation of synaptic transmission, GABAergic	6	0.0309602	13167, 170571, 12801, 230085, 227120, 225872	13	3.15283	1	0.618309	45.7349
GO:0003215~cardiac right ventricle morphogenesis	6	0.0309602	333654, 20677, 16392, 15214, 14462, 12159	13	3.15283	1	0.618309	45.7349
GO:0035095~behavioral response to nicotine	5	0.0311992	11444, 108015, 11438, 110834, 15560	9	3.79507	1	0.619347	45.9944
GO:0006228~UTP biosynthetic process	5	0.0311992	171567, 79059, 54369, 75533, 18103	9	3.79507	1	0.619347	45.9944
GO:0007213~G-protein coupled acetylcholine receptor signaling pathway	5	0.0311992	243764, 12669, 12671, 67865, 18795	9	3.79507	1	0.619347	45.9944
GO:0010579~positive regulation of adenylate cyclase activity involved in G-protein coupled receptor signaling pathway	5	0.0311992	12921, 13488, 11540, 11516, 22353	9	3.79507	1	0.619347	45.9944
GO:0006241~CTP biosynthetic process	5	0.0311992	171567, 79059, 54369, 75533, 18103	9	3.79507	1	0.619347	45.9944
GO:1902902~negative regulation of autophagosome assembly	5	0.0311992	110147, 76983, 66725, 75608, 17772	9	3.79507	1	0.619347	45.9944
GO:1902895~positive regulation of pri-miRNA transcription from RNA polymerase II promoter	8	0.0325726	17127, 20807, 16476, 12159, 15251, 14281, 18053, 18591	22	2.48405	1	0.633627	47.4633
GO:0060041~retina development in camera-type eye	20	0.0325893	19892, 260305, 15444, 232156, 20481, 16870, 19662, 21815, 19713, 16869, 58235, 12724, 52906, 11423, 23928, 216274, 17289, 18591, 21907, 50933	84	1.62646	1	0.632001	47.4808
GO:0045669~positive regulation of osteoblast differentiation	17	0.0339606	67399, 102657, 16007, 16478, 12159, 338352, 16905, 22417, 68713, 68588, 17260, 14560, 12161, 71584, 20319, 12608, 14683	68	1.70778	1	0.645614	48.9092
GO:0007265~Ras protein signal transduction	13	0.0347408	53378, 20620, 56297, 18208, 240168, 74055, 20662, 27261, 16476, 16706, 19419, 19762, 12575	47	1.88946	1	0.652311	49.7053
GO:0050796~regulation of insulin secretion	13	0.0347408	54525, 21419, 53420, 12801, 27220, 103988, 20907, 18795, 19015, 20304, 60510, 12671, 18627	47	1.88946	1	0.652311	49.7053
GO:1902476~chloride transmembrane transport	12	0.0355254	20536, 110304, 101772, 12728, 23985, 12724, 268512, 237213, 216441, 14401, 14654, 29876	42	1.95175	1	0.658872	50.4939
GO:0002053~positive regulation of mesenchymal cell proliferation	11	0.0359355	15289, 114142, 108655, 20423, 12667, 14180, 17869, 14451, 22413, 384783, 20429	37	2.03088	1	0.661383	50.9015
GO:0031648~protein destabilization	11	0.0359355	50754, 20617, 20779, 68339, 69804, 18148, 20821, 50721, 13036, 19302, 20671	37	2.03088	1	0.661383	50.9015
GO:0008219~cell death	11	0.0359355	13732, 68441, 13730, 14084, 269881, 56710, 15558, 12286, 18858, 12176, 30960	37	2.03088	1	0.661383	50.9015
GO:0043588~skin development	15	0.0372889	12831, 67855, 21419, 13167, 21416, 20423, 21415, 107656, 22409, 20190, 58208, 18053, 75409, 240025, 14683	58	1.76667	1	0.673409	52.224
GO:0098609~cell-cell adhesion	38	0.0374011	26905, 192216, 15926, 20743, 12914, 67903, 16341, 217869, 68743, 227700, 30960, 230972, 98878, 333654, 70737, 228359, 18477, 233871, 66480, 23999, 21753, 214230, 20405, 18000, 75739, 70584, 99889, 12340, 21917, 18810, 243529, 26394, 71994, 228140, 27984, 17391, 13728, 193740	189	1.37345	1	0.672775	52.3321
GO:0007413~axonal fasciculation	7	0.0375613	107934, 20346, 12801, 13845, 20356, 17984, 54713	18	2.65655	1	0.672623	52.4861
GO:0051056~regulation of small GTPase mediated signal transduction	7	0.0375613	380711, 73910, 22084, 108699, 74206, 217692, 99326	18	2.65655	1	0.672623	52.4861
GO:0021542~dentate gyrus development	7	0.0375613	17260, 13488, 11922, 18012, 21907, 54713, 13797	18	2.65655	1	0.672623	52.4861
GO:0048745~smooth muscle tissue development	7	0.0375613	241226, 114142, 108655, 243931, 12159, 13805, 20897	18	2.65655	1	0.672623	52.4861
GO:0002076~osteoblast development	7	0.0375613	17127, 20423, 16478, 11423, 212712, 15184, 208727	18	2.65655	1	0.672623	52.4861
GO:0007166~cell surface receptor signaling pathway	43	0.0380054	19229, 20604, 320404, 16952, 237175, 70747, 94045, 18845, 14130, 13733, 64378, 246313, 207911, 18762, 14765, 60533, 330814, 12504, 107831, 21336, 93896, 12508, 54598, 12921, 78560, 12614, 20358, 22355, 56496, 22354, 107934, 12311, 14127, 14608, 56708, 232670, 14129, 230775, 53883, 11609, 12484, 11606, 14362	219	1.34127	1	0.675266	52.9105
GO:0043525~positive regulation of neuron apoptotic process	17	0.0384139	56484, 21419, 12123, 13653, 114774, 14809, 16531, 17172, 100102, 13198, 16173, 16476, 216150, 20302, 18104, 208727, 170770	69	1.68303	1	0.67752	53.2975
GO:0000165~MAPK cascade	17	0.0384139	20254, 19229, 320404, 14083, 17869, 114255, 66725, 20296, 20304, 17260, 16173, 19713, 17261, 58234, 14168, 20302, 19762	69	1.68303	1	0.67752	53.2975
GO:0009725~response to hormone	13	0.0403643	19229, 20807, 66694, 232441, 17436, 21858, 21869, 74051, 12494, 20788, 21333, 21336, 14200	48	1.8501	1	0.694189	55.1048
GO:0043627~response to estrogen	18	0.0408864	18387, 19275, 11826, 11807, 381022, 16008, 56222, 12349, 14462, 13982, 16531, 12705, 19016, 14419, 12484, 216343, 15519, 19739	75	1.63947	1	0.697243	55.5771
GO:0048814~regulation of dendrite morphogenesis	8	0.0410856	15529, 11444, 14810, 211134, 110834, 217692, 21907, 56876	23	2.37605	1	0.697352	55.7561
GO:0045778~positive regulation of ossification	8	0.0410856	18429, 16840, 21834, 235320, 12159, 21333, 21336, 338352	23	2.37605	1	0.697352	55.7561
GO:0030890~positive regulation of B cell proliferation	12	0.0416412	18019, 12494, 17260, 11444, 56708, 12053, 57257, 24099, 227059, 384783, 12575, 21423	43	1.90636	1	0.700633	56.2517
GO:0030949~positive regulation of vascular endothelial growth factor receptor signaling pathway	6	0.0424987	18751, 11600, 14180, 12159, 15251, 14783	14	2.92763	1	0.706476	57.0064
GO:0071625~vocalization behavior	6	0.0424987	210274, 243961, 58234, 76183, 56710, 13385	14	2.92763	1	0.706476	57.0064
GO:0045821~positive regulation of glycolytic process	6	0.0424987	58805, 17869, 14555, 15558, 103988, 105787	14	2.92763	1	0.706476	57.0064
GO:0060081~membrane hyperpolarization	6	0.0424987	110862, 16536, 18762, 382056, 11928, 16513	14	2.92763	1	0.706476	57.0064
GO:0060259~regulation of feeding behavior	6	0.0424987	207911, 21338, 12801, 11604, 17201, 17202	14	2.92763	1	0.706476	57.0064
GO:0017156~calcium ion regulated exocytosis	6	0.0424987	20615, 70497, 12286, 20907, 56508, 20955	14	2.92763	1	0.706476	57.0064
GO:0008045~motor neuron axon guidance	9	0.042674	108655, 12767, 16876, 20562, 20346, 16869, 108699, 225743, 13654	28	2.19572	1	0.706336	57.1591
GO:0007269~neurotransmitter secretion	9	0.042674	20980, 116837, 19063, 12287, 22342, 76787, 382018, 381979, 108068	28	2.19572	1	0.706336	57.1591
GO:0021930~cerebellar granule cell precursor proliferation	4	0.0443253	14472, 20423, 107503, 56088	6	4.55409	1	0.718608	58.5728
GO:0030865~cortical cytoskeleton organization	4	0.0443253	59032, 104027, 109711, 13823	6	4.55409	1	0.718608	58.5728
GO:0031914~negative regulation of synaptic plasticity	4	0.0443253	22249, 208898, 51791, 225870	6	4.55409	1	0.718608	58.5728
GO:0010737~protein kinase A signaling	4	0.0443253	22350, 68328, 18826, 14419	6	4.55409	1	0.718608	58.5728
GO:0097084~vascular smooth muscle cell development	4	0.0443253	11535, 15214, 15205, 13805	6	4.55409	1	0.718608	58.5728
GO:1903715~regulation of aerobic respiration	4	0.0443253	12398, 18387, 15251, 12176	6	4.55409	1	0.718608	58.5728
GO:0048505~regulation of timing of cell differentiation	4	0.0443253	233552, 20720, 14180, 15205	6	4.55409	1	0.718608	58.5728
GO:0042423~catecholamine biosynthetic process	4	0.0443253	13195, 21823, 13166, 15186	6	4.55409	1	0.718608	58.5728
GO:0071321~cellular response to cGMP	4	0.0443253	207728, 15567, 330953, 76089	6	4.55409	1	0.718608	58.5728
GO:0006631~fatty acid metabolic process	32	0.0445673	74559, 22229, 328035, 20249, 231086, 23945, 12896, 68465, 19223, 19225, 18627, 78070, 20617, 68631, 11807, 11686, 111175, 18777, 78894, 26458, 170439, 11363, 105787, 16889, 54486, 57874, 21823, 66775, 26394, 30049, 52430, 14600	156	1.40126	1	0.71897	58.7763
GO:0043406~positive regulation of MAP kinase activity	14	0.0445992	71785, 17311, 14164, 16590, 104709, 21987, 18753, 20779, 17260, 56426, 15558, 19419, 18591, 12484	54	1.77103	1	0.717612	58.803
GO:0071300~cellular response to retinoic acid	16	0.0457468	19401, 19229, 11826, 15567, 17005, 17869, 23999, 20296, 57816, 19016, 17260, 22612, 19713, 56710, 20637, 22646	65	1.68151	1	0.725262	59.7542
GO:0018105~peptidyl-serine phosphorylation	28	0.0459683	17347, 233020, 231876, 106763, 11652, 20620, 18762, 269019, 140810, 12323, 12322, 20779, 18761, 12326, 64293, 57740, 18591, 320795, 269881, 66725, 381979, 18751, 18752, 18753, 18754, 546071, 13175, 104175	133	1.43813	1	0.725423	59.9355
GO:0042053~regulation of dopamine metabolic process	5	0.0460947	21338, 11444, 13488, 18227, 13162	10	3.41556	1	0.724833	60.0385
GO:0042135~neurotransmitter catabolic process	5	0.0460947	268860, 11423, 214579, 109731, 17161	10	3.41556	1	0.724833	60.0385
GO:0007210~serotonin receptor signaling pathway	5	0.0460947	15566, 15558, 15560, 15561, 15564	10	3.41556	1	0.724833	60.0385
GO:0046339~diacylglycerol metabolic process	5	0.0460947	227333, 331374, 104418, 380921, 67800	10	3.41556	1	0.724833	60.0385
GO:0048245~eosinophil chemotaxis	5	0.0460947	16854, 20254, 20304, 20296, 20302	10	3.41556	1	0.724833	60.0385
GO:0009953~dorsal/ventral pattern formation	13	0.0465941	20423, 245866, 12667, 13798, 16870, 14451, 15245, 21815, 16869, 18424, 15228, 107586, 67603	49	1.81234	1	0.727167	60.4432
GO:0009267~cellular response to starvation	15	0.0482892	245670, 68441, 21416, 21847, 66725, 27220, 54170, 13039, 22417, 66148, 20788, 100102, 110147, 78926, 22412	60	1.70778	1	0.738514	61.788
GO:0032753~positive regulation of interleukin-4 production	7	0.0483046	19401, 18762, 18761, 14462, 12608, 77125, 171285	19	2.51673	1	0.73708	61.8
GO:0030220~platelet formation	7	0.0483046	20807, 21349, 23991, 17260, 109711, 17886, 22761	19	2.51673	1	0.73708	61.8
GO:0035855~megakaryocyte development	7	0.0483046	20807, 21349, 18718, 16590, 57816, 17268, 22761	19	2.51673	1	0.73708	61.8
GO:0071880~adenylate cyclase-activating adrenergic receptor signaling pathway	7	0.0483046	11554, 11515, 11553, 11550, 76089, 245424, 14683	19	2.51673	1	0.73708	61.8
GO:0048646~anatomical structure formation involved in morphogenesis	8	0.0509201	22415, 20423, 16869, 14462, 12159, 16870, 13396, 21869	24	2.27704	1	0.754382	63.7897
GO:0035335~peptidyl-tyrosine dephosphorylation	8	0.0509201	14048, 19246, 19280, 56405, 240672, 319520, 235584, 67603	24	2.27704	1	0.754382	63.7897
GO:0030041~actin filament polymerization	8	0.0509201	12808, 14457, 17886, 231830, 211401, 11629, 78885, 13367	24	2.27704	1	0.754382	63.7897
GO:0017158~regulation of calcium ion-dependent exocytosis	8	0.0509201	20980, 54525, 110058, 53420, 60510, 12286, 27359, 13446	24	2.27704	1	0.754382	63.7897
GO:0034614~cellular response to reactive oxygen species	8	0.0509201	213990, 12229, 20779, 11757, 170826, 14281, 19272, 105349	24	2.27704	1	0.754382	63.7897
GO:0009987~cellular process	8	0.0509201	19015, 71785, 107392, 56742, 16476, 16477, 57778, 53972	24	2.27704	1	0.754382	63.7897
GO:0035023~regulation of Rho protein signal transduction	18	0.0510072	230972, 277360, 223435, 56349, 52666, 101497, 57257, 16800, 213783, 53972, 545156, 24001, 17207, 71972, 269608, 20662, 110596, 109904	77	1.59689	1	0.753477	63.8543
GO:0030334~regulation of cell migration	18	0.0510072	19229, 12767, 68810, 16911, 20604, 17973, 18208, 18845, 56013, 16905, 104831, 22253, 192176, 22240, 67784, 50932, 16826, 16825	77	1.59689	1	0.753477	63.8543
GO:0006874~cellular calcium ion homeostasis	22	0.0529507	234515, 65945, 14810, 19309, 20190, 381290, 20296, 20191, 110891, 18751, 116873, 63873, 20304, 11941, 20856, 224079, 15558, 20203, 238384, 15560, 20302, 67972	100	1.50285	1	0.76515	65.2663
GO:0071320~cellular response to cAMP	13	0.0534539	22350, 11826, 14148, 12919, 13829, 330953, 14555, 76089, 16438, 107746, 19204, 13631, 18619	50	1.77609	1	0.766979	65.6232
GO:0035094~response to nicotine	12	0.055966	11440, 217124, 11444, 108043, 108015, 11438, 11998, 268860, 12801, 21336, 13162, 18619	45	1.82163	1	0.781399	67.3538
GO:0045429~positive regulation of nitric oxide biosynthetic process	12	0.055966	19229, 17127, 14991, 58994, 11652, 13982, 11629, 15519, 19225, 24088, 11898, 11606	45	1.82163	1	0.781399	67.3538
GO:0045725~positive regulation of glycogen biosynthetic process	6	0.0562914	69181, 77781, 11652, 384783, 76487, 103988	15	2.73245	1	0.781953	67.5718
GO:0060997~dendritic spine morphogenesis	6	0.0562914	18163, 243961, 58234, 13845, 17919, 13385	15	2.73245	1	0.781953	67.5718
GO:0060134~prepulse inhibition	6	0.0562914	13488, 11540, 14810, 12140, 56320, 13162	15	2.73245	1	0.781953	67.5718
GO:0045785~positive regulation of cell adhesion	14	0.0577249	16159, 277360, 14083, 12667, 57257, 20296, 18709, 20304, 20312, 12512, 20779, 11600, 12261, 16825	56	1.70778	1	0.78909	68.516
GO:0006919~activation of cysteine-type endopeptidase activity involved in apoptotic process	16	0.0577254	20617, 12122, 17869, 230379, 12905, 17127, 67628, 19016, 12424, 66824, 20202, 14066, 20201, 18053, 14062, 170770	67	1.63131	1	0.787692	68.5163
GO:0048871~multicellular organismal homeostasis	3	0.0579587	333654, 209039, 17984	3	6.83113	1	0.787662	68.6675
GO:0071386~cellular response to corticosterone stimulus	3	0.0579587	56484, 225872, 67972	3	6.83113	1	0.787662	68.6675
GO:1903898~negative regulation of PERK-mediated unfolded protein response	3	0.0579587	19246, 17973, 17974	3	6.83113	1	0.787662	68.6675
GO:0021773~striatal medium spiny neuron differentiation	3	0.0579587	58234, 16323, 58208	3	6.83113	1	0.787662	68.6675
GO:0002118~aggressive behavior	3	0.0579587	21336, 21907, 18619	3	6.83113	1	0.787662	68.6675
GO:0060084~synaptic transmission involved in micturition	3	0.0579587	11444, 108015, 110834	3	6.83113	1	0.787662	68.6675
GO:0001838~embryonic epithelial tube formation	3	0.0579587	22417, 19713, 58234	3	6.83113	1	0.787662	68.6675
GO:0001547~antral ovarian follicle growth	3	0.0579587	229357, 56484, 13982	3	6.83113	1	0.787662	68.6675
GO:0071673~positive regulation of smooth muscle cell chemotaxis	3	0.0579587	71785, 14745, 11629	3	6.83113	1	0.787662	68.6675
GO:0021759~globus pallidus development	3	0.0579587	268345, 11878, 21869	3	6.83113	1	0.787662	68.6675
GO:0001569~patterning of blood vessels	11	0.0583057	18132, 20807, 12767, 11600, 14472, 20423, 12826, 20356, 20319, 67784, 13805	40	1.87856	1	0.788295	68.8911
GO:0001654~eye development	11	0.0583057	226641, 15289, 19662, 12161, 19330, 14180, 83453, 12159, 64075, 74206, 50524	40	1.87856	1	0.788295	68.8911
GO:0045787~positive regulation of cell cycle	11	0.0583057	233552, 19401, 18124, 15567, 17869, 15228, 20821, 14272, 21907, 17172, 21423	40	1.87856	1	0.788295	68.8911
GO:0030073~insulin secretion	10	0.0603111	214084, 19275, 20912, 381677, 16952, 235415, 12425, 18012, 17202, 56508	35	1.95175	1	0.798285	70.1538
GO:0042177~negative regulation of protein catabolic process	10	0.0603111	216439, 17127, 18752, 14811, 53325, 20423, 20720, 14813, 192176, 56150	35	1.95175	1	0.798285	70.1538
GO:0072659~protein localization to plasma membrane	15	0.0613609	23880, 71146, 68328, 56089, 18441, 12297, 11652, 12311, 332175, 14127, 18762, 80334, 76089, 14168, 13823	62	1.65269	1	0.802664	70.7953
GO:0021537~telencephalon development	9	0.0617237	20602, 16869, 15205, 12159, 16870, 21869, 13796, 54713, 64011	30	2.04934	1	0.803276	71.0139
GO:0001958~endochondral ossification	9	0.0617237	17260, 17261, 12161, 18634, 17937, 242291, 17936, 12159, 14683	30	2.04934	1	0.803276	71.0139
GO:0017157~regulation of exocytosis	8	0.0621165	67295, 15114, 80718, 18951, 216344, 19340, 20907, 56508	25	2.18596	1	0.804041	71.2488
GO:0032456~endocytic recycling	8	0.0621165	68328, 98878, 231876, 215445, 231830, 68505, 14130, 320982	25	2.18596	1	0.804041	71.2488
GO:0021772~olfactory bulb development	8	0.0621165	20562, 20346, 66725, 14042, 20481, 16870, 11878, 21907	25	2.18596	1	0.804041	71.2488
GO:0045444~fat cell differentiation	18	0.0627672	15370, 21419, 21416, 71538, 13654, 18227, 107503, 56297, 18795, 19016, 18124, 14560, 108012, 76219, 76976, 12608, 100604, 192157	79	1.55646	1	0.806152	71.6341
GO:0008104~protein localization	18	0.0627672	16572, 14811, 230872, 15114, 668303, 14813, 93835, 11641, 18002, 18483, 56149, 269152, 18148, 12053, 226999, 22084, 71728, 69847	79	1.55646	1	0.806152	71.6341
GO:0032496~response to lipopolysaccharide	38	0.063436	57349, 11757, 11535, 19106, 20927, 14528, 109731, 21869, 12705, 56615, 63873, 108655, 20692, 21333, 12608, 19204, 20201, 19225, 14062, 18053, 85030, 16159, 20617, 12801, 16478, 13618, 14281, 14102, 21423, 21823, 116870, 19216, 16476, 56722, 16477, 24088, 79464, 18619	197	1.31768	1	0.808319	72.025
GO:0035019~somatic stem cell population maintenance	12	0.064222	80288, 77578, 21416, 20677, 21415, 21847, 16590, 15205, 20481, 21907, 16826, 16825	46	1.78203	1	0.811041	72.4778
GO:0006183~GTP biosynthetic process	5	0.0642632	171567, 79059, 54369, 75533, 18103	11	3.10506	1	0.809961	72.5013
GO:0090129~positive regulation of synapse maturation	5	0.0642632	12323, 69601, 330814, 18011, 18013	11	3.10506	1	0.809961	72.5013
GO:0045760~positive regulation of action potential	5	0.0642632	20271, 114774, 21333, 21336, 70357	11	3.10506	1	0.809961	72.5013
GO:0008347~glial cell migration	5	0.0642632	17181, 18441, 17984, 20296, 21907	11	3.10506	1	0.809961	72.5013
GO:0048643~positive regulation of skeletal muscle tissue development	5	0.0642632	53376, 17260, 20423, 105787, 20671	11	3.10506	1	0.809961	72.5013
GO:0060068~vagina development	5	0.0642632	19662, 16869, 22174, 13982, 17289	11	3.10506	1	0.809961	72.5013
GO:0051592~response to calcium ion	16	0.0644513	19229, 11747, 20191, 26556, 16531, 50799, 21956, 11810, 18783, 20692, 56737, 18575, 64177, 216343, 19055, 18619	68	1.60732	1	0.809629	72.6085
GO:0009791~post-embryonic development	24	0.0653765	214084, 14255, 333654, 21416, 242291, 12159, 14462, 16438, 18227, 107503, 13796, 230676, 20274, 13386, 20363, 215418, 114142, 13498, 16869, 58208, 17984, 214579, 28146, 14683	114	1.43813	1	0.812992	73.1303
GO:0051289~protein homotetramerization	17	0.0670725	56369, 107869, 11668, 11472, 382056, 16531, 11363, 20183, 16513, 67880, 14778, 72269, 74006, 15452, 64177, 214579, 13180	74	1.56931	1	0.819982	74.0623
GO:0030217~T cell differentiation	11	0.0674143	277360, 20677, 12047, 320404, 13653, 12504, 14082, 14462, 16590, 14025, 107568	41	1.83274	1	0.820365	74.2465
GO:0006470~protein dephosphorylation	28	0.0676531	67181, 14048, 19246, 218294, 19281, 19244, 19280, 19245, 245857, 104831, 79560, 235584, 67603, 19275, 19258, 56405, 320139, 19250, 18218, 66461, 19272, 17772, 19273, 13924, 12531, 12530, 319520, 19055	138	1.38603	1	0.820258	74.3743
GO:0050729~positive regulation of inflammatory response	15	0.0687115	20296, 77125, 20305, 63873, 18783, 20304, 207728, 20312, 13040, 20307, 20202, 16172, 20201, 20302, 24088	63	1.62646	1	0.823972	74.9339
GO:0022029~telencephalon cell migration	4	0.069278	12767, 20562, 21869, 64290	7	3.9035	1	0.825357	75.2286
GO:0060509~Type I pneumocyte differentiation	4	0.069278	20602, 21833, 21834, 18028	7	3.9035	1	0.825357	75.2286
GO:0045187~regulation of circadian sleep/wake cycle, sleep	4	0.069278	230777, 12854, 387285, 18628	7	3.9035	1	0.825357	75.2286
GO:2000675~negative regulation of type B pancreatic cell apoptotic process	4	0.069278	18049, 22393, 21416, 18012	7	3.9035	1	0.825357	75.2286
GO:0002320~lymphoid progenitor cell differentiation	4	0.069278	14255, 20423, 16590, 12159	7	3.9035	1	0.825357	75.2286
GO:0030497~fatty acid elongation	4	0.069278	57874, 111175, 66775, 170439	7	3.9035	1	0.825357	75.2286
GO:0003231~cardiac ventricle development	4	0.069278	20271, 74868, 14180, 21924	7	3.9035	1	0.825357	75.2286
GO:1901016~regulation of potassium ion transmembrane transporter activity	4	0.069278	83814, 12289, 14199, 22627	7	3.9035	1	0.825357	75.2286
GO:0071347~cellular response to interleukin-1	18	0.0692895	69601, 12654, 17869, 21788, 100042493, 15251, 20295, 20296, 16819, 20305, 20304, 20312, 66824, 19704, 20307, 19223, 12608, 20302	80	1.537	1	0.8242	75.2345
GO:0045786~negative regulation of cell cycle	10	0.0704025	15370, 17425, 11516, 21343, 56710, 14462, 12159, 16323, 19225, 19272	36	1.89754	1	0.828027	75.8038
GO:0002027~regulation of heart rate	10	0.0704025	18429, 20271, 140781, 12290, 12315, 20346, 330953, 20191, 17201, 11606	36	1.89754	1	0.828027	75.8038
GO:0030593~neutrophil chemotaxis	16	0.0716839	277360, 57349, 57257, 100042493, 20295, 20296, 16854, 20305, 14127, 20304, 20312, 20307, 20202, 20750, 20201, 20302	69	1.58403	1	0.832479	76.444
GO:0005978~glycogen biosynthetic process	6	0.0723502	217166, 11652, 74185, 27357, 103988, 18627	16	2.56167	1	0.83418	76.7704
GO:0050872~white fat cell differentiation	6	0.0723502	19016, 13017, 20602, 78894, 20249, 18627	16	2.56167	1	0.83418	76.7704
GO:0021794~thalamus development	6	0.0723502	15567, 14472, 20423, 211612, 22272, 64290	16	2.56167	1	0.83418	76.7704
GO:0042445~hormone metabolic process	6	0.0723502	22417, 224903, 12919, 70503, 12286, 11606	16	2.56167	1	0.83418	76.7704
GO:0001963~synaptic transmission, dopaminergic	6	0.0723502	20617, 13488, 11540, 21823, 12919, 75141	16	2.56167	1	0.83418	76.7704
GO:0021680~cerebellar Purkinje cell layer development	6	0.0723502	20370, 53418, 18032, 12286, 22272, 93688	16	2.56167	1	0.83418	76.7704
GO:0031103~axon regeneration	6	0.0723502	237847, 16392, 380684, 16476, 269295, 14275	16	2.56167	1	0.83418	76.7704
GO:0010759~positive regulation of macrophage chemotaxis	6	0.0723502	12267, 63873, 20304, 20312, 71660, 20296	16	2.56167	1	0.83418	76.7704
GO:0008360~regulation of cell shape	28	0.0727263	108100, 19229, 77767, 106763, 16952, 17886, 14453, 18483, 80837, 140810, 14457, 330319, 73910, 20203, 12721, 20302, 14083, 16590, 20296, 13367, 22350, 67220, 13829, 14745, 57778, 104252, 13823, 19684	139	1.37605	1	0.834622	76.9528
GO:0000186~activation of MAPKK activity	9	0.0729585	17873, 270672, 19106, 11539, 66725, 12159, 27220, 14062, 65964	31	1.98323	1	0.834452	77.0647
GO:0006913~nucleocytoplasmic transport	9	0.0729585	12705, 67628, 66880, 18148, 19384, 12326, 18012, 51791, 66011	31	1.98323	1	0.834452	77.0647
GO:0050885~neuromuscular process controlling balance	14	0.0732272	243961, 14813, 16531, 13385, 319984, 12323, 64378, 18124, 11941, 108012, 58234, 57340, 12286, 224129	58	1.64889	1	0.834437	77.1936
GO:0034220~ion transmembrane transport	12	0.0732302	11829, 110862, 16510, 66144, 68667, 268345, 239556, 72691, 237213, 58226, 20191, 20502	47	1.74412	1	0.833301	77.195
GO:0010765~positive regulation of sodium ion transport	8	0.0746955	20271, 215748, 83814, 20266, 11652, 246198, 399548, 14683	26	2.10189	1	0.838271	77.8858
GO:0060716~labyrinthine layer blood vessel development	8	0.0746955	16007, 15214, 16477, 15205, 226841, 72469, 22413, 107586	26	2.10189	1	0.838271	77.8858
GO:0050905~neuromuscular process	8	0.0746955	229285, 16498, 14810, 12286, 20589, 14654, 20273, 20897	26	2.10189	1	0.838271	77.8858
GO:0048843~negative regulation of axon extension involved in axon guidance	8	0.0746955	22415, 20562, 20346, 20359, 20358, 20356, 26456, 214968	26	2.10189	1	0.838271	77.8858
GO:0043393~regulation of protein binding	7	0.0749266	20779, 20615, 18509, 11600, 19384, 15184, 208727	21	2.27704	1	0.838091	77.9929
GO:0010001~glial cell differentiation	7	0.0749266	227325, 18823, 14432, 330166, 17172, 18028, 17391	21	2.27704	1	0.838091	77.9929
GO:0043410~positive regulation of MAPK cascade	22	0.0750959	69601, 11686, 16010, 14180, 16590, 21858, 14102, 280287, 12523, 18753, 18754, 14745, 16706, 333050, 14062, 18591, 18053, 85030, 211652, 19762, 20608, 11606	104	1.44505	1	0.837659	78.071
GO:0010977~negative regulation of neuron projection development	15	0.0766204	14964, 23991, 20615, 380711, 18858, 63873, 20346, 14580, 14745, 15205, 192176, 22240, 18053, 16169, 19762	64	1.60105	1	0.842676	78.763
GO:0048511~rhythmic process	26	0.0776019	432530, 53376, 14811, 14810, 14812, 21847, 59027, 213311, 21869, 12914, 18143, 18626, 239188, 19698, 27385, 18053, 18628, 20893, 382056, 17201, 19377, 105787, 19016, 18752, 116870, 217166	128	1.38757	1	0.845421	79.1975
GO:0051209~release of sequestered calcium ion into cytosol	10	0.0814811	18754, 13198, 15558, 20190, 16438, 15560, 20191, 14062, 170770, 15557	37	1.84625	1	0.858728	80.8336
GO:0032760~positive regulation of tumor necrosis factor production	14	0.0819	12475, 16392, 14082, 16800, 20296, 14127, 15289, 16173, 66824, 56490, 19419, 19204, 24088, 20302	59	1.62095	1	0.85917	81.0028
GO:0010862~positive regulation of pathway-restricted SMAD protein phosphorylation	12	0.0830011	53378, 12153, 14561, 14560, 12161, 11482, 12159, 16323, 16322, 110075, 14559, 13805	48	1.70778	1	0.861975	81.4408
GO:0045599~negative regulation of fat cell differentiation	12	0.0830011	20661, 17127, 239659, 20602, 13198, 21416, 231070, 21804, 14462, 81703, 22761, 13386	48	1.70778	1	0.861975	81.4408
GO:0008284~positive regulation of cell proliferation	92	0.0852577	53378, 17311, 11535, 68337, 12159, 15251, 14272, 230379, 208266, 17171, 16854, 68493, 18783, 67628, 12424, 13857, 20677, 12426, 21834, 20203, 14062, 76527, 208727, 54598, 14683, 19401, 14538, 71785, 19290, 20449, 14180, 12224, 66190, 353310, 70261, 384783, 19015, 56708, 11998, 16476, 15205, 22413, 75296, 208691, 14219, 58805, 19229, 15234, 21419, 68667, 11757, 18992, 16392, 17869, 13642, 18792, 1…	542	1.15953	1	0.86854	82.3087
GO:0050776~regulation of immune response	9	0.0853494	73218, 17127, 14127, 102657, 12479, 14129, 24099, 23900, 17470	32	1.92126	1	0.86785	82.3431
GO:0048663~neuron fate commitment	9	0.0853494	18509, 225207, 20423, 16392, 12159, 18424, 103551, 21869, 17172	32	1.92126	1	0.86785	82.3431
GO:0061001~regulation of dendritic spine morphogenesis	5	0.0855925	103967, 58234, 66725, 217692, 56013	12	2.8463	1	0.867657	82.4341
GO:1902894~negative regulation of pri-miRNA transcription from RNA polymerase II promoter	5	0.0855925	19015, 20807, 18591, 18028, 208727	12	2.8463	1	0.867657	82.4341
GO:0097067~cellular response to thyroid hormone stimulus	5	0.0855925	13040, 16590, 13036, 78926, 19684	12	2.8463	1	0.867657	82.4341
GO:0021670~lateral ventricle development	5	0.0855925	18222, 11826, 13167, 18223, 56207	12	2.8463	1	0.867657	82.4341
GO:0021879~forebrain neuron differentiation	5	0.0855925	16875, 16873, 21869, 17172, 18420	12	2.8463	1	0.867657	82.4341
GO:0009142~nucleoside triphosphate biosynthetic process	5	0.0855925	78801, 79059, 22169, 18103, 229949	12	2.8463	1	0.867657	82.4341
GO:0001823~mesonephros development	5	0.0855925	22417, 16869, 235320, 14462, 12159	12	2.8463	1	0.867657	82.4341
GO:0048660~regulation of smooth muscle cell proliferation	5	0.0855925	18124, 21416, 12159, 21336, 18573	12	2.8463	1	0.867657	82.4341
GO:0048009~insulin-like growth factor receptor signaling pathway	5	0.0855925	22084, 57330, 14783, 14600, 18795	12	2.8463	1	0.867657	82.4341
GO:0071333~cellular response to glucose stimulus	16	0.0877029	58805, 11829, 20807, 56484, 22249, 14809, 18012, 78894, 16500, 384783, 17260, 21823, 20677, 63959, 19055, 18103	71	1.53941	1	0.873429	83.2055
GO:0070830~bicellular tight junction assembly	8	0.0886582	20807, 68328, 70737, 11686, 60595, 231830, 56217, 75739	27	2.02404	1	0.87543	83.5441
GO:0014003~oligodendrocyte development	8	0.0886582	21416, 77630, 20423, 170787, 14745, 17172, 16513, 108067	27	2.02404	1	0.87543	83.5441
GO:0034198~cellular response to amino acid starvation	8	0.0886582	245670, 68441, 320311, 19106, 13665, 54170, 12575, 16210	27	2.02404	1	0.87543	83.5441
GO:0031032~actomyosin structure organization	8	0.0886582	218194, 13824, 71994, 217866, 319710, 72041, 17886, 13823	27	2.02404	1	0.87543	83.5441
GO:0001822~kidney development	26	0.0895736	21419, 12159, 66333, 16373, 12705, 22393, 14734, 23948, 72345, 12577, 268902, 224727, 20423, 14260, 12349, 14462, 20897, 22417, 15473, 241226, 100102, 209039, 12161, 16869, 11606, 22412	130	1.36623	1	0.877268	83.8624
GO:0071385~cellular response to glucocorticoid stimulus	7	0.0908093	14255, 20607, 16392, 16952, 20606, 11516, 20608	22	2.17354	1	0.880013	84.2829
GO:0010719~negative regulation of epithelial to mesenchymal transition	7	0.0908093	69601, 114774, 20319, 52662, 21869, 107586, 629378	22	2.17354	1	0.880013	84.2829
GO:0009948~anterior/posterior axis specification	7	0.0908093	22415, 14734, 16869, 15214, 12159, 20481, 16825	22	2.17354	1	0.880013	84.2829
GO:0046579~positive regulation of Ras protein signal transduction	7	0.0908093	17311, 18049, 320404, 70727, 20662, 19419, 59046	22	2.17354	1	0.880013	84.2829
GO:0016477~cell migration	36	0.0914957	14219, 12831, 11838, 12767, 70727, 17179, 13642, 18019, 15529, 18762, 68588, 20779, 18826, 13498, 217866, 16401, 12721, 211652, 16159, 54721, 230837, 17973, 57257, 12927, 19272, 20660, 234214, 217124, 12512, 13650, 17974, 70445, 13845, 15205, 12484, 20608	191	1.28754	1	0.881098	84.5119
GO:0072593~reactive oxygen species metabolic process	10	0.0935504	14219, 277360, 53381, 16007, 68349, 66725, 17993, 12176, 18591, 54391	38	1.79767	1	0.886031	85.1787
GO:0007528~neuromuscular junction development	10	0.0935504	56808, 22249, 12297, 12295, 55983, 12826, 66725, 14272, 382018, 545156	38	1.79767	1	0.886031	85.1787
GO:0045909~positive regulation of vasodilation	10	0.0935504	19015, 74617, 11535, 14083, 11516, 19204, 11609, 16531, 22353, 11606	38	1.79767	1	0.886031	85.1787
GO:0030534~adult behavior	10	0.0935504	231290, 80297, 18124, 210274, 243961, 58234, 110012, 239102, 75409, 20743	38	1.79767	1	0.886031	85.1787
GO:0032355~response to estradiol	21	0.09473	14219, 19401, 18429, 15567, 20602, 16952, 18389, 12122, 16008, 17869, 14284, 21788, 13982, 12494, 21338, 21823, 14129, 12504, 19225, 18104, 18619	101	1.42033	1	0.888386	85.5492
GO:0050680~negative regulation of epithelial cell proliferation	16	0.0965	69601, 245866, 12159, 211401, 14451, 19015, 15473, 17260, 68888, 18148, 14734, 18094, 22084, 12577, 20319, 19302	72	1.51803	1	0.892236	86.0886
GO:0009749~response to glucose	17	0.0983715	14219, 58805, 19275, 19229, 16956, 22044, 109815, 21416, 11807, 69227, 13653, 18012, 384783, 12834, 13039, 108067, 19015	78	1.48884	1	0.896192	86.6381
GO:0060326~cell chemotaxis	17	0.0983715	230972, 15234, 238130, 16590, 20356, 12927, 20296, 20305, 20312, 18753, 18133, 18761, 20307, 14745, 18720, 20302, 18591	78	1.48884	1	0.896192	86.6381
GO:0010628~positive regulation of gene expression	69	0.0983728	15567, 12159, 15251, 11878, 21869, 14025, 13048, 12914, 77125, 16905, 18019, 16819, 20304, 20779, 16186, 52906, 19698, 20302, 20671, 19401, 14180, 20379, 13805, 21423, 19015, 22350, 17127, 22415, 16173, 19713, 11998, 67488, 15205, 24088, 19055, 19684, 14219, 19094, 60599, 18991, 11652, 22409, 20723, 12705, 63873, 18823, 116837, 17260, 12490, 11516, 16323, 11891, 18591, 56177, 11686, 20423, 13653,…	399	1.18132	1	0.895356	86.6385
GO:0048247~lymphocyte chemotaxis	9	0.0988917	20305, 20304, 20312, 20307, 100042493, 20295, 20296, 20302, 66102	33	1.86304	1	0.895825	86.7872
GO:0071310~cellular response to organic substance	9	0.0988917	15370, 15567, 18992, 212712, 13653, 20927, 13654, 21858, 13048	33	1.86304	1	0.895825	86.7872
GO:0002084~protein depalmitoylation	4	0.0991036	26394, 19063, 226791, 18777	8	3.41556	1	0.895523	86.8474
GO:0040012~regulation of locomotion	4	0.0991036	20617, 12672, 12669, 66725	8	3.41556	1	0.895523	86.8474
GO:0021978~telencephalon regionalization	4	0.0991036	20423, 12159, 18424, 16870	8	3.41556	1	0.895523	86.8474
GO:0051963~regulation of synapse assembly	4	0.0991036	17260, 11444, 14810, 58235	8	3.41556	1	0.895523	86.8474
GO:0033554~cellular response to stress	4	0.0991036	11826, 12919, 66809, 225872	8	3.41556	1	0.895523	86.8474
GO:0035912~dorsal aorta morphogenesis	4	0.0991036	20807, 15214, 11482, 13805	8	3.41556	1	0.895523	86.8474
GO:0001973~adenosine receptor signaling pathway	4	0.0991036	18441, 11540, 11539, 224129	8	3.41556	1	0.895523	86.8474
GO:0001956~positive regulation of neurotransmitter secretion	4	0.0991036	20617, 12287, 382018, 20907	8	3.41556	1	0.895523	86.8474
GO:0038180~nerve growth factor signaling pathway	4	0.0991036	18049, 76089, 12721, 107746	8	3.41556	1	0.895523	86.8474
GO:2000643~positive regulation of early endosome to late endosome transport	4	0.0991036	22350, 104831, 216344, 19684	8	3.41556	1	0.895523	86.8474
GO:0014009~glial cell proliferation	4	0.0991036	19229, 13167, 20677, 18619	8	3.41556	1	0.895523	86.8474
GO:0043576~regulation of respiratory gaseous exchange	4	0.0991036	14810, 53881, 18227, 14654	8	3.41556	1	0.895523	86.8474
GO:1900744~regulation of p38MAPK cascade	4	0.0991036	63873, 15234, 69601, 18626	8	3.41556	1	0.895523	86.8474
GO:0046069~cGMP catabolic process	4	0.0991036	207728, 23984, 18575, 18573	8	3.41556	1	0.895523	86.8474
GO:0045986~negative regulation of smooth muscle contraction	4	0.0991036	11554, 17540, 19225, 54598	8	3.41556	1	0.895523	86.8474

## Sheet: Table S4c
CxH vs CxWT - Cellular Component (Category:GOTERM_CC_DIRECT)
GO Term	Input number	p-value	Genes	Background number	Fold Enrichment	Bonferroni	Benjamini	FDR
GO:0016020~membrane	1116	3.86004e-32	97387, 319901, 16400, 71897, 57249, 14275, 74051, 20907, 332175, 20912, 110058, 320007, 74055, 231834, 16402, 109349, 14998, 218756, 231830, 17289, 224794, 14999, 68545, 19340, 102032, 225049, 69129, 14676, 216395, 20449, 52822, 107656, 13982, 110265, 230027, 12868, 12869, 69671, 71687, 110834, 71683, 12861, 20649, 16206, 218763, 20265, 338370, 140571, 14073, 52837, 20450, 20452, 13733, 101772, 2…	6998	1.30595	3.03013e-29	3.03013e-29	5.91044e-29
GO:0045202~synapse	154	3.75506e-28	233489, 103967, 72160, 14811, 14812, 18011, 14814, 12669, 16400, 26556, 57249, 56013, 20907, 64011, 12217, 15529, 269994, 19142, 108015, 16402, 218756, 216227, 56533, 22784, 83767, 72961, 243764, 22319, 12794, 22317, 21367, 243043, 237213, 110834, 20649, 14403, 12484, 71729, 14404, 50932, 14405, 14406, 18387, 237979, 170571, 243961, 11551, 216963, 625018, 228942, 224997, 66259, 320460, 432763, 11…	505	2.49727	2.94772e-25	1.47386e-25	5.74969e-25
GO:0030054~cell junction	178	3.76037e-21	108101, 18163, 72160, 14811, 14812, 18011, 16400, 16800, 14814, 12669, 64945, 26556, 57249, 56013, 18846, 20907, 64011, 12217, 14617, 14618, 269994, 108015, 16402, 231830, 216227, 231532, 64099, 56533, 22784, 83767, 72961, 52822, 243764, 22319, 12794, 22317, 243043, 237213, 110834, 20649, 14403, 71729, 14404, 50932, 14405, 14406, 14218, 19229, 237979, 170571, 71740, 243961, 51812, 228942, 224997,…	718	2.03016	2.95189e-18	9.83962e-19	5.75782e-18
GO:0043025~neuronal cell body	144	9.63253e-21	233489, 108100, 65254, 12291, 56195, 16800, 11482, 70357, 76454, 14816, 26556, 56013, 271457, 64011, 12217, 228777, 101490, 15529, 93692, 52897, 216227, 19417, 19876, 19401, 67405, 52822, 243764, 18155, 18948, 14105, 13057, 21367, 21823, 110834, 71729, 93688, 17919, 18387, 19229, 20265, 23984, 625018, 66259, 22067, 59021, 60365, 330953, 14419, 13166, 18591, 56177, 13162, 65079, 14802, 12808, 2283…	534	2.20829	7.56154e-18	1.89038e-18	1.47492e-17
GO:0030425~dendrite	134	6.32236e-20	65254, 12291, 18163, 11482, 12669, 70357, 14816, 26556, 171531, 56013, 271457, 64011, 12217, 101490, 14714, 19142, 93692, 216227, 19401, 52822, 243764, 18155, 18948, 14105, 13057, 12794, 22608, 21823, 12919, 13845, 110834, 71729, 50932, 93688, 18387, 19229, 170571, 210044, 243961, 13024, 51812, 625018, 18798, 66259, 22067, 110304, 64337, 60365, 13166, 51791, 18591, 70892, 14802, 12808, 15552, 228…	490	2.23946	4.96305e-17	9.9261e-18	9.68071e-17
GO:0014069~postsynaptic density	83	2.63215e-19	108100, 233489, 11838, 103967, 18163, 19206, 14811, 14812, 12669, 18011, 16800, 14816, 26556, 56013, 14025, 64011, 12217, 14432, 210274, 67252, 217692, 18053, 211134, 140723, 16438, 17751, 13385, 12794, 217124, 110834, 76960, 50932, 238988, 20964, 19229, 16498, 18441, 230863, 243961, 22342, 18798, 224997, 66259, 545156, 18483, 11519, 244310, 12323, 12322, 116837, 104027, 330914, 246317, 51791, 11…	239	2.84391	2.06623e-16	3.44372e-17	4.03031e-16
GO:0043005~neuron projection	113	3.22028e-16	108100, 67490, 18163, 14811, 14812, 14816, 18164, 26556, 271457, 56013, 11733, 20907, 12217, 20198, 14714, 108015, 231830, 216227, 56533, 19401, 22784, 229357, 72961, 380711, 268860, 13982, 22319, 22317, 21367, 21823, 13842, 17919, 18387, 18386, 243961, 18389, 216963, 66259, 22253, 330953, 213469, 58208, 19225, 14412, 13162, 65079, 66725, 14809, 245684, 56876, 114886, 12362, 14745, 240058, 14601,…	420	2.20325	2.61458e-13	3.73035e-14	5.10703e-13
GO:0045211~postsynaptic membrane	73	1.57594e-15	383348, 233489, 11838, 14811, 108043, 14812, 12669, 14814, 18011, 16500, 14816, 26556, 57249, 56013, 11733, 210274, 108015, 11423, 15561, 14062, 217692, 211134, 140723, 18196, 243764, 13385, 12794, 72978, 11438, 213788, 237213, 243043, 110834, 14403, 50932, 14405, 14406, 18386, 18441, 230863, 243961, 22342, 224997, 66259, 108068, 170935, 432763, 16520, 11440, 244310, 110304, 14394, 104027, 330914…	222	2.69281	1.22014e-12	1.52545e-13	2.37588e-12
GO:0030424~axon	91	6.5845e-11	103967, 16500, 14816, 12891, 26556, 56013, 271457, 64011, 16373, 12217, 101490, 14432, 12424, 19142, 20346, 11423, 12721, 15561, 19876, 12268, 11826, 105727, 52822, 17751, 56508, 18948, 19649, 13195, 21367, 13488, 12064, 19713, 21823, 117606, 50932, 20964, 14406, 19229, 20265, 69601, 16498, 12647, 11553, 15444, 15168, 211323, 625018, 16526, 20511, 108068, 18483, 171171, 23945, 12322, 104027, 3309…	370	2.01407	5.16883e-08	5.74315e-09	1.00821e-07
GO:0005737~cytoplasm	947	2.67693e-10	97387, 55942, 338352, 55948, 67161, 20912, 74055, 329934, 16402, 218756, 231830, 17289, 52808, 68545, 225049, 52822, 57257, 13982, 110265, 71889, 14872, 20649, 14077, 170676, 67993, 20650, 101772, 17260, 17261, 238384, 232232, 17263, 68525, 330192, 27385, 69146, 75563, 71093, 14088, 230837, 14086, 16913, 20256, 56378, 14083, 14084, 244723, 101565, 67980, 20947, 232223, 225870, 71091, 194237, 1511…	6631	1.16952	2.10139e-07	2.10139e-08	4.09888e-07
GO:0042995~cell projection	143	1.40286e-09	108100, 108101, 97387, 17311, 18163, 59009, 18011, 16400, 70357, 56018, 75695, 56013, 271457, 107448, 64011, 14580, 218756, 231830, 17984, 19876, 231532, 12488, 243931, 52822, 12799, 22284, 12794, 24001, 73341, 237213, 18536, 13845, 13842, 380718, 71729, 72569, 50932, 19229, 14218, 70235, 53972, 18483, 63873, 110304, 228730, 20750, 76260, 18720, 70426, 68525, 51791, 56177, 70892, 71769, 12469, 14…	712	1.64472	1.10124e-06	1.00113e-07	2.14803e-06
GO:0005578~proteinaceous extracellular matrix	78	1.44354e-09	74199, 12810, 216725, 12814, 16998, 12819, 22371, 16854, 107250, 16852, 68588, 216795, 13004, 320712, 269120, 72902, 73940, 22422, 223838, 333315, 108154, 320078, 12822, 16007, 77794, 69675, 100042493, 12823, 17022, 21828, 22417, 320924, 22415, 242608, 229595, 72832, 22413, 22414, 22412, 14219, 12831, 22402, 12833, 271127, 64074, 27047, 22409, 319922, 12834, 18208, 234542, 11595, 13406, 14115, 14…	316	2.02136	1.13318e-06	9.44314e-08	2.21032e-06
GO:0043679~axon terminus	31	4.21993e-08	15566, 18387, 18386, 16498, 15114, 11553, 12669, 18951, 16526, 271457, 16504, 14714, 20975, 216227, 12564, 214084, 20618, 20617, 67405, 11826, 12672, 14225, 56461, 243764, 18155, 14105, 13488, 12919, 12671, 14601, 18619	86	2.95188	3.31259e-05	2.54818e-06	6.46149e-05
GO:0048471~perinuclear region of cytoplasm	134	4.79729e-08	233489, 12291, 103967, 19206, 59009, 18011, 16400, 338352, 171531, 66889, 271457, 72416, 17215, 20198, 68607, 56737, 64292, 19416, 19401, 12488, 114714, 76469, 104886, 107656, 68018, 12799, 13982, 71889, 217371, 19016, 22608, 12028, 16538, 12121, 19215, 15203, 17919, 17536, 14219, 19229, 69237, 29876, 59021, 330953, 12351, 20750, 14417, 70435, 24099, 12808, 23992, 11842, 14083, 233833, 14084, 118…	692	1.58575	3.7658e-05	2.6899e-06	7.34553e-05
GO:0005887~integral component of plasma membrane	197	1.00877e-07	19206, 75599, 11482, 232156, 18846, 57249, 74051, 245424, 207911, 12728, 72413, 116914, 17388, 218756, 320100, 105727, 108116, 243764, 56496, 13848, 237213, 13845, 13842, 18387, 18386, 140571, 13603, 18389, 434215, 21912, 56224, 229699, 14765, 246313, 243339, 330953, 68428, 238384, 67784, 65079, 211577, 14160, 15552, 20358, 230979, 17470, 116701, 13723, 230777, 239336, 666048, 15557, 26946, 73173…	1126	1.43273	7.91855e-05	5.27923e-06	0.000154462
GO:0043204~perikaryon	43	1.3901e-07	18387, 18163, 23984, 109648, 18011, 15444, 16500, 51812, 12891, 54003, 12323, 110304, 14714, 12424, 104027, 52897, 216227, 18053, 56177, 70892, 19045, 268345, 380684, 52822, 66725, 14809, 19711, 13982, 56876, 14654, 18948, 110893, 241226, 12064, 13199, 21823, 12919, 63993, 64242, 240058, 14601, 11629, 18619	150	2.34754	0.000109117	6.82015e-06	0.00021285
GO:0005576~extracellular region	285	1.48686e-07	19206, 18542, 328232, 216725, 338352, 353156, 12331, 14275, 55948, 14588, 107250, 13857, 216795, 21832, 269120, 22139, 14370, 76527, 12854, 333315, 19752, 67405, 71785, 16007, 77794, 12348, 14180, 69675, 14181, 110075, 11722, 20378, 21828, 320924, 14778, 232345, 13848, 71687, 19215, 50722, 22402, 15234, 64074, 22409, 625018, 18208, 228942, 243967, 13406, 12038, 235130, 20750, 24099, 22156, 69146,…	1753	1.33137	0.000116712	6.86577e-06	0.000227666
GO:0043195~terminal bouton	35	3.33361e-07	14811, 109648, 14812, 18951, 12890, 271457, 208898, 12424, 19142, 330953, 12425, 11516, 13854, 13166, 64176, 12308, 214084, 14802, 18429, 20617, 268345, 66725, 14809, 13982, 14805, 18948, 22317, 20980, 12064, 21823, 14601, 382018, 238988, 20964, 268934	113	2.53644	0.000261654	1.45382e-05	0.000510437
GO:0005886~plasma membrane	693	7.97144e-07	108100, 67020, 19206, 245020, 75697, 16400, 11482, 75695, 71897, 57249, 14275, 271457, 14588, 74051, 20907, 245424, 20912, 110058, 207911, 12728, 74055, 13857, 16402, 57340, 218756, 13854, 320100, 12721, 231830, 224794, 14370, 52808, 68545, 19340, 15013, 225049, 108116, 57257, 243764, 14181, 13982, 276952, 27279, 58994, 13848, 71687, 71584, 237213, 101883, 13845, 269295, 71683, 110834, 13842, 206…	4874	1.16435	0.000625563	3.29341e-05	0.00122057
GO:0008076~voltage-gated potassium channel complex	27	1.19776e-06	80906, 16498, 226922, 70357, 241794, 16526, 16500, 58802, 20907, 16504, 80334, 382571, 72413, 240776, 67498, 227618, 268345, 56461, 16511, 16514, 13385, 16536, 66797, 16510, 21367, 16538, 66733	79	2.7988	0.0009398	4.7011e-05	0.00183398
GO:0042734~presynaptic membrane	25	5.31073e-06	383348, 233489, 14811, 11540, 170571, 268345, 14812, 14809, 20511, 14816, 14805, 20907, 108068, 207728, 16510, 208898, 12322, 116837, 241727, 243043, 11423, 14417, 382018, 238988, 268934	75	2.7297	0.00416026	0.000198501	0.00813141
GO:0043197~dendritic spine	39	5.36093e-06	108100, 11838, 97387, 103967, 14811, 243961, 14812, 109711, 18011, 20511, 14816, 170935, 18483, 104027, 330914, 210274, 51791, 217692, 19045, 242667, 211134, 241638, 77116, 228550, 17751, 110891, 14804, 110893, 12794, 56508, 13385, 19070, 52398, 217124, 13488, 56724, 14745, 17919, 238276	148	2.15794	0.0041995	0.00019127	0.00820826
GO:0005622~intracellular	250	1.85447e-05	50500, 12339, 58222, 22776, 16800, 68854, 12212, 75695, 171531, 13999, 20907, 11733, 23921, 110750, 74055, 224691, 170752, 14580, 14998, 64293, 19340, 269881, 104886, 434377, 74563, 217371, 276952, 52552, 12028, 15203, 72569, 66011, 58200, 19092, 246710, 226421, 18483, 12702, 80718, 57740, 22156, 58208, 75974, 331188, 240063, 11842, 66725, 244721, 11844, 19337, 104110, 72230, 21804, 14756, 20662,…	1599	1.28035	0.0144523	0.000632746	0.0283917
GO:0030673~axolemma	11	2.33507e-05	66797, 16510, 268345, 11540, 211323, 20511, 19876, 13823, 16514, 11733, 16504	19	4.74105	0.0181635	0.00076348	0.0357483
GO:0009986~cell surface	108	0.000210445	16956, 14811, 12479, 14812, 11482, 16400, 237175, 14275, 17171, 12217, 16854, 16852, 15529, 239405, 16402, 13040, 14998, 19876, 15013, 108116, 14181, 22319, 22317, 16536, 27279, 21367, 13848, 269295, 12484, 17534, 140571, 18792, 66141, 29876, 15894, 63873, 70574, 235130, 192897, 12351, 12504, 23900, 18591, 13162, 65079, 18173, 228357, 51801, 246256, 66797, 241226, 100102, 14745, 21803, 67988, 146…	629	1.40608	0.15229	0.00658688	0.321746
GO:0005856~cytoskeleton	174	0.000408662	108100, 17311, 103967, 74360, 17886, 16800, 75695, 211401, 210766, 56013, 66889, 66985, 67161, 11733, 12217, 72416, 320191, 99349, 68743, 12721, 231830, 73121, 231532, 64099, 12488, 83767, 216049, 11867, 12340, 381110, 71584, 56742, 433700, 16331, 18536, 545389, 380718, 20649, 22145, 72569, 93688, 19684, 67019, 19229, 58804, 21916, 71774, 70235, 59125, 20650, 213760, 228730, 239839, 76260, 68525,…	1113	1.28023	0.274479	0.0122651	0.623911
GO:0032281~AMPA glutamate receptor complex	12	0.000518406	14802, 229759, 72978, 83493, 140723, 244723, 319922, 54376, 56177, 320460, 13385, 12794	30	3.27564	0.334392	0.014963	0.790838
GO:0032590~dendrite membrane	11	0.000598082	18386, 21338, 76161, 15444, 16500, 18053, 238276, 67972, 16504, 18483, 14406	26	3.46461	0.37477	0.0166328	0.911867
GO:0098794~postsynapse	11	0.000598082	15171, 20617, 20983, 12064, 72961, 17260, 66725, 26556, 63959, 19055, 225872	26	3.46461	0.37477	0.0166328	0.911867
GO:0030175~filopodium	21	0.000729703	108100, 75563, 77767, 17311, 14086, 544963, 140493, 52822, 11472, 23999, 56013, 17772, 24001, 18483, 320982, 22350, 63873, 217124, 11459, 19684, 27205	77	2.23339	0.436183	0.0195656	1.1115
GO:0030141~secretory granule	27	0.000835917	108100, 22044, 58222, 109711, 17110, 103988, 20907, 320027, 18976, 60510, 14419, 27359, 11891, 80718, 20955, 12653, 18429, 15171, 20254, 19711, 27220, 22319, 12064, 17105, 12919, 11998, 21803	112	1.97416	0.48132	0.0216446	1.27232
GO:0005884~actin filament	19	0.00103913	12808, 21916, 109711, 59289, 15162, 103988, 23921, 22350, 57784, 14457, 22612, 71584, 16331, 102502, 330319, 13829, 11459, 11629, 12721	68	2.28813	0.557866	0.0259836	1.57933
GO:0008021~synaptic vesicle	29	0.00111494	15566, 233489, 15114, 14811, 14812, 18951, 271457, 20743, 20907, 140919, 213469, 64176, 214084, 20617, 72961, 66725, 77116, 17751, 381979, 13385, 13195, 20980, 67295, 12064, 20983, 21823, 63993, 17306, 20964	126	1.88479	0.583435	0.026995	1.69362
GO:0017146~NMDA selective glutamate receptor complex	7	0.00157525	19229, 242667, 14811, 243961, 14812, 242443, 14814	12	4.77697	0.709904	0.0368068	2.385
GO:0005829~cytosol	259	0.00161979	50500, 108100, 67020, 57344, 320404, 17886, 75695, 59090, 14783, 12331, 271457, 55948, 74051, 20912, 110750, 74055, 21833, 21835, 231834, 11484, 231830, 12721, 17984, 67028, 68545, 12488, 217379, 68018, 21823, 14775, 234664, 56742, 12028, 12121, 14872, 57778, 14077, 18481, 21416, 56367, 12354, 11857, 12705, 12971, 12702, 51799, 17260, 12035, 269643, 12350, 21817, 26405, 18720, 14159, 27385, 69146…	1784	1.18889	0.719888	0.0367366	2.45166
GO:0071944~cell periphery	19	0.00177396	219151, 239250, 72293, 16400, 64945, 18208, 13385, 22350, 13733, 18754, 14432, 12490, 12140, 73234, 21336, 20753, 17196, 12562, 19684	71	2.19145	0.751867	0.0390401	2.68204
GO:0070062~extracellular exosome	374	0.00183035	108100, 108101, 12339, 18542, 15211, 98845, 17886, 16400, 12331, 271457, 14275, 171531, 14588, 67161, 55948, 20912, 110750, 216795, 11484, 21834, 14998, 320100, 12721, 22139, 224794, 19340, 15013, 19752, 12488, 71785, 105727, 57257, 107656, 69675, 104886, 14180, 11472, 75687, 71889, 110265, 117150, 12227, 11722, 110075, 102644, 56496, 20916, 11867, 21828, 12340, 14778, 232345, 14775, 12028, 14387…	2674	1.14537	0.762632	0.039161	2.7662
GO:0005581~collagen trimer	21	0.00197679	12831, 239659, 219151, 12833, 12259, 227580, 12822, 12840, 18542, 12823, 12814, 12834, 100952, 12819, 320924, 68588, 78755, 107581, 77018, 12260, 12262	83	2.07194	0.788455	0.0411125	2.98439
GO:0048786~presynaptic active zone	11	0.00213855	208898, 116837, 72961, 210274, 11540, 241770, 76787, 382018, 238988, 12217, 20964	30	3.00267	0.81373	0.0432616	3.22488
GO:0015629~actin cytoskeleton	40	0.0021786	108100, 11838, 60595, 11856, 216961, 17886, 211401, 51812, 171531, 271457, 56013, 19009, 18019, 81535, 329251, 546611, 330914, 104027, 68743, 26428, 75646, 12721, 19401, 23880, 20617, 208076, 14086, 12632, 110265, 11867, 76566, 21924, 77113, 22350, 213019, 217124, 53860, 11459, 118449, 14200	201	1.62967	0.819508	0.0429495	3.28434
GO:0030027~lamellipodium	34	0.00251056	19229, 17311, 73723, 544963, 75723, 59009, 56013, 63873, 269608, 18720, 12721, 22240, 67784, 20955, 83767, 14086, 14083, 56378, 52822, 104418, 23999, 57816, 77113, 24001, 73341, 234214, 217124, 20947, 71584, 66610, 11459, 11629, 19684, 27205	164	1.69774	0.860998	0.0481347	3.77584
GO:0045121~membrane raft	49	0.00254229	15567, 271457, 14130, 107448, 18127, 22637, 18053, 67972, 20852, 16438, 22350, 19713, 16331, 269295, 17441, 12484, 432530, 18386, 19229, 210044, 17153, 105853, 13641, 15894, 22067, 18762, 15442, 12504, 20975, 12506, 11928, 13162, 20423, 13618, 16414, 66725, 170643, 14127, 207728, 13033, 11600, 14129, 18750, 13176, 19734, 224129, 19762, 27205, 13136	262	1.53155	0.864427	0.047569	3.8227
GO:0030667~secretory granule membrane	10	0.00264055	328778, 20983, 12351, 60510, 27359, 80718, 13166, 11891, 16438, 20955	26	3.14965	0.874515	0.0482171	3.96766
GO:0030863~cortical cytoskeleton	11	0.00281612	12340, 21916, 16331, 13829, 109711, 60595, 17886, 71683, 56876, 13385, 11733	31	2.90581	0.890713	0.0501804	4.22619
GO:0016324~apical plasma membrane	58	0.00366896	12297, 18414, 237175, 20743, 14275, 20912, 18222, 20855, 210274, 218756, 63959, 67972, 56332, 11826, 211134, 108116, 22319, 56508, 328789, 13057, 22350, 380928, 81897, 30805, 19684, 19092, 18441, 23985, 17153, 75723, 105853, 16526, 233571, 20496, 63873, 18762, 101772, 12490, 12351, 27359, 80718, 381269, 11891, 11928, 13132, 268345, 14083, 16591, 16416, 16513, 105787, 280287, 234214, 68617, 63993,…	328	1.44807	0.944169	0.0634739	5.47274
GO:0032591~dendritic spine membrane	6	0.00399795	241226, 217124, 13199, 238276, 67972, 18483	10	4.91345	0.956919	0.067496	5.94954
GO:0030864~cortical actin cytoskeleton	13	0.0043019	63873, 213019, 12741, 217124, 67252, 109711, 11472, 17433, 12721, 12331, 17916, 171531, 19684	43	2.47577	0.966098	0.07093	6.38806
GO:0016323~basolateral plasma membrane	39	0.00464322	72293, 18441, 22342, 16400, 381290, 14275, 233571, 18483, 16520, 20496, 20912, 18222, 214058, 330953, 218756, 19417, 63959, 18591, 11928, 67972, 11829, 11826, 76113, 268345, 14083, 12348, 54403, 16517, 110891, 13385, 56508, 16513, 22350, 17777, 12671, 15203, 81897, 238276, 50934	203	1.57327	0.974098	0.0747879	6.87821
GO:0001726~ruffle	22	0.0046806	108100, 12808, 12488, 230837, 14086, 109711, 98845, 17886, 64436, 57816, 271457, 17772, 77113, 23921, 22350, 27279, 14457, 73728, 20200, 11629, 19684, 27205	95	1.89642	0.97485	0.0738574	6.93174
GO:0031410~cytoplasmic vesicle	102	0.0050466	233489, 72160, 72293, 67727, 319642, 58222, 16800, 12212, 18164, 271457, 14275, 20907, 77125, 228777, 18222, 19142, 68607, 16402, 218756, 93695, 12721, 216227, 226652, 22784, 67405, 56332, 72961, 12659, 215705, 71889, 22319, 114716, 22317, 329260, 21823, 433700, 12121, 57778, 18389, 66141, 226421, 319448, 29876, 63873, 328778, 20650, 213469, 14417, 13166, 14159, 67046, 67048, 54608, 66725, 53869,…	646	1.29301	0.981157	0.0778555	7.45439
GO:0043235~receptor complex	28	0.00575808	18160, 383348, 94217, 11551, 16400, 16973, 232560, 57249, 245424, 14763, 192897, 56089, 80910, 207474, 16414, 51801, 67897, 14805, 22354, 16419, 13805, 16416, 17127, 17777, 19713, 243043, 14600, 14405	134	1.71115	0.989253	0.0866747	8.46253
GO:0001725~stress fiber	17	0.00585646	14086, 14083, 109711, 60595, 17886, 18951, 171531, 13057, 77113, 23921, 52398, 213019, 104027, 74202, 53860, 231830, 11459	67	2.07783	0.990057	0.0864422	8.60112
GO:0031012~extracellular matrix	52	0.00595692	16956, 18542, 12810, 68337, 17886, 216725, 12814, 353156, 16998, 12819, 22371, 16854, 16852, 29817, 17388, 20202, 223838, 12822, 16007, 77794, 69675, 17022, 21828, 12162, 94242, 229595, 17064, 17304, 22413, 12831, 12833, 271127, 27047, 12834, 14115, 235130, 23948, 21817, 30937, 18591, 13612, 14225, 21858, 100952, 17181, 76293, 18133, 13033, 116847, 21804, 21803, 14268	294	1.44841	0.990815	0.0862475	8.74244
GO:0032809~neuronal cell body membrane	10	0.00603295	11826, 69601, 21338, 268345, 15444, 16500, 18053, 107448, 67972, 16504	29	2.82382	0.99135	0.0857275	8.84925
GO:0008328~ionotropic glutamate receptor complex	6	0.00659778	210274, 243961, 14809, 14805, 14804, 13385	11	4.46678	0.994464	0.0917449	9.63914
GO:0032279~asymmetric synapse	7	0.00886245	269994, 11540, 12672, 243764, 12669, 12671, 238276	16	3.58273	0.999077	0.119315	12.7424
GO:0060076~excitatory synapse	11	0.0111873	140919, 72961, 243961, 246317, 16400, 216227, 26556, 382018, 13385, 56508, 12217	37	2.43459	0.999854	0.145899	15.8243
GO:0045177~apical part of cell	24	0.011203	13131, 110350, 11826, 233752, 70335, 238328, 66141, 26556, 22284, 29876, 22350, 18127, 18222, 56615, 12728, 241226, 18750, 18536, 20750, 13166, 15483, 19684, 67972, 20955	115	1.70903	0.999856	0.14372	15.8447
GO:0031225~anchored component of membrane	28	0.011397	16956, 18793, 71897, 14275, 14588, 75744, 171171, 70574, 14734, 80883, 14735, 23948, 12351, 11423, 14417, 12506, 53870, 12509, 65079, 13636, 212518, 320981, 17069, 21367, 269295, 100340, 12484, 13136	141	1.6262	0.999876	0.143703	16.0972
GO:0005614~interstitial matrix	7	0.0123043	107250, 74199, 64074, 229595, 320712, 67896, 319922	17	3.37198	0.99994	0.151873	17.2685
GO:0032587~ruffle membrane	18	0.0134186	18717, 75778, 382253, 16800, 98845, 11652, 57816, 16416, 22350, 67220, 63873, 24064, 217124, 16402, 20975, 18720, 11629, 211652	79	1.86587	0.999975	0.16201	18.6863
GO:0030672~synaptic vesicle membrane	15	0.0136435	214084, 22784, 72961, 66725, 20907, 22317, 140919, 20980, 208898, 20983, 60510, 14417, 216227, 64176, 20964	61	2.01371	0.999979	0.16204	18.9696
GO:0043198~dendritic shaft	15	0.0136435	319984, 277360, 72978, 13488, 211134, 56724, 243547, 14745, 16800, 20511, 26556, 170643, 238276, 12794, 268934	61	2.01371	0.999979	0.16204	18.9696
GO:0097060~synaptic membrane	10	0.0148368	18752, 228357, 241770, 244723, 16400, 77116, 16438, 382018, 56177, 13385	33	2.48154	0.999992	0.17243	20.4578
GO:0044294~dendritic growth cone	4	0.015006	12808, 19206, 382253, 319757	5	6.55127	0.999993	0.171714	20.6667
GO:0044327~dendritic spine head	5	0.0167922	103967, 217124, 13488, 15444, 64011	9	4.54949	0.999998	0.187562	22.8411
GO:0097449~astrocyte projection	5	0.0167922	22350, 20983, 14580, 16526, 16513	9	4.54949	0.999998	0.187562	22.8411
GO:0030426~growth cone	30	0.0171732	19229, 15114, 56195, 16400, 53972, 22067, 63873, 210274, 22240, 19417, 65079, 277360, 20617, 14086, 243931, 56378, 52822, 66725, 21858, 23999, 22284, 56508, 26913, 24001, 217124, 72832, 211712, 18424, 117606, 238988	159	1.54511	0.999999	0.188767	23.2976
GO:0005794~Golgi apparatus	170	0.0177246	233489, 50935, 103967, 19206, 74360, 245020, 72297, 59009, 16800, 66889, 81535, 545276, 320191, 12728, 74055, 70772, 66270, 16402, 19419, 100273, 14370, 15013, 81003, 216395, 20449, 195646, 68018, 225742, 12224, 13982, 64602, 320655, 13057, 12793, 19016, 58994, 83493, 12121, 19215, 50932, 97440, 56546, 14219, 14073, 66397, 17153, 56367, 230815, 20450, 226421, 20452, 69237, 319448, 77590, 59021, 3…	1190	1.16987	0.999999	0.191607	23.954
GO:0030315~T-tubule	14	0.0179895	11829, 20265, 12295, 13982, 20190, 381290, 108058, 16514, 22350, 16521, 20271, 20840, 11928, 19684	57	2.01135	0.999999	0.191594	24.2673
GO:0097440~apical dendrite	7	0.021792	19229, 18011, 216227, 74309, 19417, 71729, 56876	19	3.01703	1	0.22458	28.6352
GO:0005783~endoplasmic reticulum	186	0.023166	67490, 14811, 67727, 67216, 77781, 12915, 66889, 68027, 319984, 81535, 14618, 231633, 66270, 16402, 57340, 19419, 56737, 54598, 15013, 217379, 56857, 69675, 68018, 99151, 26458, 15958, 117150, 64602, 320655, 12794, 12793, 21828, 59012, 83493, 12028, 231997, 19215, 224109, 30049, 208691, 72736, 14073, 52837, 66397, 17153, 230815, 12785, 66141, 21391, 56228, 319660, 14763, 12038, 56615, 320452, 669…	1323	1.1513	1	0.234064	30.1547
GO:0044224~juxtaparanode region of axon	5	0.0253217	66797, 21367, 16498, 13823, 13385	10	4.09454	1	0.249955	32.478
GO:0005938~cell cortex	27	0.0259348	14219, 19229, 77767, 68337, 320484, 17886, 11652, 18951, 20190, 103988, 18762, 65113, 330914, 192897, 75646, 12808, 20617, 12488, 233752, 14164, 83436, 71889, 22350, 234857, 74202, 58175, 16782	144	1.53545	1	0.252131	33.1254
GO:0008305~integrin complex	8	0.0263275	241226, 16402, 192897, 16414, 17886, 16400, 16419, 16416	25	2.62051	1	0.252402	33.537
GO:0019898~extrinsic component of membrane	18	0.0265981	19944, 19258, 17153, 269198, 11688, 242506, 12217, 22350, 545622, 13824, 23945, 231834, 27359, 17969, 235627, 13823, 14600, 19684	85	1.73416	1	0.251657	33.8193
GO:0005814~centriole	22	0.0266613	70799, 15114, 20873, 70235, 71710, 101565, 75695, 20620, 72776, 67161, 236266, 140810, 73420, 18536, 52906, 76260, 216274, 240084, 19889, 545389, 380718, 12449	111	1.62306	1	0.249236	33.885
GO:1903561~extracellular vesicle	12	0.0314614	14802, 99543, 20496, 277468, 14115, 116847, 13612, 16414, 14067, 12834, 17304, 11928	49	2.00549	1	0.284367	38.7051
GO:0005768~endosome	82	0.0331705	233489, 228543, 11838, 15567, 72160, 12479, 19245, 217265, 71648, 52662, 59289, 70358, 12891, 14275, 271457, 20743, 74051, 52348, 101490, 65113, 12728, 320051, 231834, 12425, 14998, 100273, 231830, 14999, 15562, 67028, 54598, 20955, 22784, 56332, 18196, 380921, 105171, 13057, 22350, 12514, 12062, 19713, 13842, 268752, 81897, 216439, 18481, 11554, 76161, 56367, 11652, 226421, 66141, 218441, 18762,…	544	1.23438	1	0.294203	40.3405
GO:0031594~neuromuscular junction	14	0.0433648	228357, 140493, 56506, 17886, 211323, 207278, 108058, 110893, 16504, 21828, 55983, 11423, 14062, 382018	64	1.79136	1	0.363625	49.2786
GO:0044300~cerebellar mossy fiber	4	0.0435027	69601, 72961, 18028, 13385	7	4.67948	1	0.360855	49.3905
GO:0005604~basement membrane	19	0.0450059	12831, 64074, 12822, 14180, 67896, 21858, 319922, 18208, 11595, 12819, 21828, 17181, 54156, 192897, 20692, 210530, 16782, 333315, 14268	97	1.60405	1	0.367191	50.5947
GO:0016529~sarcoplasmic reticulum	13	0.045056	19309, 68312, 12295, 20190, 16438, 108058, 11733, 21828, 12323, 57339, 12351, 17540, 19416	58	1.83549	1	0.363888	50.6344
GO:0005911~cell-cell junction	34	0.046448	12741, 239096, 75599, 71740, 109711, 60595, 192216, 22342, 67451, 29876, 18762, 269608, 16402, 52906, 231830, 12721, 18053, 22637, 12562, 19045, 12488, 11829, 15170, 14086, 243911, 240185, 170643, 73341, 18752, 12340, 18753, 58194, 12140, 13823	201	1.38522	1	0.369306	51.7248
GO:0070382~exocytic vesicle	6	0.059286	110058, 20983, 60510, 27359, 11891, 22240	18	2.7297	1	0.442936	60.7729
GO:1902711~GABA-A receptor complex	6	0.059286	14394, 14403, 57249, 14404, 14405, 14406	18	2.7297	1	0.442936	60.7729
GO:0030314~junctional membrane complex	4	0.0634146	319984, 57339, 57340, 20190	8	4.09454	1	0.461854	63.3277
GO:0043083~synaptic cleft	4	0.0634146	103967, 19142, 14812, 12564	8	4.09454	1	0.461854	63.3277
GO:0097458~neuron part	4	0.0634146	13848, 52897, 21375, 58208	8	4.09454	1	0.461854	63.3277
GO:0031234~extrinsic component of cytoplasmic side of plasma membrane	14	0.0657963	19229, 16498, 17179, 14083, 20190, 70357, 15162, 13385, 272636, 22612, 20200, 14159, 22637, 20963	68	1.68599	1	0.470618	64.73
GO:0016023~cytoplasmic, membrane-bounded vesicle	26	0.0692753	72293, 15114, 18389, 71648, 16800, 66141, 12212, 67564, 11519, 228777, 18222, 217835, 68607, 381605, 93695, 14159, 67046, 226652, 319478, 12064, 170459, 17064, 13829, 319998, 21664, 58175	151	1.41004	1	0.484706	66.6884
GO:0030018~Z disc	22	0.0744561	20265, 19309, 14812, 14225, 109711, 60595, 11472, 20190, 12632, 381290, 26556, 11733, 21393, 329251, 234214, 20271, 57339, 24131, 104027, 118449, 19055, 14200	124	1.4529	1	0.506514	69.4173
GO:0044305~calyx of Held	3	0.0754946	208898, 16526, 382018	4	6.14182	1	0.507505	69.9385
GO:0098793~presynapse	13	0.0768287	15567, 235415, 22342, 14664, 20907, 12217, 16513, 110058, 208898, 20983, 27359, 382018, 13162	63	1.68981	1	0.50988	70.5959
GO:0005788~endoplasmic reticulum lumen	19	0.0791273	14255, 27362, 99151, 26611, 26458, 17110, 22417, 12038, 22415, 320452, 73316, 100102, 12064, 17105, 12504, 11423, 231997, 18551, 22422	104	1.49608	1	0.516682	71.6972
GO:0042383~sarcolemma	21	0.0796649	11829, 11826, 12833, 14083, 16651, 12672, 56506, 20190, 16500, 381290, 12834, 11733, 16514, 110893, 18127, 20271, 12351, 20649, 224129, 19055, 11928	118	1.45738	1	0.515238	71.9492
GO:0031045~dense core granule	5	0.0813262	214084, 20254, 20983, 12919, 60510	14	2.92467	1	0.518922	72.7145
GO:0005834~heterotrimeric G-protein complex	9	0.0844499	14707, 14676, 64337, 14709, 14708, 14710, 66066, 19739, 14702	38	1.93952	1	0.52897	74.1011
GO:0005925~focal adhesion	58	0.086522	11837, 75697, 17886, 16400, 16800, 12331, 56013, 18709, 18222, 16402, 74194, 64099, 231532, 83767, 11472, 13057, 13805, 11867, 22350, 380928, 58194, 83397, 20649, 118449, 19684, 14200, 19229, 17534, 109711, 60595, 18793, 13642, 18792, 216963, 15162, 15894, 63873, 20650, 22612, 21817, 18720, 14159, 13132, 18717, 230837, 236920, 14083, 56378, 16419, 16416, 234214, 213019, 241226, 74202, 21804, 1419…	391	1.21475	1	0.534137	74.9842
GO:0032432~actin filament bundle	4	0.0867257	102502, 231830, 73121, 76566	9	3.63959	1	0.53121	75.0695
GO:0012505~endomembrane system	20	0.0976721	18717, 15567, 16840, 58804, 67727, 11540, 269198, 52822, 12915, 19679, 56217, 223649, 16188, 13488, 210789, 13829, 381605, 97761, 93695, 235627	114	1.43668	1	0.572271	79.2726

## Sheet: Table S4d
MH vs MWT - Cellular Component (Category:GOTERM_CC_DIRECT)
GO Term	Input number	p-value	Genes	Background number	Fold Enrichment	Bonferroni	Benjamini	FDR
GO:0045202~synapse	177	3.90131e-31	103967, 72160, 14811, 14810, 14813, 14812, 94090, 18011, 11539, 14814, 12669, 26558, 26556, 57249, 56013, 20907, 64011, 12217, 15529, 269994, 11941, 19142, 108015, 16402, 76089, 216227, 56533, 22784, 54525, 83767, 72961, 243764, 12794, 22317, 229285, 81905, 20370, 243043, 237213, 14401, 110834, 13446, 14403, 12484, 71729, 14404, 50932, 14405, 18387, 237979, 65945, 170571, 243961, 13602, 216963, 6…	505	2.40875	3.34343e-28	3.34343e-28	6.04267e-28
GO:0016020~membrane	1274	4.20472e-27	14991, 97387, 14687, 71897, 109731, 20249, 14275, 57249, 74051, 20907, 12858, 332175, 20912, 110058, 320007, 74055, 71699, 67166, 16402, 16401, 14998, 109349, 231830, 17289, 224794, 19340, 102032, 14683, 78369, 78560, 80733, 20449, 20447, 107656, 13982, 14281, 67171, 78754, 71685, 27984, 110834, 71683, 230657, 218763, 12866, 16206, 12865, 14073, 52837, 20266, 20450, 20452, 13732, 13733, 110862, 1…	6998	1.25114	3.60344e-24	1.80172e-24	6.51261e-24
GO:0043025~neuronal cell body	175	7.00988e-27	108100, 65254, 14810, 18545, 11539, 16800, 11482, 70357, 76454, 26556, 56013, 17172, 64011, 12217, 228777, 101490, 20199, 15529, 12330, 11941, 93692, 52897, 16549, 13712, 22084, 76089, 216227, 14683, 19401, 12921, 67405, 19293, 54525, 19290, 243764, 20589, 18155, 14102, 16531, 26562, 20370, 21823, 217166, 110834, 71729, 93688, 17919, 18387, 19229, 23984, 625018, 66259, 110862, 380785, 14419, 3309…	534	2.2522	6.00747e-24	2.00249e-24	1.08575e-23
GO:0030054~cell junction	214	1.61552e-26	72160, 16800, 94090, 57249, 20907, 12217, 269994, 16402, 231830, 216227, 22784, 72961, 243764, 230959, 20370, 209039, 237213, 243043, 110834, 19229, 237979, 65945, 68183, 170571, 243961, 228942, 224997, 432763, 11440, 20650, 11444, 22253, 114873, 246317, 330814, 51791, 78070, 18717, 14083, 66725, 56217, 13723, 69017, 21804, 13823, 260297, 118446, 11838, 68810, 15114, 108043, 53623, 192216, 16500,…	718	2.04833	1.3845e-23	3.46126e-24	2.50225e-23
GO:0014069~postsynaptic density	92	1.30782e-19	108100, 11838, 103967, 18163, 14811, 14810, 14813, 53623, 14812, 16800, 18011, 12669, 11539, 26558, 26556, 56013, 14025, 64011, 12217, 14432, 20779, 210274, 67252, 15979, 107831, 217692, 18053, 211134, 140723, 16438, 13631, 13385, 242274, 12794, 81905, 217124, 110834, 76960, 50932, 238988, 19229, 16498, 65945, 18441, 230863, 243961, 22342, 56320, 18798, 12176, 224997, 108069, 66259, 545156, 18483…	239	2.64545	1.1208e-16	2.2416e-17	2.02565e-16
GO:0030425~dendrite	146	2.52744e-18	65254, 14687, 18163, 14810, 94090, 11482, 12669, 11539, 70357, 26556, 56013, 64011, 12217, 101490, 11941, 19142, 93692, 16549, 13712, 12724, 22084, 216227, 58226, 14683, 19401, 12921, 54525, 19290, 243764, 18155, 16531, 12794, 26562, 20788, 21823, 12919, 217166, 13845, 110834, 71729, 50932, 93688, 18387, 19229, 170571, 243961, 13024, 16565, 51812, 625018, 12176, 18798, 66259, 110862, 110304, 3807…	490	2.0477	2.16601e-15	3.61002e-16	3.9147e-15
GO:0005737~cytoplasm	1167	2.97631e-18	97387, 75593, 55942, 14272, 338352, 67164, 27784, 16905, 20912, 74055, 329934, 67166, 13712, 20911, 16402, 193796, 20637, 231830, 17289, 382105, 52808, 14683, 78369, 57257, 13982, 14281, 71889, 67171, 20238, 235344, 110074, 20643, 20641, 17299, 52830, 170676, 78784, 101772, 67993, 20650, 17260, 17261, 68527, 238384, 12608, 68525, 330192, 27385, 75563, 71093, 246102, 545428, 230837, 20256, 14083, …	6631	1.20949	2.5507e-15	3.64385e-16	4.60995e-15
GO:0043005~neuron projection	125	1.4019e-15	108100, 18163, 14811, 14812, 20191, 18164, 26556, 56013, 11733, 20907, 12217, 15289, 20779, 108015, 22084, 76089, 231830, 216227, 18546, 56533, 19401, 22784, 229357, 72961, 380711, 268860, 60613, 14281, 13982, 14102, 22317, 26562, 21823, 13446, 17919, 18387, 18386, 243961, 18389, 216963, 66259, 110862, 22253, 330953, 330814, 58208, 19225, 13162, 65079, 68328, 23991, 67790, 66725, 14809, 14082, 24…	420	2.04536	1.2369e-12	1.54654e-13	2.23155e-12
GO:0045211~postsynaptic membrane	80	3.70756e-15	383348, 11838, 14811, 14810, 108043, 14813, 53623, 14812, 12669, 11539, 14814, 18011, 26558, 16500, 26556, 57249, 56013, 11733, 210274, 108015, 11423, 15561, 14062, 217692, 211134, 70530, 140723, 243764, 16531, 13385, 242274, 12794, 72978, 81905, 11438, 213788, 237213, 243043, 110834, 14401, 14403, 50932, 14405, 18386, 65945, 18441, 230863, 243961, 22342, 56320, 224997, 108069, 66259, 108068, 432…	222	2.47655	3.13982e-12	3.48832e-13	5.67324e-12
GO:0030424~axon	93	9.247e-08	103967, 16500, 12891, 26556, 56013, 64011, 16373, 12217, 12330, 101490, 14432, 12424, 19142, 20346, 381983, 11423, 110012, 21333, 12721, 18546, 15561, 19293, 16572, 11826, 105727, 12349, 20589, 56508, 19649, 13195, 13488, 19713, 21823, 117606, 50932, 19229, 69601, 16498, 12647, 11553, 17869, 15444, 625018, 108069, 234700, 108068, 18483, 171171, 23945, 12322, 11515, 104027, 19063, 330953, 330814, …	370	1.72739	7.92436e-05	7.92464e-06	0.000143225
GO:0043204~perikaryon	47	3.45767e-07	18387, 12290, 18163, 23984, 109648, 53623, 18011, 15444, 16500, 51812, 12891, 54003, 12323, 110304, 12424, 104027, 52897, 12724, 58226, 216227, 18053, 56177, 11898, 19275, 11747, 268345, 380684, 66725, 14809, 19711, 13982, 20296, 56876, 14654, 13039, 241226, 21823, 13199, 13070, 12919, 63993, 64242, 240058, 12286, 14601, 11629, 18619	150	2.15336	0.000296278	2.6938e-05	0.00053555
GO:0042995~cell projection	153	4.0079e-07	108100, 71720, 97387, 17311, 18163, 15944, 16952, 59009, 240888, 94090, 18011, 70357, 75695, 56297, 56013, 107448, 64011, 75691, 14580, 231830, 17984, 231532, 14683, 78560, 243931, 260305, 27078, 20589, 12794, 24001, 71233, 26562, 20370, 217166, 237213, 13845, 380718, 24088, 71729, 50932, 19229, 65945, 70235, 16565, 53972, 18483, 63873, 110304, 228730, 330814, 20750, 18720, 70426, 68525, 51791, 5…	712	1.4768	0.000343418	2.86227e-05	0.000620774
GO:0043679~axon terminus	32	5.93008e-07	15566, 18387, 18386, 16498, 15114, 11553, 12669, 18951, 67865, 13712, 14415, 216227, 214084, 20618, 19275, 104069, 20617, 67405, 54525, 11826, 11747, 12672, 12287, 18610, 243764, 20296, 18155, 13488, 12919, 12671, 14601, 18619	86	2.55718	0.000508079	3.90921e-05	0.000918494
GO:0043197~dendritic spine	46	6.0357e-07	108100, 11838, 97387, 103967, 14811, 14810, 243961, 14812, 109711, 53623, 18011, 11539, 56320, 67865, 108069, 67903, 18483, 12330, 210274, 104027, 330914, 51791, 217692, 242667, 211134, 241638, 228550, 110891, 13385, 12794, 56508, 242274, 11785, 19070, 217124, 20370, 13488, 13196, 56724, 14745, 58234, 71994, 217166, 228880, 17919, 238276	148	2.13602	0.000517126	3.69464e-05	0.000934853
GO:0005783~endoplasmic reticulum	254	1.39694e-06	15944, 56348, 74559, 77781, 72168, 20249, 68027, 12330, 16402, 57340, 56737, 100604, 382105, 54598, 15013, 384061, 69537, 217379, 69675, 68018, 14281, 15958, 117150, 320655, 21828, 57874, 20788, 20370, 231997, 30049, 208691, 211286, 72736, 65945, 72141, 14073, 52837, 66141, 12033, 68832, 20167, 56615, 72244, 56382, 19223, 19225, 28146, 65079, 78070, 67048, 56219, 11747, 217353, 107770, 66725, 145…	1323	1.31942	0.00119646	7.98085e-05	0.00216367
GO:0048471~perinuclear region of cytoplasm	146	2.25172e-06	53376, 103967, 59009, 18011, 338352, 59005, 66889, 16905, 240168, 20779, 22084, 76089, 56737, 14683, 19401, 12229, 76469, 104886, 107656, 68018, 192650, 13982, 20589, 71889, 14102, 16531, 217371, 21827, 19016, 20370, 16538, 107746, 15203, 75296, 17919, 211286, 14219, 19229, 17869, 29876, 21987, 68527, 330953, 12351, 20750, 14417, 70435, 24099, 18103, 12808, 23992, 23991, 11842, 14083, 228359, 140…	692	1.44996	0.00192787	0.000120601	0.00348759
GO:0043195~terminal bouton	37	2.34297e-06	22249, 14811, 14810, 109648, 53623, 14812, 11539, 18951, 12890, 208898, 12424, 19142, 330953, 12425, 11516, 13854, 13166, 64176, 12308, 214084, 18429, 19293, 104069, 20617, 54525, 268345, 66725, 14809, 13982, 16531, 22317, 20980, 21823, 11769, 14601, 382018, 238988	113	2.25026	0.00200591	0.000118106	0.00362892
GO:0042734~presynaptic membrane	28	3.19575e-06	383348, 14811, 170571, 14812, 11539, 387524, 108069, 20907, 108068, 208898, 12322, 116837, 330814, 11423, 14417, 54525, 268345, 11540, 14809, 272381, 11785, 207728, 16510, 241727, 58235, 243043, 382018, 238988	75	2.5657	0.00273502	0.000152142	0.00494973
GO:0005622~intracellular	293	1.12182e-05	50500, 71795, 26905, 110454, 65257, 58222, 56349, 22776, 94091, 94090, 16800, 75695, 68854, 12212, 69020, 20907, 11733, 80837, 74055, 67166, 78251, 14580, 64293, 14998, 19340, 56631, 12229, 66603, 269881, 104886, 74563, 217371, 66407, 276952, 235344, 209039, 15205, 20821, 15203, 433791, 66011, 224598, 19094, 58200, 19092, 232441, 16923, 11858, 22654, 18483, 20167, 330814, 241308, 333050, 80718, 5…	1599	1.2593	0.00956803	0.000505877	0.0173743
GO:0005578~proteinaceous extracellular matrix	75	1.60283e-05	241327, 74199, 78286, 56348, 12159, 12815, 12816, 170721, 16854, 12153, 68588, 216795, 13004, 320712, 269120, 72902, 23928, 333315, 108154, 320078, 16007, 77794, 69675, 100042493, 66548, 12826, 224697, 12823, 233332, 12827, 21828, 22417, 320924, 22415, 21826, 242608, 22413, 17391, 22412, 14219, 12831, 22402, 12833, 64074, 13602, 22409, 319922, 12834, 18208, 14115, 56693, 14734, 235130, 68527, 154…	316	1.63111	0.0136425	0.000686584	0.0248231
GO:0032281~AMPA glutamate receptor complex	15	2.66462e-05	229759, 53627, 232813, 140723, 53623, 319922, 54376, 320460, 12794, 13385, 81905, 72978, 83493, 56177, 78070	30	3.43621	0.0225773	0.00108684	0.0412638
GO:0030672~synaptic vesicle membrane	22	8.22832e-05	214084, 22784, 54525, 20615, 72961, 53420, 68666, 20927, 66725, 20907, 22317, 140919, 20980, 208898, 74006, 20973, 60510, 14417, 13446, 216227, 64176, 229706	61	2.47858	0.0680905	0.00320031	0.127371
GO:0032279~asymmetric synapse	10	0.000124498	269994, 11540, 53623, 12672, 243764, 12669, 11539, 12671, 56320, 238276	16	4.29526	0.101206	0.00462846	0.192659
GO:0048786~presynaptic active zone	14	0.00013321	22249, 72961, 11540, 11539, 108069, 12217, 208898, 116837, 210274, 241770, 76787, 14415, 382018, 238988	30	3.20713	0.107893	0.00474573	0.206128
GO:0005576~extracellular region	308	0.000173507	12475, 328232, 338352, 14275, 13857, 216795, 21832, 269120, 23928, 22139, 76527, 12854, 14683, 333315, 19752, 433375, 78369, 67405, 71785, 384061, 80733, 16007, 77794, 16008, 12348, 14180, 69675, 224697, 66705, 20379, 11722, 110075, 20378, 21828, 320924, 21827, 14778, 21826, 232345, 225642, 20370, 13848, 66901, 226016, 50722, 17391, 22402, 15234, 65945, 72141, 64074, 13602, 22409, 625018, 18208, …	1753	1.20748	0.13818	0.00593069	0.268404
GO:0070062~extracellular exosome	451	0.000211751	108100, 14687, 26905, 50709, 109731, 14275, 80837, 12858, 20912, 20778, 20779, 67166, 216795, 20911, 11484, 110842, 16401, 406220, 14998, 12721, 224794, 19340, 15013, 14683, 433375, 110175, 71785, 69537, 16008, 57257, 14180, 107656, 69675, 75687, 71889, 110075, 56496, 110074, 20643, 14778, 232345, 78651, 269295, 66307, 66204, 17391, 14381, 12866, 14356, 245595, 70620, 15926, 20363, 22404, 12971, …	2674	1.15911	0.165973	0.00695608	0.327475
GO:0005829~cytosol	311	0.000270725	108100, 50500, 14687, 57344, 320404, 17886, 75695, 59090, 14783, 74051, 20912, 240168, 20779, 74055, 21833, 20911, 11484, 231830, 12721, 18546, 17984, 67028, 14683, 110175, 12229, 66603, 12122, 217379, 12349, 68018, 14281, 110074, 20643, 20641, 21823, 18634, 56742, 57778, 14381, 19094, 232441, 11757, 21416, 56367, 12354, 15926, 72634, 12705, 12971, 51799, 17260, 12035, 269643, 66914, 333050, 1872…	1784	1.19805	0.207088	0.00855735	0.418499
GO:0031410~cytoplasmic vesicle	127	0.0002838	72160, 15944, 319642, 58222, 16952, 16800, 94090, 12212, 18164, 14275, 77125, 20907, 228777, 18222, 19142, 108012, 16402, 93695, 12721, 216227, 14683, 22784, 67405, 54525, 12229, 72961, 214922, 320795, 16008, 71889, 114716, 101113, 22317, 20788, 21823, 20821, 57778, 13446, 24088, 242748, 67844, 18389, 11858, 66141, 67903, 29876, 63873, 20650, 59025, 14417, 56382, 13166, 16169, 67048, 68328, 54608…	646	1.35108	0.215925	0.00864991	0.43867
GO:0008021~synaptic vesicle	34	0.00043328	15566, 13167, 15114, 14811, 14810, 68666, 14812, 94090, 18951, 20743, 20907, 67903, 140919, 19063, 20973, 64176, 214084, 19275, 20617, 54525, 20615, 72961, 11747, 66725, 381979, 13385, 22334, 13195, 20980, 67295, 21823, 63993, 11784, 229706	126	1.85446	0.310233	0.0127253	0.668997
GO:0016604~nuclear body	18	0.000452003	22658, 20602, 140629, 22668, 11906, 14083, 17869, 15184, 235320, 20481, 14025, 77128, 12914, 78784, 72289, 15460, 330166, 51791	50	2.47407	0.321217	0.0128321	0.697811
GO:0017146~NMDA selective glutamate receptor complex	8	0.000551671	19229, 242667, 14811, 14810, 243961, 14813, 14812, 14814	12	4.58161	0.376815	0.0151395	0.851066
GO:0008076~voltage-gated potassium channel complex	24	0.000640281	227618, 16498, 268345, 60613, 20927, 226922, 70357, 16500, 241794, 16531, 58802, 20907, 13385, 57814, 16536, 110862, 80334, 16510, 382571, 12315, 16538, 240776, 67498, 66733	79	2.08782	0.422413	0.0170067	0.987132
GO:0015629~actin cytoskeleton	47	0.00100027	108100, 11838, 56513, 83815, 60595, 11856, 17886, 211401, 51812, 56320, 56013, 19009, 18019, 81535, 329251, 18826, 73205, 330914, 104027, 67282, 68743, 192176, 75646, 56452, 12721, 74192, 235431, 67399, 19401, 23880, 20617, 230872, 208076, 231148, 114774, 12927, 242274, 18000, 21924, 73218, 22350, 245049, 217124, 71994, 53860, 118449, 14200	201	1.60698	0.575845	0.0256548	1.53812
GO:0005884~actin filament	21	0.00122409	12808, 21916, 14260, 109711, 114774, 59289, 56320, 103988, 22350, 20779, 14457, 18826, 22612, 16331, 71584, 13829, 330319, 192176, 11629, 12721, 13728	68	2.12237	0.649953	0.0304014	1.87925
GO:0005886~plasma membrane	775	0.00134628	14687, 71897, 14272, 57249, 14275, 74051, 20907, 20912, 110058, 71699, 74055, 20911, 16402, 16401, 231830, 224794, 52808, 19340, 14683, 78369, 78560, 57257, 13982, 67171, 237397, 71683, 110834, 20266, 20927, 13732, 110862, 13733, 101772, 13730, 330814, 56382, 68525, 67784, 330192, 14083, 67790, 235320, 14082, 17470, 13723, 20661, 20662, 19330, 80708, 225870, 245578, 13728, 52666, 381489, 192216, …	4874	1.09276	0.684798	0.0324488	2.06502
GO:0016324~apical plasma membrane	69	0.00138286	12297, 20539, 16952, 237175, 14275, 20743, 18222, 20912, 11941, 210274, 20911, 76089, 63959, 67972, 22041, 11826, 211134, 108116, 16008, 14827, 93835, 16531, 67171, 14102, 56508, 328789, 230959, 22350, 380928, 16173, 56485, 30805, 193740, 19684, 19092, 23985, 18441, 17153, 75723, 74720, 67880, 63873, 20496, 18762, 101772, 12490, 12351, 27359, 80718, 381269, 11891, 11928, 23991, 12289, 268345, 140…	328	1.44572	0.694537	0.0324057	2.12055
GO:0005764~lysosome	69	0.00176224	245670, 231874, 68441, 12767, 15114, 15944, 12479, 20779, 67166, 12425, 22084, 13040, 14998, 54598, 20955, 22784, 54525, 65972, 110173, 268512, 72519, 54170, 67171, 68576, 12512, 67963, 13446, 211286, 71900, 320311, 170743, 56325, 66141, 387524, 12492, 11593, 24017, 73205, 14734, 53599, 15442, 12490, 19063, 382551, 56382, 11891, 66096, 11898, 170770, 70381, 56089, 20615, 15931, 66725, 13036, 1303…	331	1.43262	0.779436	0.0400299	2.69492
GO:0009986~cell surface	119	0.00188297	12475, 171095, 16956, 14811, 19281, 12479, 14810, 16952, 14812, 11482, 237175, 14275, 17171, 12217, 16854, 15529, 12524, 20778, 239405, 16402, 16401, 13040, 14998, 15013, 78560, 108116, 14827, 20379, 14102, 22317, 16536, 27279, 12512, 13848, 232670, 269295, 24088, 12484, 171285, 17534, 65945, 21788, 18792, 66141, 29876, 63873, 110862, 29873, 235130, 114873, 12351, 59025, 12504, 23900, 18591, 1250…	629	1.30019	0.801155	0.0416153	2.87705
GO:0043198~dendritic shaft	19	0.00202142	277360, 211134, 12287, 53623, 16800, 56320, 26556, 12794, 67903, 319984, 72978, 20370, 13488, 56724, 14745, 15558, 228880, 192176, 238276	61	2.14059	0.823443	0.0434903	3.0855
GO:0032590~dendrite membrane	11	0.00237177	18386, 21338, 76161, 14810, 12289, 15444, 16500, 18053, 238276, 67972, 18483	26	2.90756	0.869322	0.0496031	3.61114
GO:0030141~secretory granule	29	0.00240398	108100, 22044, 58222, 109711, 17110, 103988, 20907, 320027, 18976, 30052, 20911, 60510, 14419, 27359, 80718, 11891, 20955, 20254, 18429, 15171, 19275, 20615, 19711, 27220, 14102, 13039, 17105, 12919, 11998	112	1.77947	0.872888	0.0490649	3.65932
GO:0030863~cortical cytoskeleton	12	0.00306802	12340, 21916, 16331, 13829, 109711, 60595, 17886, 192176, 71683, 56876, 13385, 11733	31	2.66029	0.928161	0.0607733	4.64782
GO:0097440~apical dendrite	9	0.00334057	19229, 20370, 192176, 18011, 216227, 74309, 71729, 56876, 14102	19	3.25536	0.943169	0.0645147	5.05079
GO:0005768~endosome	103	0.00367318	72160, 15944, 12479, 16952, 59289, 268445, 14275, 74051, 101490, 12728, 56433, 67166, 14998, 76089, 231830, 100273, 76205, 67028, 54598, 14683, 12921, 22784, 68095, 320795, 75608, 380921, 93835, 101113, 12512, 216439, 11554, 56367, 11652, 66141, 24017, 66914, 382551, 56382, 330192, 27385, 279572, 11928, 68328, 66725, 215445, 231125, 20660, 20661, 100102, 14745, 80708, 76580, 224129, 69550, 107585…	544	1.30121	0.957306	0.0691668	5.54039
GO:0060076~excitatory synapse	13	0.00471229	140919, 72961, 14810, 243961, 246317, 58234, 216227, 382018, 56320, 26556, 13385, 56508, 12217	37	2.41463	0.982542	0.0860277	7.05481
GO:0005891~voltage-gated calcium channel complex	10	0.0047439	56808, 12290, 12297, 12289, 239556, 12295, 12287, 12294, 12286, 58226	24	2.86351	0.983011	0.0847803	7.10052
GO:0016363~nuclear matrix	25	0.00542851	20602, 212712, 12915, 26443, 59004, 16905, 29876, 18762, 107435, 18148, 13498, 20692, 12608, 17984, 80297, 20230, 353310, 13803, 56876, 20238, 18753, 21804, 15205, 74189, 55982	97	1.77124	0.99058	0.0944867	8.08539
GO:0030175~filopodium	21	0.00599963	108100, 75563, 78560, 77767, 17311, 544963, 11472, 23999, 56320, 56013, 242274, 17772, 24001, 18483, 320982, 22350, 63873, 217124, 18826, 14168, 19684	77	1.8743	0.994242	0.10187	8.89951
GO:0005739~mitochondrion	287	0.0063833	75593, 57344, 67164, 72168, 22272, 109731, 12858, 20779, 21833, 13712, 110842, 19340, 240025, 54391, 94280, 66401, 72018, 243931, 12122, 72017, 12123, 73919, 68018, 15959, 13982, 66407, 110074, 57874, 21823, 69692, 17993, 68537, 269514, 79464, 12866, 104174, 12865, 109232, 14356, 68836, 68185, 11757, 75572, 212528, 68971, 17869, 66142, 15926, 22654, 18207, 72634, 66148, 12971, 56615, 30058, 12035…	1721	1.14607	0.995864	0.105956	9.44263
GO:0098793~presynapse	18	0.00723532	22249, 15567, 235415, 12287, 22342, 14664, 20907, 12217, 16513, 110058, 208898, 108012, 330814, 12286, 27359, 13446, 382018, 13162	63	1.96355	0.998017	0.11703	10.6379
GO:0045121~membrane raft	54	0.00724395	53378, 12475, 15567, 14130, 107448, 11941, 22084, 22637, 18053, 67972, 14683, 14964, 12229, 16438, 14102, 22350, 19713, 16331, 269295, 27984, 17441, 12484, 24088, 432530, 18386, 19229, 17153, 76438, 13641, 110862, 18762, 19063, 15442, 12504, 12506, 18550, 11928, 13162, 20423, 237847, 12801, 13618, 66725, 14082, 14127, 207728, 13033, 11600, 14129, 19734, 16784, 224129, 69550, 19762	262	1.41645	0.998032	0.115002	10.65
GO:0032587~ruffle membrane	21	0.00810882	18717, 56193, 23991, 13627, 382253, 16800, 11652, 13367, 57816, 22350, 67220, 63873, 20779, 217124, 18826, 16402, 16706, 18720, 11629, 15519, 211652	79	1.82685	0.999067	0.125571	11.848
GO:0032591~dendritic spine membrane	6	0.00863064	241226, 217124, 13199, 238276, 67972, 18483	10	4.12345	0.999406	0.130782	12.5636
GO:0030667~secretory granule membrane	10	0.00863923	245049, 381677, 12351, 60510, 27359, 80718, 13166, 11891, 16438, 20955	26	2.64324	0.99941	0.128643	12.5753
GO:0098794~postsynapse	10	0.00863923	15171, 20617, 72961, 17260, 66725, 26556, 63959, 19055, 225872, 20238	26	2.64324	0.99941	0.128643	12.5753
GO:0031045~dense core granule	7	0.00989861	214084, 20254, 245049, 54525, 53420, 12919, 60510	14	3.43621	0.999802	0.143591	14.2798
GO:0042383~sarcolemma	28	0.0100566	12833, 16952, 20927, 20190, 16500, 381290, 20191, 12834, 11733, 18761, 12351, 58226, 11928, 14683, 11829, 11826, 23991, 12289, 11747, 16651, 14083, 12672, 14102, 20271, 18810, 224129, 56485, 19055	118	1.63074	0.999827	0.143311	14.4914
GO:0044300~cerebellar mossy fiber	5	0.0108194	69601, 72961, 272381, 18028, 13385	7	4.90887	0.999911	0.150882	15.5063
GO:0005634~nucleus	929	0.0124196	55942, 94191, 338352, 27784, 14275, 16905, 329934, 14472, 13712, 193796, 20637, 52808, 14683, 20230, 107656, 14284, 14281, 13982, 71889, 14282, 20238, 235344, 110074, 20643, 20641, 17299, 232976, 14670, 52830, 245595, 170676, 69642, 78784, 232989, 78783, 67993, 17260, 17261, 12608, 68525, 17268, 56380, 27385, 71093, 14083, 14084, 69656, 235320, 14082, 20661, 67980, 271305, 68514, 20669, 231861, 2…	6019	1.06072	0.999978	0.168612	17.5987
GO:0005925~focal adhesion	74	0.0138994	53378, 66988, 68810, 16952, 75697, 17886, 16800, 56013, 18709, 18222, 13008, 16402, 20091, 16401, 74194, 74192, 231532, 83767, 11472, 14827, 12927, 13805, 22350, 380928, 57874, 70568, 209039, 83397, 118449, 193740, 19684, 14200, 19229, 17534, 74106, 109711, 60595, 13642, 18792, 21886, 216963, 12492, 12445, 63873, 20650, 18826, 22612, 18148, 16363, 18720, 192176, 216344, 67399, 18717, 230837, 1174…	391	1.30066	0.999994	0.183975	19.4905
GO:0005662~DNA replication factor A complex	7	0.014497	22590, 19290, 68183, 68240, 19291, 72749, 50496	15	3.20713	0.999996	0.188265	20.2429
GO:0046658~anchored component of plasma membrane	12	0.0165939	171171, 80733, 80883, 14734, 237847, 12351, 269295, 12506, 14451, 14275, 234700, 12870	38	2.17024	0.999999	0.209498	22.8313
GO:0032809~neuronal cell body membrane	10	0.0184659	11826, 69601, 11941, 21338, 268345, 15444, 16500, 18053, 107448, 67972	29	2.3698	1	0.22712	25.0754
GO:0043083~synaptic cleft	5	0.019166	103967, 19142, 14810, 53623, 14812	8	4.29526	1	0.231449	25.8989
GO:0030426~growth cone	34	0.0206362	19229, 12767, 15114, 14810, 56320, 53972, 63873, 210274, 330814, 22084, 192176, 22240, 65079, 277360, 104069, 20617, 23991, 243931, 12801, 66725, 21858, 23999, 20589, 56508, 26913, 24001, 11785, 233552, 217124, 12315, 18424, 14168, 117606, 238988	159	1.46957	1	0.243628	27.6007
GO:0005789~endoplasmic reticulum membrane	124	0.0208206	53378, 71720, 15944, 56348, 74559, 12915, 20249, 68027, 319984, 81535, 12330, 224079, 57340, 19419, 30795, 100604, 73032, 26458, 12794, 76867, 116873, 59012, 83493, 231997, 66676, 30049, 242748, 208691, 73130, 77626, 72736, 65945, 14073, 233781, 12033, 20167, 56615, 214424, 29873, 72244, 231510, 12504, 66459, 56382, 19223, 67475, 19225, 28146, 66597, 78070, 67048, 56219, 14229, 217353, 107770, 23…	710	1.20025	1	0.242256	27.8116
GO:0005787~signal peptidase complex	4	0.0244352	69019, 76219, 66624, 76976	5	5.49794	1	0.274742	31.8305
GO:0030176~integral component of endoplasmic reticulum membrane	22	0.0274414	67878, 53627, 109815, 74559, 56325, 12915, 66190, 26458, 20249, 170439, 226641, 76867, 54208, 57874, 22393, 69019, 83493, 66775, 66270, 14042, 16709, 67800	94	1.60844	1	0.299465	35.0125
GO:0005581~collagen trimer	20	0.0275309	140709, 12831, 239659, 219151, 12833, 12259, 227580, 12840, 12826, 12823, 12815, 12816, 12834, 246707, 100952, 12827, 320924, 68588, 77018, 140703	83	1.65601	1	0.296604	35.105
GO:0043194~axon initial segment	6	0.0302423	80297, 110862, 16536, 12424, 20273, 242274	13	3.17189	1	0.317106	37.8517
GO:0044327~dendritic spine head	5	0.0305798	103967, 217124, 13488, 15444, 64011	9	3.81801	1	0.316295	38.1859
GO:0030018~Z disc	27	0.0327069	70729, 68810, 19309, 14812, 109711, 60595, 20190, 381290, 20191, 26556, 11733, 21393, 329251, 57339, 24131, 104027, 208727, 140781, 12289, 11747, 11472, 20273, 234214, 20271, 118449, 19055, 14200	124	1.49641	1	0.330608	40.2535
GO:0043234~protein complex	109	0.0339292	17313, 65254, 97387, 71722, 16952, 56295, 16800, 17886, 20190, 20191, 12914, 20907, 229542, 12330, 20911, 22084, 76089, 12721, 22139, 208727, 19293, 68094, 320795, 16478, 225743, 13982, 93835, 16531, 20238, 21423, 20897, 16536, 12512, 83669, 16869, 18424, 107746, 71729, 17919, 17869, 212627, 20650, 17260, 14561, 107435, 110639, 19128, 12506, 19225, 11928, 14082, 11641, 56217, 14693, 238276, 16370…	628	1.19282	1	0.336921	41.4123
GO:0005667~transcription factor complex	51	0.0343647	81879, 56198, 212712, 15251, 107503, 21869, 226896, 12914, 18019, 18124, 18509, 15214, 55994, 20671, 433375, 11906, 224829, 16478, 20481, 14281, 21423, 17127, 18986, 12023, 16476, 16477, 75452, 16826, 16825, 104383, 15370, 58805, 68975, 21416, 66213, 18992, 21414, 18991, 21415, 21413, 15273, 18143, 17268, 16911, 14462, 210719, 21349, 50496, 225872, 18516, 22761	267	1.31271	1	0.336699	41.82
GO:0005913~cell-cell adherens junction	59	0.0346956	108100, 53378, 19246, 19384, 26905, 16952, 17886, 20743, 18222, 20779, 76959, 16341, 68743, 30960, 98878, 333654, 70737, 75608, 66480, 214230, 20405, 22350, 380928, 99889, 12340, 21917, 243529, 26394, 13196, 27984, 193740, 19684, 69601, 56320, 15926, 67903, 217869, 73910, 227700, 192176, 229317, 230972, 17973, 228359, 18477, 233871, 23999, 21753, 17470, 75739, 18000, 70584, 18810, 58235, 71994, 2…	316	1.28314	1	0.335651	42.128
GO:0070469~respiratory chain	15	0.0356789	66694, 66377, 67530, 68349, 56295, 230075, 66046, 13063, 17993, 22272, 66414, 66576, 67130, 68197, 72900	58	1.77735	1	0.339753	43.0344
GO:0005615~extracellular space	244	0.0373875	12475, 57349, 282663, 338352, 21832, 216795, 22139, 17289, 76527, 333315, 433375, 78369, 71785, 110173, 16008, 107656, 14180, 69675, 12349, 20379, 110075, 11722, 20378, 21828, 320924, 14778, 225642, 232345, 20370, 66901, 102545, 58200, 15234, 13602, 22409, 625018, 228942, 20363, 14561, 235130, 30052, 68527, 14560, 114873, 20750, 19223, 24099, 12870, 20254, 20564, 20562, 76113, 11747, 14164, 20256…	1504	1.11494	1	0.34928	44.5778
GO:0005887~integral component of plasma membrane	186	0.0386447	171095, 14810, 75599, 12669, 11482, 59289, 232156, 18845, 57249, 17171, 245424, 74051, 224022, 20778, 207911, 12728, 11941, 244238, 224079, 72691, 12724, 93695, 380728, 227059, 100604, 19204, 20502, 20503, 229357, 78369, 105727, 108116, 243764, 56496, 14102, 14724, 12512, 13848, 232670, 237213, 19216, 13845, 53881, 14401, 13840, 14404, 30805, 17391, 50934, 18387, 18386, 17534, 11554, 23985, 11553…	1126	1.13523	1	0.355088	45.6884
GO:0016323~basolateral plasma membrane	40	0.0399574	18441, 16952, 22342, 11539, 381290, 14275, 18483, 16520, 20496, 20912, 18222, 214058, 330953, 63959, 18591, 11928, 67972, 11829, 11826, 76113, 108052, 268345, 14083, 12348, 12349, 54403, 16517, 110891, 13385, 56508, 230959, 16513, 22350, 12671, 18399, 15203, 15519, 193740, 238276, 50934	203	1.35417	1	0.361115	46.8257
GO:0035869~ciliary transition zone	9	0.0413792	140810, 73420, 12009, 260305, 68642, 27078, 216274, 380718, 18000	28	2.20899	1	0.367729	48.0325
GO:0016023~cytoplasmic, membrane-bounded vesicle	31	0.0445932	12767, 15114, 18389, 16800, 12212, 66141, 78885, 100503311, 67903, 228777, 11519, 18222, 104831, 227333, 18783, 59025, 381605, 93695, 22041, 319478, 68328, 214922, 320795, 20661, 18049, 13885, 13829, 15558, 319998, 72183, 21664	151	1.41089	1	0.386567	50.6666
GO:0005750~mitochondrial respiratory chain complex III	5	0.0452126	66694, 73078, 67530, 22272, 66576	10	3.43621	1	0.387075	51.1597
GO:0030673~axolemma	7	0.0471006	16510, 268345, 11540, 268902, 11539, 13823, 11733	19	2.53195	1	0.396029	52.6343
GO:0030027~lamellipodium	33	0.0485667	19229, 17311, 73723, 544963, 75723, 59009, 56320, 56013, 63873, 269608, 20911, 18720, 12721, 22240, 67784, 18103, 20955, 68328, 23991, 83767, 14083, 104418, 12927, 23999, 57816, 24001, 11785, 234214, 17207, 217124, 71584, 11629, 19684	164	1.38287	1	0.401933	53.7505
GO:0005903~brush border	18	0.0486538	13131, 11826, 70737, 109711, 60595, 17886, 13367, 14275, 56508, 67903, 67880, 22350, 12340, 18810, 74006, 226999, 192176, 17919	77	1.60654	1	0.398824	53.8161
GO:0036126~sperm flagellum	10	0.0495646	54608, 19384, 17427, 380773, 70426, 381290, 15519, 432611, 75533, 22092	34	2.0213	1	0.401026	54.4962
GO:0005623~cell	44	0.0508271	72736, 19092, 208659, 52837, 68379, 105245, 20190, 75695, 20191, 14664, 214189, 103988, 68027, 11733, 74369, 18483, 20167, 54003, 72244, 93692, 12426, 52892, 66624, 20302, 66958, 12308, 12870, 234515, 12267, 72961, 20562, 53381, 53382, 18477, 14827, 78894, 23999, 27220, 69019, 12009, 239336, 13446, 22646, 73046	231	1.30903	1	0.405374	55.4234
GO:0005856~cytoskeleton	182	0.0534427	105732, 53378, 108100, 217366, 219072, 17311, 103967, 94090, 17886, 16800, 211401, 75695, 21371, 56297, 56013, 66889, 66985, 11733, 12217, 20779, 67166, 68743, 406220, 22084, 12721, 231830, 19698, 231532, 54721, 83767, 260305, 27078, 216049, 12340, 116870, 71584, 56742, 16331, 223881, 207175, 380718, 75296, 93688, 19684, 19229, 21916, 70235, 59125, 209239, 16565, 234388, 20650, 223666, 68527, 228…	1113	1.12379	1	0.417852	57.2885
GO:0005769~early endosome	43	0.0542406	67844, 11554, 19246, 231876, 12767, 11757, 19244, 19245, 12479, 20450, 12915, 11652, 11858, 59289, 268445, 74051, 140919, 104831, 21987, 18222, 15289, 101490, 16891, 66914, 67282, 382551, 18550, 12721, 216344, 14062, 27385, 22041, 69368, 227325, 20660, 20661, 100102, 19713, 63993, 76580, 107746, 240055, 171285	226	1.30758	1	0.419053	57.8428
GO:0044798~nuclear transcription factor complex	6	0.0550681	18019, 75613, 20677, 20669, 20672, 20671	15	2.74897	1	0.420403	58.4105
GO:0001891~phagocytic cup	7	0.059284	18717, 73182, 18826, 15944, 16952, 12721, 11629	20	2.40535	1	0.441187	61.1935
GO:0031513~nonmotile primary cilium	9	0.0599428	207911, 13488, 14608, 20607, 260305, 245526, 52906, 53860, 18000	30	2.06173	1	0.441301	61.6123
GO:0031672~A band	8	0.0604667	329251, 17896, 72330, 66480, 19989, 20191, 208727, 11733	25	2.19918	1	0.440666	61.9424
GO:0030315~T-tubule	14	0.0626895	70729, 11829, 20266, 12295, 13982, 20190, 381290, 22350, 20167, 16521, 20271, 20840, 11928, 19684	57	1.68796	1	0.449313	63.3133
GO:0044309~neuron spine	4	0.0682402	58234, 56320, 13385, 18483	7	3.9271	1	0.475019	66.5378
GO:0000118~histone deacetylase complex	10	0.0682662	70315, 21349, 20602, 15460, 224829, 170787, 212712, 15184, 208727, 56233	36	1.90901	1	0.471579	66.5522
GO:0005794~Golgi apparatus	192	0.0706181	12475, 103967, 15944, 245020, 59009, 16800, 230379, 59005, 66889, 81535, 545276, 12728, 74055, 70772, 66270, 108012, 16402, 22084, 19419, 100273, 15013, 14683, 22590, 20893, 20449, 20447, 195646, 68018, 225742, 12224, 13982, 192650, 67171, 320655, 78754, 19016, 58994, 20788, 71685, 83493, 66676, 24088, 50932, 17391, 73130, 56546, 77626, 211286, 14219, 65945, 13167, 14073, 233781, 17153, 56367, 20…	1190	1.10883	1	0.479924	67.8363
GO:0030670~phagocytic vesicle membrane	12	0.0707463	67844, 54525, 14964, 15944, 319642, 11745, 12721, 56382, 107746, 16784, 24088, 20955	47	1.75466	1	0.477044	67.9049
GO:0005788~endoplasmic reticulum lumen	22	0.0714463	14255, 27362, 105245, 14827, 26611, 26458, 17110, 22417, 22415, 320452, 19672, 73316, 18049, 100102, 17105, 80898, 12504, 231997, 11423, 18551, 100037283, 18550	104	1.45378	1	0.477031	68.2774
GO:0030133~transport vesicle	15	0.0736598	67405, 20615, 20423, 16651, 208117, 18164, 78896, 77125, 228777, 78754, 245049, 19340, 17828, 14683, 20955	64	1.61072	1	0.48436	69.4286
GO:0005814~centriole	23	0.0781848	230872, 15114, 19384, 70235, 245866, 71710, 78887, 75695, 20620, 72507, 26370, 216846, 140810, 73420, 52906, 216274, 240084, 207175, 380718, 13191, 193740, 12449, 217335	111	1.42402	1	0.502265	71.6616
GO:0031225~anchored component of membrane	28	0.0790834	12475, 16956, 23833, 110454, 71897, 14451, 14586, 14275, 234700, 75744, 171171, 14734, 80883, 23948, 12351, 11423, 14417, 12506, 53870, 12509, 65079, 18377, 237847, 212518, 17067, 269295, 12484, 69550	141	1.36474	1	0.502946	72.0864
GO:0031902~late endosome membrane	19	0.0814994	22784, 71900, 15944, 194309, 75608, 72519, 66141, 12512, 24017, 67166, 66914, 14998, 100273, 76205, 330192, 16784, 67028, 245860, 20955	88	1.48382	1	0.510453	73.1994
GO:0043231~intracellular membrane-bounded organelle	124	0.0842293	22327, 268445, 20249, 74051, 12524, 20778, 56433, 108012, 68743, 22084, 13040, 19204, 12229, 11520, 12224, 26458, 54170, 71889, 67171, 20238, 19016, 20788, 116870, 67488, 30049, 71728, 208691, 14381, 14219, 11554, 76263, 11652, 664883, 18483, 56615, 234699, 17260, 14561, 17261, 107435, 72345, 12408, 93679, 224727, 19724, 19225, 66096, 224902, 11928, 12801, 66725, 215445, 52637, 20661, 69019, 5376…	751	1.13473	1	0.519104	74.4069
GO:0071944~cell periphery	16	0.0842678	219151, 213990, 239250, 23991, 75735, 18208, 13385, 22350, 13733, 18754, 14432, 12490, 12140, 21336, 19684, 18103	71	1.54871	1	0.515875	74.4236
GO:0030864~cortical actin cytoskeleton	11	0.0854708	245049, 63873, 217124, 13627, 67252, 109711, 11472, 17433, 12721, 17916, 19684	43	1.75806	1	0.517721	74.9391
GO:0030658~transport vesicle membrane	8	0.0864325	19275, 20650, 12351, 27359, 13166, 214189, 114716, 20955	27	2.03627	1	0.518505	75.3442
GO:0042629~mast cell granule	7	0.0887431	12229, 18124, 16952, 16590, 19419, 230899, 12890	22	2.18668	1	0.524939	76.2926
GO:0005892~acetylcholine-gated channel complex	6	0.0887912	11440, 11444, 108043, 108015, 11438, 110834	17	2.42556	1	0.521854	76.3119
GO:0030140~trans-Golgi network transport vesicle	6	0.0887912	20661, 17105, 80718, 18550, 17110, 74051	17	2.42556	1	0.521854	76.3119
GO:0001726~ruffle	20	0.089793	108100, 67399, 12808, 230837, 109711, 228359, 17886, 12927, 57816, 17772, 22350, 27279, 18826, 14457, 73728, 20203, 11629, 19684, 14683, 18103	95	1.44683	1	0.522752	76.7121
GO:0005912~adherens junction	13	0.0944643	80297, 18163, 14260, 192216, 211401, 240185, 230959, 75739, 63873, 217124, 58235, 223881, 52906	55	1.62439	1	0.538411	78.496
GO:0030314~junctional membrane complex	4	0.0976848	319984, 57339, 57340, 20190	8	3.43621	1	0.547797	79.6505
GO:0097458~neuron part	4	0.0976848	13848, 52897, 21375, 58208	8	3.43621	1	0.547797	79.6505

## Sheet: Table S4e
CxH vs CxWT - Molecular Function (Category:GOTERM_MF_DIRECT)
GO Term	Input number	p-value	Genes	Background number	Fold Enrichment	Bonferroni	Benjamini	FDR
GO:0005515~protein binding	629	7.28692e-11	108100, 108101, 20807, 19206, 55942, 75599, 50997, 58222, 77781, 16400, 16800, 11482, 14783, 271457, 55948, 20907, 20912, 101490, 13857, 64685, 216795, 16402, 11484, 14580, 14998, 15214, 12721, 231830, 14370, 19340, 243864, 15957, 21429, 52822, 20375, 57257, 225743, 13982, 15959, 20378, 276952, 27279, 232345, 14775, 13842, 110834, 20649, 50722, 104383, 19229, 58200, 338370, 21419, 140571, 70620, …	4092	1.24038	1.24096e-07	1.24096e-07	1.22933e-07
GO:0005244~voltage-gated ion channel activity	39	5.41195e-07	80906, 20265, 16498, 338370, 12297, 12295, 12294, 15168, 70357, 226922, 16500, 241794, 54376, 16504, 29876, 16520, 16521, 80334, 382571, 330953, 67498, 170706, 268345, 140723, 56461, 16517, 16512, 16511, 16514, 16513, 20274, 56808, 20271, 16536, 16510, 170738, 16538, 399548, 66733	134	2.34855	0.00092123	0.000460721	0.000913012
GO:0005184~neuropeptide hormone activity	15	2.41452e-06	15171, 18429, 67405, 22044, 109648, 27220, 18155, 230899, 18976, 12424, 11998, 14419, 11516, 12854, 18619	29	4.17382	0.00410349	0.0013697	0.00407331
GO:0043565~sequence-specific DNA binding	119	2.78041e-06	20807, 22773, 56198, 12915, 14912, 18227, 11878, 77128, 14025, 19009, 13048, 20183, 18019, 13555, 114142, 329934, 21833, 14472, 18094, 21834, 15214, 64290, 19401, 20230, 20375, 14284, 12224, 13982, 14282, 70779, 18025, 19016, 22608, 12023, 16869, 93681, 100072, 16477, 18424, 18420, 17536, 21419, 21416, 18991, 16873, 16870, 17260, 16876, 16874, 16875, 58208, 21907, 12606, 17268, 15223, 15220, 2080…	633	1.51699	0.00472384	0.00118306	0.00469055
GO:0005216~ion channel activity	44	2.9587e-06	26946, 20265, 338370, 14811, 108043, 14812, 14814, 20190, 15168, 226922, 16500, 241794, 22068, 57780, 16504, 22067, 22065, 11440, 63873, 14394, 12728, 382571, 108015, 330953, 67498, 64177, 14802, 268345, 14809, 16438, 16512, 16511, 14805, 14804, 20274, 18301, 20271, 16536, 16510, 170738, 11438, 16538, 110834, 66733	170	2.08855	0.005026	0.00100723	0.00499132
GO:0005267~potassium channel activity	26	7.09031e-06	80906, 11826, 268345, 56461, 226922, 15168, 70357, 16500, 16526, 241794, 16512, 16511, 58802, 16504, 16513, 16536, 80334, 16510, 382571, 72413, 170738, 240776, 16538, 330953, 67498, 66733	80	2.62255	0.0120022	0.00201045	0.0119609
GO:0005102~receptor binding	82	1.45317e-05	16956, 67112, 14811, 15114, 15040, 20607, 17179, 14812, 70503, 170823, 211401, 17136, 12156, 26556, 18976, 207911, 22177, 20473, 239405, 216795, 21832, 16859, 59046, 14062, 22637, 13142, 22422, 14370, 12562, 15013, 19401, 23880, 14963, 14180, 18196, 26458, 230899, 13385, 22353, 22417, 22415, 232345, 104080, 12064, 13488, 16172, 19193, 22413, 22414, 20963, 22412, 103213, 104079, 19229, 68312, 7174…	412	1.60604	0.0244439	0.00352913	0.0245127
GO:0005516~calmodulin binding	44	1.87217e-05	432530, 97387, 140493, 544963, 74100, 17886, 20190, 18679, 381290, 207565, 64011, 18795, 11519, 18127, 56437, 63873, 320299, 26381, 12323, 20650, 12322, 208898, 14432, 11514, 12326, 64177, 18573, 67972, 108058, 228550, 110891, 110893, 20271, 16536, 16510, 235604, 20649, 382018, 17916, 19055, 19762, 17919, 238276, 268934	182	1.95084	0.0313804	0.00397748	0.0315795
GO:0097110~scaffold protein binding	19	3.85913e-05	12291, 242667, 83433, 18441, 14811, 228357, 243961, 381290, 26556, 16511, 14804, 13385, 11798, 18127, 20271, 12362, 56724, 17974, 224129	53	2.8928	0.0636091	0.00727588	0.0650851
GO:0030165~PDZ domain binding	31	5.67683e-05	108100, 11554, 68339, 67020, 50997, 20606, 22342, 381290, 16520, 15529, 20975, 14370, 67972, 230972, 319478, 242667, 241638, 83436, 14809, 13384, 14804, 13385, 14707, 56149, 50766, 56724, 14745, 20649, 238988, 30805, 14362	116	2.15647	0.0921527	0.00962133	0.0957271
GO:0003779~actin binding	68	5.82996e-05	11838, 218194, 98845, 17886, 211401, 12331, 171531, 18127, 546611, 20198, 67252, 68743, 330319, 12721, 64099, 83767, 70737, 11472, 13803, 11867, 22350, 22351, 12340, 217124, 102502, 11629, 57778, 20649, 223701, 118449, 17916, 93688, 17919, 19684, 77767, 21916, 71774, 109711, 60595, 15444, 320878, 22068, 94040, 15163, 22067, 16210, 11519, 63873, 20650, 104027, 17433, 19889, 70435, 12808, 14086, 14…	338	1.62343	0.0945173	0.00898548	0.0983081
GO:0004871~signal transducer activity	115	5.83455e-05	12669, 237175, 59289, 14816, 245424, 17171, 23921, 16852, 207911, 74055, 244238, 14710, 14370, 54598, 14676, 229357, 243764, 240239, 233919, 17201, 56496, 17202, 18387, 19229, 18386, 11554, 11553, 239318, 13603, 18389, 11550, 18798, 233571, 18795, 14763, 13733, 14765, 246313, 64337, 383563, 211577, 14160, 15552, 80910, 11540, 14083, 12672, 14225, 13618, 319757, 230777, 14747, 319239, 14745, 12671…	648	1.43207	0.0945881	0.00824626	0.0983856
GO:0044325~ion channel binding	31	0.000111046	80906, 16498, 15114, 83814, 109711, 60595, 70357, 16500, 26556, 20907, 21393, 116837, 22612, 241770, 13854, 12562, 14167, 268345, 56461, 14225, 11472, 66725, 108058, 16514, 20271, 16510, 217124, 66824, 14199, 399548, 66733	120	2.08459	0.172314	0.0144425	0.187174
GO:0001077~transcriptional activator activity, RNA polymerase II core promoter proximal region sequence-specific binding	56	0.000123649	22771, 20807, 13591, 22773, 22772, 13593, 50794, 56198, 212712, 15251, 18227, 13395, 18019, 18124, 21375, 18094, 17984, 20852, 20585, 20375, 216874, 12224, 13982, 14282, 18028, 22608, 100072, 16477, 18424, 15370, 17536, 21419, 21416, 16392, 21413, 16870, 17260, 109889, 17261, 195733, 11922, 208647, 58208, 17268, 12606, 21907, 100182, 15223, 13653, 13654, 14462, 228598, 20664, 16842, 225872, 16658	270	1.67365	0.189892	0.0149294	0.208397
GO:0051015~actin filament binding	33	0.000124917	77767, 15567, 21916, 71774, 544963, 109711, 60595, 216961, 17886, 98845, 211401, 11519, 63873, 14457, 330319, 12721, 231830, 217692, 208076, 14086, 56378, 11472, 12632, 54366, 11867, 21924, 22350, 12340, 217124, 17896, 102502, 11629, 57778	132	2.01735	0.191639	0.014083	0.21053
GO:0005178~integrin binding	27	0.000157205	14219, 22402, 108101, 109711, 16400, 15894, 22371, 15898, 16402, 14580, 93695, 13132, 14083, 14164, 16007, 13612, 56506, 21858, 16419, 16416, 21828, 20312, 107581, 18133, 17304, 20963, 14268	100	2.17873	0.234894	0.0165946	0.26488
GO:0005096~GTPase activator activity	50	0.000157406	12663, 78514, 109270, 320484, 75415, 244548, 140500, 381605, 231532, 217692, 19415, 226652, 56533, 380711, 75404, 24001, 71729, 232201, 117600, 216439, 71085, 69601, 58804, 73723, 108699, 11856, 216963, 11857, 18795, 217835, 330914, 73910, 97761, 19889, 51791, 67046, 99326, 230837, 70719, 236920, 66725, 233071, 54153, 210789, 231821, 19734, 19736, 19739, 225870, 58175	235	1.71689	0.235156	0.0156459	0.265219
GO:0008144~drug binding	29	0.000185189	11554, 108043, 23984, 19309, 14812, 12669, 94045, 14275, 11440, 14394, 108015, 15560, 13162, 15564, 214084, 19401, 14086, 14225, 243764, 319757, 17751, 14805, 19016, 207728, 13488, 11438, 12671, 110834, 19055	112	2.08939	0.270507	0.0173699	0.311962
GO:0005249~voltage-gated potassium channel activity	21	0.000226216	16498, 268345, 226922, 15168, 16500, 16526, 241794, 16512, 16511, 16514, 16504, 16536, 16510, 382571, 170738, 16538, 240776, 330953, 380728, 67498, 66733	70	2.42081	0.319747	0.0200742	0.380951
GO:0005230~extracellular ligand-gated ion channel activity	15	0.000258489	108043, 14654, 57249, 11440, 110304, 14394, 108015, 11438, 237213, 110834, 15561, 14403, 14404, 14405, 14406	41	2.95221	0.356133	0.0217726	0.435187
GO:0046872~metal ion binding	476	0.000360573	94191, 16800, 380912, 11482, 74051, 20183, 224691, 74055, 69930, 16402, 11484, 170752, 17388, 231830, 224794, 333315, 14676, 20585, 52822, 57257, 69675, 434377, 13982, 20916, 69920, 58994, 71584, 237213, 20822, 15203, 27081, 170676, 226419, 67993, 235130, 68428, 58208, 19225, 107239, 15931, 16911, 230837, 242291, 235320, 244721, 104110, 194237, 228543, 245671, 118445, 14544, 381489, 71648, 245468…	3355	1.14487	0.458908	0.0288225	0.606563
GO:0015459~potassium channel regulator activity	13	0.000500152	80906, 18762, 227618, 80334, 16498, 83814, 72413, 16538, 56461, 20393, 70357, 59046, 58802	34	3.08535	0.573427	0.0379857	0.840436
GO:0046982~protein heterodimerization activity	90	0.000617086	238266, 14811, 140493, 56198, 15211, 14812, 16400, 22174, 15251, 70357, 16500, 18013, 18227, 12156, 26556, 20907, 18709, 114142, 21833, 108015, 15214, 56737, 23963, 22139, 15013, 19401, 215708, 71132, 381813, 13057, 17127, 12062, 13488, 234664, 12028, 11438, 78651, 110834, 18424, 19055, 64706, 15370, 15234, 11554, 21419, 94187, 18441, 210044, 11553, 11551, 21413, 22200, 12931, 11519, 23947, 10177…	514	1.41293	0.65049	0.0446766	1.03597
GO:0003707~steroid hormone receptor activity	17	0.000931183	19401, 15370, 19883, 54608, 19885, 13982, 68957, 18227, 20183, 19016, 26381, 18124, 21833, 21834, 21907, 26380, 11819	56	2.44963	0.795368	0.0639684	1.55939
GO:0005251~delayed rectifier potassium channel activity	12	0.00109762	16536, 16510, 382571, 268345, 16538, 226922, 67498, 16500, 241794, 66733, 16511, 16504	32	3.02602	0.845918	0.0720809	1.83568
GO:0005509~calcium ion binding	115	0.00116443	72293, 210622, 239096, 75599, 75697, 20190, 70357, 338352, 353156, 50799, 110058, 20198, 17388, 19419, 320865, 11472, 11722, 66972, 21828, 320924, 546336, 241201, 17896, 231997, 77627, 80906, 64074, 94217, 230815, 235542, 53602, 23836, 18798, 18795, 13733, 21817, 238384, 20564, 228357, 13612, 11745, 57816, 68226, 29867, 54156, 66793, 68514, 70445, 140904, 245578, 269437, 238266, 73173, 227485, 21…	699	1.32758	0.862507	0.0734755	1.9464
GO:0008201~heparin binding	33	0.00152938	14219, 12831, 22402, 16956, 64074, 19206, 18542, 12667, 338352, 76477, 20304, 54003, 16891, 239405, 235130, 320712, 93695, 72780, 19944, 20564, 14167, 16007, 14164, 14180, 67896, 116701, 21828, 12162, 18133, 116847, 77018, 16782, 14268	151	1.76351	0.92621	0.0920249	2.54905
GO:0003700~transcription factor activity, sequence-specific DNA binding	139	0.0021381	22771, 20807, 22773, 22772, 22776, 56198, 234725, 12915, 14912, 22678, 18227, 72611, 77128, 19009, 20183, 18019, 13555, 114142, 329934, 21833, 21375, 18094, 21834, 15214, 64290, 73229, 19401, 434179, 239546, 20230, 20375, 14284, 12224, 218030, 434377, 13982, 14282, 18028, 18025, 19016, 12023, 16869, 93681, 16477, 18424, 636741, 228807, 104383, 21419, 21416, 27081, 18991, 21413, 12705, 17260, 1726…	883	1.27026	0.973881	0.122064	3.5465
GO:0015293~symporter activity	26	0.00228436	15567, 20513, 20511, 14664, 229699, 140919, 20496, 76775, 218756, 238384, 234967, 243616, 216227, 20502, 14412, 20501, 13162, 105727, 72961, 54403, 103098, 231290, 63993, 53881, 30805, 65221	112	1.87325	0.979651	0.125673	3.78473
GO:0042165~neurotransmitter binding	6	0.00237426	14811, 14812, 242443, 243616, 14814, 14412	9	5.37959	0.982546	0.126231	3.93088
GO:0030215~semaphorin receptor binding	9	0.00249834	20346, 73723, 108151, 20358, 20356, 26456, 19762, 214968, 20350	21	3.45831	0.985878	0.128395	4.13227
GO:0000978~RNA polymerase II core promoter proximal region sequence-specific DNA binding	64	0.00262157	22771, 20807, 13591, 22773, 118445, 22772, 13593, 50794, 212712, 380912, 14912, 18227, 54713, 14025, 13048, 13395, 18019, 114142, 18124, 18094, 17984, 20585, 20375, 12224, 14284, 14632, 20481, 13982, 14282, 18028, 70779, 18025, 76373, 17127, 22608, 13199, 16477, 18424, 17536, 21416, 16392, 381319, 21413, 16870, 67991, 108655, 17260, 17261, 109889, 195733, 11922, 208647, 58208, 17268, 12606, 10018…	359	1.43855	0.988557	0.130381	4.33187
GO:0004435~phosphatidylinositol phospholipase C activity	8	0.00277877	20304, 74055, 224860, 234779, 72469, 18798, 269437, 18795	17	3.79736	0.991251	0.133767	4.58593
GO:0000983~transcription factor activity, RNA polymerase II core promoter sequence-specific	7	0.00283133	17127, 20807, 21419, 17260, 18509, 56198, 15214	13	4.34505	0.992002	0.132394	4.67074
GO:0004879~RNA polymerase II transcription factor activity, ligand-activated sequence-specific DNA binding	12	0.0032005	19401, 15370, 19883, 19016, 26381, 18124, 21833, 19885, 13982, 18227, 21907, 11819	36	2.68979	0.995743	0.144421	5.26439
GO:0005089~Rho guanyl-nucleotide exchange factor activity	19	0.00340163	230972, 277360, 52666, 57257, 268739, 16800, 213783, 98845, 53972, 545156, 24001, 73341, 210293, 269608, 20662, 19417, 109904, 75974, 263406	74	2.07187	0.996981	0.14887	5.58636
GO:0042923~neuropeptide binding	9	0.00350454	18387, 229357, 18386, 20607, 18389, 20606, 17201, 20608, 17202	22	3.30111	0.997468	0.149207	5.7507
GO:0004970~ionotropic glutamate receptor activity	8	0.00406577	14802, 14811, 14812, 242443, 14809, 14814, 14805, 14804	18	3.58639	0.99903	0.166884	6.64222
GO:0005234~extracellular-glutamate-gated ion channel activity	8	0.00406577	14802, 14811, 14812, 242443, 14809, 14814, 14805, 14804	18	3.58639	0.99903	0.166884	6.64222
GO:0005518~collagen binding	16	0.00461438	17534, 18542, 12810, 16400, 76477, 17022, 21828, 22371, 320924, 17127, 242608, 320712, 13040, 20692, 11423, 18591	59	2.18831	0.99962	0.182873	7.50602
GO:0017124~SH3 domain binding	26	0.00474329	233489, 18481, 12488, 15170, 69601, 243961, 11856, 14809, 13992, 50795, 13057, 15163, 212531, 19261, 18754, 116837, 58194, 210274, 14775, 16331, 20662, 330319, 20975, 22240, 17969, 170771	118	1.778	0.999696	0.183253	7.7079
GO:0017075~syntaxin-1 binding	9	0.00479794	20912, 15567, 208898, 20983, 241727, 66725, 382018, 12890, 22319	23	3.15758	0.999723	0.181081	7.79335
GO:0005520~insulin-like growth factor binding	9	0.00479794	14219, 16012, 107250, 22402, 18133, 50766, 16010, 16007, 29817	23	3.15758	0.999723	0.181081	7.79335
GO:0016907~G-protein coupled acetylcholine receptor activity	5	0.0060224	213788, 12672, 243764, 12669, 12671	7	5.76384	0.999966	0.217242	9.68868
GO:0003785~actin monomer binding	9	0.00642746	12808, 18127, 18754, 208076, 17896, 12721, 211401, 23999, 223701	24	3.02602	0.999983	0.225377	10.3076
GO:0008195~phosphatidate phosphatase activity	6	0.00702878	229791, 50784, 381925, 14245, 216152, 235044	11	4.40148	0.999994	0.238912	11.219
GO:0005088~Ras guanyl-nucleotide exchange factor activity	6	0.00702878	11554, 70727, 20662, 76484, 19419, 56508	11	4.40148	0.999994	0.238912	11.219
GO:0008373~sialyltransferase activity	8	0.00792483	50935, 240119, 20449, 20450, 225742, 20452, 241230, 26938	20	3.22775	0.999999	0.26	12.5609
GO:0016849~phosphorus-oxygen lyase activity	8	0.00792483	432530, 18160, 104110, 12494, 11514, 210044, 11513, 224129	20	3.22775	0.999999	0.26	12.5609
GO:0017147~Wnt-protein binding	10	0.00846529	54612, 68588, 20319, 16973, 666048, 319757, 14370, 20378, 24117, 14362	30	2.68979	0.999999	0.270017	13.361
GO:0017046~peptide hormone binding	11	0.0101021	18160, 230777, 19116, 13618, 16323, 11609, 14600, 387285, 17201, 17202, 17171	36	2.46564	1	0.307814	15.7425
GO:0051378~serotonin binding	6	0.0108336	15552, 15560, 15561, 17161, 15564, 15557	12	4.03469	1	0.320544	16.7868
GO:0004016~adenylate cyclase activity	6	0.0108336	432530, 104110, 11514, 210044, 11513, 224129	12	4.03469	1	0.320544	16.7868
GO:0004972~NMDA glutamate receptor activity	5	0.0108697	19229, 14811, 14812, 242443, 14814	8	5.04336	1	0.316034	16.8381
GO:0043548~phosphatidylinositol 3-kinase binding	9	0.0138412	13131, 14255, 16370, 69601, 14083, 22174, 12721, 23900, 11928	27	2.68979	1	0.377942	20.9537
GO:0000977~RNA polymerase II regulatory region sequence-specific DNA binding	40	0.0139947	22771, 19883, 22773, 22772, 22774, 60595, 18013, 107503, 18227, 21869, 226896, 15900, 19009, 13048, 20183, 18072, 26381, 17260, 14472, 17261, 18032, 17095, 19401, 208076, 20230, 13653, 14632, 14462, 14284, 244721, 13656, 226641, 17127, 12023, 17932, 228598, 104156, 16477, 18519, 16842	221	1.46052	1	0.375382	21.1612
GO:0005109~frizzled binding	11	0.0149371	22417, 72780, 22415, 68588, 216795, 22409, 22413, 22422, 22414, 22412, 14362	38	2.33587	1	0.389135	22.4227
GO:0019911~structural constituent of myelin sheath	4	0.0156339	18823, 17153, 17433, 17196	5	6.4555	1	0.397289	23.3433
GO:0003828~alpha-N-acetylneuraminate alpha-2,8-sialyltransferase activity	4	0.0156339	20449, 20450, 225742, 20452	5	6.4555	1	0.397289	23.3433
GO:0017017~MAP kinase tyrosine/serine/threonine phosphatase activity	6	0.015835	56405, 240672, 19252, 18218, 235584, 67603	13	3.72433	1	0.395519	23.6071
GO:0005262~calcium channel activity	19	0.0169658	26946, 14811, 12297, 140723, 12295, 14812, 12294, 16438, 20190, 22068, 54376, 22067, 22065, 56808, 63873, 242443, 238384, 64177, 170706	86	1.78277	1	0.411296	25.0745
GO:0046983~protein dimerization activity	35	0.0170261	20807, 21419, 14811, 56198, 21413, 15251, 18013, 15901, 320091, 18143, 18072, 13555, 101772, 21833, 17260, 17261, 15442, 11922, 15214, 13142, 209776, 17095, 71093, 12614, 11472, 14462, 228432, 21349, 66824, 59058, 29808, 19055, 225872, 104174, 20964	190	1.48646	1	0.406806	25.1519
GO:0042803~protein homodimerization activity	120	0.0172379	20807, 74360, 56198, 17886, 14618, 16852, 20304, 101490, 114142, 21833, 21835, 21834, 15214, 19419, 12721, 239691, 20501, 320078, 215708, 268860, 11472, 380921, 216049, 232345, 12028, 19684, 104174, 21419, 19092, 14073, 12683, 68312, 11553, 71740, 11551, 21413, 216963, 18795, 12705, 12971, 56615, 67991, 101772, 17261, 12504, 12404, 12606, 19225, 18591, 224344, 23992, 18173, 228357, 74238, 14225, …	798	1.21344	1	0.405188	25.4236
GO:0050840~extracellular matrix binding	9	0.0173235	13406, 14115, 235130, 320078, 16007, 20692, 20750, 70445, 16416	28	2.59373	1	0.40137	25.5331
GO:0005057~receptor signaling protein activity	8	0.0179785	11554, 11516, 11836, 13448, 51791, 71729, 14130, 24001	23	2.80674	1	0.407652	26.3661
GO:0019904~protein domain specific binding	49	0.0205519	16370, 97387, 15114, 140571, 109711, 22342, 18793, 16400, 17886, 12156, 224997, 56013, 55948, 20907, 244310, 18762, 228836, 21833, 170638, 21817, 11891, 80718, 67784, 12606, 11928, 19401, 20617, 242667, 225207, 14084, 11472, 235320, 71132, 320495, 20481, 11641, 56217, 75739, 22350, 234214, 13195, 20271, 22415, 21823, 320165, 382018, 20963, 238276, 19684	289	1.36816	1	0.445346	29.5546
GO:0030276~clathrin binding	12	0.0223145	233489, 20980, 13132, 238266, 110058, 20983, 60510, 66725, 27359, 22068, 67161, 22067	46	2.10506	1	0.467426	31.6629
GO:0008081~phosphoric diester hydrolase activity	13	0.0228578	207728, 74055, 224860, 234779, 23984, 239318, 71584, 100340, 72469, 320981, 18573, 269437, 18795	52	2.01735	1	0.470138	32.3007
GO:0000149~SNARE binding	15	0.0229855	67727, 235415, 66725, 16500, 53330, 22319, 12890, 20907, 22317, 21928, 20983, 60510, 382018, 74190, 20955	64	1.89126	1	0.466657	32.4499
GO:0042166~acetylcholine binding	7	0.0232829	11440, 108043, 108015, 11438, 11423, 12671, 110834	19	2.97293	1	0.465739	32.796
GO:0008509~anion transmembrane transporter activity	7	0.0232829	23985, 20513, 268512, 218756, 232156, 54403, 20511	19	2.97293	1	0.465739	32.796
GO:0017080~sodium channel regulator activity	9	0.0260935	18301, 545622, 83814, 14167, 14756, 20393, 381290, 399548, 67161	30	2.42081	1	0.499791	35.985
GO:0004935~adrenergic receptor activity	5	0.0265996	11554, 11553, 11550, 11551, 245424	10	4.03469	1	0.501246	36.5439
GO:0004672~protein kinase activity	82	0.027239	18160, 12572, 17179, 11836, 11482, 22174, 223649, 140810, 20304, 64293, 18099, 17289, 22637, 20302, 241656, 269881, 108058, 67071, 214230, 217124, 13848, 19713, 11998, 381113, 546071, 13845, 13842, 104175, 211770, 50932, 20963, 18481, 19229, 233020, 18557, 14255, 19092, 59125, 106763, 11790, 11652, 230661, 20620, 15162, 207565, 545156, 77976, 75619, 226419, 12323, 18762, 237459, 69181, 245038, 12…	531	1.24612	1	0.504388	37.2434
GO:0017048~Rho GTPase binding	10	0.0282267	117600, 230972, 18481, 210293, 544963, 16800, 66725, 70435, 57778, 75974	36	2.24149	1	0.511825	38.3098
GO:0070324~thyroid hormone binding	4	0.0284062	12971, 21833, 21834, 22139	6	5.37959	1	0.508969	38.5018
GO:0033265~choline binding	4	0.0284062	12038, 12647, 63993, 11423	6	5.37959	1	0.508969	38.5018
GO:0016934~extracellular-glycine-gated chloride channel activity	4	0.0284062	110304, 213788, 237213, 14654	6	5.37959	1	0.508969	38.5018
GO:0000155~phosphorelay sensor kinase activity	4	0.0284062	16510, 380728, 16512, 16511	6	5.37959	1	0.508969	38.5018
GO:0004602~glutathione peroxidase activity	7	0.029865	56615, 14778, 17001, 14775, 68312, 14872, 75512	20	2.82428	1	0.52176	40.0411
GO:0005242~inward rectifier potassium channel activity	7	0.029865	16520, 16521, 170738, 16517, 16511, 16514, 16513	20	2.82428	1	0.52176	40.0411
GO:0015464~acetylcholine receptor activity	7	0.029865	11440, 108043, 108015, 11438, 12671, 110834, 15561	20	2.82428	1	0.52176	40.0411
GO:0008179~adenylate cyclase binding	6	0.0299327	210044, 83397, 67252, 224129, 12331, 238276	15	3.22775	1	0.517574	40.1116
GO:0031005~filamin binding	6	0.0299327	213019, 74202, 231830, 22240, 73121, 76566	15	3.22775	1	0.517574	40.1116
GO:0004089~carbonate dehydratase activity	6	0.0299327	12350, 23831, 76459, 12351, 12348, 12354	15	3.22775	1	0.517574	40.1116
GO:0016594~glycine binding	6	0.0299327	110304, 14812, 242443, 237213, 14654, 104174	15	3.22775	1	0.517574	40.1116
GO:0004697~protein kinase C activity	6	0.0299327	18751, 18752, 18762, 18753, 18754, 18750	15	3.22775	1	0.517574	40.1116
GO:0016791~phosphatase activity	23	0.0318659	19258, 67181, 15170, 218294, 19245, 56405, 320139, 252864, 19250, 77116, 19252, 18218, 17772, 545622, 12350, 13924, 83493, 240672, 69274, 19045, 11928, 235584, 67603	118	1.57285	1	0.535125	42.0935
GO:0005261~cation channel activity	10	0.0333323	63873, 338370, 14811, 226025, 72691, 14812, 103511, 14814, 234839, 22068	37	2.18091	1	0.546544	43.5556
GO:0001158~enhancer sequence-specific DNA binding	8	0.0347012	17932, 21419, 16911, 16392, 16869, 14462, 380912, 18424	26	2.48289	1	0.556377	44.889
GO:0005539~glycosaminoglycan binding	7	0.0375557	74199, 64074, 320712, 20423, 72902, 67896, 13805	21	2.68979	1	0.580709	47.5748
GO:0004683~calmodulin-dependent protein kinase activity	7	0.0375557	19229, 12323, 12322, 12326, 108058, 228550, 207565	21	2.68979	1	0.580709	47.5748
GO:0005313~L-glutamate transmembrane transporter activity	5	0.0377829	140919, 20513, 20511, 216227, 50799	11	3.6679	1	0.578124	47.7832
GO:0004143~diacylglycerol kinase activity	5	0.0377829	331374, 110524, 104418, 13139, 380921	11	3.6679	1	0.578124	47.7832
GO:0045499~chemorepellent activity	8	0.0420022	20346, 108151, 20358, 20356, 26456, 211323, 214968, 20350	27	2.39093	1	0.612884	51.5144
GO:0031802~type 5 metabotropic glutamate receptor binding	3	0.0422147	103967, 11540, 26556	3	8.06938	1	0.610038	51.6956
GO:0004948~calcitonin receptor activity	3	0.0422147	12311, 51801, 54598	3	8.06938	1	0.610038	51.6956
GO:0004698~calcium-dependent protein kinase C activity	3	0.0422147	18752, 18750, 20302	3	8.06938	1	0.610038	51.6956
GO:0005254~chloride channel activity	14	0.0428314	23985, 268512, 14654, 57249, 29876, 12728, 110304, 14394, 101772, 216441, 237213, 14403, 14405, 14406	63	1.7932	1	0.610803	52.2176
GO:0004860~protein kinase inhibitor activity	13	0.0440313	216233, 54607, 12702, 242608, 269295, 192157, 76927, 57816, 18769, 211770, 18767, 66259, 65079	57	1.84038	1	0.616563	53.2182
GO:0005085~guanyl-nucleotide exchange factor activity	28	0.0445357	52666, 268739, 16800, 53972, 68813, 545156, 74055, 210293, 19419, 74760, 75974, 109904, 19417, 230972, 277360, 12672, 57257, 76484, 268480, 72318, 74563, 56508, 24001, 73341, 329260, 20662, 73728, 12671	156	1.44835	1	0.61628	53.6329
GO:0005525~GTP binding	60	0.0451005	18160, 245670, 228543, 103967, 58222, 319642, 75141, 271457, 22671, 100702, 56437, 68895, 15461, 74194, 19340, 53857, 19416, 14676, 81003, 104886, 217371, 68203, 276952, 80981, 70317, 22145, 216439, 68939, 66397, 246710, 73296, 14528, 226421, 18951, 94045, 56795, 69237, 217151, 59021, 328778, 217869, 21817, 19889, 80718, 11891, 75668, 17532, 237107, 11842, 219144, 66725, 11844, 320982, 19337, 538…	383	1.26413	1	0.616509	54.0931
GO:0016176~superoxide-generating NADPH oxidase activator activity	4	0.0451941	14218, 17972, 17969, 18591	7	4.61107	1	0.612835	54.1689
GO:0019864~IgG binding	4	0.0451941	14127, 14129, 14131, 14130	7	4.61107	1	0.612835	54.1689
GO:0004630~phospholipase D activity	4	0.0451941	194908, 104759, 14756, 18807	7	4.61107	1	0.612835	54.1689
GO:0016702~oxidoreductase activity, acting on single donors with incorporation of molecular oxygen, incorporation of two atoms of oxygen	6	0.0500582	192289, 320452, 11686, 170752, 11688, 19225	17	2.84802	1	0.646953	57.9526
GO:0004725~protein tyrosine phosphatase activity	19	0.0507039	19258, 14048, 15170, 218294, 19245, 56405, 320139, 252864, 19250, 77116, 19252, 18218, 17772, 545622, 13924, 240672, 12530, 235584, 67603	97	1.5806	1	0.647437	58.4321
GO:0016301~kinase activity	99	0.0510602	17179, 11482, 16548, 64293, 18099, 17289, 20302, 269881, 68018, 117150, 214230, 229949, 381113, 13845, 13842, 104175, 50932, 19229, 18481, 19092, 59125, 106763, 11652, 18793, 18792, 14933, 226419, 237459, 18720, 26405, 57740, 14159, 270672, 18717, 54402, 20873, 382253, 14083, 76484, 104418, 66725, 228550, 381979, 216019, 13175, 71091, 12572, 227399, 11836, 69976, 22174, 18679, 22177, 22637, 18704…	674	1.18527	1	0.645781	58.6946
GO:0035240~dopamine binding	5	0.0512575	620246, 11554, 13488, 21823, 13162	12	3.36224	1	0.642986	58.8392
GO:0008270~zinc ion binding	152	0.0514807	244891, 74365, 72160, 67492, 14811, 19206, 76459, 68337, 14812, 224170, 59009, 216725, 18011, 74264, 18227, 22671, 66889, 20183, 110751, 72693, 332175, 21833, 99349, 21834, 17388, 19419, 231830, 67005, 19401, 81003, 76073, 20585, 77794, 225743, 13982, 69920, 380928, 19016, 21975, 16869, 14200, 271127, 320311, 386454, 170676, 16873, 12354, 12785, 320878, 16870, 70574, 21399, 12350, 16876, 235130, …	1075	1.14097	1	0.640423	59.0022
GO:0003705~transcription factor activity, RNA polymerase II distal enhancer sequence-specific binding	14	0.0533468	20807, 18991, 20375, 14632, 15251, 21869, 19130, 108655, 20473, 21833, 17260, 17268, 12606, 16842	65	1.73802	1	0.649719	60.342
GO:0016757~transferase activity, transferring glycosyl groups	35	0.0547174	50935, 19309, 72297, 20450, 20452, 67569, 103534, 76654, 18700, 56737, 14042, 241230, 271786, 232984, 74782, 14538, 233733, 56219, 20449, 207958, 218476, 231605, 225742, 26938, 22239, 240119, 52552, 53418, 15452, 93961, 227835, 74185, 14421, 97440, 56546	208	1.35783	1	0.655196	61.2996
GO:0042802~identical protein binding	92	0.056054	108100, 233489, 667370, 74360, 71648, 211401, 338352, 64945, 72512, 22371, 50754, 54003, 320191, 94232, 20198, 22177, 13857, 72269, 231834, 52906, 216274, 12721, 22139, 19876, 13180, 20852, 76897, 81003, 56332, 11668, 76469, 11669, 268860, 11472, 15959, 13982, 117150, 381813, 14724, 19016, 17127, 99889, 244958, 12028, 68118, 14200, 69601, 384619, 12741, 243961, 75723, 21413, 17110, 11798, 12038, …	625	1.18781	1	0.660254	62.2125
GO:0051018~protein kinase A binding	7	0.0564331	19401, 320722, 83397, 66725, 11641, 240025, 629378	23	2.4559	1	0.658791	62.4677
GO:0016829~lyase activity	25	0.0569475	432530, 18160, 210044, 23831, 76459, 67217, 52665, 12354, 15186, 12350, 11514, 12351, 14417, 382913, 11513, 13180, 17001, 71760, 104110, 13195, 76355, 74147, 257635, 224129, 104174	139	1.45133	1	0.658253	62.8114
GO:0005179~hormone activity	21	0.0579216	18429, 22044, 67389, 20604, 109648, 230899, 22353, 18976, 20855, 14714, 20856, 12424, 21832, 11998, 14419, 11516, 16323, 14601, 22139, 12854, 11606	112	1.51301	1	0.660739	63.4541
GO:0019900~kinase binding	18	0.0583227	69601, 110524, 15444, 59090, 107503, 20907, 13385, 105787, 19070, 21929, 18753, 217124, 14580, 18720, 74760, 12606, 211652, 238276	92	1.57879	1	0.659466	63.7157
GO:0046875~ephrin receptor binding	8	0.0594034	11826, 30955, 108699, 13636, 13641, 13642, 217692, 53972	29	2.22604	1	0.662567	64.4119
GO:0019901~protein kinase binding	66	0.0600208	18160, 12297, 67727, 14811, 11482, 15251, 17136, 14025, 56013, 55948, 72512, 329251, 13555, 18124, 19417, 217692, 12580, 19116, 20481, 76927, 114716, 13385, 20271, 17127, 12484, 20963, 20964, 216439, 69601, 66214, 21416, 11551, 56515, 66259, 15163, 63873, 20496, 12323, 18762, 12448, 116837, 228730, 12444, 12443, 12504, 26405, 51791, 11928, 15170, 23992, 14083, 14084, 380684, 16414, 245684, 381979…	434	1.22714	1	0.662678	64.8039
GO:0043621~protein self-association	13	0.0617987	12409, 21929, 20304, 21367, 108655, 68339, 100102, 241638, 13829, 11423, 21413, 15901, 75744	60	1.74837	1	0.669955	65.9103
GO:0004889~acetylcholine-activated cation-selective channel activity	6	0.062485	11440, 108043, 108015, 11438, 110834, 15561	18	2.68979	1	0.670414	66.3285
GO:0000979~RNA polymerase II core promoter sequence-specific DNA binding	14	0.0654946	21419, 21416, 56198, 20375, 13653, 14462, 18227, 68750, 21349, 14472, 21375, 54123, 22761, 20852	67	1.68614	1	0.684494	68.1064
GO:0042578~phosphoric ester hydrolase activity	4	0.0657887	101490, 83493, 20975, 241062	8	4.03469	1	0.682558	68.2753
GO:0045545~syndecan binding	4	0.0657887	15442, 12667, 93695, 20356	8	4.03469	1	0.682558	68.2753
GO:0001076~transcription factor activity, RNA polymerase II transcription factor binding	5	0.0670009	63872, 67991, 20807, 15251, 16870	13	3.10361	1	0.685852	68.9626
GO:0005540~hyaluronic acid binding	7	0.0676658	80982, 13004, 73940, 246048, 192187, 382111, 11595	24	2.35357	1	0.686023	69.3337
GO:0042562~hormone binding	7	0.0676658	18160, 12971, 207911, 54608, 381489, 13982, 22139	24	2.35357	1	0.686023	69.3337
GO:0008134~transcription factor binding	53	0.0679673	20807, 329650, 15251, 21869, 15901, 12051, 18019, 18709, 72512, 13555, 21833, 15214, 13854, 18099, 240025, 19401, 229906, 67738, 216874, 12224, 13982, 27223, 19016, 17127, 75613, 22608, 16477, 211770, 14200, 17536, 15370, 104383, 19883, 21416, 12490, 12443, 232232, 12606, 26380, 71093, 106931, 16911, 53380, 13653, 14462, 228598, 17937, 18519, 16842, 11609, 18088, 16658, 22761	342	1.25052	1	0.684184	69.5006
GO:0019838~growth factor binding	10	0.0683534	16012, 232345, 72293, 16010, 18414, 16007, 29817, 14181, 19252, 16998	42	1.92128	1	0.682836	69.713
GO:0001078~transcriptional repressor activity, RNA polymerase II core promoter proximal region sequence-specific binding	23	0.0737073	118445, 243931, 56461, 20375, 381319, 14462, 14912, 13798, 20481, 12227, 14025, 13048, 70779, 18025, 18019, 67991, 19130, 108655, 114142, 109889, 21907, 22761, 20852	129	1.43873	1	0.707736	72.5192
GO:0004890~GABA-A receptor activity	6	0.0764857	14394, 14403, 57249, 14404, 14405, 14406	19	2.54823	1	0.718159	73.8772
GO:0052851~ferric-chelate reductase (NADPH) activity	3	0.077541	68428, 70358, 74051	4	6.05204	1	0.719929	74.3762
GO:0005042~netrin receptor activity	3	0.077541	22253, 13176, 107448	4	6.05204	1	0.719929	74.3762
GO:0031750~D3 dopamine receptor binding	3	0.077541	13488, 19049, 18483	4	6.05204	1	0.719929	74.3762
GO:0022824~transmitter-gated ion channel activity	3	0.077541	110304, 237213, 14654	4	6.05204	1	0.719929	74.3762
GO:0019865~immunoglobulin binding	3	0.077541	22371, 12504, 14130	4	6.05204	1	0.719929	74.3762
GO:0008823~cupric reductase activity	3	0.077541	68428, 70358, 74051	4	6.05204	1	0.719929	74.3762
GO:0048306~calcium-dependent protein binding	14	0.07934	11745, 56461, 56876, 12890, 20907, 29867, 21924, 232345, 20198, 20200, 56737, 330192, 20964, 268934	69	1.63727	1	0.725152	75.2063
GO:0042056~chemoattractant activity	7	0.0800995	16854, 20254, 20304, 15234, 18591, 20302, 20315	25	2.25943	1	0.725437	75.5491
GO:0004601~peroxidase activity	8	0.0806461	14778, 76113, 14775, 114886, 15122, 69675, 19225, 75512	31	2.08242	1	0.724742	75.7931
GO:0035254~glutamate receptor binding	5	0.0849349	12322, 14811, 243547, 19417, 13385	14	2.88192	1	0.740663	77.6293
GO:0019899~enzyme binding	58	0.084987	65255, 20190, 15251, 21869, 11733, 74055, 20856, 16859, 21834, 214084, 19401, 72151, 11906, 67738, 71132, 13982, 26458, 19016, 20271, 17127, 13195, 232345, 21823, 235527, 22145, 19055, 104174, 104383, 19229, 67841, 68312, 18793, 56224, 545156, 18795, 320299, 17261, 22612, 12443, 12504, 19225, 320415, 21907, 20617, 23992, 11540, 14225, 23825, 16416, 21349, 66797, 18753, 18754, 74147, 66824, 15512,…	384	1.21881	1	0.737773	77.6508
GO:0050544~arachidonic acid binding	4	0.08985	19016, 20617, 20202, 20201	9	3.58639	1	0.754978	79.5723
GO:0042813~Wnt-activated receptor activity	6	0.092026	54612, 20319, 16973, 14370, 20378, 14362	20	2.42081	1	0.760601	80.3807
GO:0031418~L-ascorbic acid binding	6	0.092026	192289, 320452, 270086, 210530, 26432, 13166	20	2.42081	1	0.760601	80.3807
GO:0005328~neurotransmitter:sodium symporter activity	6	0.092026	103098, 15567, 243616, 14664, 14412, 13162	20	2.42081	1	0.760601	80.3807
GO:0031489~myosin V binding	6	0.092026	53869, 67295, 80718, 11891, 171531, 19340	20	2.42081	1	0.760601	80.3807
GO:0005248~voltage-gated sodium channel activity	6	0.092026	20271, 20265, 330953, 15168, 399548, 20274	20	2.42081	1	0.760601	80.3807
GO:0004864~protein phosphatase inhibitor activity	8	0.092713	19051, 218194, 269016, 58200, 217124, 19049, 59046, 74189	32	2.01735	1	0.760311	80.6297
GO:0043236~laminin binding	7	0.093719	16854, 16852, 94242, 83436, 13040, 11423, 16400	26	2.17253	1	0.761253	80.9889
GO:0016798~hydrolase activity, acting on glycosyl bonds	15	0.0971454	110173, 212974, 16591, 15211, 11722, 17110, 23956, 12494, 80982, 17105, 15442, 14387, 100340, 382913, 242362	78	1.5518	1	0.771194	82.1657
GO:0001046~core promoter sequence-specific DNA binding	10	0.0974921	19883, 19016, 19130, 18124, 17260, 20664, 11906, 21847, 14462, 13982	45	1.7932	1	0.76961	82.2809

## Sheet: Table S4f
MH vs MWT - Molecular Function (Category:GOTERM_MF_DIRECT)
GO Term	Input number	p-value	Genes	Background number	Fold Enrichment	Bonferroni	Benjamini	FDR
GO:0005515~protein binding	757	4.93872e-15	108100, 20807, 55942, 75599, 50997, 58222, 50709, 77781, 20384, 94091, 94090, 11482, 16800, 14783, 67164, 20907, 16905, 80837, 20912, 101490, 11488, 71699, 20779, 13857, 216795, 11484, 16402, 20911, 14580, 110842, 27261, 14998, 15214, 12721, 231830, 58226, 19340, 14683, 15957, 57257, 27078, 225743, 13982, 15959, 20378, 20238, 21423, 276952, 27276, 27279, 229285, 232345, 27984, 15205, 20821, 11083…	4092	1.26318	9.04699e-12	9.04699e-12	8.32667e-12
GO:0005516~calmodulin binding	61	3.30712e-10	227541, 17347, 97387, 14810, 17886, 20190, 18679, 20191, 381290, 64011, 56437, 68493, 14432, 11941, 84036, 18546, 18575, 18573, 67972, 54525, 13631, 71233, 16536, 20271, 93843, 55984, 17916, 19055, 17919, 432530, 22249, 68667, 544963, 74100, 207565, 18795, 11519, 110862, 63873, 320299, 26381, 12323, 20650, 12322, 208898, 22393, 59022, 11514, 12326, 64177, 107869, 140781, 228550, 110891, 16510, 71…	182	2.28857	6.12479e-07	3.0624e-07	5.63496e-07
GO:0046872~metal ion binding	608	4.30908e-10	14687, 94191, 94091, 94090, 16800, 11482, 20249, 69020, 74051, 20183, 12858, 74055, 78251, 16402, 11484, 193796, 16401, 231830, 58226, 224794, 14683, 333315, 80733, 57257, 69675, 224697, 13982, 20589, 235344, 78754, 58994, 71685, 71584, 56490, 237213, 27984, 232976, 50721, 20821, 15203, 232879, 17391, 224598, 14356, 245595, 212528, 27081, 170676, 15926, 22404, 226419, 67993, 235130, 52440, 19223,…	3355	1.23742	7.98041e-07	2.66014e-07	7.34217e-07
GO:0005184~neuropeptide hormone activity	19	6.15431e-09	15171, 18429, 67405, 22044, 109648, 381677, 18610, 27220, 18155, 230899, 18976, 225642, 12424, 11998, 14419, 11516, 11604, 12854, 18619	29	4.47364	1.13977e-05	2.84944e-06	1.04862e-05
GO:0046982~protein heterodimerization activity	123	1.99815e-08	53378, 14811, 14810, 14812, 56198, 11539, 18012, 70357, 18013, 18227, 26556, 20907, 114142, 21833, 108015, 22084, 15214, 56737, 22139, 15013, 19401, 19293, 20893, 12122, 14281, 54170, 21423, 19015, 16476, 78651, 18424, 110834, 24088, 58805, 15234, 11554, 21419, 11553, 17869, 21413, 12176, 234700, 67374, 21987, 101772, 17260, 11444, 17261, 66311, 14417, 12608, 14415, 18591, 17268, 16159, 140781, 1…	514	1.63398	3.7005e-05	7.40112e-06	3.40461e-05
GO:0005244~voltage-gated ion channel activity	46	2.7704e-08	16498, 12290, 68667, 12297, 20266, 12295, 12294, 16528, 70357, 226922, 16500, 241794, 54376, 16524, 29876, 16520, 110862, 16521, 80334, 382571, 330953, 12724, 58226, 67498, 12289, 268345, 140723, 12287, 60613, 16517, 16512, 16531, 20273, 57814, 20274, 16513, 56808, 20271, 16536, 16510, 81905, 170738, 16538, 12286, 399548, 66733	134	2.344	5.13064e-05	8.55126e-06	4.72043e-05
GO:0042803~protein homodimerization activity	168	5.58685e-07	53378, 20807, 14991, 56193, 16952, 56198, 94090, 17886, 109731, 17172, 75691, 14618, 101490, 20304, 20199, 20778, 114142, 21833, 21834, 22084, 15214, 56199, 19419, 12721, 110175, 19293, 22590, 20893, 320078, 268860, 11472, 380921, 75608, 216049, 16531, 21423, 27276, 232345, 18634, 16476, 68736, 15205, 75296, 14381, 19684, 104174, 19092, 21419, 14073, 11553, 68312, 59027, 21413, 216963, 15926, 121…	798	1.43751	0.00103415	0.000147801	0.00095193
GO:0005216~ion channel activity	50	1.3507e-06	12290, 68667, 14811, 14810, 108043, 14813, 53623, 14812, 14814, 226922, 20190, 16500, 241794, 20191, 22068, 57780, 11440, 110862, 63873, 12728, 382571, 11444, 108015, 12724, 330953, 67498, 58226, 64177, 14615, 12289, 268345, 12287, 60613, 14809, 16438, 16512, 16531, 20273, 20274, 18301, 16536, 20271, 16510, 170738, 11438, 16538, 12286, 110834, 14401, 66733	170	2.00829	0.00249837	0.000312638	0.00230141
GO:0043565~sequence-specific DNA binding	134	6.69054e-06	20807, 22773, 56198, 12915, 18012, 18227, 11878, 77128, 14025, 17172, 19009, 229542, 13048, 20183, 18019, 114142, 329934, 21833, 14472, 18094, 13712, 21834, 15214, 64290, 208727, 19401, 20230, 16478, 14284, 12224, 14281, 13982, 14282, 21423, 18025, 19015, 19016, 12023, 20788, 116870, 16869, 16476, 217166, 67488, 16477, 15205, 18424, 18420, 58805, 245595, 21419, 21416, 18992, 21414, 21415, 18991, …	633	1.44546	0.0123145	0.00137582	0.0113993
GO:0005102~receptor binding	94	8.81384e-06	171095, 14991, 16956, 15114, 14811, 14810, 212503, 20607, 17179, 14812, 70503, 211401, 26556, 18976, 12524, 207911, 20779, 22177, 239405, 216795, 21832, 21333, 20203, 59046, 14062, 22637, 13142, 67528, 15013, 19401, 23880, 14964, 54721, 111175, 14180, 100042150, 93835, 26458, 230899, 13385, 22353, 22417, 22415, 104080, 18986, 232345, 13488, 56708, 209039, 223881, 19193, 16172, 22413, 193740, 2241…	412	1.55789	0.0161908	0.001631	0.0150167
GO:0008144~drug binding	35	1.62087e-05	11554, 12767, 108043, 23984, 19309, 13627, 14812, 59027, 170743, 12669, 14272, 94045, 14275, 11440, 11444, 108015, 15560, 667034, 13162, 15564, 18103, 214084, 19401, 12801, 243764, 19015, 19016, 110095, 207728, 13488, 11438, 15558, 12671, 110834, 19055	112	2.13381	0.0295726	0.00272525	0.0276141
GO:0030165~PDZ domain binding	35	3.64703e-05	108100, 70729, 11554, 68339, 14813, 50997, 20606, 53623, 22342, 381290, 16524, 67903, 16520, 234395, 15529, 11941, 76089, 67972, 56524, 230972, 319478, 242667, 238130, 12289, 241638, 14809, 13384, 21423, 13385, 56149, 56724, 14745, 238988, 30805, 14362	116	2.06023	0.0653136	0.00561288	0.062123
GO:0005096~GTPase activator activity	58	6.09044e-05	78514, 12663, 75415, 244548, 67865, 140500, 240168, 70497, 381605, 22084, 76089, 231532, 217692, 19415, 76795, 56533, 20401, 213990, 380711, 75404, 24001, 13196, 16476, 71729, 231801, 232201, 216439, 69601, 73723, 108699, 11856, 216963, 67903, 18795, 330914, 73910, 97761, 51791, 209478, 99326, 223754, 238130, 230837, 236920, 228359, 66790, 66725, 233071, 54153, 231821, 50780, 228998, 19734, 74206…	235	1.68525	0.106669	0.00863926	0.103723
GO:0044325~ion channel binding	35	7.7591e-05	16498, 15114, 83814, 109711, 60595, 20927, 70357, 16500, 26556, 20907, 21393, 110862, 66050, 20779, 116837, 22612, 241770, 13854, 23991, 268345, 11472, 66725, 13367, 57814, 20271, 16510, 217124, 12315, 66824, 14199, 14168, 22627, 399548, 15519, 66733	120	1.99155	0.133856	0.0102121	0.132124
GO:0005509~calcium ion binding	139	0.000106515	17313, 12290, 210622, 14810, 75599, 16952, 75697, 70357, 20190, 20191, 338352, 50799, 240168, 12330, 110058, 20199, 11941, 229731, 19419, 76795, 19293, 54525, 320865, 11472, 192650, 11722, 70261, 66972, 21828, 116873, 21827, 320924, 21826, 241201, 66901, 546336, 17896, 231997, 237397, 27984, 207175, 13446, 53883, 17391, 77627, 65945, 64074, 13602, 53602, 18798, 18795, 13733, 66917, 238384, 19128,…	699	1.35782	0.179037	0.0130657	0.181335
GO:0003779~actin binding	75	0.000196088	11838, 218194, 12767, 68810, 245857, 17886, 211401, 67252, 68743, 330319, 12721, 74192, 83767, 70737, 231148, 11472, 13803, 66196, 16531, 22350, 12340, 22351, 217124, 11629, 57778, 118449, 223701, 17916, 93688, 17919, 19684, 77767, 21916, 109711, 60595, 15444, 72041, 78885, 320878, 22068, 56320, 67903, 21956, 16210, 11519, 63873, 20650, 18826, 104027, 17433, 192176, 70435, 235431, 80297, 12808, 5…	338	1.51513	0.304547	0.0224438	0.333587
GO:0001077~transcriptional activator activity, RNA polymerase II core promoter proximal region sequence-specific binding	62	0.000287458	22771, 20807, 13591, 22773, 13593, 50794, 56198, 15184, 212712, 15251, 18012, 18227, 18019, 18124, 20677, 21375, 13712, 18094, 17984, 19698, 20672, 16478, 216874, 12224, 13982, 14281, 14282, 18028, 21423, 18987, 18029, 13198, 16476, 16477, 18424, 15370, 21419, 21416, 18992, 16392, 17869, 21413, 16870, 17260, 109889, 17261, 195733, 11922, 12608, 58208, 21907, 17268, 56380, 15223, 13653, 13654, 144…	270	1.56795	0.412834	0.0308351	0.488667
GO:0005267~potassium channel activity	25	0.000331735	11826, 268345, 60613, 20927, 16528, 70357, 226922, 16500, 241794, 16512, 58802, 16531, 57814, 16513, 110862, 16536, 80334, 16510, 382571, 170738, 240776, 16538, 330953, 67498, 66733	80	2.13381	0.459076	0.0335614	0.563738
GO:0008270~zinc ion binding	198	0.000341556	72160, 224170, 94091, 94090, 14272, 18227, 22671, 229542, 20183, 110751, 332175, 21833, 217218, 21834, 193796, 231830, 67005, 56631, 77794, 225743, 12349, 224697, 13982, 20589, 380928, 103406, 20821, 50721, 17391, 56369, 22658, 170676, 12354, 78783, 30058, 235130, 66917, 12351, 21907, 68846, 22668, 16911, 338364, 21804, 110784, 271305, 243548, 52838, 240055, 211147, 224454, 245468, 14544, 239102,…	1075	1.25766	0.468828	0.0327501	0.58038
GO:0005085~guanyl-nucleotide exchange factor activity	40	0.00043799	71746, 231874, 223435, 18545, 52666, 56349, 16800, 53972, 545156, 68813, 108067, 74055, 241308, 234353, 19419, 76089, 75974, 109904, 66096, 77980, 230972, 277360, 238130, 12672, 101497, 57257, 217944, 268480, 74563, 56508, 24001, 68576, 17207, 71972, 319899, 20662, 110596, 73728, 12671, 107746	156	1.75082	0.555735	0.0397549	0.743668
GO:0016301~kinase activity	131	0.000451365	227541, 11534, 17179, 11482, 20779, 244418, 75607, 64293, 18099, 17289, 20302, 100465, 54391, 54721, 12229, 320795, 269881, 68018, 117150, 214230, 235344, 229949, 93843, 381113, 228880, 13845, 13549, 104175, 13840, 50932, 66587, 19229, 19094, 19092, 72141, 106763, 59125, 11652, 18792, 226419, 71481, 110639, 333050, 18720, 268822, 57740, 74178, 18103, 270672, 18717, 18718, 54402, 382253, 14083, 21…	674	1.32714	0.56661	0.0390329	0.766297
GO:0008134~transcription factor binding	74	0.000473865	20807, 70315, 20602, 15184, 94091, 15251, 18012, 21869, 12914, 18019, 18709, 21833, 170826, 15214, 13854, 18099, 240025, 208727, 20671, 19401, 433375, 19290, 333654, 224829, 19291, 16478, 216874, 12224, 13982, 14281, 20589, 56233, 21423, 19015, 19016, 17127, 65102, 75613, 13198, 16476, 16477, 15205, 12261, 14200, 104383, 15370, 58805, 21416, 14004, 17869, 69792, 66050, 106042, 18148, 12490, 18626…	342	1.47744	0.584306	0.0391148	0.804351
GO:0000978~RNA polymerase II core promoter proximal region sequence-specific DNA binding	77	0.00047454	22771, 20807, 22773, 13591, 118445, 13593, 50794, 212712, 18012, 18227, 17172, 54713, 14025, 229542, 13048, 18019, 114142, 18124, 18094, 13712, 19698, 17984, 20672, 16969, 68094, 16478, 12224, 14284, 14281, 20481, 13982, 14282, 18028, 18025, 21423, 76373, 17127, 18987, 20788, 18029, 13198, 13199, 16476, 217166, 16477, 18424, 58805, 21416, 18992, 16392, 381319, 17869, 81703, 21413, 16870, 108655, …	359	1.46454	0.584826	0.0374987	0.805492
GO:0019900~kinase binding	27	0.000537879	69601, 11757, 15444, 59090, 107503, 20907, 214424, 240168, 20779, 14580, 52440, 18626, 18720, 192176, 12608, 211652, 18627, 18628, 14102, 13385, 105787, 19070, 22051, 18753, 217124, 209039, 238276	92	2.00392	0.630801	0.0406674	0.912541
GO:0070888~E-box binding	14	0.000622096	71093, 20893, 17869, 14462, 21413, 15251, 18012, 18013, 17172, 21423, 21349, 20788, 15205, 18626	34	2.8116	0.684147	0.0450528	1.05471
GO:0008201~heparin binding	38	0.000905521	14219, 12831, 22402, 16956, 12628, 64074, 78286, 20720, 12667, 56348, 12159, 338352, 76477, 20304, 15289, 54003, 16891, 239405, 235130, 320712, 20307, 93695, 23893, 72780, 20564, 14264, 20562, 16007, 14164, 14180, 66548, 20296, 21828, 21827, 21826, 18133, 77018, 16782	151	1.71835	0.813213	0.0624922	1.53175
GO:0000976~transcription regulatory region sequence-specific DNA binding	18	0.0010346	15223, 13653, 14462, 226641, 18019, 21349, 18986, 21833, 13198, 20677, 15460, 217166, 18626, 231861, 20667, 223701, 228536, 18627	53	2.319	0.852964	0.0685407	1.74829
GO:0004864~protein phosphatase inhibitor activity	13	0.0012233	19051, 218194, 269016, 58200, 217124, 231876, 104248, 232947, 19049, 59046, 207393, 76142, 74189	32	2.77395	0.896372	0.0777715	2.06404
GO:0005230~extracellular ligand-gated ion channel activity	15	0.00143033	108043, 14654, 57249, 11440, 110304, 11444, 108015, 11438, 237213, 110834, 14401, 15561, 14403, 14404, 14405	41	2.49811	0.92941	0.0873559	2.40936
GO:0004435~phosphatidylinositol phospholipase C activity	9	0.00146909	20304, 74055, 18802, 72469, 18798, 227120, 269437, 269615, 18795	17	3.61492	0.934306	0.0867617	2.47388
GO:0004683~calmodulin-dependent protein kinase activity	10	0.00168165	19229, 227541, 17347, 12323, 12322, 93843, 12326, 55984, 228550, 207565	21	3.25151	0.955712	0.0956596	2.82702
GO:0019904~protein domain specific binding	62	0.00175098	16370, 97387, 15114, 19384, 94091, 17886, 26558, 56013, 20907, 20779, 21833, 13498, 30960, 14683, 19401, 22590, 20893, 11472, 71132, 320495, 20481, 12927, 384783, 22350, 20271, 13195, 22415, 18987, 233208, 21823, 19684, 109711, 22342, 224997, 11810, 244310, 18762, 228836, 170638, 80718, 11891, 67784, 11928, 20617, 242667, 225207, 17973, 104248, 14084, 235320, 11641, 56217, 75739, 216846, 234214, …	289	1.46487	0.961057	0.0964528	2.94194
GO:0003700~transcription factor activity, sequence-specific DNA binding	161	0.00193057	22771, 20807, 22773, 22776, 56198, 234725, 12915, 18012, 18227, 69020, 72611, 77128, 17172, 12914, 19009, 229542, 20183, 18019, 114142, 21833, 329934, 21375, 78251, 13712, 18094, 21834, 15214, 19698, 64290, 73229, 19401, 434179, 16969, 19290, 20230, 16478, 19291, 14284, 12224, 14281, 13982, 14282, 18028, 21423, 18025, 19015, 19016, 12023, 19018, 20788, 18029, 116870, 16869, 16476, 217166, 16477, …	883	1.245	0.972093	0.102777	3.23902
GO:0005080~protein kinase C binding	18	0.00203553	56513, 56193, 320795, 114774, 15184, 11652, 23999, 338352, 56233, 629378, 18751, 63873, 54003, 20779, 24131, 192176, 12261, 240025	56	2.19477	0.977032	0.105052	3.41226
GO:0005088~Ras guanyl-nucleotide exchange factor activity	7	0.00232785	11554, 240168, 70727, 20662, 76089, 19419, 56508	11	4.34521	0.98665	0.116019	3.8932
GO:0004972~NMDA glutamate receptor activity	6	0.00254605	19229, 14811, 14810, 14813, 14812, 14814	8	5.12114	0.991096	0.122911	4.25072
GO:0004725~protein tyrosine phosphatase activity	26	0.00280347	14048, 19246, 218294, 19281, 19244, 19280, 19245, 245857, 104831, 240672, 235584, 67603, 19275, 19258, 56405, 320139, 19250, 18218, 19272, 66461, 19273, 17772, 13924, 12531, 12530, 319520	97	1.83023	0.99448	0.131096	4.67089
GO:0001078~transcriptional repressor activity, RNA polymerase II core promoter proximal region sequence-specific binding	32	0.00311358	58805, 118445, 381319, 81703, 14025, 17172, 12914, 13048, 18019, 114142, 108655, 21815, 109889, 21907, 22751, 16969, 20893, 243931, 14462, 13798, 20481, 210719, 20589, 226075, 21423, 18025, 102423, 20788, 56490, 217166, 15205, 22761	129	1.69381	0.996897	0.140997	5.17476
GO:0043548~phosphatidylinositol 3-kinase binding	11	0.00344028	13131, 14255, 16370, 69601, 12315, 14083, 22174, 12721, 23900, 384783, 11928	27	2.78185	0.998309	0.150962	5.70288
GO:0003714~transcription corepressor activity	37	0.00356609	104383, 12398, 21419, 20602, 56198, 15184, 21413, 21886, 18013, 14025, 59004, 12971, 16876, 77630, 13875, 13498, 15460, 57316, 208727, 19401, 71458, 106931, 20893, 269881, 12180, 20481, 12848, 56233, 56310, 22417, 13017, 13198, 116870, 16869, 50721, 12261, 22761	157	1.60919	0.998661	0.15245	5.90551
GO:0046983~protein dimerization activity	43	0.00358426	58805, 20807, 21419, 13167, 14811, 14810, 56198, 17869, 21413, 18012, 15251, 18013, 17172, 320091, 18143, 18072, 18142, 101772, 21833, 17260, 17261, 15442, 11922, 15214, 13142, 209776, 71093, 17428, 12614, 20893, 11472, 14462, 21423, 228432, 21349, 20788, 66824, 59058, 15205, 50496, 19055, 225872, 104174	190	1.54532	0.998706	0.149724	5.93473
GO:0000981~RNA polymerase II transcription factor activity, sequence-specific DNA binding	40	0.00379974	21419, 80902, 77781, 15251, 107503, 11878, 226896, 18019, 22634, 18072, 18142, 17260, 329934, 13875, 20677, 17261, 13712, 12608, 64290, 20672, 20671, 15220, 20893, 208076, 17425, 16478, 65020, 210719, 18028, 21349, 18029, 104156, 59058, 16476, 20669, 15205, 15228, 227644, 107586, 225872	174	1.5697	0.999133	0.154536	6.28075
GO:0008013~beta-catenin binding	23	0.00394932	56484, 18163, 80288, 19281, 21416, 21414, 21415, 14812, 13982, 21402, 19272, 233904, 216850, 19273, 629378, 15468, 18222, 17127, 77578, 72345, 67488, 240025, 20671	84	1.86962	0.999344	0.1567	6.52022
GO:0005251~delayed rectifier potassium channel activity	12	0.00427619	110862, 16536, 16510, 382571, 268345, 16538, 60613, 226922, 67498, 16500, 241794, 66733	32	2.56057	0.999643	0.165042	7.04154
GO:0043621~protein self-association	18	0.00452483	68339, 241638, 21413, 20589, 13036, 20191, 20238, 75744, 12409, 11593, 20304, 108655, 100102, 13032, 58234, 13829, 11423, 16825	60	2.04845	0.999775	0.170261	7.43627
GO:0005249~voltage-gated potassium channel activity	20	0.00467658	16498, 268345, 60613, 226922, 16500, 241794, 16512, 16531, 57814, 110862, 16536, 16510, 382571, 170738, 16538, 240776, 330953, 380728, 67498, 66733	70	1.95091	0.99983	0.171986	7.6764
GO:0000977~RNA polymerase II regulatory region sequence-specific DNA binding	48	0.00475036	22771, 22773, 245595, 22774, 60595, 18013, 107503, 18227, 21869, 226896, 17172, 19009, 12914, 13048, 229542, 20183, 22634, 18072, 26381, 17260, 14472, 17261, 12053, 16363, 18032, 12608, 19401, 71458, 17428, 208076, 17425, 20230, 19291, 13653, 14462, 14284, 20589, 226075, 13656, 226641, 17127, 12023, 104156, 110147, 271305, 217166, 228880, 16477	221	1.48304	0.999852	0.171079	7.79294
GO:0003707~steroid hormone receptor activity	17	0.0052973	19401, 15370, 54608, 13982, 68957, 18227, 20183, 19015, 19016, 26381, 18124, 21833, 110784, 21834, 217166, 21907, 26380	56	2.07284	0.999947	0.185296	8.65255
GO:0005262~calcium channel activity	23	0.0053535	12290, 14811, 68667, 12297, 14810, 12289, 140723, 12295, 12287, 14812, 12294, 16438, 20190, 20191, 22068, 54376, 56808, 63873, 81905, 12286, 238384, 58226, 64177	86	1.82614	0.999952	0.183627	8.74045
GO:0070324~thyroid hormone binding	5	0.00536533	12971, 21833, 21834, 22139, 13036	6	5.69015	0.999953	0.180669	8.75894
GO:0005544~calcium-dependent phospholipid binding	15	0.00590884	238266, 54525, 11747, 53420, 16952, 11745, 75697, 18783, 20980, 110058, 70568, 60510, 237397, 27359, 13446	47	2.17921	0.999983	0.193627	9.60475
GO:0000983~transcription factor activity, RNA polymerase II core promoter sequence-specific	7	0.00664884	17127, 20807, 21419, 17260, 18509, 56198, 15214	13	3.67671	0.999996	0.211476	10.7445
GO:0000989~transcription factor activity, transcription factor binding	8	0.00720525	17937, 17936, 18626, 15251, 17172, 18627, 16826, 16825	17	3.21326	0.999998	0.223289	11.5925
GO:0004550~nucleoside diphosphate kinase activity	8	0.00720525	78801, 171567, 79059, 22169, 54369, 75533, 18103, 229949	17	3.21326	0.999998	0.223289	11.5925
GO:0097110~scaffold protein binding	16	0.00749779	242667, 18441, 14811, 243961, 381290, 20191, 26556, 13385, 11798, 20271, 20779, 58234, 56724, 17974, 58226, 224129	53	2.06134	0.999999	0.227494	12.0353
GO:0001786~phosphatidylserine binding	13	0.00791822	20980, 19892, 20778, 54525, 15289, 14432, 53420, 13196, 60510, 19419, 74486, 12891, 17304	39	2.27606	1	0.234855	12.6681
GO:0004871~signal transducer activity	118	0.00819146	14687, 240888, 12669, 237175, 11539, 59289, 245424, 17171, 207911, 74055, 244238, 19204, 54598, 14683, 12921, 229357, 78560, 243764, 12927, 240239, 233919, 17201, 56496, 17202, 19216, 107746, 53883, 18387, 19229, 18386, 11554, 11553, 13603, 18389, 11550, 16923, 18798, 18795, 14761, 13733, 14765, 246313, 330814, 18101, 66597, 211577, 14160, 11540, 14083, 12672, 12801, 13618, 230777, 14608, 14745, …	648	1.2434	1	0.23816	13.077
GO:0042923~neuropeptide binding	9	0.00980732	18387, 229357, 18386, 20607, 18389, 20606, 17201, 20608, 17202	22	2.79335	1	0.274014	15.4587
GO:0016829~lyase activity	32	0.00982104	432530, 56369, 23831, 76459, 52665, 12354, 15186, 18207, 74091, 11515, 11514, 12351, 232078, 109801, 14417, 11513, 14415, 13180, 107869, 17001, 80733, 12349, 11564, 71760, 13202, 11702, 13195, 57874, 66775, 224129, 52430, 104174	139	1.57196	1	0.270318	15.4787
GO:0019905~syntaxin binding	21	0.0100194	54525, 238266, 22249, 53420, 235415, 20927, 12068, 18951, 12890, 20980, 20912, 110058, 208898, 20911, 76983, 60510, 12286, 27359, 13446, 382018, 20955	80	1.7924	1	0.271009	15.7667
GO:0019899~enzyme binding	74	0.0102836	20536, 19246, 65255, 109815, 14810, 15251, 20190, 20191, 21869, 15469, 11733, 20779, 74055, 20856, 21834, 19401, 214084, 72151, 11906, 16478, 71132, 13982, 26458, 19016, 13195, 20271, 17127, 57874, 232345, 14148, 18634, 21823, 66775, 232670, 16476, 235527, 67963, 19055, 193740, 16826, 16825, 104174, 104383, 223435, 19229, 68312, 545156, 18795, 12492, 232989, 320299, 22612, 17261, 18148, 12504, 21…	384	1.31585	1	0.27317	16.1489
GO:0016791~phosphatase activity	28	0.0108869	67181, 19246, 218294, 19281, 19244, 19280, 19245, 245857, 73373, 104831, 240672, 69274, 235584, 11928, 67603, 19275, 19258, 56405, 320139, 19250, 18218, 19272, 66461, 17772, 19273, 13924, 83493, 319520	118	1.62025	1	0.282761	17.0156
GO:0016907~G-protein coupled acetylcholine receptor activity	5	0.0110711	213788, 12672, 243764, 12669, 12671	7	4.87727	1	0.282907	17.2785
GO:0030742~GTP-dependent protein binding	10	0.0117844	67844, 22249, 67295, 56513, 74006, 14528, 217944, 320415, 17532, 19340	27	2.52896	1	0.294242	18.2893
GO:0098641~cadherin binding involved in cell-cell adhesion	56	0.0119984	108100, 53378, 19246, 19384, 26905, 16952, 17886, 20743, 18222, 20779, 76959, 16341, 68743, 30960, 98878, 333654, 70737, 75608, 66480, 214230, 20405, 22350, 99889, 12340, 21917, 243529, 26394, 13196, 27984, 193740, 19684, 69601, 56320, 15926, 67903, 217869, 73910, 227700, 192176, 229317, 230972, 17973, 228359, 18477, 233871, 23999, 21753, 75739, 18000, 70584, 18810, 71994, 228140, 53860, 22627, 1…	279	1.37053	1	0.294821	18.5903
GO:0017075~syntaxin-1 binding	9	0.0131444	20912, 22249, 15567, 208898, 241727, 20911, 66725, 382018, 12890	23	2.6719	1	0.314082	20.1843
GO:0042166~acetylcholine binding	8	0.0143141	11440, 11444, 108043, 108015, 11438, 11423, 12671, 110834	19	2.87502	1	0.332733	21.7811
GO:0008331~high voltage-gated calcium channel activity	6	0.014324	12290, 12297, 12289, 12295, 12287, 12286	11	3.72446	1	0.328877	21.7944
GO:0005245~voltage-gated calcium channel activity	13	0.0147336	56808, 81905, 12290, 12297, 12289, 12295, 140723, 12287, 12294, 12286, 20190, 58226, 54376	42	2.11348	1	0.332529	22.3463
GO:0004672~protein kinase activity	97	0.0148162	227541, 17179, 11482, 140810, 20304, 20779, 244418, 75607, 64293, 18099, 17289, 20302, 12229, 54721, 320795, 269881, 214230, 235344, 320720, 13848, 93843, 381113, 13845, 13549, 13840, 104175, 50932, 66587, 19229, 19094, 140629, 19092, 59125, 106763, 11652, 226419, 333050, 57740, 74178, 270672, 382253, 14083, 225724, 66725, 381979, 70584, 13175, 13728, 71091, 69847, 17347, 231876, 19106, 22174, 65…	531	1.24733	1	0.330117	22.4572
GO:0004089~carbonate dehydratase activity	7	0.0149416	80733, 23831, 76459, 12351, 12348, 12349, 12354	15	3.18648	1	0.328536	22.6252
GO:0004697~protein kinase C activity	7	0.0149416	18751, 18752, 18762, 18753, 18754, 18761, 320795	15	3.18648	1	0.328536	22.6252
GO:0051015~actin filament binding	30	0.0149491	77767, 15567, 68810, 21916, 544963, 109711, 60595, 17886, 211401, 56320, 11519, 63873, 14457, 18826, 330319, 192176, 12721, 231830, 217692, 235431, 208076, 11472, 21924, 22350, 12340, 217124, 17896, 270058, 11629, 57778	132	1.55186	1	0.324894	22.6353
GO:0050840~extracellular matrix binding	10	0.0151595	14115, 241327, 235130, 320078, 16007, 13602, 20692, 20750, 70445, 64075	28	2.43864	1	0.324918	22.9162
GO:0016740~transferase activity	245	0.0160718	227541, 57344, 74559, 11482, 14272, 67164, 22271, 332175, 20779, 244418, 64293, 56737, 18099, 17289, 54391, 75284, 110175, 12229, 20449, 20447, 320795, 269881, 225742, 117150, 214230, 229949, 235344, 78754, 103406, 71685, 66902, 381113, 17299, 13845, 104175, 13840, 79464, 19094, 19229, 19092, 72141, 106763, 212528, 68971, 20450, 20452, 226419, 56615, 12035, 71481, 110639, 333050, 18720, 57740, 74…	1472	1.13648	1	0.337048	24.124
GO:0071889~14-3-3 protein binding	9	0.0172404	18762, 69601, 16510, 223754, 18754, 22084, 118449, 384783, 56233	24	2.56057	1	0.352891	25.645
GO:0003785~actin monomer binding	9	0.0172404	12808, 18754, 208076, 17896, 12721, 211401, 23999, 223701, 399591	24	2.56057	1	0.352891	25.645
GO:0030374~ligand-dependent nuclear receptor transcription coactivator activity	13	0.0177847	320795, 74106, 109711, 60595, 11472, 231889, 18751, 72693, 19016, 217218, 170826, 67488, 52915	43	2.06433	1	0.357967	26.3435
GO:0005089~Rho guanyl-nucleotide exchange factor activity	19	0.0185821	230972, 277360, 223435, 52666, 56349, 101497, 57257, 16800, 213783, 53972, 545156, 24001, 17207, 71972, 269608, 20662, 110596, 109904, 75974	74	1.75318	1	0.366868	27.3558
GO:0046875~ephrin receptor binding	10	0.0191941	53378, 11826, 19246, 20779, 17973, 108699, 13641, 13642, 217692, 53972	29	2.35454	1	0.372583	28.1238
GO:0008373~sialyltransferase activity	8	0.0192959	240119, 20449, 20447, 20450, 225742, 20452, 241230, 26938	20	2.73127	1	0.370375	28.2507
GO:0015464~acetylcholine receptor activity	8	0.0192959	11440, 11444, 108043, 108015, 11438, 12671, 110834, 15561	20	2.73127	1	0.370375	28.2507
GO:0045545~syndecan binding	5	0.0195962	53378, 15442, 12667, 93695, 20356	8	4.26761	1	0.371208	28.6242
GO:0051378~serotonin binding	6	0.0216399	15558, 15560, 15561, 17161, 15564, 15557	12	3.41409	1	0.397377	31.1174
GO:0033613~activating transcription factor binding	9	0.0221781	71093, 19016, 17260, 22393, 17261, 16476, 208727, 56233, 12914	25	2.45814	1	0.401178	31.7602
GO:0043014~alpha-tubulin binding	9	0.0221781	20618, 52589, 104069, 20617, 63873, 67166, 14272, 14683, 320982	25	2.45814	1	0.401178	31.7602
GO:0003828~alpha-N-acetylneuraminate alpha-2,8-sialyltransferase activity	4	0.0248693	20449, 20450, 225742, 20452	5	5.46254	1	0.433786	34.8906
GO:0001515~opioid peptide activity	4	0.0248693	18610, 18155, 104252, 18619	5	5.46254	1	0.433786	34.8906
GO:0030215~semaphorin receptor binding	8	0.0253725	20346, 73723, 20359, 20358, 20356, 26456, 19762, 214968	21	2.60121	1	0.436421	35.4607
GO:0004721~phosphoprotein phosphatase activity	30	0.0288785	67181, 14048, 19246, 218294, 19281, 19244, 19280, 19245, 245857, 104831, 240672, 69274, 79560, 235584, 67603, 19258, 56405, 320139, 19250, 18218, 66461, 19272, 17772, 19273, 13924, 209039, 12531, 12530, 319520, 19055	139	1.47371	1	0.475902	39.3046
GO:0004601~peroxidase activity	10	0.0294911	14778, 11757, 76113, 53381, 114886, 15122, 18477, 69675, 19225, 75512	31	2.20264	1	0.479114	39.9536
GO:0001540~beta-amyloid binding	10	0.0294911	20660, 11785, 242667, 65945, 77018, 11784, 94043, 245607, 18053, 56177	31	2.20264	1	0.479114	39.9536
GO:0044212~transcription regulatory region DNA binding	46	0.0295414	104383, 21416, 21414, 21415, 15184, 12915, 50524, 107503, 100043757, 21869, 14025, 15273, 18019, 12705, 21833, 17260, 109889, 195733, 12608, 20672, 208727, 20671, 19401, 71458, 224829, 381022, 16478, 13653, 75871, 13654, 14462, 14284, 14281, 19377, 102423, 19016, 17127, 21349, 20788, 13198, 104156, 16476, 16656, 67488, 217166, 227644	233	1.34805	1	0.475734	40.0066
GO:0017046~peptide hormone binding	11	0.0301102	230777, 19116, 11747, 13618, 16323, 11609, 14600, 387285, 17201, 17202, 17171	36	2.08639	1	0.47838	40.603
GO:0017048~Rho GTPase binding	11	0.0301102	230972, 56513, 544963, 217866, 16800, 192176, 66725, 70435, 57778, 13367, 75974	36	2.08639	1	0.47838	40.603
GO:0001105~RNA polymerase II transcription coactivator activity	12	0.0301462	12705, 21419, 20677, 13498, 16392, 18992, 18991, 56222, 18012, 20667, 223701, 12914	41	1.99849	1	0.474917	40.6405
GO:0003682~chromatin binding	84	0.0308176	20807, 20602, 71722, 212712, 15184, 18012, 107503, 11878, 54713, 17172, 12914, 17218, 18019, 77630, 19704, 13712, 12053, 19698, 56739, 228536, 208727, 243931, 20230, 68094, 320795, 216874, 14284, 14281, 20481, 13982, 20238, 56233, 21423, 19016, 17127, 13017, 319974, 12023, 18986, 20788, 116870, 16476, 67488, 59058, 15205, 228880, 50721, 269610, 16825, 12398, 22658, 21419, 21416, 16392, 21415, 817…	466	1.23083	1	0.47867	41.3368
GO:0017017~MAP kinase tyrosine/serine/threonine phosphatase activity	6	0.0310093	56405, 240672, 18218, 319520, 235584, 67603	13	3.15147	1	0.477016	41.5342
GO:0047485~protein N-terminus binding	26	0.0310136	53378, 69601, 12290, 20602, 14813, 60595, 70357, 11858, 16500, 20907, 16341, 18148, 11514, 93692, 56737, 14415, 13162, 20617, 66481, 16536, 18810, 12315, 56426, 76983, 228880, 382018	117	1.51737	1	0.473326	41.5387
GO:0042165~neurotransmitter binding	5	0.0312417	14811, 14810, 14812, 243616, 14814	9	3.79343	1	0.47215	41.7726
GO:0004860~protein kinase inhibitor activity	15	0.0326139	54607, 17973, 237847, 272381, 76927, 57816, 18769, 66259, 242608, 18148, 12577, 269295, 192157, 65079, 12575	57	1.79689	1	0.483304	43.1621
GO:0035255~ionotropic glutamate receptor binding	9	0.0348754	12330, 210274, 243961, 246317, 58234, 14812, 17919, 13385, 14683	27	2.27606	1	0.50311	45.3841
GO:0005261~cation channel activity	11	0.0360214	63873, 14811, 14810, 239556, 72691, 14813, 14812, 14814, 58226, 234839, 22068	37	2.03	1	0.510899	46.4786
GO:0005234~extracellular-glutamate-gated ion channel activity	7	0.037627	14811, 14810, 14813, 53623, 14812, 14809, 14814	18	2.6554	1	0.522836	47.9774
GO:0004889~acetylcholine-activated cation-selective channel activity	7	0.037627	11440, 11444, 108043, 108015, 11438, 110834, 15561	18	2.6554	1	0.522836	47.9774
GO:0004970~ionotropic glutamate receptor activity	7	0.037627	14811, 14810, 14813, 53623, 14812, 14809, 14814	18	2.6554	1	0.522836	47.9774
GO:0004674~protein serine/threonine kinase activity	77	0.0396835	227541, 17347, 231876, 19106, 11482, 65964, 238323, 269019, 140810, 75607, 381983, 64293, 18099, 241656, 320795, 269881, 67071, 214230, 13631, 235344, 70568, 93843, 381113, 546071, 55984, 13549, 104175, 50932, 66587, 223435, 19094, 233020, 19092, 59125, 106763, 11652, 11790, 12748, 20620, 232944, 207565, 545156, 77976, 226419, 11302, 18762, 12323, 69181, 12322, 18761, 71481, 217866, 12326, 333050…	428	1.22843	1	0.538426	49.8395
GO:0005057~receptor signaling protein activity	8	0.0411639	11554, 18049, 11516, 114255, 51791, 71729, 14130, 24001	23	2.37502	1	0.548138	51.1409
GO:0001102~RNA polymerase II activating transcription factor binding	11	0.042691	66464, 17127, 18072, 20893, 16392, 16476, 15214, 13654, 18012, 22761, 16825	38	1.97658	1	0.557879	52.45
GO:0035014~phosphatidylinositol 3-kinase regulator activity	4	0.0443732	216439, 19401, 18709, 18710	6	4.55212	1	0.568541	53.8538
GO:0016934~extracellular-glycine-gated chloride channel activity	4	0.0443732	110304, 213788, 237213, 14654	6	4.55212	1	0.568541	53.8538
GO:0016247~channel regulator activity	5	0.0461554	72978, 81905, 140723, 54376, 12794	10	3.41409	1	0.579574	55.2984
GO:0032403~protein complex binding	65	0.0496873	97387, 20602, 14811, 19384, 67923, 15251, 231086, 20779, 21833, 20091, 72844, 217692, 66576, 12575, 56438, 23880, 12921, 16572, 83767, 13982, 16438, 16531, 14102, 13385, 56508, 22350, 12512, 217124, 13488, 73340, 235623, 15205, 238988, 19229, 69601, 14255, 243961, 17869, 60595, 216963, 20620, 224997, 29876, 72289, 56693, 66914, 19128, 192176, 13162, 66694, 14083, 66725, 14082, 13036, 12040, 13039…	358	1.23975	1	0.603607	58.0365
GO:0015459~potassium channel regulator activity	10	0.0513044	18762, 227618, 80334, 16498, 83814, 16538, 70357, 59046, 22627, 58802	34	2.00829	1	0.612093	59.2368
GO:0042826~histone deacetylase binding	24	0.0554951	19401, 20807, 71458, 20602, 320795, 216874, 15184, 15251, 21349, 17260, 17261, 107392, 15460, 170787, 15205, 15214, 12608, 22627, 269610, 21907, 15519, 193740, 18627, 208727	112	1.46318	1	0.63822	62.1985
GO:0016594~glycine binding	6	0.0563752	110304, 14810, 14812, 237213, 14654, 104174	15	2.73127	1	0.640658	62.7943
GO:0017124~SH3 domain binding	25	0.0564362	69601, 243961, 11856, 50795, 70497, 116837, 210274, 18828, 330319, 22240, 20401, 238130, 14260, 228359, 14809, 12927, 212531, 71233, 18754, 56726, 16331, 13196, 20662, 58234, 171580	118	1.44665	1	0.637581	62.8352
GO:0016505~peptidase activator activity involved in apoptotic process	3	0.0580041	66824, 13032, 13036	3	6.82818	1	0.644508	63.8735
GO:0031802~type 5 metabotropic glutamate receptor binding	3	0.0580041	103967, 11540, 26556	3	6.82818	1	0.644508	63.8735
GO:0015035~protein disulfide oxidoreductase activity	7	0.0608542	93692, 76263, 53382, 73723, 22166, 67475, 73046	20	2.38986	1	0.659261	65.6915
GO:0017147~Wnt-protein binding	9	0.0618447	54612, 68588, 53627, 20319, 666048, 20379, 20378, 24117, 14362	30	2.04845	1	0.661993	66.3028
GO:0005388~calcium-transporting ATPase activity	5	0.0643447	11941, 224079, 11747, 381290, 67972	11	3.10372	1	0.673641	67.8006
GO:0005313~L-glutamate transmembrane transporter activity	5	0.0643447	140919, 20513, 216227, 50799, 68267	11	3.10372	1	0.673641	67.8006
GO:0001012~RNA polymerase II regulatory region DNA binding	5	0.0643447	19401, 19016, 20602, 21869, 225872	11	3.10372	1	0.673641	67.8006
GO:0016491~oxidoreductase activity	103	0.0644201	12663, 328232, 56348, 70503, 328035, 72168, 109731, 20249, 74051, 70451, 110842, 193796, 13142, 433375, 11668, 72017, 26358, 68349, 69675, 17161, 14778, 59012, 21823, 68736, 15203, 30049, 216188, 75512, 14381, 109232, 104174, 11757, 72041, 320878, 15926, 12409, 12971, 320452, 13371, 224907, 12408, 13166, 67475, 18104, 19225, 12870, 112406, 18477, 14555, 69656, 12040, 72898, 192289, 104923, 110391…	604	1.16441	1	0.670774	67.8448
GO:0005525~GTP binding	68	0.0651449	245670, 68441, 14687, 103967, 15944, 26905, 13627, 19384, 319642, 58222, 227624, 75141, 56297, 22671, 100702, 80837, 56437, 67166, 74194, 103080, 53857, 19340, 14683, 66401, 213990, 98878, 104886, 54170, 217371, 68203, 276952, 80981, 223881, 76338, 14670, 67844, 216439, 232441, 68939, 73296, 14528, 11858, 18951, 94045, 56795, 217869, 80718, 56382, 11891, 216344, 75668, 17532, 237107, 140743, 6832…	383	1.21231	1	0.671727	68.2666
GO:0003713~transcription coactivator activity	35	0.0683642	68975, 21419, 66213, 23989, 56222, 18012, 69792, 12914, 15468, 216154, 12705, 59022, 18148, 217218, 26380, 211652, 18627, 13180, 20671, 19401, 16478, 14462, 21423, 108098, 19015, 102423, 13017, 19018, 116870, 21804, 67488, 16476, 16477, 13549, 223701	180	1.3277	1	0.686698	70.078
GO:0005254~chloride channel activity	15	0.068893	78339, 23985, 268512, 14654, 57249, 29876, 101772, 12728, 110304, 12724, 216441, 237213, 14401, 14403, 14405	63	1.62576	1	0.686398	70.3661
GO:0008081~phosphoric diester hydrolase activity	13	0.069308	23984, 72469, 227120, 18795, 233552, 207728, 74055, 71584, 18802, 18575, 18573, 269615, 269437	52	1.70705	1	0.685485	70.5903
GO:0019992~diacylglycerol binding	4	0.0693497	22249, 208898, 19419, 382018	7	3.90182	1	0.682561	70.6128
GO:0019864~IgG binding	4	0.0693497	14127, 14129, 14132, 14130	7	3.90182	1	0.682561	70.6128
GO:0008121~ubiquinol-cytochrome-c reductase activity	4	0.0693497	66694, 67530, 22272, 66576	7	3.90182	1	0.682561	70.6128
GO:0032795~heterotrimeric G-protein binding	4	0.0693497	26370, 11539, 207175, 14062	7	3.90182	1	0.682561	70.6128
GO:0004879~RNA polymerase II transcription factor activity, ligand-activated sequence-specific DNA binding	10	0.0705474	19401, 19015, 15370, 19016, 26381, 18124, 21833, 13982, 18227, 21907	36	1.89672	1	0.685901	71.2506
GO:0004713~protein tyrosine kinase activity	25	0.0717726	19229, 14255, 17179, 19106, 22174, 12748, 226419, 11302, 69181, 20779, 244418, 22612, 17289, 22637, 12229, 54721, 14083, 17005, 16590, 19713, 13845, 13549, 15519, 13840, 230735	121	1.41078	1	0.689302	71.8895
GO:0017128~phospholipid scramblase activity	6	0.0724546	382014, 228432, 320091, 101772, 18828, 235527	16	2.56057	1	0.689804	72.2394
GO:0005539~glycosaminoglycan binding	7	0.075047	74199, 64074, 320712, 20423, 20720, 72902, 13805	21	2.27606	1	0.700005	73.5322
GO:0030506~ankyrin binding	7	0.075047	80297, 20271, 16536, 18810, 12289, 71393, 11928	21	2.27606	1	0.700005	73.5322
GO:0042802~identical protein binding	105	0.0838113	53378, 108100, 53376, 211401, 338352, 20191, 13857, 12721, 22139, 213539, 12229, 11668, 76469, 268860, 11472, 75608, 13982, 15959, 117150, 14102, 20238, 14724, 19016, 16476, 20821, 14381, 14200, 56369, 384619, 11757, 243961, 18992, 21413, 12176, 56615, 21987, 14765, 66310, 12035, 110639, 330953, 93679, 18104, 18591, 224902, 23992, 18377, 11540, 14083, 66725, 235320, 14082, 14809, 18476, 71760, 15…	625	1.14713	1	0.738092	77.4956
GO:0004016~adenylate cyclase activity	5	0.0856972	432530, 11515, 11514, 11513, 224129	12	2.84508	1	0.743354	78.272
GO:0003690~double-stranded DNA binding	27	0.0898977	17869, 21413, 81703, 18012, 18207, 17172, 224903, 15289, 18094, 13712, 21834, 57434, 224902, 19290, 19291, 16478, 13653, 14284, 235320, 14281, 14282, 18028, 17127, 18029, 110784, 16476, 16477	136	1.35559	1	0.757883	79.9116
GO:0005109~frizzled binding	10	0.0937343	53378, 22417, 72780, 22415, 68588, 216795, 22409, 22413, 22412, 14362	38	1.79689	1	0.770072	81.3068
GO:0001965~G-protein alpha-subunit binding	9	0.0990717	12921, 13488, 14745, 15558, 51791, 14062, 67865, 71729, 14683	33	1.86223	1	0.786848	83.0966
GO:0048406~nerve growth factor binding	4	0.0992019	20661, 232345, 18550, 18053	8	3.41409	1	0.784674	83.1382
GO:0016307~phosphatidylinositol phosphate kinase activity	4	0.0992019	18717, 18718, 18720, 117150	8	3.41409	1	0.784674	83.1382
