# Supplementary material for: Brain RNA-Seq Profiling of the Mucopolysaccharidosis Type II Mouse Model
Source: Int J Mol Sci. 2017 May 17;18(5):1072. doi: 10.3390/ijms18051072 (PMC5454982; doi:10.3390/ijms18051072)
Supplement: Supplementary file 1 [file ijms-18-01072-s001.zip › Table S5.xlsx]

## Sheet: Table S5a
CxH vs CxWT
#Term	Database	ID	Input number	Background number	p-value	Corrected p-value	Input
Neuroactive ligand-receptor interaction	KEGG PATHWAY	mmu04080	81	285	5.91592e-23	2.322e-20	22354|108043|108068|14654|93896|17202|17201|242443|268934|11551|11540|12425|12426|15552|15562|110304|15566|21338|387285|54598|243764|13618|19116|14062|230777|12671|12672|14394|13488|14802|11440|14804|18441|18389|12311|18387|14809|213788|11609|14805|57249|381489|20607|20606|20608|21833|233571|21834|207911|239336|11550|11553|17171|11554|18386|15564|15565|12062|108015|15560|14600|14765|22045|22355|1…
Calcium signaling pathway	KEGG PATHWAY	mmu04020	59	182	2.44101e-19	4.79048e-17	14676|12323|21336|67972|11540|72469|12425|12426|16438|15566|21338|14062|18750|13618|20190|14816|381290|12291|12671|19055|234779|13488|18752|21924|94045|243764|213788|228550|18679|18751|74055|12494|18795|108058|432530|22045|11550|18127|11554|15564|15565|12062|15560|15562|18798|12669|210044|11513|320404|110893|12322|110891|14814|12326|14811|18573|11514|19229|104110
Axon guidance	KEGG PATHWAY	mmu04360	54	176	5.74453e-17	7.51576e-15	107448|20346|65254|18709|20350|80883|19206|20356|12632|18846|20423|14159|20564|18019|19876|214230|20358|13636|18750|20315|26456|30955|19055|234779|241656|214968|53972|19649|140571|319757|18481|13842|13845|18208|13848|108058|117600|117606|171171|14083|22067|13642|22065|15461|22417|22068|13641|17974|108151|12323|12322|12162|22253|13176
Cholinergic synapse	KEGG PATHWAY	mmu04725	43	113	1.6549e-16	1.9986e-14	16520|66066|12671|18709|14710|208647|16438|18795|226922|30955|18798|12672|18750|18751|18752|11440|243764|11423|213788|63993|16536|108058|432530|14707|64337|12647|14702|15461|108015|14709|14708|110834|12669|210044|11513|12323|12322|11438|224129|12326|11514|11652|104110
Pathways in cancer	KEGG PATHWAY	mmu05200	83	398	1.86624e-16	2.09286e-14	15251|27057|19713|15245|18709|19206|14710|12986|20375|22033|14268|13555|20423|20662|22422|18591|17311|14370|66066|14062|18750|19016|14362|16842|12443|20315|16782|14167|14083|18798|14745|12448|17127|234779|18751|18752|14709|14180|22414|224129|12156|14708|19401|30955|20183|18795|11836|319757|432530|71745|14255|64337|13618|14702|16400|235320|15461|22417|12062|22415|12028|22413|12606|14164|14707|1179…
Glutamatergic synapse	KEGG PATHWAY	mmu04724	41	115	5.02712e-15	3.75837e-13	108068|66066|26556|224997|14710|268934|16438|105727|18795|242443|18798|19055|18750|18751|210274|13385|14805|14809|140919|432530|14707|64337|14702|20511|20513|243961|14709|14708|210044|18752|11513|14816|72961|14814|224129|14812|14811|11514|216227|104110|14802
Proteoglycans in cancer	KEGG PATHWAY	mmu05205	52	208	2.17638e-13	1.26552e-11	17022|329251|18709|15163|22350|19206|16416|14268|20423|20662|22422|16438|16419|22414|17532|18750|14362|12443|18792|18793|30955|14734|234779|18751|18752|216795|319757|74055|15442|11836|15529|108058|15170|19684|14083|16402|15461|22417|14370|22415|22412|22413|15234|19045|15251|13982|12323|12322|21803|11733|11652|22409
Retrograde endocannabinoid signaling	KEGG PATHWAY	mmu04723	36	103	3.65251e-13	1.97739e-11	16521|66066|14710|16438|14073|18750|18798|72961|14394|18751|14802|57249|140919|18795|432530|14707|64337|14702|242864|14709|14708|14404|14405|14406|18752|23945|11513|14403|116837|14816|19225|224129|210044|216227|11514|104110
Regulation of actin cytoskeleton	KEGG PATHWAY	mmu04810	52	218	1.0174e-12	4.56376e-11	18720|329251|216963|18709|22350|16414|16416|14268|18591|16419|214230|17532|14062|30955|12671|117150|56378|57257|241656|241226|192897|243764|544963|71785|17886|18481|11836|12672|18717|19684|14083|16402|16400|15461|20662|12062|109711|14167|14164|60595|213788|67112|12669|14180|19045|73341|12632|11472|11867|213119|108100|83767
Metabolic pathways	KEGG PATHWAY	mmu01100	162	1298	7.42982e-12	2.82345e-10	271786|15452|20916|67569|240119|17768|67993|13110|20449|241062|17161|17001|18795|12409|74147|12494|18798|11669|11668|234779|109857|433256|55936|13166|15931|268860|75731|19378|18807|26938|69802|17772|19714|53418|77116|109264|207958|58994|15211|22272|56737|19309|104174|94181|229363|217698|52123|382985|67092|242291|16548|67800|11958|15186|13142|11688|11686|71760|54447|13382|69772|103534|216343|32040…
Phospholipase D signaling pathway	KEGG PATHWAY	mmu04072	40	146	1.16043e-11	3.96059e-10	108068|72318|18720|52123|103967|18709|268934|432530|18591|17532|234779|30955|17311|18798|18750|56508|104418|110524|71785|20963|18795|14127|18717|11998|380921|15461|20662|14062|14745|210044|11513|14816|50784|224129|331374|11514|11652|13139|19229|104110
Oxytocin signaling pathway	KEGG PATHWAY	mmu04921	41	158	2.71583e-11	8.45118e-10	16521|16520|329251|12297|18709|54376|18019|16438|18795|12443|12322|30955|18798|19055|12295|12294|18750|18751|18752|18429|105787|12494|18160|108058|432530|18127|56808|15461|20190|140723|210044|19045|11513|12323|17260|19225|224129|12326|11514|207565|104110
PI3K-Akt signaling pathway	KEGG PATHWAY	mmu04151	65	350	2.79912e-11	8.45118e-10	21828|18053|66066|22371|14709|12833|12986|16416|14268|208647|12834|20393|18591|16419|13857|13636|13685|12444|16188|20750|12443|19116|30955|14062|12448|17311|18750|20963|11600|192897|243764|14708|18709|241226|105787|213119|12915|14707|14180|64337|235542|18127|14702|16400|15461|20662|12840|75778|14167|14600|14164|14710|71785|14745|67112|12669|15234|15370|16782|14083|83490|11652|16402|18414|269643
Amphetamine addiction	KEGG PATHWAY	mmu05031	27	68	3.013e-11	8.92532e-10	21823|242443|214084|208647|17161|14282|13488|19055|18750|18751|14802|13162|14812|20907|11838|108058|18752|12915|19049|19045|13195|12323|12322|14814|224129|12326|14811
cAMP signaling pathway	KEGG PATHWAY	mmu04024	46	198	4.30892e-11	1.25278e-09	22355|18709|109648|19206|15557|56508|15552|14632|12323|242443|381290|20606|15245|13488|14802|14814|243764|14812|30955|74055|18160|108058|432530|12064|330953|11554|67972|15565|14062|15562|19049|12669|210044|19045|11540|11513|11928|12322|57257|224129|12326|14811|11514|11652|104110|208647
Dopaminergic synapse	KEGG PATHWAY	mmu04728	37	135	6.68547e-11	1.87432e-09	16521|66066|21823|14710|214084|208647|17161|16438|18795|13488|18798|19055|18750|18751|14802|13162|108058|18752|12915|14707|64337|14702|16573|14709|14708|19049|19045|20265|13195|12323|12322|224129|14812|14811|11652|235542|269643
cGMP-PKG signaling pathway	KEGG PATHWAY	mmu04022	42	173	9.27961e-11	2.55596e-09	18709|208647|18019|16438|16370|11928|18795|110893|13618|381290|18798|19055|58802|18754|18386|30955|18160|17540|432530|12915|19092|72413|11550|11553|18127|11554|67972|12062|22068|11551|11652|210044|19045|207728|11513|17261|17260|110891|224129|11514|20807|104110
Circadian entrainment	KEGG PATHWAY	mmu04713	31	98	1.21963e-10	3.19137e-09	16521|66066|14710|16438|18795|20190|12291|18798|18752|18750|18751|14802|108058|432530|19092|14707|64337|14702|14709|14708|210044|11513|12323|12322|14814|224129|14812|14811|11514|19416|104110
Melanogenesis	KEGG PATHWAY	mmu04916	31	99	1.50344e-10	3.86952e-09	22409|208647|22422|14362|22414|18795|16842|17311|18798|18976|18750|18751|18752|216795|108058|432530|13618|15461|22417|14370|22415|22412|22413|21416|210044|11513|12323|12322|224129|11514|104110
Serotonergic synapse	KEGG PATHWAY	mmu04726	36	133	1.60931e-10	4.07519e-09	16521|66066|15552|14710|214084|15557|17161|16438|18795|11688|11686|18798|18750|18751|18752|14709|216343|15461|19252|11836|14707|64337|14702|15564|15565|15566|15567|15560|15561|15562|14708|13195|19225|13110|224129|242546
Adrenergic signaling in cardiomyocytes	KEGG PATHWAY	mmu04261	38	152	3.51329e-10	8.35738e-09	140723|12297|18709|54376|20271|399548|208647|269643|58200|12323|381290|18798|12295|12294|18750|56508|11609|30955|18795|108058|12915|11550|11554|56808|67972|235542|210044|19045|11513|11928|12322|21924|224129|432530|11652|11514|17896|104110
Phosphatidylinositol signaling system	KEGG PATHWAY	mmu04070	30	97	3.78112e-10	8.86023e-09	64436|16331|18720|18704|18709|242291|72469|16438|18750|227399|30955|18798|117150|234779|18751|18752|104418|110524|228550|320404|74055|17772|18795|18717|380921|77116|234515|20975|331374|13139
GABAergic synapse	KEGG PATHWAY	mmu04727	28	89	1.04681e-09	2.31478e-08	66066|18750|14710|209837|105727|14412|14417|14394|18751|18752|57249|268860|432530|14707|64337|14702|15114|14709|14708|14405|14404|210044|14406|11513|14403|224129|11514|104110
Insulin secretion	KEGG PATHWAY	mmu04911	27	86	2.14452e-09	4.61219e-08	12671|208647|11928|18798|18752|18750|18751|58802|56508|104110|20907|18795|108058|432530|16514|12915|72413|210044|11516|140493|11513|12323|12322|224129|103988|11514|12425
Wnt signaling pathway	KEGG PATHWAY	mmu04310	35	146	4.3448e-09	8.85888e-08	18099|319478|22409|22422|18019|14362|17127|18795|12444|16842|12443|20319|18798|19055|14735|18750|18751|18752|22414|216795|108058|54612|22417|14370|22415|22412|22413|77583|72293|21416|16973|24117|12323|12322|229658
Focal adhesion	KEGG PATHWAY	mmu04510	42	203	5.82312e-09	1.15725e-07	21828|214230|329251|22371|12833|16416|14268|12834|18591|16419|12444|20750|12443|16782|30955|18751|18750|64099|18752|241656|241226|192897|71785|18709|18481|18717|14083|16402|16400|15461|20662|12840|109711|60595|11798|15234|19045|57257|11472|213119|11652|19417
Salivary secretion	KEGG PATHWAY	mmu04970	25	78	5.91166e-09	1.16016e-07	17105|12671|76113|16438|18795|381290|18798|18752|18750|18751|20496|64177|12494|17110|19092|11550|11554|67972|210044|11513|11928|224129|432530|11514|104110
Gastric acid secretion	KEGG PATHWAY	mmu04971	24	73	7.86892e-09	1.52521e-07	16526|12671|22350|18795|12426|432530|16438|11928|18798|18750|18751|18752|20604|20606|108058|16513|16517|210044|11513|12323|12322|224129|11514|104110
Gap junction	KEGG PATHWAY	mmu04540	26	86	8.1067e-09	1.55214e-07	20662|14617|16438|18795|18591|13488|18798|18750|18751|18752|71785|432530|53857|19092|26405|11554|15461|22145|15560|14745|210044|11513|14816|224129|11514|104110
Morphine addiction	KEGG PATHWAY	mmu05032	27	93	8.67059e-09	1.6401e-07	16521|66066|14710|23984|18750|13488|14394|18751|18752|14708|57249|210044|432530|14707|64337|14702|14709|18573|14404|14405|14406|11513|14403|207728|224129|11514|104110
Thyroid hormone signaling pathway	KEGG PATHWAY	mmu04919	30	117	1.48757e-08	2.74763e-07	107585|18709|16416|20502|76199|18750|12443|30955|18798|234779|18751|18752|329650|74055|18795|21833|21834|210789|15461|22417|13371|216154|53901|20183|15251|13982|11928|72469|11652|18519
Rap1 signaling pathway	KEGG PATHWAY	mmu04015	42	215	2.43701e-08	4.299e-07	18053|15901|18709|18762|217692|16414|11540|16416|14180|18591|17311|51791|17532|13636|18795|30955|14062|18798|18750|18751|18752|56508|18441|71785|11600|23880|74055|432530|15461|14167|14164|14745|67112|15234|210044|11513|224129|14812|14811|11514|11652|104110
Long-term potentiation	KEGG PATHWAY	mmu04720	22	66	2.66451e-08	4.59701e-07	58200|16438|18795|14816|18798|19055|18750|18751|18752|12326|11836|108058|15461|11514|19045|12323|12322|14814|14812|14811|432530|67071
Cocaine addiction	KEGG PATHWAY	mmu05030	19	49	3.35087e-08	5.59667e-07	108068|19739|13385|19049|214084|21823|242443|12915|13195|14282|13488|14814|224129|208647|14811|17161|13162|12064|14812
Ras signaling pathway	KEGG PATHWAY	mmu04014	43	231	5.57215e-08	8.83664e-07	18053|66066|18709|14710|320484|54153|18591|17532|13636|18750|19419|30955|17311|234779|18751|18752|241656|11600|14164|225870|18481|74055|22637|14707|64337|14702|214230|15461|20662|15566|14167|14709|14708|71785|67112|15234|14180|271457|14812|14811|11652|19415|19417
Aldosterone synthesis and secretion	KEGG PATHWAY	mmu04925	24	86	1.06246e-07	1.5445e-06	208647|16438|12323|18795|12291|18798|18750|18751|18752|18227|18754|18160|108058|432530|12915|210044|11513|207728|12322|224129|12326|15370|11514|104110
Fc gamma R-mediated phagocytosis	KEGG PATHWAY	mmu04666	24	90	2.1607e-07	2.92439e-06	16331|18720|14130|15162|12632|234779|17969|30955|18750|18751|18752|18753|18754|18709|20963|14129|18717|230837|56378|57257|11867|11652|83767|50784
Nicotine addiction	KEGG PATHWAY	mmu05033	16	40	2.86215e-07	3.77612e-06	57249|11440|140919|14404|14405|14406|11438|14403|14394|242443|14802|14814|14812|14811|216227|72961
Choline metabolism in cancer	KEGG PATHWAY	mmu05231	25	101	4.02726e-07	5.18262e-06	18720|18709|18591|380921|30955|18750|18751|18752|104418|110524|71785|63993|18717|15461|20662|30805|13685|56517|212862|15251|50784|331374|11652|13139|83767
Chemokine signaling pathway	KEGG PATHWAY	mmu04062	37	198	4.19252e-07	5.35143e-06	66066|15162|18762|14710|20302|20295|20312|20315|17969|30955|18798|18751|18753|621580|18709|18795|432530|14707|64337|14083|20305|14702|15461|20662|14709|14708|277360|20304|210044|100042493|11513|57257|224129|11514|11652|19229|104110
Osteoclast differentiation	KEGG PATHWAY	mmu04380	29	133	4.91632e-07	5.93741e-06	16477|19261|14130|14131|18709|22177|17060|18019|14200|19016|17969|30955|20375|19055|234779|20963|16416|12311|14129|12702|83433|17972|14282|21803|12326|14284|246256|11652|13057
Basal cell carcinoma	KEGG PATHWAY	mmu05217	18	55	5.99606e-07	6.8714e-06	14362|16842|21416|319757|15245|22413|14632|19206|22409|20423|22422|22414|22417|14370|22415|22412|12156|216795
HTLV-I infection	KEGG PATHWAY	mmu05166	47	295	7.79301e-07	8.54442e-06	15894|18709|16414|13653|13654|13555|15001|22422|18019|14362|17127|17532|12444|15040|12443|18591|22412|20375|19055|22414|216795|14963|30955|382056|432530|11652|15013|15461|22417|14370|22415|12028|22413|11798|12580|210044|14998|14999|60599|11513|21803|224129|11514|20807|22409|18519|104110
Inositol phosphate metabolism	KEGG PATHWAY	mmu00562	20	70	8.75574e-07	9.41542e-06	64436|16331|234515|18720|18795|30955|18717|18798|242291|117150|234779|20975|72469|18704|74055|17772|269437|228550|320404|77116
Platelet activation	KEGG PATHWAY	mmu04611	27	123	1.07322e-06	1.13084e-05	22371|18762|16416|108101|16438|18795|30955|18798|234779|20963|18441|18709|14127|432530|19092|18127|14062|210044|19045|14724|11513|19419|224129|21391|11514|11652|104110
Dilated cardiomyopathy	KEGG PATHWAY	mmu05414	22	90	2.33042e-06	2.34536e-05	16400|54376|16416|432530|16419|12297|12295|12294|21803|241226|192897|213119|16402|11554|56808|210044|11513|21924|224129|11514|140723|104110
Hippo signaling pathway	KEGG PATHWAY	mmu04390	30	154	2.40505e-06	2.40505e-05	15901|18762|16414|22409|22422|14362|17127|12444|16842|12443|170770|319710|13385|22414|12156|14164|56217|14219|22417|14370|22415|22412|22413|211652|21416|269643|19045|21803|12162|216795
Signaling pathways regulating pluripotency of stem cells	KEGG PATHWAY	mmu04550	28	140	3.31567e-06	3.27396e-05	22773|15901|18709|22409|22422|14362|51869|14370|16392|30955|17127|12156|16323|15461|22417|22414|22415|22412|22413|216795|16873|13395|76073|11906|55994|26380|11652|17268
Thyroid hormone synthesis	KEGG PATHWAY	mmu04918	19	71	3.67738e-06	3.54059e-05	11928|14775|18795|210044|432530|18798|12915|11513|75512|18750|18751|18752|224129|208647|11514|16438|14778|23985|104110
Inflammatory mediator regulation of TRP channels	KEGG PATHWAY	mmu04750	26	126	4.48765e-06	4.19381e-05	18709|16438|234779|30955|18798|18750|18751|18752|18753|18754|224129|18795|108058|432530|12062|15560|210044|19045|11513|12323|12322|13110|63873|11514|242546|104110
Alcoholism	KEGG PATHWAY	mmu05034	35	204	4.60689e-06	4.27977e-05	66066|21823|109648|18767|14710|214084|11540|208647|17161|13488|13162|63959|12326|14812|11836|12915|14707|64337|14702|15461|20662|12064|14709|14708|232232|19049|19045|13195|14282|242443|14814|224129|319189|14811|207565
Hematopoietic cell lineage	KEGG PATHWAY	mmu04640	21	87	4.63964e-06	4.28484e-05	12490|12493|12484|16790|12504|12516|21832|14724|13857|14255|12986|16416|16402|16400|12509|14129|13136|16188|17311|12479|12494
Pancreatic secretion	KEGG PATHWAY	mmu04972	23	103	5.1209e-06	4.67431e-05	12671|19340|12425|80718|16438|18795|381290|18798|18752|18750|18751|20496|54403|12494|67972|210044|11513|11928|224129|432530|53869|11514|104110
Vascular smooth muscle contraction	KEGG PATHWAY	mmu04270	26	128	5.74067e-06	5.1502e-05	329251|54598|16438|18795|51801|11836|18798|18752|18750|18751|58802|18753|18754|56089|18160|17540|432530|72413|11550|210044|19045|11540|11513|224129|11514|104110
Arrhythmogenic right ventricular cardiomyopathy (ARVC)	KEGG PATHWAY	mmu05412	19	74	6.11681e-06	5.42564e-05	60595|140723|16842|192897|67451|12294|12297|12295|56808|54376|16416|11472|241226|16400|213119|16402|109711|16419|21416
Estrogen signaling pathway	KEGG PATHWAY	mmu04915	22	98	7.57056e-06	6.53065e-05	16521|208647|18709|11513|15512|18795|16438|30955|18798|18753|432530|12915|18127|15461|20662|210044|13982|14816|224129|11514|11652|104110
mTOR signaling pathway	KEGG PATHWAY	mmu04150	29	156	7.75214e-06	6.65074e-05	18709|14245|22409|22417|20393|22422|14362|14370|109270|30955|18750|18751|18752|245670|216795|105787|320311|14783|67046|15461|20662|22414|22415|22412|22413|13685|16973|11652|67071
Regulation of lipolysis in adipocytes	KEGG PATHWAY	mmu04923	16	57	1.27772e-05	0.000106139	30955|18160|210044|18709|432530|109648|19225|11513|11652|23945|224129|11554|11514|19092|16370|104110
ErbB signaling pathway	KEGG PATHWAY	mmu04012	20	87	1.43446e-05	0.000116088	18481|11652|18751|11836|17974|108058|18752|12323|18750|234779|12322|211323|14083|241656|214230|30955|15461|20662|18709|13685
Amoebiasis	KEGG PATHWAY	mmu05146	23	111	1.46981e-05	0.000117137	14676|18709|16414|14268|18795|16782|30955|18798|18750|18751|18752|14083|109711|60595|226421|271457|12479|16159|282663|21803|11472|432530|66222
AGE-RAGE signaling pathway in diabetic complications	KEGG PATHWAY	mmu04933	22	103	1.48732e-05	0.000117934	15894|18709|18762|72469|14268|17127|234779|12443|30955|18798|18750|18751|21803|18754|74055|18795|18127|15461|12028|18753|13653|11652
GnRH signaling pathway	KEGG PATHWAY	mmu04912	20	88	1.65503e-05	0.000130572	12323|210044|11514|108058|26405|18798|18751|11513|18750|12322|20662|18753|224129|18795|432530|15461|14714|16438|19229|104110
Longevity regulating pathway	KEGG PATHWAY	mmu04211	21	96	1.69247e-05	0.000132198	16370|30955|19016|11652|105787|210044|18709|432530|12915|11513|104110|16591|224129|208647|11514|15461|68118|207565|12028|13685|12326
Natural killer cell mediated cytotoxicity	KEGG PATHWAY	mmu04650	24	121	1.81628e-05	0.000140471	15894|18709|16414|22177|18019|234779|15040|12506|246256|11836|19055|18750|18751|18752|20963|22637|14127|15170|15461|20662|23900|57257|30955|19229
Leukocyte transendothelial migration	KEGG PATHWAY	mmu04670	24	121	1.81628e-05	0.000140471	15894|18709|22350|12738|16414|18750|20315|17969|30955|12562|234779|18751|18752|56508|14083|109711|75677|60595|12741|17972|57257|11472|13057|19229
Glycerolipid metabolism	KEGG PATHWAY	mmu00561	16	59	1.83381e-05	0.000141131	16891|380921|16956|52123|14933|14245|11669|235582|67216|23945|50784|331374|104418|110524|67800|13139
MAPK signaling pathway	KEGG PATHWAY	mmu04010	38	254	2.93411e-05	0.000210345	18099|18218|54376|14180|18591|17532|15512|19419|12064|12291|12297|19055|12295|12294|18750|18751|18752|320139|19252|67603|11652|26405|56808|17873|15461|20662|14167|14164|67112|15370|17260|21803|240672|235584|20807|67071|140723|19417
Endocytosis	KEGG PATHWAY	mmu04144	42	294	3.03987e-05	0.000216936	72318|18720|13854|216963|19713|18762|330319|15512|74002|17127|67028|15040|58194|83814|56378|103967|216439|73728|14963|52348|319277|18717|330192|218441|15013|11554|14275|15461|14062|16573|71889|245666|230837|271457|140500|21803|11867|13132|12340|53869|11844|11842
Acute myeloid leukemia	KEGG PATHWAY	mmu05221	15	57	4.45212e-05	0.000312046	16842|12443|11836|30955|18709|19401|20375|14255|11652|13685|20662|15461|235320|12606|21416
Glioma	KEGG PATHWAY	mmu05214	16	65	4.99538e-05	0.000339513	18750|12443|18751|11836|30955|108058|12323|13555|234779|12322|18752|11652|15461|20662|18591|18709
B cell receptor signaling pathway	KEGG PATHWAY	mmu04662	17	75	7.14216e-05	0.000473131	16331|20963|11652|14130|30955|18709|19055|57257|15170|234779|18751|17060|26377|83490|15461|20662|18019
Staphylococcus aureus infection	KEGG PATHWAY	mmu05150	14	53	7.65067e-05	0.000500481	15894|14129|14130|14131|14998|14999|12259|16414|12268|15001|246256|12262|12260|12267
Non-small cell lung cancer	KEGG PATHWAY	mmu05223	14	56	0.000126027	0.000788295	18750|12443|11836|30955|18709|13555|11682|234779|18751|18752|11652|15461|20662|20183
Cytokine-cytokine receptor interaction	KEGG PATHWAY	mmu04060	37	265	0.000132099	0.000822997	18053|13857|12986|230979|60504|20295|20312|18591|20315|19116|27279|17311|621580|12156|71785|16323|69583|21832|24099|14255|20304|16188|14600|15234|20305|100042493|85030|20302|16172|16159|29820|21803|320100|12162|18414|16155|13019
Tight junction	KEGG PATHWAY	mmu04530	24	141	0.000150848	0.000932408	71774|75723|15163|12738|13823|17532|18750|18751|18752|18753|18754|17886|18762|22612|56217|15461|109711|75677|60595|12741|70737|11472|11652|269643
Jak-STAT signaling pathway	KEGG PATHWAY	mmu04630	26	161	0.000173283	0.00105858	13857|18709|54607|12986|60504|12444|14199|12443|19116|30955|216233|20852|21832|15170|12702|15461|20662|16188|14580|14600|192157|16159|11652|18414|16155|13019
Sphingolipid signaling pathway	KEGG PATHWAY	mmu04071	22	125	0.000184045	0.00111997	18709|18762|433323|18795|30955|18798|18750|18751|18752|54447|18754|18386|14127|18127|15461|12062|12028|81535|11652|235542|269643|13033
ECM-receptor interaction	KEGG PATHWAY	mmu04512	17	83	0.000206758	0.0012485	21828|16402|192897|16782|22371|213119|14724|12833|16416|14268|241226|16400|12834|64176|12840|20750|16419
Leishmaniasis	KEGG PATHWAY	mmu05140	15	67	0.000209348	0.00125332	14999|14129|16159|14131|14998|17969|18751|17972|16414|19225|21803|15001|246256|15170|13057
Endocrine resistance	KEGG PATHWAY	mmu01522	18	95	0.000315178	0.00180595	30955|12443|11836|210044|18709|432530|11513|11652|14083|224129|13982|11514|15461|20662|12580|12028|13555|104110
FoxO signaling pathway	KEGG PATHWAY	mmu04068	22	135	0.000472201	0.00250458	18099|18709|20393|16370|17127|12444|12443|30955|15228|26556|216439|105787|11836|20873|20620|17873|15461|20662|14816|329934|21803|11652
EGFR tyrosine kinase inhibitor resistance	KEGG PATHWAY	mmu01521	16	82	0.000501293	0.00264993	18750|71785|11652|15234|30955|18709|11836|18752|234779|18751|211323|15461|20662|18591|12028|13685
Type II diabetes mellitus	KEGG PATHWAY	mmu04930	12	50	0.000515039	0.00271346	12702|103988|18709|18762|16514|216019|18753|18754|30955|216233|16370|12291
Prolactin signaling pathway	KEGG PATHWAY	mmu04917	15	74	0.000524906	0.0027562	30955|12444|12702|12443|19116|21823|18709|54607|13982|192157|11652|216233|103988|15461|20662
Hypertrophic cardiomyopathy (HCM)	KEGG PATHWAY	mmu05410	16	84	0.000630577	0.00326735	105787|192897|21924|12294|12297|56808|12295|21803|54376|16416|16402|241226|16400|213119|140723|16419
Renal cell carcinoma	KEGG PATHWAY	mmu05211	14	68	0.000695863	0.00359377	18481|11836|15234|30955|18709|15251|71745|11652|21803|241656|214230|15461|20662|18591
VEGF signaling pathway	KEGG PATHWAY	mmu04370	13	60	0.000707151	0.00364009	18750|11652|30955|18709|18752|19055|234779|18751|19225|14083|18127|15461|18019
Tuberculosis	KEGG PATHWAY	mmu05152	26	179	0.000731944	0.0037554	14130|14131|16414|81897|15001|17534|16985|16159|246256|19055|20963|13040|14129|14127|108058|12028|12721|271457|14998|14999|12323|12322|21803|11652|16155|13033
Transcriptional misregulation in cancer	KEGG PATHWAY	mmu05202	26	180	0.000787406	0.00401373	17268|18053|12580|12444|18792|20375|17095|18509|19401|14129|21912|14048|56312|19016|545192|14255|80859|18124|12606|104156|20183|17260|14083|64144|67603|235320
Long-term depression	KEGG PATHWAY	mmu04730	13	61	0.000808074	0.00409295	18795|20190|18751|11836|19051|18798|19092|18750|14816|18752|14804|15461|16438
Chagas disease (American trypanosomiasis)	KEGG PATHWAY	mmu05142	18	104	0.000808161	0.00409295	18795|11652|30955|14676|18709|18798|12260|12259|16159|81897|21803|20302|432530|12262|12062|269643|17127|20304
Phagosome	KEGG PATHWAY	mmu04145	27	192	0.000905673	0.00457205	21828|14130|14131|16414|16416|15001|17534|16419|15040|17969|246256|53857|13040|14963|110350|14129|15013|16402|22145|12721|226421|271457|14998|14999|17972|22319|13057
Endocrine and other factor-regulated calcium reabsorption	KEGG PATHWAY	mmu04961	12	54	0.000925222	0.00465577	11928|18751|103967|18798|13982|18750|16591|18752|18795|67972|12062|53869
Melanoma	KEGG PATHWAY	mmu05218	14	72	0.00112976	0.00557774	71785|12443|67112|15234|30955|18709|11836|13555|11652|14180|15461|18591|14167|14164
Longevity regulating pathway - multiple species	KEGG PATHWAY	mmu04213	13	64	0.00118603	0.00580083	30955|105787|210044|18709|432530|11513|11652|224129|11514|15461|15512|16370|104110
HIF-1 signaling pathway	KEGG PATHWAY	mmu04066	18	110	0.00142067	0.00675894	18750|12323|12322|30955|108058|15251|18751|71745|234779|216019|18752|18127|11600|16828|11652|13685|230899|18709
Glycosphingolipid biosynthesis - ganglio series	KEGG PATHWAY	mmu00604	6	15	0.00164186	0.00759927	14421|15211|20449|225742|26938|50935
Glycerophospholipid metabolism	KEGG PATHWAY	mmu00564	16	94	0.00178704	0.00817976	104759|380921|18807|52123|12647|212862|14245|14555|71760|67216|50784|331374|104418|110524|11423|13139
Thyroid cancer	KEGG PATHWAY	mmu05216	8	29	0.002072	0.00937477	19016|20183|16842|12443|19713|27057|15461|21416
Hedgehog signaling pathway	KEGG PATHWAY	mmu04340	10	44	0.00209072	0.00941387	12444|103236|319757|15245|117606|19206|20423|14632|68525|12443
Amyotrophic lateral sclerosis (ALS)	KEGG PATHWAY	mmu05014	11	52	0.00209264	0.00941387	14775|12362|271457|19055|380684|14814|14812|14811|20511|19132|12028
Bacterial invasion of epithelial cells	KEGG PATHWAY	mmu05100	14	78	0.00218979	0.0097817	16402|103967|30955|12488|15163|14083|56378|52398|53860|14268|11867|78514|18709|83767
Complement and coagulation cascades	KEGG PATHWAY	mmu04610	15	87	0.0021931	0.0097817	18792|18793|22371|12259|16414|12268|13136|12260|12509|12262|14067|12062|232345|14062|12267
African trypanosomiasis	KEGG PATHWAY	mmu05143	9	37	0.00232411	0.0102496	18795|15894|15122|18751|18798|18752|18750|16159|81897
Cardiac muscle contraction	KEGG PATHWAY	mmu04260	14	80	0.00268775	0.0117216	12861|12868|12869|12297|12295|12294|54376|21924|56808|66594|22272|140723|17896|11928
Adherens junction	KEGG PATHWAY	mmu04520	13	74	0.00364267	0.0150982	60595|18099|16842|21416|380928|71740|15170|108100|11472|109711|22612|83767|17127
Aldosterone-regulated sodium reabsorption	KEGG PATHWAY	mmu04960	9	40	0.00364474	0.0150982	11928|30955|18709|83814|18750|18751|18752|20393|55948
Glucagon signaling pathway	KEGG PATHWAY	mmu04922	16	102	0.00368222	0.0152134	18795|105787|11652|56012|210044|108058|18798|19055|12323|12322|208647|103988|16828|19309|16438|18679
Neurotrophin signaling pathway	KEGG PATHWAY	mmu04722	18	122	0.00385345	0.015879	12323|18053|12064|17179|108058|234779|12322|18753|11652|12326|30955|15461|20662|67071|12028|18709|23921|11857
Glutathione metabolism	KEGG PATHWAY	mmu00480	11	57	0.00388449	0.015965	14867|14775|68312|16790|14872|103140|14778|75512|56615|20133|382985
Glycine, serine and threonine metabolism	KEGG PATHWAY	mmu00260	9	41	0.0041959	0.0171106	13142|56012|19193|67092|235582|13382|257635|17161|104174
Small cell lung cancer	KEGG PATHWAY	mmu05222	14	85	0.00434924	0.0175764	11798|12443|16782|30955|18709|12448|19225|14083|14268|13555|16400|11652|22033|20183
Histidine metabolism	KEGG PATHWAY	mmu00340	7	26	0.00436611	0.0175764	15186|11669|140483|13195|17161|11484|107239
Malaria	KEGG PATHWAY	mmu05144	10	50	0.00464449	0.0185072	21828|71683|15122|16414|15234|15529|16159|81897|21803|15894
T cell receptor signaling pathway	KEGG PATHWAY	mmu04660	16	105	0.00472386	0.0187758	18481|22637|12504|17974|18709|19055|15170|19419|57257|241656|214230|30955|15461|20662|18019|11652
Hepatitis B	KEGG PATHWAY	mmu05161	20	146	0.00507968	0.0200884	54123|12443|30955|18709|12915|12448|18750|18751|18752|21803|13654|208647|20852|15461|18019|11652|12028|13555|19229|13655
Arginine and proline metabolism	KEGG PATHWAY	mmu00330	10	51	0.00524179	0.0206774	13142|67092|19125|11669|67217|18127|17161|69215|320452|107239
Platinum drug resistance	KEGG PATHWAY	mmu01524	13	78	0.00538458	0.0211345	14867|11798|68312|14872|30955|18709|170770|103140|19714|58801|56615|11652|12028
Purine metabolism	KEGG PATHWAY	mmu00230	23	179	0.00564079	0.0217593	15452|229363|20133|67005|18160|28071|382985|78801|71701|215446|18573|229949|23984|210044|69920|14544|11513|207728|224129|432530|11514|224794|104110
Taste transduction	KEGG PATHWAY	mmu04742	14	89	0.00620741	0.0235402	330953|11514|18573|12671|15557|268934|14394|14816|64337|20274|18441|15552|15561|104110
Prostate cancer	KEGG PATHWAY	mmu05215	14	89	0.00620741	0.0235402	71785|16842|12443|11836|30955|18709|12448|11652|208647|15461|20662|18591|13555|21416
Synaptic vesicle cycle	KEGG PATHWAY	mmu04721	11	62	0.00672997	0.0252776	20907|140919|103967|12890|235415|116837|214084|72961|382018|216227|208898
Arachidonic acid metabolism	KEGG PATHWAY	mmu00590	14	90	0.00675919	0.0253268	14775|11688|11686|64292|75512|14778|19215|19225|12409|21391|109857|17001|13110|242546
Renin secretion	KEGG PATHWAY	mmu04924	12	72	0.00733146	0.0272758	18795|11516|18160|11826|18798|19055|19092|11606|224129|11554|18573|16438
Insulin resistance	KEGG PATHWAY	mmu04931	16	111	0.00752677	0.0276746	105787|12702|26458|18754|30955|19045|18762|210789|18751|18753|18127|208647|11652|19309|67071|18709
Mineral absorption	KEGG PATHWAY	mmu04978	9	46	0.0079893	0.0289014	74051|11928|18173|73649|15203|70358|14325|67972|64177
TNF signaling pathway	KEGG PATHWAY	mmu04668	16	112	0.00810235	0.0291759	16477|20312|22033|15894|20304|30955|18709|12915|12369|12051|19225|12702|208647|11652|69601|21929
Colorectal cancer	KEGG PATHWAY	mmu05210	11	64	0.00824341	0.0296159	16842|12443|11836|30955|18709|21416|21803|11652|12028|17127|13176
Pertussis	KEGG PATHWAY	mmu05133	12	74	0.008822	0.0316222	12362|15900|16414|66824|12369|16159|12268|12632|16402|12259|12262|12260
NF-kappa B signaling pathway	KEGG PATHWAY	mmu04064	15	104	0.00941716	0.0333746	20963|11798|15894|22637|20315|100042493|18792|24099|234779|18751|19225|17060|17873|22033|21929
Cell cycle	KEGG PATHWAY	mmu04110	17	125	0.00986249	0.0347177	218294|12444|12443|12530|12572|26428|12448|17215|12545|21803|13555|26429|17873|12580|17218|17127|55948
Central carbon metabolism in cancer	KEGG PATHWAY	mmu05230	11	66	0.0100081	0.0350732	15461|11652|56012|19713|103988|18709|15251|14255|216019|30955|16828
Oocyte meiosis	KEGG PATHWAY	mmu04114	16	116	0.0107651	0.0373095	210044|11514|108058|19055|11513|12323|12322|224129|12448|231207|432530|56739|67071|16438|19045|104110
Glycosaminoglycan biosynthesis - heparan sulfate / heparin	KEGG PATHWAY	mmu00534	6	24	0.0109428	0.0375933	64580|195646|14042|56219|319415|50786
Nitrogen metabolism	KEGG PATHWAY	mmu00910	5	17	0.0114566	0.0392725	76459|12351|12350|23831|12354
p53 signaling pathway	KEGG PATHWAY	mmu04115	11	68	0.0120495	0.040771	382985|12444|12443|68428|67874|170770|12448|58801|17873|12028|55948
Apoptosis	KEGG PATHWAY	mmu04210	18	139	0.0123748	0.041692	16188|69601|58801|30955|18709|17873|170770|12369|53857|11798|11652|22145|15461|13040|12123|16438|12028|13033
Inflammatory bowel disease (IBD)	KEGG PATHWAY	mmu05321	10	59	0.012443	0.0418318	20852|19883|14998|14999|19885|16159|21803|15001|60504|17127
Fc epsilon RI signaling pathway	KEGG PATHWAY	mmu04664	11	69	0.013182	0.0439399	16331|20963|14127|30955|18709|18750|11652|57257|234779|15461|20662
Progesterone-mediated oocyte maturation	KEGG PATHWAY	mmu04914	13	90	0.0148131	0.0487824	30955|12530|11836|210044|18709|432530|231207|11513|224129|11514|11652|67071|104110
Insulin signaling pathway	KEGG PATHWAY	mmu04910	18	142	0.0148212	0.0487824	105787|12702|23921|11652|11836|103988|19045|18762|216019|20662|216233|18679|30955|15461|19309|16370|18709|13685
Glycosphingolipid biosynthesis - lacto and neolacto series	KEGG PATHWAY	mmu00601	6	26	0.0149723	0.0491769	14538|72297|56546|20449|93961|53418

## Sheet: Table S5b
MH vs MWT
#Term	Database	ID	Input number	Background number	p-value	Corrected p-value	Input
Calcium signaling pathway	KEGG PATHWAY	mmu04020	67	182	2.16578e-20	8.988e-18	13618|239556|58226|21924|12671|19204|19055|21336|67972|11540|72469|12425|12426|16438|15558|21338|14062|18795|20191|20190|18575|381290|12290|18798|18751|13488|18752|12315|94045|243764|213788|228550|320404|74055|12494|18679|432530|19216|22045|11550|12286|12287|11554|15564|15565|15566|11941|15560|12289|18573|14683|18802|12669|11515|11514|11513|12323|12322|110891|14814|14813|12326|14811|14810|116873|…
Neuroactive ligand-receptor interaction	KEGG PATHWAY	mmu04080	82	285	4.23196e-19	1.17084e-16	22354|12921|108069|108068|14654|93896|17202|17201|94045|108043|14401|21336|15557|12425|12426|53623|110304|15558|22355|387285|54598|243764|13618|19116|14062|230777|12671|12672|13488|11440|18441|18389|11444|18387|14809|213788|11609|21338|57249|381489|20607|20606|20608|21833|12311|19216|21834|207911|19204|239336|11550|11553|18386|18101|11554|14608|12801|15564|15565|15566|108015|15560|14600|14765|220…
Metabolic pathways	KEGG PATHWAY	mmu01100	206	1298	5.32788e-17	8.87496e-15	20447|15452|67569|240119|17768|66902|72141|110006|20449|17161|17001|68133|19225|99712|231086|12409|67164|192185|211347|18798|667034|11668|110639|109857|67993|320452|67512|66377|14381|11702|20603|268860|230379|110391|227333|19063|107869|230075|194237|26938|76654|17772|104923|53418|22169|109264|18807|17993|68631|18802|14421|22272|22271|56737|66925|19309|104174|58875|75533|217698|52123|64424|66144|1…
Oxytocin signaling pathway	KEGG PATHWAY	mmu04921	50	158	1.6587e-13	1.61968e-11	140723|329502|16524|329251|16476|12297|18709|81905|54376|20779|18019|16438|18795|20191|20190|13631|13712|18798|19055|12295|12294|18751|18752|12315|55984|12322|16521|105787|12494|18710|211429|56808|16520|12289|18429|14683|11515|11514|11513|12575|12323|17260|19225|14281|224129|12326|432530|18783|207565|227541
Cholinergic synapse	KEGG PATHWAY	mmu04725	42	113	1.8901e-13	1.74309e-11	16520|66066|18798|18709|12287|16438|18795|14693|226922|12671|12672|18751|18752|11440|11444|243764|11423|14708|110862|63993|16536|18710|12286|12647|108015|12289|14709|60613|213788|110834|12669|11515|11514|11513|12323|12322|11438|14281|224129|12326|432530|11652
Glutamatergic synapse	KEGG PATHWAY	mmu04724	42	115	3.03587e-13	2.51977e-11	329502|108069|108068|66066|224997|53623|16438|105727|18795|26558|14693|211429|18798|19055|18751|210274|13385|14809|58234|140919|432530|18783|12286|224129|20513|243961|12289|14709|14708|14683|11515|11514|18752|11513|26556|72961|14814|14813|14812|14811|14810|216227
Circadian entrainment	KEGG PATHWAY	mmu04713	37	98	3.46238e-12	2.29902e-10	239556|16521|16524|58226|14814|18627|53623|16438|66066|18795|20191|20190|14693|18798|18751|18752|12315|224129|70729|14811|432530|19092|12289|14709|14708|14683|11515|11514|11513|12323|12322|14281|14813|14812|18626|14810|18628
Amphetamine addiction	KEGG PATHWAY	mmu05031	31	68	4.23772e-12	2.51236e-10	16476|21823|14814|214084|17161|53623|12323|13488|19055|18751|18752|12315|13162|224129|12326|20907|109731|11838|18610|12915|12289|14683|19049|13195|14282|12322|14281|14813|14812|14811|14810
Pathways in cancer	KEGG PATHWAY	mmu05200	78	398	8.93619e-11	3.61807e-09	13618|16476|15251|14709|20423|13017|19713|15245|18709|21416|18710|15519|22409|18795|67923|22417|14362|17127|66066|19015|19016|12827|13063|14693|16782|18591|14062|14083|18798|14745|17311|18751|18752|240168|12159|14180|216795|14164|19401|18654|14102|21414|112406|19216|12914|17869|14255|14082|14168|27057|19419|20662|12826|22415|22412|22413|14708|14683|16590|11798|20183|21415|56438|15234|11514|269608…
Retrograde endocannabinoid signaling	KEGG PATHWAY	mmu04723	35	103	1.39539e-10	5.48927e-09	16521|66066|53623|16438|14073|16524|18795|14693|18798|72961|18751|18752|12286|57249|140919|19094|432530|23945|12287|12801|12289|14709|14708|269060|14404|14405|14401|11513|14403|116837|11515|19225|224129|11514|216227
Adrenergic signaling in cardiomyocytes	KEGG PATHWAY	mmu04261	43	152	1.58506e-10	5.98e-09	140781|18798|18709|11941|54376|20271|399548|56508|269643|58200|11928|18795|20191|381290|12297|12295|12294|12315|11609|11515|21956|81905|19094|18710|12915|20266|11554|56808|67972|12289|14683|11550|59032|11514|11513|12323|12322|21924|224129|432530|11652|140723|17896
Axon guidance	KEGG PATHWAY	mmu04360	46	176	3.34576e-10	1.15707e-08	107448|214230|65254|18709|80883|20356|20779|20423|20564|18019|20359|20358|26456|19055|241656|20562|214968|53972|19649|13840|70584|13845|18208|13848|18710|117606|171171|245857|13642|20346|22417|22068|268902|231148|13641|56513|17974|12767|18845|17973|12323|12322|223881|14083|50780|22253
MAPK signaling pathway	KEGG PATHWAY	mmu04010	57	254	4.26712e-10	1.44559e-08	239556|329502|18099|12290|18218|58226|16476|17347|12287|16478|54376|14180|18591|19698|17532|17869|19419|13712|12297|19055|12295|12289|18751|18752|240168|65964|320139|81905|14102|12294|319520|19094|18049|67603|211429|18783|12286|14168|76089|56808|17873|20662|193740|14164|13198|11652|12475|12531|192176|15370|17260|14281|240672|235584|20807|67071|140723
Wnt signaling pathway	KEGG PATHWAY	mmu04310	41	146	5.02461e-10	1.66817e-08	16476|18099|20671|319478|22409|18019|14362|17127|53627|20379|19015|12444|12445|13017|20319|18798|19055|21402|18751|18752|12301|216795|243548|18795|54612|12914|17869|22417|22415|22412|22413|77583|21416|21415|56438|21414|106042|24117|12323|12322|229658
Rap1 signaling pathway	KEGG PATHWAY	mmu04015	51	215	6.8747e-10	2.19462e-08	18053|12927|18709|18762|217692|11540|20779|56508|14180|18591|51791|17532|18795|107746|74206|18798|17311|18751|18752|12315|18441|71785|11600|18654|23880|74055|19094|18049|14810|18710|16590|14168|76089|12801|14062|11515|14164|217944|14683|14745|56513|15234|11514|11513|240168|224129|14812|14811|432530|11652|238130
Serotonergic synapse	KEGG PATHWAY	mmu04726	38	133	1.42197e-09	4.29175e-08	16521|329502|16524|214084|15557|74519|17161|16438|15558|66066|18795|14693|11686|18798|15561|18751|18752|216343|109731|12286|12287|15564|15565|15566|15567|15560|12289|14709|14708|14683|14401|13195|211429|19225|13110|224129|18783|242546
Phospholipase D signaling pathway	KEGG PATHWAY	mmu04072	40	146	1.48156e-09	4.39176e-08	329502|108069|108068|18720|52123|103967|18709|55979|18591|17532|18795|18798|17311|56508|22084|104418|67512|71785|380921|14127|227333|18717|18710|16590|11998|11652|20662|14062|14683|14745|11515|11514|11513|211429|50784|224129|331374|432530|18783|19229
Cocaine addiction	KEGG PATHWAY	mmu05030	23	49	1.54432e-09	4.4975e-08	16476|108069|108068|19739|21823|214084|17161|13488|13385|13162|14813|109731|18610|12915|14683|19049|13195|14282|14814|224129|14812|14811|14810
Dopaminergic synapse	KEGG PATHWAY	mmu04728	38	135	2.01222e-09	5.75911e-08	16521|16524|21823|214084|17161|53623|16438|66066|18795|14693|13488|18798|19055|18751|18752|12315|13162|109731|19094|12915|12286|12287|16572|12289|14709|14708|14683|19049|59032|13195|12323|12322|14281|224129|14812|14811|11652|269643
cAMP signaling pathway	KEGG PATHWAY	mmu04024	46	198	7.97163e-09	2.00499e-07	16476|22355|18709|14814|109648|11941|11540|56508|53623|11928|20191|381290|15245|13488|12315|243764|224129|12326|74055|20606|18710|432530|12914|57257|330953|11554|67972|15565|14062|12289|11539|14683|19049|12669|11515|11514|15557|11513|12323|12322|14281|14813|14812|14811|14810|11652
Salivary secretion	KEGG PATHWAY	mmu04970	27	78	1.24237e-08	3.03285e-07	17105|18798|76113|11941|16438|18795|381290|12671|18752|18751|20496|12315|64177|16531|12494|17110|19092|11550|11554|67972|14683|11515|11514|11513|11928|224129|432530
cGMP-PKG signaling pathway	KEGG PATHWAY	mmu04022	41	173	3.14899e-08	7.06395e-07	140781|18709|11941|18019|16438|16370|11928|17261|13618|381290|18798|19055|58802|12315|18754|18386|16531|18795|17540|18710|12915|19092|11550|11553|11554|67972|22068|12289|11539|11652|11515|11514|11513|207728|17260|110891|224129|432530|20807|22334|384783
Nicotine addiction	KEGG PATHWAY	mmu05033	19	40	3.47093e-08	7.58124e-07	57249|11440|140919|14404|14405|14810|14814|14401|14403|12286|11438|12287|14813|14812|14811|11444|216227|53623|72961
Insulin secretion	KEGG PATHWAY	mmu04911	27	86	6.6015e-08	1.38715e-06	18798|12425|11928|18795|20191|68667|12671|18752|84036|18751|58802|56508|20907|16531|20927|12915|12289|14683|11515|103988|11516|11513|12323|12322|224129|432530|11514
Aldosterone synthesis and secretion	KEGG PATHWAY	mmu04925	27	86	6.6015e-08	1.38715e-06	239556|58226|18227|20778|16438|18795|18798|18751|18752|12315|18754|12915|12289|13070|269060|14683|11515|15370|207728|11513|12323|12322|224129|12326|432530|11514|227541
Focal adhesion	KEGG PATHWAY	mmu04510	44	203	9.33093e-08	1.89372e-06	16476|21828|329251|18709|21826|21827|12833|20779|12834|20750|12826|13367|12444|12445|12927|16782|18591|107746|13712|18751|18752|241656|241226|71785|18654|70584|18717|18710|14083|16402|214230|16401|20662|12840|12827|60595|11798|15234|23928|192176|57257|11472|109711|11652
Choline metabolism in cancer	KEGG PATHWAY	mmu05231	29	101	1.09491e-07	2.16375e-06	329502|18720|16476|18709|18591|380921|58988|18751|18752|50784|22084|104418|71785|63993|227333|18717|18710|18777|11652|20662|30805|242259|212862|15251|211429|14281|331374|18783|83767
GABAergic synapse	KEGG PATHWAY	mmu04727	27	89	1.17845e-07	2.27468e-06	227120|66066|20779|209837|105727|14417|14415|18751|18752|57249|268860|12286|12287|15114|12289|14709|14708|14405|14693|14404|11514|14401|11513|14403|11515|224129|432530
Thyroid hormone signaling pathway	KEGG PATHWAY	mmu04919	31	117	1.84774e-07	3.48552e-06	68975|107585|18709|72469|20779|20502|18132|76199|18795|17869|18798|18751|18752|22084|12159|74055|18710|21833|12914|21834|23989|22417|13371|20183|53901|216154|18802|15251|13982|11928|11652
Melanogenesis	KEGG PATHWAY	mmu04916	28	99	2.33351e-07	4.25674e-06	22409|14362|18795|13618|18798|18976|17311|18751|18752|12315|216795|12914|16590|22417|22415|22412|22413|21416|14683|21415|21414|11515|11514|11513|12323|12322|224129|432530
Morphine addiction	KEGG PATHWAY	mmu05032	27	93	2.46197e-07	4.44226e-06	16521|16524|432530|66066|14693|18751|13488|18752|14708|57249|18573|12286|12287|11515|14709|23984|11539|14683|14404|14405|14401|11513|14403|207728|18575|224129|11514
Alzheimer's disease	KEGG PATHWAY	mmu05010	39	177	3.40047e-07	5.87999e-06	66945|66046|66694|20617|66925|66414|66142|12858|16438|208117|18795|13063|18798|19055|67530|12315|66377|68197|68349|14102|12865|12866|14810|14082|230075|16956|12289|226641|17993|11785|22272|14814|14813|14812|14811|66576|72900|12122|67130
Proteoglycans in cancer	KEGG PATHWAY	mmu05205	43	208	3.97126e-07	6.65888e-06	329251|18709|22350|24088|22409|13982|20423|22417|14362|17532|17869|16438|18792|58988|13712|14734|18751|18752|192176|216795|14102|74055|15442|19094|15529|18710|19684|14083|16402|20662|22415|22412|22413|15234|15251|12512|12575|12323|12322|13039|11733|11652|20779
Phosphatidylinositol signaling system	KEGG PATHWAY	mmu04070	27	97	4.95075e-07	8.21824e-06	16331|18720|18709|242291|72469|18718|16438|18795|227399|18798|117150|18751|18752|12315|104418|228550|320404|74055|17772|380921|227333|18717|18710|72519|234515|18802|331374
Regulation of actin cytoskeleton	KEGG PATHWAY	mmu04810	44	218	5.17564e-07	8.50651e-06	18720|12927|216963|13367|18709|22350|108100|18591|17532|329251|12671|117150|57257|241656|241226|243764|544963|71785|17886|70584|18718|12672|74192|18717|18710|19684|14168|16402|214230|16401|20662|109711|14062|14164|60595|213788|12475|12669|14180|14083|245857|11472|20779|83767
Gastric acid secretion	KEGG PATHWAY	mmu04971	23	73	5.74734e-07	9.35351e-06	18798|22350|12426|16438|12323|18795|12671|18751|18752|12315|12349|20604|20606|16513|16517|14683|11515|11514|11513|11928|12322|224129|432530
PI3K-Akt signaling pathway	KEGG PATHWAY	mmu04151	60	350	7.20422e-07	1.11386e-05	21828|18053|66066|22627|18709|21826|21827|15519|24088|18710|12834|20750|12826|13857|12444|12445|14693|19116|18591|58988|17311|14708|11600|243764|71785|241226|18654|105787|17869|18049|320795|12915|56484|16590|22084|14168|16402|16186|16401|20662|12840|12827|14062|14600|14164|12833|14745|12669|15234|15370|16188|16782|23928|12575|14709|59032|14083|14180|11652|269643
Inflammatory mediator regulation of TRP channels	KEGG PATHWAY	mmu04750	31	126	7.24678e-07	1.11386e-05	329502|18761|18709|20779|74519|16438|18753|18795|211429|18798|15558|18751|18752|12315|18754|224129|19094|18049|18710|15560|14683|11515|11514|11513|12323|12322|13110|63873|432530|18783|242546
Ras signaling pathway	KEGG PATHWAY	mmu04014	45	231	9.0212e-07	1.33707e-05	329502|18053|66066|18709|54153|18591|17532|14708|16706|14693|19419|217944|13712|17311|18751|18752|12315|241656|11600|71785|225870|18654|70584|74055|22637|18049|18710|211429|16590|11652|14168|214230|20662|15566|14709|14164|333050|15234|14180|240168|14812|14811|14810|18783|19415
Endocytosis	KEGG PATHWAY	mmu04144	52	294	1.72866e-06	2.3741e-05	18720|13854|216963|19713|56433|18762|234353|12767|107568|330319|20779|229285|20405|194309|75608|228998|17127|67028|16572|67282|14964|83814|227700|103967|216439|73728|76959|215445|245666|74192|66914|330192|16590|15013|16186|14275|14062|213990|71889|98878|14991|230837|56513|72183|140500|13196|18717|12340|193740|11844|11842|11554
GnRH signaling pathway	KEGG PATHWAY	mmu04912	24	88	2.81491e-06	3.38606e-05	329502|16476|20779|16438|18753|18795|211429|13712|18798|18751|12315|19094|20662|12289|14683|11515|11514|11513|12323|12322|224129|432530|18783|19229
HTLV-I infection	KEGG PATHWAY	mmu05166	51	295	3.82095e-06	4.49843e-05	16476|60599|18709|13653|13654|18019|14362|17127|19698|17532|12444|12445|21423|18591|13712|19055|66440|56150|16169|216795|12330|382056|14964|18710|12914|17869|56310|110196|11652|15013|16186|22417|22415|22412|22413|14991|12580|68999|11514|14998|19384|11513|12575|11515|14281|224129|432530|20807|22409|22334|11798
Estrogen signaling pathway	KEGG PATHWAY	mmu04915	25	98	4.82366e-06	5.63893e-05	16521|16476|16524|14229|18709|15519|20779|13982|16438|18795|12315|18798|18753|18710|12915|20662|14683|11515|11514|11513|14281|224129|432530|11652|193740
Long-term potentiation	KEGG PATHWAY	mmu04720	20	66	5.00717e-06	5.81251e-05	18795|14810|18751|12914|432530|18798|19055|12323|12322|18752|12315|14813|14812|14811|11514|67071|16438|58200|14814|12326
Gap junction	KEGG PATHWAY	mmu04540	23	86	5.91191e-06	6.81511e-05	20779|13488|14617|18591|15558|18795|16438|53857|18798|18751|18752|71785|19092|11554|20662|15560|14683|14745|11515|11514|11513|224129|432530
Cardiac muscle contraction	KEGG PATHWAY	mmu04260	22	80	6.43279e-06	7.36443e-05	66694|140781|66142|54376|12858|22272|20191|12297|12295|12294|67530|21956|81905|12865|12866|56808|12289|11928|21924|66576|140723|17896
Alcoholism	KEGG PATHWAY	mmu05034	39	204	6.82691e-06	7.65721e-05	170787|66066|21823|109648|15267|214084|11540|17161|15184|14693|208727|13488|12315|55984|13162|224129|63959|14812|109731|18610|12915|56233|70315|107435|20662|14709|14708|78303|14683|19049|12326|13195|14282|14814|14813|319189|14811|14810|207565
Pancreatic secretion	KEGG PATHWAY	mmu04972	25	103	1.00724e-05	0.000107872	12671|19340|11941|12425|80718|16438|18795|20191|381290|18798|18752|18751|20496|54403|12349|16531|12494|67972|14683|11515|11514|11513|11928|224129|432530
Dilated cardiomyopathy	KEGG PATHWAY	mmu05414	23	90	1.10932e-05	0.000115816	140781|54376|20191|16905|12297|12295|12294|241226|21956|81905|16402|11554|56808|16401|12289|14683|11515|11514|11513|21924|224129|432530|140723
Transcriptional misregulation in cancer	KEGG PATHWAY	mmu05202	35	180	1.4402e-05	0.000147571	229593|17268|18053|12053|16825|22642|53623|12580|12524|12444|21423|18792|18509|19401|14129|17869|67603|14048|19016|545192|12608|14083|12047|18124|12475|104156|14255|13198|20183|208266|12575|17260|18516|18627|235320
Non-alcoholic fatty liver disease (NAFLD)	KEGG PATHWAY	mmu04932	32	157	1.46199e-05	0.000147982	66945|66046|66694|16476|18709|66142|12858|13063|66925|67530|58805|68465|66377|66414|68197|105787|14102|12865|12866|18710|230075|13198|17993|13665|22272|68349|66576|11652|72900|12122|67130|384783
Chemokine signaling pathway	KEGG PATHWAY	mmu04062	37	198	1.79331e-05	0.000177196	57349|66066|12927|18709|18762|20779|20302|20296|20295|20312|14693|18798|18751|18753|621580|18795|432530|18710|56484|14083|20662|14709|14708|277360|11515|20305|100042493|20307|12767|11513|20304|66102|57257|224129|11514|11652|19229
Glycerophospholipid metabolism	KEGG PATHWAY	mmu00564	23	94	2.00878e-05	0.000195005	329502|231510|52123|55979|380921|218121|14555|71760|26394|104418|67512|99712|227333|18777|12647|99010|11423|18807|212862|211429|50784|331374|18783
Regulation of lipolysis in adipocytes	KEGG PATHWAY	mmu04923	17	57	2.97258e-05	0.000280368	11539|14683|11515|11514|18709|109648|19225|11513|11652|23945|224129|11554|432530|19092|18710|16370|384783
Parkinson's disease	KEGG PATHWAY	mmu05012	30	149	3.24675e-05	0.000301096	66945|66046|66694|20617|66925|21823|66414|66142|12858|11540|18951|13063|13488|67530|66725|13162|66377|68197|12865|12866|230075|17993|214084|22272|224129|68349|66576|72900|22334|67130
Vascular smooth muscle contraction	KEGG PATHWAY	mmu04270	27	128	3.942e-05	0.000361531	329502|329251|18761|54598|16438|18753|18795|18798|18752|18751|58802|12315|18754|56089|16531|17540|11550|12289|14683|11515|11514|11540|11513|211429|224129|432530|18783
Huntington's disease	KEGG PATHWAY	mmu05016	36	199	4.19039e-05	0.0003822	66945|66046|66694|66925|170770|66414|66142|12858|54152|16438|18795|19016|69241|13063|18798|67530|13385|66377|68197|68349|12865|12866|432611|66576|12914|15114|75563|230075|17993|13191|22272|14812|14810|72900|22334|67130
ErbB signaling pathway	KEGG PATHWAY	mmu04012	21	87	5.35004e-05	0.000469898	16476|17869|70584|20779|18751|58988|18709|13712|100042150|18710|17973|12575|12323|12322|18752|14083|241656|214230|17974|11652|20662
Apoptosis	KEGG PATHWAY	mmu04210	28	139	5.80122e-05	0.000506844	16476|18709|16438|13063|16905|170770|53857|13040|14102|18049|18710|14082|11798|12047|17873|16188|12123|13198|235587|13665|14281|13039|12122|11652|13036|69601|13032|13033
Arrhythmogenic right ventricular cardiomyopathy (ARVC)	KEGG PATHWAY	mmu05412	19	74	5.91833e-05	0.000514368	60595|81905|140723|20191|21415|16905|21414|12297|12295|12294|54376|11472|241226|56808|16401|16402|109711|12289|21416
Longevity regulating pathway	KEGG PATHWAY	mmu04211	22	96	6.98228e-05	0.000594389	18709|16370|19016|58988|22084|55984|68465|105787|18710|12915|56484|11515|11514|11513|67605|224129|12326|110147|432530|11652|207565|384783
Tight junction	KEGG PATHWAY	mmu04530	28	141	7.19644e-05	0.000607024	75723|140781|18761|18762|12738|20779|67374|17532|18751|18752|18753|18754|65964|17886|22612|56217|13823|109711|75677|60595|74094|30960|56513|68328|70737|11472|11652|269643
Amoebiasis	KEGG PATHWAY	mmu05146	24	111	7.40061e-05	0.000620455	18709|24088|18795|12827|16782|18798|18751|18752|20708|20723|18710|14083|12826|109711|60595|14683|12475|12479|16159|23928|282663|11472|432530|66222
Fc gamma R-mediated phagocytosis	KEGG PATHWAY	mmu04666	21	90	8.1102e-05	0.000675029	329502|230837|14129|16331|14130|58988|18709|18717|18710|13196|57257|50784|18751|18752|18753|18754|18783|11652|74192|83767|18720
Ovarian steroidogenesis	KEGG PATHWAY	mmu04913	16	58	0.000109553	0.000849805	13070|329502|14683|11515|11514|11513|211429|19225|13110|12161|20778|432530|18783|224129|242546|74519
Platelet activation	KEGG PATHWAY	mmu04611	25	123	0.000124538	0.000957095	329502|18709|18762|20779|16438|18795|211429|18798|19094|18441|14127|18710|19092|18783|14062|14683|11515|11514|14724|11513|19419|224129|432530|11652|12229
Glycerolipid metabolism	KEGG PATHWAY	mmu00561	16	59	0.000129568	0.000991168	16891|380921|231510|104418|52123|218121|227333|235582|67800|23945|50784|331374|16956|67512|55979|67861
Long-term depression	KEGG PATHWAY	mmu04730	16	61	0.000179346	0.00132317	12921|329502|20190|14687|19051|18798|18752|19092|211429|18751|12286|18795|18783|53623|16438|14683
Inositol phosphate metabolism	KEGG PATHWAY	mmu00562	17	70	0.000249951	0.00178077	269615|16331|234515|18720|18802|18795|74055|18717|18798|242291|117150|72469|18718|269437|228550|320404|17772
Type II diabetes mellitus	KEGG PATHWAY	mmu04930	14	50	0.000254068	0.00180236	20927|103988|18709|18762|18710|12290|12287|216019|12286|18753|18754|16370|12289|384783
Purine metabolism	KEGG PATHWAY	mmu00230	31	179	0.00027044	0.00191034	15452|64424|75533|432530|11564|69241|19075|328099|667034|110639|171567|78801|71701|215446|79059|66401|229949|18103|54369|23984|11515|11514|67005|14544|11513|11534|207728|18575|224129|18573|224794
Alanine, aspartate and glutamate metabolism	KEGG PATHWAY	mmu00250	12	38	0.0002778	0.00193759	214579|11484|14417|14415|11564|53320|268860|11898|52633|194237|108653|70503
Thyroid hormone synthesis	KEGG PATHWAY	mmu04918	17	71	0.000288213	0.00200181	18795|14683|11515|11514|18798|75512|11513|12915|11928|18751|18752|224129|14778|432530|16438|12330|23985
Lysosome	KEGG PATHWAY	mmu04142	24	124	0.000316818	0.0021554	110006|16889|53599|56325|11886|74008|67963|16784|11769|56722|211286|13040|110173|15931|12492|20661|108012|19063|12512|13039|11593|13036|13032|13033
Renin secretion	KEGG PATHWAY	mmu04924	17	72	0.000331449	0.00223661	18795|11539|16531|14683|11516|11826|18798|19055|19092|18575|12315|11606|11554|18573|224129|16438|12289
Osteoclast differentiation	KEGG PATHWAY	mmu04380	25	133	0.000353563	0.00236659	16477|16476|54721|14130|18709|16478|22177|18019|14200|19698|19016|246256|19055|12311|15979|14129|19094|18710|14728|14282|14281|12326|14284|11652|12229
Endocrine resistance	KEGG PATHWAY	mmu01522	20	95	0.000382979	0.00254298	16476|14683|19094|11514|18709|432530|18710|11513|12575|14083|11515|224129|14281|20779|13982|58988|11652|20662|12580|18132
AGE-RAGE signaling pathway in diabetic complications	KEGG PATHWAY	mmu04933	21	103	0.000402355	0.00266099	16476|72469|74055|11652|18802|18795|19094|18710|18709|18762|18798|18751|18753|18754|20296|14066|12826|12827|13653|17127|13367
Chagas disease (American trypanosomiasis)	KEGG PATHWAY	mmu05142	21	104	0.00044962	0.00291429	16476|14102|14683|18795|19094|18710|18709|18798|12259|20304|16159|14082|14281|11652|20302|432530|20296|24088|269643|17127|15979
Renal cell carcinoma	KEGG PATHWAY	mmu05211	16	68	0.000506326	0.00324518	16476|70584|214230|56438|15234|107746|18709|15251|12914|18710|112406|241656|67923|11652|20662|18591
Hippo signaling pathway	KEGG PATHWAY	mmu04390	27	154	0.000549064	0.00349213	22627|18762|22409|14362|17127|12444|12445|211652|170770|319710|13385|12159|216795|56217|17869|14219|22417|22415|22412|22413|14164|21416|21415|21414|56513|12161|269643
Synaptic vesicle cycle	KEGG PATHWAY	mmu04721	15	62	0.000584804	0.00367718	20907|22249|140919|66144|12890|235415|116837|214084|12286|12287|382018|216227|103967|72961|208898
mTOR signaling pathway	KEGG PATHWAY	mmu04150	27	156	0.000652881	0.00398449	54170|66144|18709|22409|20662|14362|68576|66096|58988|22413|18751|18752|22084|245670|68441|105787|320311|18710|14783|20539|22417|22415|22412|216795|67605|11652|67071
Signaling pathways regulating pluripotency of stem cells	KEGG PATHWAY	mmu04550	25	140	0.000684143	0.00415999	22773|18709|22409|14362|51869|17127|17869|21423|12159|216795|16323|19094|18710|22658|22417|22415|22412|22413|16873|16392|11906|55994|26380|11652|17268
Sphingolipid signaling pathway	KEGG PATHWAY	mmu04071	23	125	0.000769556	0.00458251	18709|18762|433323|11886|18795|18798|18751|18752|54447|18754|230379|18386|14127|18710|76893|11539|19094|59032|81535|11652|12122|269643|13033
Longevity regulating pathway - multiple species	KEGG PATHWAY	mmu04213	15	64	0.000774625	0.00458251	105787|11515|11514|18709|432530|18710|11513|67605|224129|56484|58988|11652|193740|16370|384783
Acute myeloid leukemia	KEGG PATHWAY	mmu05221	14	57	0.000775715	0.00458251	19015|17869|16590|21416|21415|21414|58988|18709|18710|14255|235320|11652|20662|19401
Hematopoietic cell lineage	KEGG PATHWAY	mmu04640	18	87	0.000872365	0.00509904	16590|12494|12484|12504|12516|12509|21832|14724|14255|12490|16402|12475|16401|14129|16188|17311|12479|13857
FoxO signaling pathway	KEGG PATHWAY	mmu04068	24	135	0.00091377	0.00528522	18099|18709|12053|16370|17127|12444|26558|15228|26556|12176|216439|105787|19094|18710|12914|56484|20620|15469|17873|20662|12575|329934|11652|384783
Tuberculosis	KEGG PATHWAY	mmu05152	29	179	0.00106237	0.00610219	14130|24088|20779|17534|16706|16784|13063|16173|246256|19055|56644|12315|13040|15979|14129|14127|12914|12608|14082|12721|19094|12475|14998|16159|12323|12322|11652|12122|13033
Prolactin signaling pathway	KEGG PATHWAY	mmu04917	16	74	0.00110643	0.00629	12444|14430|19116|19094|21823|18709|18710|54607|56484|192157|14281|20779|13982|103988|11652|20662
Adherens junction	KEGG PATHWAY	mmu04520	16	74	0.00110643	0.00629	60595|18099|19246|21416|21415|21414|380928|22612|12914|58235|20779|108100|11472|109711|17127|83767
VEGF signaling pathway	KEGG PATHWAY	mmu04370	14	60	0.00118711	0.00665743	329502|11652|211429|19094|18709|18752|18710|19055|18751|19225|14083|20779|18783|18019
Influenza A	KEGG PATHWAY	mmu05164	28	172	0.00120285	0.00670042	16476|54721|77125|18709|66824|18550|20296|237082|13063|16159|232989|270151|18751|15979|14102|246730|19094|18710|12914|110196|170743|19106|20304|14998|13665|16173|11652|193740
B cell receptor signaling pathway	KEGG PATHWAY	mmu04662	16	75	0.00124968	0.006938	16331|11652|16476|14130|18709|18710|19055|57257|18751|14281|26377|68713|20662|18019|240168|12229
Hypertrophic cardiomyopathy (HCM)	KEGG PATHWAY	mmu05410	17	84	0.00147387	0.00810143	21956|105787|20191|16905|140781|12297|81905|12295|12294|54376|21924|16402|241226|56808|16401|140723|12289
Cytokine-cytokine receptor interaction	KEGG PATHWAY	mmu04060	38	265	0.00154243	0.00842071	57349|18053|13857|85030|20304|20296|20295|27279|18591|19116|20307|17311|16164|621580|71785|15979|56708|14102|16323|20312|21832|24099|14255|16169|16186|16188|14600|16590|57914|15234|20305|100042493|16159|12767|20302|16172|16173|66102
Sphingolipid metabolism	KEGG PATHWAY	mmu00600	12	48	0.00158235	0.00847394	77626|58994|22239|230379|54447|81535|433323|66190|50784|11886|23956|76893
Basal cell carcinoma	KEGG PATHWAY	mmu05217	13	55	0.00158759	0.00847394	14362|21416|21415|21414|15245|22409|12159|20423|22417|216795|22415|22412|22413
HIF-1 signaling pathway	KEGG PATHWAY	mmu04066	20	110	0.0018554	0.00969963	15251|216019|112406|17347|18709|56438|12914|18751|12575|12323|12322|18752|22041|11600|67923|58988|11652|230899|15979|18710
Glucagon signaling pathway	KEGG PATHWAY	mmu04922	19	102	0.00186981	0.00969963	18795|105787|235344|14683|56012|15469|12914|18679|18798|19055|78070|12323|12322|12315|103988|11652|19309|16438|110095
Jak-STAT signaling pathway	KEGG PATHWAY	mmu04630	26	161	0.00194289	0.0100473	54721|13857|18709|54607|59004|12575|12444|12445|19116|16164|16169|15979|18710|21832|12914|17869|14199|16186|20662|16188|14580|14600|57914|192157|16159|11652
Herpes simplex infection	KEGG PATHWAY	mmu05168	33	224	0.00206117	0.0105603	16476|54721|58235|24088|20296|246730|13063|99730|20383|21402|15979|20384|51812|14102|21343|14964|12914|15957|56009|14082|15013|216150|14991|19106|20304|14998|13665|16159|14281|18626|18627|18628|12261
Glutathione metabolism	KEGG PATHWAY	mmu00480	13	57	0.00208598	0.0106545	14867|20603|68312|54486|14381|75512|14778|103140|56615|76263|66988|110175|15926
T cell receptor signaling pathway	KEGG PATHWAY	mmu04660	19	105	0.00249165	0.0124583	16476|70584|22637|12504|18761|17974|18709|18710|19055|17973|57257|19094|14281|241656|214230|19419|11652|20662|18019
Circadian rhythm	KEGG PATHWAY	mmu04710	9	31	0.00255701	0.0126733	105787|20893|56438|217166|21402|18626|18627|18628|18143
Central carbon metabolism in cancer	KEGG PATHWAY	mmu05230	14	66	0.0025652	0.0126733	50721|16590|17869|56012|19713|103988|18709|15251|18710|20539|14255|216019|11652|14381
Neurotrophin signaling pathway	KEGG PATHWAY	mmu04722	21	122	0.00259758	0.0127952	16476|22627|18053|12315|16923|19094|107746|18709|18710|56484|12323|12322|65020|18753|12326|18049|11652|20662|67071|17179|20661
Arachidonic acid metabolism	KEGG PATHWAY	mmu00590	17	90	0.00278243	0.0136652	329502|71519|12409|12408|54486|211429|11686|75512|14778|18783|19225|13110|19223|74519|109857|17001|242546
Fatty acid metabolism	KEGG PATHWAY	mmu01212	12	52	0.00280511	0.0137359	20249|231086|30049|170439|12896|11363|66775|78070|57874|111175|56348|19063
ECM-receptor interaction	KEGG PATHWAY	mmu04512	16	83	0.00306216	0.0147235	21828|12827|23928|16782|16401|21826|14724|21827|12833|16402|241226|12834|64176|12840|20750|12826
Cell cycle	KEGG PATHWAY	mmu04110	21	125	0.00334314	0.015856	218294|12444|12445|22627|12530|12531|68999|56438|12914|17869|21402|12577|66440|56150|17873|22642|12580|17218|17127|12575|56452
Glycosphingolipid biosynthesis - ganglio series	KEGG PATHWAY	mmu00604	6	15	0.00375946	0.0174322	20447|11416|14421|20449|225742|26938
Fatty acid elongation	KEGG PATHWAY	mmu00062	8	27	0.00394489	0.0176987	231086|217698|170439|74559|19063|66775|57874|56348
Platinum drug resistance	KEGG PATHWAY	mmu01524	15	78	0.00414123	0.0184189	14867|14102|13063|68312|18710|18709|170770|103140|12575|14082|56615|22590|11652|12122|11798
Biosynthesis of unsaturated fatty acids	KEGG PATHWAY	mmu01040	8	28	0.00474103	0.0206073	20249|30049|217698|170439|111175|66775|57874|56348
Pyrimidine metabolism	KEGG PATHWAY	mmu00240	18	104	0.00480252	0.0208151	171567|75533|69241|72269|19075|215446|64424|67005|66401|71701|110074|667034|22271|18103|79059|76654|54369|22169
Oxidative phosphorylation	KEGG PATHWAY	mmu00190	22	139	0.00508922	0.0214965	66945|66046|66694|66925|66144|66414|66142|12858|67530|67895|66377|68197|74776|12865|12866|230075|17993|22272|68349|66576|72900|67130
Measles	KEGG PATHWAY	mmu05162	22	139	0.00508922	0.0214965	54721|18761|18709|21336|24088|56382|12444|12445|170770|14130|15979|14102|246730|18710|16186|170743|19106|13665|16159|319642|11652|193740
Malaria	KEGG PATHWAY	mmu05144	11	50	0.00562835	0.0233577	21828|71683|15122|16173|15234|15529|21826|21827|16159|24088|20296
Thyroid cancer	KEGG PATHWAY	mmu05216	8	29	0.00565467	0.0234084	19016|20183|21415|21414|19713|17869|27057|21416
Progesterone-mediated oocyte maturation	KEGG PATHWAY	mmu04914	16	90	0.0060685	0.0249968	12530|12531|68999|11514|18709|18710|11513|15519|19094|56150|66440|432530|11652|224129|67071|11515
Nitrogen metabolism	KEGG PATHWAY	mmu00910	6	17	0.00613781	0.0251574	76459|12349|23831|12351|80733|12354
Ether lipid metabolism	KEGG PATHWAY	mmu00565	10	44	0.00669866	0.0272543	329502|18807|212862|22239|211429|50784|18476|99712|18783|99010
African trypanosomiasis	KEGG PATHWAY	mmu05143	9	37	0.00684081	0.0276941	50492|14102|15122|18751|18798|16173|16159|18752|18795
Leishmaniasis	KEGG PATHWAY	mmu05140	13	67	0.00685679	0.0276941	16476|14129|18751|19094|246256|14998|13712|16159|19225|14281|16401|24088|15979
Amyotrophic lateral sclerosis (ALS)	KEGG PATHWAY	mmu05014	11	52	0.00721791	0.028596	13063|19094|19132|380684|19055|14814|14813|14812|14811|14810|12122
Glycosaminoglycan biosynthesis - heparan sulfate / heparin	KEGG PATHWAY	mmu00534	7	24	0.00737418	0.0291456	56219|195646|233781|14042|319415|50787|50786
PPAR signaling pathway	KEGG PATHWAY	mmu03320	15	85	0.00818305	0.031887	20249|19015|19016|30049|20183|26458|12896|11807|11363|78070|11520|16956|12140|17436|13167
Hepatitis B	KEGG PATHWAY	mmu05161	22	146	0.00836023	0.0324971	16476|18709|24088|13654|13655|18019|68576|17869|13063|13712|18751|18752|14102|12914|18710|12915|14082|12575|14281|11652|20779|19229
Insulin resistance	KEGG PATHWAY	mmu04931	18	111	0.00856826	0.0331546	105787|19246|26458|18761|58988|18709|18762|18710|18751|170826|18753|18754|58805|11652|19309|67071|110095|384783
AMPK signaling pathway	KEGG PATHWAY	mmu04152	20	129	0.00887602	0.0341069	20249|19016|30049|11652|13631|59032|58988|18709|18710|105787|56484|67605|78070|22084|55984|68465|269643|207565|16370|384783
Natural killer cell mediated cytotoxicity	KEGG PATHWAY	mmu04650	19	121	0.00943263	0.0354257	14102|12506|14964|14127|246256|18709|18752|18710|19055|18751|22177|57257|15979|23900|20662|18019|12122|19229|22637
Leukocyte transendothelial migration	KEGG PATHWAY	mmu04670	19	121	0.00943263	0.0354257	60595|12927|18751|67374|18710|18709|12767|22350|14083|57257|12738|19094|18752|56508|11472|16401|109711|75677|19229
Bile secretion	KEGG PATHWAY	mmu04976	13	71	0.0102934	0.0381406	12349|11829|14683|11515|11514|11826|11513|11928|224129|20778|432530|54403|232156
Glycine, serine and threonine metabolism	KEGG PATHWAY	mmu00260	9	41	0.0118586	0.042609	13142|109731|56012|19193|235582|17161|107869|68133|104174
Adipocytokine signaling pathway	KEGG PATHWAY	mmu04920	13	73	0.012451	0.0444488	105787|20183|18761|109648|18976|11604|78070|11652|55984|68465|207565|16370|384783
Oocyte meiosis	KEGG PATHWAY	mmu04114	18	116	0.0124885	0.044487	22627|56438|68999|11514|19055|11513|12323|12322|224129|12315|56150|21402|66440|432530|56739|67071|16438|11515
