# Supplementary material for: Brain RNA-Seq Profiling of the Mucopolysaccharidosis Type II Mouse Model
Source: Int J Mol Sci. 2017 May 17;18(5):1072. doi: 10.3390/ijms18051072 (PMC5454982; doi:10.3390/ijms18051072)
Supplement: Supplementary file 1 [file ijms-18-01072-s001.zip › Table S6.xlsx]

## Sheet: Table S6a
Calcium signaling
MGI symbol	MGI description	Entrez geneID	CX	M	CxH vs CxWT FC	CxH vs CxWT log2FC	CxH vs CxWT p-value	MH vs MWT FC	MH vs MWT log2FC	MH vs MWT p-value
Adcy1	adenylate cyclase 1	432530			2.71844	1.44278	0	3.33076	1.73585	0
Adcy2	adenylate cyclase 2	210044			1.72716	0.7884	0	1.38845	0.473475	0
Adcy3	adenylate cyclase 3	104111			-1.07035	-0.0980819	0.0422659	1.14391	0.193968	0.000753762
Adcy4	adenylate cyclase 4	104110			1.79824	0.846587	5.73085e-06	1.45259	0.538623	0.021822
Adcy5	adenylate cyclase 5	224129			1.87448	0.90649	0	1.83608	0.876628	0
Adcy6	adenylate cyclase 6	11512			1.00514	0.00738945	0.890254	1.3562	0.439568	5.73763e-13
Adcy7	adenylate cyclase 7	11513			-2.77926	-1.4747	0	-2.62584	-1.39278	0
Adcy8	adenylate cyclase 8	11514			-2.03503	-1.02505	0	-1.74912	-0.806628	0
Adcy9	adenylate cyclase 9	11515			1.61324	0.689959	0	2.33893	1.22585	0
Adora2a	adenosine A2a receptor	11540			4.00252	2.00091	0	2.48182	1.3114	0
Adora2b	adenosine A2b receptor	11541			-1.18669	-0.246949	0.115703	-1.39988	-0.485307	0.00383879
Adra1a	adrenergic receptor, alpha 1a	11549			1.19328	0.254937	0.026747	-1.02022	-0.0288819	0.820568
Adra1b	adrenergic receptor, alpha 1b	11548			-1.08418	-0.116601	0.114035	-1.13129	-0.177971	0.0535637
Adra1d	adrenergic receptor, alpha 1d	11550			8.64101	3.1112	0	6.51891	2.70463	0
Adrb1	adrenergic receptor, beta 1	11554			2.26045	1.17661	0	2.31548	1.21131	0
Adrb3	adrenergic receptor, beta 3	11556			1.02952	0.0419677	0.860908	1.56787	0.648806	0.0148202
Anxa6	annexin A6	11749			1.3642	0.44805	0	1.22663	0.294698	4.62234e-08
Arrb1	arrestin, beta 1	109689			1.17409	0.23154	0	1.19487	0.256849	0
Arrb2	arrestin, beta 2	216869			-1.26271	-0.336524	3.07225e-08	1.22098	0.28804	1.8255e-05
Atp1a1	ATPase, Na+/K+ transporting, alpha 1 polypeptide	11928			2.86608	1.51908	0	2.83962	1.5057	0
Atp1a2	ATPase, Na+/K+ transporting, alpha 2 polypeptide	98660			1.01467	0.0210064	0.0324772	-1.13934	-0.188197	0
Atp1b1	ATPase, Na+/K+ transporting, beta 1 polypeptide	11931			-1.42691	-0.51289	0	-1.40838	-0.494037	0
Atp1b2	ATPase, Na+/K+ transporting, beta 2 polypeptide	11932			-1.51201	-0.59647	0	-1.58541	-0.664852	0
Atp1b3	ATPase, Na+/K+ transporting, beta 3 polypeptide	11933			-1.56323	-0.644533	0	-1.57666	-0.656867	0
Atp2a2	ATPase, Ca++ transporting, cardiac muscle, slow twitch 2	11938			-1.04968	-0.0699443	1.54005e-06	-1.19843	-0.261148	0
Atp2a3	ATPase, Ca++ transporting, ubiquitous	53313			1.23299	0.30216	0.00437787	1.31134	0.391045	0.00187994
Atp2b1	ATPase, Ca++ transporting, plasma membrane 1	67972			1.65874	0.730088	0	1.80399	0.851191	0
Atp2b2	ATPase, Ca++ transporting, plasma membrane 2	11941			1.59082	0.669769	0	1.85447	0.89101	0
Atp2b3	ATPase, Ca++ transporting, plasma membrane 3	320707			-1.0043	-0.00618667	0.872859	1.43348	0.519523	0
Atp2b4	ATPase, Ca++ transporting, plasma membrane 4	381290			1.65787	0.729328	0	2.18419	1.1271	0
Bcr	breakpoint cluster region	110279			1.51098	0.595485	0	1.60789	0.685172	0
Bdkrb2	bradykinin receptor, beta 2	12062			-2.92051	-1.54622	1.66906e-05	1.20511	0.269163	0.534387
Cacna1a	calcium channel, voltage-dependent, P/Q type, alpha 1A subunit	12286			1.27364	0.348955	0	1.72095	0.783203	0
Cacna1b	calcium channel, voltage-dependent, N type, alpha 1B subunit	12287			-1.05761	-0.0808142	0.0346418	1.73333	0.793544	0
Cacna1c	calcium channel, voltage-dependent, L type, alpha 1C subunit	12288			1.00309	0.00445048	0.935429	1.45604	0.54205	0
Cacna1d	calcium channel, voltage-dependent, L type, alpha 1D subunit	12289			1.04611	0.0650314	0.235891	1.64832	0.721	0
Cacna1e	calcium channel, voltage-dependent, R type, alpha 1E subunit	12290			1.40754	0.493172	0	1.93585	0.952964	0
Cacna1g	calcium channel, voltage-dependent, T type, alpha 1G subunit	12291			-1.94737	-0.96153	0	1.08826	0.122022	0.00385953
Cacna1h	calcium channel, voltage-dependent, T type, alpha 1H subunit	58226			1.34119	0.42351	0	2.50481	1.3247	0
Cacna1i	calcium channel, voltage-dependent, alpha 1I subunit	239556			1.523	0.606916	0	1.81661	0.86125	0
Cacnb1	calcium channel, voltage-dependent, beta 1 subunit	12295			2.30411	1.20421	0	4.13406	2.04756	0
Cacnb2	calcium channel, voltage-dependent, beta 2 subunit	12296			-1.45063	-0.53668	0	-1.43555	-0.521605	2.22045e-16
Cacnb3	calcium channel, voltage-dependent, beta 3 subunit	12297			3.39159	1.76196	0	2.87452	1.52332	0
Calm1	calmodulin 1	12313			1.24265	0.313419	0	1.10713	0.146831	0
Calm2	calmodulin 2	12314			1.21542	0.281456	0	1.2729	0.348123	0
Calm3	calmodulin 3	12315			1.46297	0.548902	0	1.82876	0.870863	0
Calml4	calmodulin-like 4	75600			-1.10439	-0.143256	0.712904	-1.22626	-0.294267	0.368732
Caln1	calneuron 1	140904			1.77528	0.82805	0	1.98879	0.99189	0
Calr	calreticulin	12317			1.00559	0.00804341	0.736288	1.09704	0.133622	2.41428e-07
Camk1	calcium/calmodulin-dependent protein kinase I	52163			1.34949	0.432419	8.96195e-11	-1.17231	-0.22935	0.00175278
Camk2a	calcium/calmodulin-dependent protein kinase II alpha	12322			4.79673	2.26205	0	5.19653	2.37755	0
Camk2b	calcium/calmodulin-dependent protein kinase II, beta	12323			1.72513	0.786705	0	1.83476	0.875591	0
Camk2d	calcium/calmodulin-dependent protein kinase II, delta	108058			-2.0515	-1.03668	0	-1.57418	-0.654603	0
Camk2g	calcium/calmodulin-dependent protein kinase II gamma	12325			1.00468	0.00673262	0.814461	-1.10899	-0.149247	1.77596e-06
Camk4	calcium/calmodulin-dependent protein kinase IV	12326			2.34364	1.22875	0	2.0856	1.06046	0
Capn1	calpain 1	12333			1.10912	0.149412	0.0674949	1.48668	0.57209	4.50008e-09
Capn6	calpain 6	12338			-1.08731	-0.120762	0.603802	-1.47303	-0.558789	0.00905635
Capn7	calpain 7	12339			-1.66699	-0.737247	0	-1.37833	-0.462921	0
Casq2	calsequestrin 2	12373			-1.56177	-0.643183	0.00137404	-1.36983	-0.453997	0.0254724
Cckar	cholecystokinin A receptor	12425			-10.4032	-3.37895	0	-8.60533	-3.10523	0
Cckbr	cholecystokinin B receptor	12426			4.61279	2.20564	0	4.29402	2.10233	0
Cd38	CD38 antigen	12494			-4.37529	-2.12938	0	-5.21414	-2.38243	0
Chrm1	cholinergic receptor, muscarinic 1, CNS	12669			6.0603	2.59939	0	7.71144	2.947	0
Chrm2	cholinergic receptor, muscarinic 2, cardiac	243764			-3.47124	-1.79545	0	-2.71938	-1.44328	0
Chrm3	cholinergic receptor, muscarinic 3, cardiac	12671			1.70552	0.770214	0	2.0263	1.01885	0
Chrm4	cholinergic receptor, muscarinic 4	12672			3.55766	1.83093	0	4.02542	2.00914	0
Chrm5	cholinergic receptor, muscarinic 5	213788			-7.87391	-2.97708	0	-2.3972	-1.26135	1.76948e-05
Chrna7	cholinergic receptor, nicotinic, alpha polypeptide 7	11441			-1.25649	-0.329402	0.0036732	-1.01326	-0.0190004	0.881192
Chrnb2	cholinergic receptor, nicotinic, beta polypeptide 2 (neuronal)	11444			-1.58955	-0.668618	0	-1.70736	-0.771771	0
Chrnb3	cholinergic receptor, nicotinic, beta polypeptide 3	108043			-4.67825	-2.22597	0	-13.4612	-3.75074	0
Chrnb4	cholinergic receptor, nicotinic, beta polypeptide 4	108015			-6.27624	-2.6499	0	-7.57271	-2.92081	0
Crebbp	CREB binding protein	12914			1.19581	0.257994	3.6759e-06	2.20616	1.14154	0
Drd1	dopamine receptor D1	13488			2.45231	1.29414	0	1.90036	0.926275	0
Drd5	dopamine receptor D5	13492			-1.50759	-0.592241	0.00205914	-1.47334	-0.55909	0.00482737
Ednra	endothelin receptor type A	13617			-1.13712	-0.185382	0.283404	1.25676	0.329704	0.0856126
Ednrb	endothelin receptor type B	13618			-2.30684	-1.20592	0	-1.90554	-0.930198	0
Egfr	epidermal growth factor receptor	13649			1.25498	0.327663	0.000888318	1.18137	0.240463	0.0238794
Erbb3	erb-b2 receptor tyrosine kinase 3	13867			-1.36004	-0.443651	0.000433807	-1.37148	-0.45573	0.00168893
Erbb4	erb-b2 receptor tyrosine kinase 4	13869			-1.25619	-0.329058	3.42325e-05	1.21791	0.28441	0.00118267
F2r	coagulation factor II (thrombin) receptor	14062			-4.82179	-2.26957	0	-3.74159	-1.90365	0
Fkbp1a	FK506 binding protein 1a	14225			1.79054	0.840398	0	-1.0431	-0.0608716	0.0369019
Fxyd1	FXYD domain-containing ion transport regulator 1	56188			1.45902	0.544996	1.13266e-07	1.08377	0.116063	0.398607
Gja1	gap junction protein, alpha 1	14609			-1.3262	-0.407294	0	-1.21005	-0.275064	0
Gja4	gap junction protein, alpha 4	14612			-1.26677	-0.341154	0.163515	1.14362	0.193612	0.500198
Gjb1	gap junction protein, beta 1	14618			-1.88813	-0.916957	0	-1.72722	-0.788448	0
Gjb2	gap junction protein, beta 2	14619			-1.18645	-0.246648	0.0258468	-1.28124	-0.357541	0.00410414
Gjb6	gap junction protein, beta 6	14623			-1.3019	-0.380622	0	-1.48793	-0.573308	0
Gjc1	gap junction protein, gamma 1	14615			-1.42328	-0.509223	0.00743541	-2.3692	-1.2444	2.26392e-10
Gjc2	gap junction protein, gamma 2	118454			-1.38309	-0.467899	1.72722e-07	-1.57025	-0.650997	3.96454e-11
Gjd2	gap junction protein, delta 2	14617			-2.69527	-1.43043	0	-3.89505	-1.96164	0
Gna11	guanine nucleotide binding protein, alpha 11	14672			1.60069	0.678696	0	1.28373	0.360341	0
Gna15	guanine nucleotide binding protein, alpha 15	14676			1.91477	0.93717	2.6622e-05	-1.0936	-0.12908	0.607651
Gnai1	guanine nucleotide binding protein (G protein), alpha inhibiting 1	14677			-1.31729	-0.397569	0	-1.30088	-0.379489	0
Gnai2	guanine nucleotide binding protein (G protein), alpha inhibiting 2	14678			1.03216	0.0456705	0.0333934	-1.00205	-0.00295405	0.905631
Gnai3	guanine nucleotide binding protein (G protein), alpha inhibiting 3	14679			-1.03938	-0.0557164	0.433522	-1.44142	-0.527491	7.32747e-15
Gnal	guanine nucleotide binding protein, alpha stimulating, olfactory type	14680			-1.01329	-0.0190421	0.383658	-1.2023	-0.265795	0
Gnao1	guanine nucleotide binding protein, alpha O	14681			1.41469	0.50049	0	1.40794	0.493585	0
Gnaq	guanine nucleotide binding protein, alpha q polypeptide	14682			-1.01323	-0.0189602	0.504418	1.03148	0.0447107	0.120842
Gnas	GNAS (guanine nucleotide binding protein, alpha stimulating) complex locus	14683			-1.24946	-0.321304	0	-1.64152	-0.71503	0
Gnaz	guanine nucleotide binding protein, alpha z subunit	14687			1.15544	0.208446	0.000188178	1.8182	0.862513	0
Gnb1	guanine nucleotide binding protein (G protein), beta 1	14688			-1.1421	-0.191691	0	1.01683	0.0240814	0.0618764
Gnb2	guanine nucleotide binding protein (G protein), beta 2	14693			1.23025	0.298955	0	1.71679	0.77971	0
Gnb4	guanine nucleotide binding protein (G protein), beta 4	14696			1.2167	0.282972	0.00267131	1.16314	0.218019	0.0250312
Gnb5	guanine nucleotide binding protein (G protein), beta 5	14697			1.28273	0.359216	0	1.58357	0.663177	0
Gng11	guanine nucleotide binding protein (G protein), gamma 11	66066			-1.89362	-0.921148	4.44089e-16	-2.80026	-1.48556	0
Gng12	guanine nucleotide binding protein (G protein), gamma 12	14701			1.05081	0.0715025	0.135215	-1.13226	-0.179204	0.000178865
Gng13	guanine nucleotide binding protein (G protein), gamma 13	64337			1.81343	0.858724	1.79102e-09	1.50352	0.58834	8.78533e-05
Gng2	guanine nucleotide binding protein (G protein), gamma 2	14702			-1.65007	-0.722528	0	-1.2905	-0.367927	0
Gng3	guanine nucleotide binding protein (G protein), gamma 3	14704			1.01741	0.0248949	0.222027	1.00914	0.0131204	0.576362
Gng4	guanine nucleotide binding protein (G protein), gamma 4	14706			-1.25299	-0.325378	6.22702e-12	-1.45366	-0.53969	0
Gng5	guanine nucleotide binding protein (G protein), gamma 5	14707			-1.62473	-0.700197	7.59695e-11	-1.25823	-0.331391	0.00412033
Gng7	guanine nucleotide binding protein (G protein), gamma 7	14708			2.97977	1.5752	0	2.11616	1.08145	0
Gng8	guanine nucleotide binding protein (G protein), gamma 8	14709			-3.69041	-1.88378	9.64768e-11	-2.52548	-1.33656	0.000185965
Gria3	glutamate receptor, ionotropic, AMPA3 (alpha 3)	53623			1.41953	0.505414	0	1.63789	0.711836	0
Gria4	glutamate receptor, ionotropic, AMPA4 (alpha 4)	14802			-1.8064	-0.853115	0	-1.58127	-0.661084	0
Grik1	glutamate receptor, ionotropic, kainate 1	14805			-2.41751	-1.27352	0	-1.60707	-0.684436	1.88738e-15
Grik5	glutamate receptor, ionotropic, kainate 5 (gamma 2)	14809			2.01211	1.00871	0	3.19532	1.67596	0
Grin1	glutamate receptor, ionotropic, NMDA1 (zeta 1)	14810			1.28978	0.367127	0	1.95935	0.970378	0
Grin2a	glutamate receptor, ionotropic, NMDA2A (epsilon 1)	14811			2.53192	1.34023	0	3.41357	1.77128	0
Grin2b	glutamate receptor, ionotropic, NMDA2B (epsilon 2)	14812			2.41327	1.27099	0	2.87601	1.52407	0
Grin2c	glutamate receptor, ionotropic, NMDA2C (epsilon 3)	14813			1.22869	0.29712	5.49255e-09	2.43584	1.28442	0
Grin2d	glutamate receptor, ionotropic, NMDA2D (epsilon 4)	14814			-2.92361	-1.54775	0	-1.64079	-0.714387	5.43288e-12
Grin3a	glutamate receptor ionotropic, NMDA3A	242443			-2.31089	-1.20845	0	-1.55708	-0.63884	1.28231e-13
Grk5	G protein-coupled receptor kinase 5	14773			1.05378	0.0755781	0.580682	-1.31108	-0.390751	0.00795399
Grk6	G protein-coupled receptor kinase 6	26385			1.13607	0.184048	5.47656e-05	1.25315	0.325562	1.11279e-09
Grm1	glutamate receptor, metabotropic 1	14816			-2.14242	-1.09924	0	-1.18422	-0.243939	0.000115987
Grm5	glutamate receptor, metabotropic 5	108071			1.03081	0.0437778	0.14417	1.42582	0.511791	0
Hdac4	histone deacetylase 4	208727			1.55646	0.638266	2.32703e-13	2.41459	1.27178	0
Hdac5	histone deacetylase 5	15184			1.28567	0.362522	0	1.64469	0.717813	0
Hdac7	histone deacetylase 7	56233			1.07845	0.108953	0.117878	2.09949	1.07004	0
Hrh2	histamine receptor H2	15466			-1.4011	-0.486561	0.000426891	-1.02634	-0.0375153	0.804396
Htr2a	5-hydroxytryptamine (serotonin) receptor 2A	15558			1.57109	0.65177	4.57548e-11	2.69884	1.43234	0
Htr2c	5-hydroxytryptamine (serotonin) receptor 2C	15560			-3.84512	-1.94303	0	-3.02673	-1.59776	0
Htr3a	5-hydroxytryptamine (serotonin) receptor 3A	15561			3.65292	1.86905	0	3.4281	1.77741	3.44169e-15
Htr4	5 hydroxytryptamine (serotonin) receptor 4	15562			-2.48378	-1.31254	9.22151e-13	-1.13257	-0.179606	0.290143
Htr5a	5-hydroxytryptamine (serotonin) receptor 5A	15563			1.12884	0.174839	0.0615892	1.28214	0.358552	0.00013687
Htr5b	5-hydroxytryptamine (serotonin) receptor 5B	15564			-1.72875	-0.789732	0.00175086	-1.85202	-0.889099	0.0011838
Htr6	5-hydroxytryptamine (serotonin) receptor 6	15565			2.05928	1.04214	4.53255e-06	3.54155	1.82438	3.60056e-09
Htr7	5-hydroxytryptamine (serotonin) receptor 7	15566			-3.75096	-1.90726	0	-2.83227	-1.50196	0
Itpka	inositol 1,4,5-trisphosphate 3-kinase A	228550			6.77406	2.76002	0	11.4145	3.5128	0
Itpkb	inositol 1,4,5-trisphosphate 3-kinase B	320404			-2.22788	-1.15567	0	-2.74263	-1.45556	0
Itpkc	inositol 1,4,5-trisphosphate 3-kinase C	233011			1.24817	0.319817	0.00315981	1.16535	0.220765	0.0671801
Itpr1	inositol 1,4,5-trisphosphate receptor 1	16438			2.85961	1.51582	0	2.76312	1.4663	0
Itpr2	inositol 1,4,5-triphosphate receptor 2	16439			1.04776	0.0673105	0.462037	1.14675	0.19755	0.0456739
Itpr3	inositol 1,4,5-triphosphate receptor 3	16440			1.30131	0.379961	0.00307816	1.25614	0.328998	0.0324243
Kcnb1	potassium voltage gated channel, Shab-related subfamily, member 1	16500			2.05208	1.03709	0	3.89793	1.96271	0
Kcnj3	potassium inwardly-rectifying channel, subfamily J, member 3	16519			1.28545	0.362272	1.6523e-07	1.28201	0.358409	1.49839e-06
Kcnj5	potassium inwardly-rectifying channel, subfamily J, member 5	16521			-10.5122	-3.39399	0	-7.13167	-2.83424	0
Kcnk3	potassium channel, subfamily K, member 3	16527			-1.28981	-0.367153	9.33493e-09	-1.26923	-0.343957	2.9353e-06
Mapk1	mitogen-activated protein kinase 1	26413			1.43834	0.524404	0	1.37437	0.458767	0
Mapk11	mitogen-activated protein kinase 11	19094			1.55088	0.633089	0	1.972	0.979656	0
Mapk12	mitogen-activated protein kinase 12	29857			-1.41547	-0.501283	0.000294118	-1.34364	-0.426148	0.00584641
Mapk14	mitogen-activated protein kinase 14	26416			1.29375	0.371561	0	1.56058	0.642082	0
Mapk4	mitogen-activated protein kinase 4	225724			1.41016	0.495855	0	1.69284	0.759442	0
Mapk6	mitogen-activated protein kinase 6	50772			-1.58711	-0.666399	0	-1.42834	-0.514338	0
Mapk8ip1	mitogen-activated protein kinase 8 interacting protein 1	19099			1.23626	0.305983	0	1.57734	0.657497	0
Mcu	mitochondrial calcium uniporter	215999			1.41396	0.499738	6.50015e-06	-1.07862	-0.10918	0.329915
Mef2c	myocyte enhancer factor 2C	17260			4.07009	2.02506	0	3.53559	1.82195	0
Mef2d	myocyte enhancer factor 2D	17261			1.80766	0.854121	0	2.54046	1.34509	0
Mylk	myosin, light polypeptide kinase	107589			1.44505	0.531117	1.08788e-09	1.46429	0.550203	2.17198e-09
Nos1	nitric oxide synthase 1, neuronal	18125			-1.17026	-0.226834	0.0322885	1.25088	0.32294	0.0111391
Nos3	nitric oxide synthase 3, endothelial cell	18127			1.85448	0.891013	9.99201e-16	1.4355	0.52155	0.000114171
Ntsr1	neurotensin receptor 1	18216			-1.59565	-0.674147	6.62051e-10	-1.12822	-0.174048	0.183061
Orai1	ORAI calcium release-activated calcium modulator 1	109305			-1.06878	-0.0959587	0.327701	1.06387	0.089316	0.426698
Orai2	ORAI calcium release-activated calcium modulator 2	269717			1.61236	0.689178	0	1.40951	0.495198	0
Orai3	ORAI calcium release-activated calcium modulator 3	269999			1.25711	0.330111	2.34412e-07	-1.25666	-0.329597	6.35531e-06
Oxtr	oxytocin receptor	18430			1.44922	0.53528	3.55908e-05	1.46734	0.553199	0.000105608
P2rx4	purinergic receptor P2X, ligand-gated ion channel 4	18438			1.33049	0.411959	0.000383132	-1.20246	-0.265986	0.0382008
P2rx5	purinergic receptor P2X, ligand-gated ion channel, 5	94045			-5.07205	-2.34257	0	-3.01187	-1.59066	1.04343e-07
P2rx6	purinergic receptor P2X, ligand-gated ion channel, 6	18440			1.12336	0.167823	0.262777	1.61712	0.693425	3.97745e-05
P2rx7	purinergic receptor P2X, ligand-gated ion channel, 7	18439			1.09329	0.128682	0.213375	-1.12658	-0.171946	0.10733
Pde1a	phosphodiesterase 1A, calmodulin-dependent	18573			2.41488	1.27195	0	2.65715	1.40988	0
Pde1b	phosphodiesterase 1B, Ca2+-calmodulin dependent	18574			1.60765	0.684954	0	1.54342	0.626133	0
Pde1c	phosphodiesterase 1C	18575			-1.57479	-0.655156	3.92442e-11	-1.74796	-0.805673	5.10703e-15
Pdgfra	platelet derived growth factor receptor, alpha polypeptide	18595			-1.14672	-0.197512	0.000101203	-1.04237	-0.0598661	0.249702
Pdgfrb	platelet derived growth factor receptor, beta polypeptide	18596			1.50522	0.589974	2.8344e-13	1.53375	0.617065	3.67165e-11
Phka1	phosphorylase kinase alpha 1	18679			-1.7002	-0.765702	0	-1.77697	-0.829416	0
Phka2	phosphorylase kinase alpha 2	110094			1.04947	0.0696583	0.3764	1.45978	0.545746	2.86274e-11
Phkb	phosphorylase kinase beta	102093			-1.52327	-0.607174	0	-1.42577	-0.511743	1.11022e-16
Phkg1	phosphorylase kinase gamma 1	18682			1.17618	0.234111	0.0353425	1.1223	0.166461	0.148754
Phkg2	phosphorylase kinase, gamma 2 (testis)	68961			1.00907	0.0130288	0.821119	-1.02675	-0.0380824	0.553409
Pkia	protein kinase inhibitor, alpha	18767			-1.86666	-0.900462	0	-1.4419	-0.527974	0
Pkig	protein kinase inhibitor, gamma	18769			2.30713	1.2061	0	1.86151	0.89647	0
Plcb1	phospholipase C, beta 1	18795			1.78113	0.832796	0	1.7769	0.829359	0
Plcb3	phospholipase C, beta 3	18797			1.22867	0.2971	0.000276958	1.13133	0.178015	0.0636257
Plcb4	phospholipase C, beta 4	18798			-3.11269	-1.63816	0	-2.06241	-1.04433	0
Plcd1	phospholipase C, delta 1	18799			1.34111	0.423427	0.000122307	1.51828	0.602439	1.02287e-06
Plcd3	phospholipase C, delta 3	72469			2.13031	1.09106	0	1.85931	0.894767	1.87206e-12
Plcd4	phospholipase C, delta 4	18802			-1.42258	-0.508511	2.84498e-07	-1.78901	-0.839158	1.11022e-16
Plce1	phospholipase C, epsilon 1	74055			-2.12202	-1.08544	0	-3.03566	-1.60201	0
Plcg1	phospholipase C, gamma 1	18803			-1.0575	-0.0806593	0.105474	1.18322	0.242721	1.11111e-05
Plcg2	phospholipase C, gamma 2	234779			1.69212	0.758833	6.90233e-07	-1.4262	-0.512177	0.00209229
Plch1	phospholipase C, eta 1	269437			-4.23884	-2.08367	0	-2.65064	-1.40634	0
Plch2	phospholipase C, eta 2	269615			1.58513	0.664602	0	2.33726	1.22482	0
Plcl1	phospholipase C-like 1	227120			-1.60957	-0.686676	0	-2.03874	-1.02768	0
Plcl2	phospholipase C-like 2	224860			1.89863	0.924958	0	1.24358	0.3145	8.96559e-09
Ppif	peptidylprolyl isomerase F (cyclophilin F)	105675			-1.47801	-0.563657	3.10862e-15	-1.1558	-0.208896	0.0086728
Ppp3ca	protein phosphatase 3, catalytic subunit, alpha isoform	19055			2.24786	1.16855	0	2.67131	1.41755	0
Ppp3cb	protein phosphatase 3, catalytic subunit, beta isoform	19056			1.09528	0.131306	1.64591e-06	1.02642	0.0376236	0.171173
Ppp3cc	protein phosphatase 3, catalytic subunit, gamma isoform	19057			1.16274	0.217527	0.104259	1.10843	0.148524	0.268698
Ppp3r1	protein phosphatase 3, regulatory subunit B, alpha isoform (calcineurin B, type I)	19058			1.38528	0.470175	0	1.40429	0.489842	0
Prkaca	protein kinase, cAMP dependent, catalytic, alpha	18747			-1.26882	-0.343493	0	-1.32352	-0.404384	0
Prkacb	protein kinase, cAMP dependent, catalytic, beta	18749			-1.29796	-0.376242	0	-1.06127	-0.0857862	8.34275e-06
Prkar1a	protein kinase, cAMP dependent regulatory, type I, alpha	19084			-1.40677	-0.492389	0	-1.23326	-0.302472	0
Prkar1b	protein kinase, cAMP dependent regulatory, type I beta	19085			1.18159	0.240728	0	1.37133	0.455575	0
Prkar2a	protein kinase, cAMP dependent regulatory, type II alpha	19087			-1.59287	-0.671628	0	-1.37759	-0.462148	0
Prkar2b	protein kinase, cAMP dependent regulatory, type II beta	19088			-1.11516	-0.15725	0.00673432	-1.3295	-0.410887	8.79985e-12
Prkca	protein kinase C, alpha	18750			1.82427	0.867323	0	1.61137	0.688285	0
Prkcb	protein kinase C, beta	18751			2.97366	1.57224	0	2.58147	1.36819	0
Prkcd	protein kinase C, delta	18753			-7.05644	-2.81894	0	-5.39099	-2.43055	0
Prkce	protein kinase C, epsilon	18754			1.97091	0.978859	0	2.00983	1.00707	0
Prkcg	protein kinase C, gamma	18752			2.34403	1.22899	0	2.67263	1.41826	0
Prkch	protein kinase C, eta	18755			-1.58227	-0.662	2.14196e-10	-1.59478	-0.673356	2.50331e-09
Prkcq	protein kinase C, theta	18761			-1.55272	-0.634795	3.9635e-14	-2.01247	-1.00897	0
Prkcz	protein kinase C, zeta	18762			1.75404	0.810684	0	1.88399	0.913791	0
Prkd1	protein kinase D1	18760			-1.00572	-0.00822213	0.944427	-1.25357	-0.326039	0.00515137
Ptafr	platelet-activating factor receptor	19204			1.52799	0.611631	0.0392512	-1.9362	-0.95323	0.00103888
Ptger1	prostaglandin E receptor 1 (subtype EP1)	19216			1.475	0.560719	1.37235e-12	2.01869	1.01342	0
Ptk2b	PTK2 protein tyrosine kinase 2 beta	19229			4.9351	2.30308	0	3.82113	1.934	0
Rap1b	RAS related protein 1b	215449			-1.27613	-0.351771	1.23654e-08	-1.46854	-0.554379	0
Rgs10	regulator of G-protein signalling 10	67865			-1.38664	-0.47159	1.66763e-08	-2.08471	-1.05985	0
Rgs11	regulator of G-protein signaling 11	50782			1.04337	0.0612487	0.429267	2.44699	1.29101	0
Rgs14	regulator of G-protein signaling 14	51791			4.93674	2.30356	0	5.18628	2.3747	0
Rgs16	regulator of G-protein signaling 16	19734			-5.27072	-2.398	0	-2.9825	-1.57652	0
Rgs17	regulator of G-protein signaling 17	56533			-2.56575	-1.35938	0	-2.19871	-1.13666	0
Rgs19	regulator of G-protein signaling 19	56470			1.02746	0.0390768	0.679524	-1.45215	-0.538192	5.54861e-08
Rgs2	regulator of G-protein signaling 2	19735			-1.06184	-0.0865702	0.135125	-1.35644	-0.43982	3.88578e-15
Rgs20	regulator of G-protein signaling 20	58175			1.7955	0.844383	0	1.0736	0.102462	0.249492
Rgs3	regulator of G-protein signaling 3	50780			-1.34333	-0.425817	5.16593e-05	-1.6367	-0.710792	9.52008e-11
Rgs4	regulator of G-protein signaling 4	19736			1.68455	0.752361	0	1.47302	0.558775	0
Rgs5	regulator of G-protein signaling 5	19737			1.0436	0.0615676	0.349679	-1.11552	-0.15772	0.0170198
Rgs6	regulator of G-protein signaling 6	50779			1.06612	0.092368	0.360056	1.12708	0.172592	0.103724
Rgs7	regulator of G protein signaling 7	24012			1.05467	0.0767858	0.131302	-1.0701	-0.0977484	0.054705
Rgs9	regulator of G-protein signaling 9	19739			1.69209	0.758808	0	2.14092	1.09823	0
Ryr1	ryanodine receptor 1, skeletal muscle	20190			2.53713	1.3432	0	4.32977	2.11429	0
Ryr2	ryanodine receptor 2, cardiac	20191			1.29966	0.37813	0	2.18925	1.13044	0
Ryr3	ryanodine receptor 3	20192			-1.52844	-0.612058	0	1.0101	0.0145015	0.753904
Sfn	stratifin	55948			1.63713	0.711167	0.00115213	-1.09222	-0.127259	0.598412
Slc25a4	solute carrier family 25 (mitochondrial carrier, adenine nucleotide translocator), member 4	11739			-1.28043	-0.356627	0	-1.30274	-0.381553	0
Slc25a5	solute carrier family 25 (mitochondrial carrier, adenine nucleotide translocator), member 5	11740			-1.20851	-0.273227	8.89437e-11	-1.34641	-0.429119	0
Slc8a1	solute carrier family 8 (sodium/calcium exchanger), member 1	20541			-1.19374	-0.255488	0	1.00521	0.00749885	0.774443
Slc8a2	solute carrier family 8 (sodium/calcium exchanger), member 2	110891			3.77739	1.91739	0	4.3322	2.1151	0
Slc8a3	solute carrier family 8 (sodium/calcium exchanger), member 3	110893			-2.00974	-1.00701	0	-1.54446	-0.627106	0
Sphk1	sphingosine kinase 1	20698			1.51052	0.595048	0.000858035	1.48745	0.572839	0.00452743
Sphk2	sphingosine kinase 2	56632			1.11454	0.15645	0.0124249	1.34886	0.431737	5.67924e-08
Stim1	stromal interaction molecule 1	20866			1.08861	0.122493	0.00310365	1.04205	0.0594237	0.205215
Stim2	stromal interaction molecule 2	116873			1.33401	0.415767	5.02576e-12	1.74049	0.799496	0
Tacr1	tachykinin receptor 1	21336			-1.99064	-0.993231	0	-2.54656	-1.34855	0
Tacr3	tachykinin receptor 3	21338			-7.72594	-2.94971	0	-6.5424	-2.70982	0
Tnnc1	troponin C, cardiac/slow skeletal	21924			3.52612	1.81808	1.56952e-10	1.92129	0.942073	0.00415068
Trhr	thyrotropin releasing hormone receptor	22045			-3.28146	-1.71434	0	-1.95953	-0.970508	8.86669e-12
Trhr2	thyrotropin releasing hormone receptor 2	170732			-1.03419	-0.048498	0.788721	1.33352	0.415241	0.0706256
Vdac1	voltage-dependent anion channel 1	22333			1.05565	0.078126	0.000283867	-1.39755	-0.482899	0
Vdac2	voltage-dependent anion channel 2	22334			-1.14011	-0.189179	1.87274e-06	-1.65138	-0.723672	0
Vdac3	voltage-dependent anion channel 3	22335			-1.42685	-0.51283	0	-1.58632	-0.665685	0
Ywhab	tyrosine 3-monooxygenase/tryptophan 5-monooxygenase activation protein, beta polypeptide	54401			-1.093	-0.12829	4.66294e-15	-1.27855	-0.354513	0
Ywhae	tyrosine 3-monooxygenase/tryptophan 5-monooxygenase activation protein, epsilon polypeptide	22627			-1.01994	-0.0284781	0.0581159	-1.64485	-0.717953	0
Ywhag	tyrosine 3-monooxygenase/tryptophan 5-monooxygenase activation protein, gamma polypeptide	22628			1.00782	0.0112405	0.331207	-1.02288	-0.0326364	0.0130865
Ywhah	tyrosine 3-monooxygenase/tryptophan 5-monooxygenase activation protein, eta polypeptide	22629			1.02667	0.0379747	0.0076102	-1.18466	-0.244472	0
Ywhaz	tyrosine 3-monooxygenase/tryptophan 5-monooxygenase activation protein, zeta polypeptide	22631			1.2232	0.290666	0	-1.04093	-0.0578702	0.00141294

## Sheet: Table S6b
Synapse and neuractive ligand-receptor interaction
MGI symbol	MGI description	Entrez geneID	CX	M	CxH vs CxWT FC	CxH vs CxWT log2FC	CxH vs CxWT p-value	MH vs MWT FC	MH vs MWT log2FC	MH vs MWT p-value
Abat	4-aminobutyrate aminotransferase	268860			-1.81784	-0.862222	0	-2.07681	-1.05437	0
Ache	acetylcholinesterase	11423			-3.04799	-1.60786	0	-2.23895	-1.16282	0
Adcy1	adenylate cyclase 1	432530			2.71844	1.44278	0	3.33076	1.73585	0
Adcy2	adenylate cyclase 2	210044			1.72716	0.7884	0	1.38845	0.473475	0
Adcy3	adenylate cyclase 3	104111			-1.07035	-0.0980819	0.0422659	1.14391	0.193968	0.000753762
Adcy4	adenylate cyclase 4	104110			1.79824	0.846587	5.73085e-06	1.45259	0.538623	0.021822
Adcy5	adenylate cyclase 5	224129			1.87448	0.90649	0	1.83608	0.876628	0
Adcy6	adenylate cyclase 6	11512			1.00514	0.00738945	0.890254	1.3562	0.439568	5.73763e-13
Adcy7	adenylate cyclase 7	11513			-2.77926	-1.4747	0	-2.62584	-1.39278	0
Adcy8	adenylate cyclase 8	11514			-2.03503	-1.02505	0	-1.74912	-0.806628	0
Adcy9	adenylate cyclase 9	11515			1.61324	0.689959	0	2.33893	1.22585	0
Adcyap1r1	adenylate cyclase activating polypeptide 1 receptor 1	11517			-1.57978	-0.659727	0	1.01386	0.0198573	0.29229
Adora1	adenosine A1 receptor	11539			1.58655	0.665896	0	1.70412	0.76903	0
Adora2a	adenosine A2a receptor	11540			4.00252	2.00091	0	2.48182	1.3114	0
Adora2b	adenosine A2b receptor	11541			-1.18669	-0.246949	0.115703	-1.39988	-0.485307	0.00383879
Adra1a	adrenergic receptor, alpha 1a	11549			1.19328	0.254937	0.026747	-1.02022	-0.0288819	0.820568
Adra1b	adrenergic receptor, alpha 1b	11548			-1.08418	-0.116601	0.114035	-1.13129	-0.177971	0.0535637
Adra1d	adrenergic receptor, alpha 1d	11550			8.64101	3.1112	0	6.51891	2.70463	0
Adra2a	adrenergic receptor, alpha 2a	11551			-1.66103	-0.73208	0	-1.50378	-0.588597	2.02326e-09
Adra2c	adrenergic receptor, alpha 2c	11553			2.50787	1.32646	0	2.48458	1.313	0
Adrb1	adrenergic receptor, beta 1	11554			2.26045	1.17661	0	2.31548	1.21131	0
Adrb3	adrenergic receptor, beta 3	11556			1.02952	0.0419677	0.860908	1.56787	0.648806	0.0148202
Adrbk1	adrenergic receptor kinase, beta 1	110355			1.42923	0.515235	0	1.36119	0.44487	0
Adrbk2	adrenergic receptor kinase, beta 2	320129			1.09936	0.13666	0.000141277	1.07191	0.100187	0.00726754
Agtr2	angiotensin II receptor, type 2	11609			-17.8953	-4.16151	0	-6.17342	-2.62607	0
Akt1	thymoma viral proto-oncogene 1	11651			1.28816	0.365313	0	1.13198	0.178849	2.97978e-07
Akt2	thymoma viral proto-oncogene 2	11652			2.70962	1.43809	0	1.94939	0.963023	0
Akt3	thymoma viral proto-oncogene 3	23797			1.11362	0.15526	5.04093e-06	1.2936	0.37139	0
Alox12b	arachidonate 12-lipoxygenase, 12R type	11686			6.24629	2.643	0	12.2502	3.61473	0
Alox8	arachidonate 8-lipoxygenase	11688			-2.13477	-1.09408	2.52021e-14	-1.40605	-0.49165	0.00142555
App	amyloid beta (A4) precursor protein	11820			1.00659	0.00947538	0.415678	-1.01789	-0.0255844	0.0525226
Araf	Araf proto-oncogene, serine/threonine kinase	11836			-1.98568	-0.989633	0	-1.42385	-0.509796	0
Arntl	aryl hydrocarbon receptor nuclear translocator-like	11865			-1.004	-0.00576564	0.936792	1.3224	0.403157	3.54398e-08
Arrb2	arrestin, beta 2	216869			-1.26271	-0.336524	3.07225e-08	1.22098	0.28804	1.8255e-05
Atf2	activating transcription factor 2	11909			-1.44206	-0.528135	0	-1.24803	-0.319651	6.66134e-16
Atf4	activating transcription factor 4	11911			-1.08151	-0.113043	5.68417e-05	-1.03097	-0.0440036	0.129726
Atf6b	activating transcription factor 6 beta	12915			1.74832	0.805966	0	1.66871	0.738732	0
Bcl2	B cell leukemia/lymphoma 2	12043			-1.23838	-0.308454	0.000244551	-1.6015	-0.679427	1.88738e-15
Bdkrb2	bradykinin receptor, beta 2	12062			-2.92051	-1.54622	1.66906e-05	1.20511	0.269163	0.534387
Braf	Braf transforming gene	109880			-1.13343	-0.180698	6.25872e-07	-1.00722	-0.010381	0.769703
C3ar1	complement component 3a receptor 1	12267			2.62841	1.39419	0	-2.09229	-1.06508	2.60458e-13
Cacna1a	calcium channel, voltage-dependent, P/Q type, alpha 1A subunit	12286			1.27364	0.348955	0	1.72095	0.783203	0
Cacna1b	calcium channel, voltage-dependent, N type, alpha 1B subunit	12287			-1.05761	-0.0808142	0.0346418	1.73333	0.793544	0
Cacna1c	calcium channel, voltage-dependent, L type, alpha 1C subunit	12288			1.00309	0.00445048	0.935429	1.45604	0.54205	0
Cacna1d	calcium channel, voltage-dependent, L type, alpha 1D subunit	12289			1.04611	0.0650314	0.235891	1.64832	0.721	0
Calcr	calcitonin receptor	12311			-94.6782	-6.56496	0	-32.4134	-5.01852	0
Calcrl	calcitonin receptor-like	54598			-1.71186	-0.775561	7.74783e-09	-1.74755	-0.805331	2.57422e-09
Calm1	calmodulin 1	12313			1.24265	0.313419	0	1.10713	0.146831	0
Calm2	calmodulin 2	12314			1.21542	0.281456	0	1.2729	0.348123	0
Calm3	calmodulin 3	12315			1.46297	0.548902	0	1.82876	0.870863	0
Calml4	calmodulin-like 4	75600			-1.10439	-0.143256	0.712904	-1.22626	-0.294267	0.368732
Caly	calcyon neuron-specific vesicular protein	68566			1.35384	0.437062	0	1.24514	0.316312	5.7423e-12
Camk2a	calcium/calmodulin-dependent protein kinase II alpha	12322			4.79673	2.26205	0	5.19653	2.37755	0
Camk2b	calcium/calmodulin-dependent protein kinase II, beta	12323			1.72513	0.786705	0	1.83476	0.875591	0
Camk2d	calcium/calmodulin-dependent protein kinase II, delta	108058			-2.0515	-1.03668	0	-1.57418	-0.654603	0
Camk2g	calcium/calmodulin-dependent protein kinase II gamma	12325			1.00468	0.00673262	0.814461	-1.10899	-0.149247	1.77596e-06
Camk4	calcium/calmodulin-dependent protein kinase IV	12326			2.34364	1.22875	0	2.0856	1.06046	0
Casp3	caspase 3	12367			-1.17209	-0.229083	0.139839	-1.19312	-0.254738	0.0966165
Cckar	cholecystokinin A receptor	12425			-10.4032	-3.37895	0	-8.60533	-3.10523	0
Cckbr	cholecystokinin B receptor	12426			4.61279	2.20564	0	4.29402	2.10233	0
Chat	choline acetyltransferase	12647			-2.76115	-1.46527	0	-3.02841	-1.59856	0
Chrm1	cholinergic receptor, muscarinic 1, CNS	12669			6.0603	2.59939	0	7.71144	2.947	0
Chrm2	cholinergic receptor, muscarinic 2, cardiac	243764			-3.47124	-1.79545	0	-2.71938	-1.44328	0
Chrm3	cholinergic receptor, muscarinic 3, cardiac	12671			1.70552	0.770214	0	2.0263	1.01885	0
Chrm4	cholinergic receptor, muscarinic 4	12672			3.55766	1.83093	0	4.02542	2.00914	0
Chrm5	cholinergic receptor, muscarinic 5	213788			-7.87391	-2.97708	0	-2.3972	-1.26135	1.76948e-05
Chrna3	cholinergic receptor, nicotinic, alpha polypeptide 3	110834			-19.3985	-4.27787	0	-14.4233	-3.85033	0
Chrna4	cholinergic receptor, nicotinic, alpha polypeptide 4	11438			-2.21525	-1.14747	0	-1.8034	-0.850718	0
Chrna6	cholinergic receptor, nicotinic, alpha polypeptide 6	11440			-76.5712	-6.25873	0	-31.2558	-4.96605	0
Chrna7	cholinergic receptor, nicotinic, alpha polypeptide 7	11441			-1.25649	-0.329402	0.0036732	-1.01326	-0.0190004	0.881192
Chrnb2	cholinergic receptor, nicotinic, beta polypeptide 2 (neuronal)	11444			-1.58955	-0.668618	0	-1.70736	-0.771771	0
Chrnb3	cholinergic receptor, nicotinic, beta polypeptide 3	108043			-4.67825	-2.22597	0	-13.4612	-3.75074	0
Chrnb4	cholinergic receptor, nicotinic, beta polypeptide 4	108015			-6.27624	-2.6499	0	-7.57271	-2.92081	0
Clock	circadian locomotor output cycles kaput	12753			-1.33737	-0.419396	0	1.04212	0.0595271	0.13528
Cnr1	cannabinoid receptor 1 (brain)	12801			1.57469	0.655064	0	1.6425	0.715891	0
Comt	catechol-O-methyltransferase	12846			1.43327	0.51931	0	1.07915	0.109898	0.0393493
Creb1	cAMP responsive element binding protein 1	12912			-1.27869	-0.354667	5.30617e-11	-1.31315	-0.393027	6.93889e-14
Creb3	cAMP responsive element binding protein 3	12913			-1.0245	-0.0349227	0.554842	-1.02294	-0.0327228	0.605955
Creb3l1	cAMP responsive element binding protein 3-like 1	26427			-1.38144	-0.466176	0.01828	1.27453	0.349962	0.128628
Creb3l2	cAMP responsive element binding protein 3-like 2	208647			-1.65201	-0.724219	1.4565e-12	-1.03699	-0.0524051	0.647577
Crhr1	corticotropin releasing hormone receptor 1	12921			1.54585	0.628396	1.12022e-13	1.70805	0.772346	0
Cyp2d22	cytochrome P450, family 2, subfamily d, polypeptide 22	56448			-1.0182	-0.02602	0.61736	-1.11081	-0.151616	0.00634197
Cyp2j12	cytochrome P450, family 2, subfamily j, polypeptide 12	242546			-3.63038	-1.86012	0	-1.89911	-0.925324	2.98629e-06
Cyp2j6	cytochrome P450, family 2, subfamily j, polypeptide 6	13110			-1.67648	-0.745433	0	-1.80309	-0.85047	0
Cyp2j9	cytochrome P450, family 2, subfamily j, polypeptide 9	74519			-1.41376	-0.499539	0	-2.01328	-1.00955	0
Cyp4x1	cytochrome P450, family 4, subfamily x, polypeptide 1	81906			-1.62089	-0.696785	5.06257e-05	1.3594	0.442971	0.0106471
Ddc	dopa decarboxylase	13195			-8.53902	-3.09407	0	-6.83983	-2.77396	0
Dlg4	discs, large homolog 4 (Drosophila)	13385			2.16436	1.11394	0	2.02656	1.01903	0
Dlgap1	discs, large (Drosophila) homolog-associated protein 1	224997			2.48918	1.31567	0	2.3342	1.22293	0
Drd1	dopamine receptor D1	13488			2.45231	1.29414	0	1.90036	0.926275	0
Drd2	dopamine receptor D2	13489			1.35054	0.433539	4.00804e-09	1.44076	0.526834	4.34907e-09
Drd5	dopamine receptor D5	13492			-1.50759	-0.592241	0.00205914	-1.47334	-0.55909	0.00482737
Dusp1	dual specificity phosphatase 1	19252			1.96176	0.972148	0	1.33296	0.414635	7.02811e-08
Ednra	endothelin receptor type A	13617			-1.13712	-0.185382	0.283404	1.25676	0.329704	0.0856126
Ednrb	endothelin receptor type B	13618			-2.30684	-1.20592	0	-1.90554	-0.930198	0
F2r	coagulation factor II (thrombin) receptor	14062			-4.82179	-2.26957	0	-3.74159	-1.90365	0
Fos	FBJ osteosarcoma oncogene	14281			1.52841	0.612027	4.21885e-15	1.63343	0.707904	4.38538e-14
Fyn	Fyn proto-oncogene	14360			-1.02122	-0.0302956	0.442152	1.05378	0.0755704	0.0734605
Gabarap	gamma-aminobutyric acid receptor associated protein	56486			1.02991	0.0425212	0.271221	-1.55833	-0.639999	0
Gabarapl1	gamma-aminobutyric acid (GABA) A receptor-associated protein-like 1	57436			1.17728	0.235462	0	1.01768	0.0252883	0.174976
Gabbr1	gamma-aminobutyric acid (GABA) B receptor, 1	54393			-1.04128	-0.0583556	8.02794e-06	-1.0414	-0.0585182	5.13695e-05
Gabbr2	gamma-aminobutyric acid (GABA) B receptor, 2	242425			1.21581	0.28192	2.22045e-16	1.09519	0.13118	0.000861317
Gabra1	gamma-aminobutyric acid (GABA) A receptor, subunit alpha 1	14394			-1.74592	-0.803989	0	-1.36721	-0.451234	0
Gabra2	gamma-aminobutyric acid (GABA) A receptor, subunit alpha 2	14395			-1.18514	-0.245052	6.82028e-06	1.15401	0.206658	8.3446e-05
Gabra3	gamma-aminobutyric acid (GABA) A receptor, subunit alpha 3	14396			-1.54267	-0.625433	0	-1.17868	-0.237169	1.71863e-13
Gabra4	gamma-aminobutyric acid (GABA) A receptor, subunit alpha 4	14397			-1.23718	-0.30705	9.51461e-14	-1.36132	-0.445003	0
Gabra5	gamma-aminobutyric acid (GABA) A receptor, subunit alpha 5	110886			1.07054	0.0983374	0.103279	1.31765	0.397963	4.82125e-12
Gabrb1	gamma-aminobutyric acid (GABA) A receptor, subunit beta 1	14400			-1.11844	-0.161484	0.0885614	-1.05065	-0.0712855	0.472012
Gabrb2	gamma-aminobutyric acid (GABA) A receptor, subunit beta 2	14401			-1.60168	-0.67959	0	-1.80258	-0.850067	0
Gabrb3	gamma-aminobutyric acid (GABA) A receptor, subunit beta 3	14402			1.30289	0.381713	0	1.13539	0.183192	4.64484e-11
Gabrd	gamma-aminobutyric acid (GABA) A receptor, subunit delta	14403			2.10484	1.07371	0	2.09465	1.06671	0
Gabre	gamma-aminobutyric acid (GABA) A receptor, subunit epsilon	14404			-41.2308	-5.36565	0	-4.73295	-2.24274	2.36491e-09
Gabrg1	gamma-aminobutyric acid (GABA) A receptor, subunit gamma 1	14405			-2.83591	-1.50381	0	-2.68064	-1.42258	0
Gabrg2	gamma-aminobutyric acid (GABA) A receptor, subunit gamma 2	14406			-1.64383	-0.717059	0	-1.58969	-0.668743	0
Gabrg3	gamma-aminobutyric acid (GABA) A receptor, subunit gamma 3	14407			-1.26112	-0.3347	0.024938	1.41534	0.501149	0.00385324
Gabrq	gamma-aminobutyric acid (GABA) A receptor, subunit theta	57249			-26.571	-4.73178	0	-15.5542	-3.95923	0
Gad1	glutamate decarboxylase 1	14415			-1.47455	-0.56027	0	-1.63074	-0.705525	0
Gad2	glutamic acid decarboxylase 2	14417			-2.33553	-1.22375	0	-2.39688	-1.26116	0
Ghr	growth hormone receptor	14600			-1.71795	-0.780686	1.44329e-15	-1.77995	-0.831835	0
Gipr	gastric inhibitory polypeptide receptor	381853			-1.47253	-0.558294	0.0587155	1.41469	0.500488	0.174747
Glp2r	glucagon-like peptide 2 receptor	93896			7.39597	2.88674	0	7.35977	2.87966	0
Glra1	glycine receptor, alpha 1 subunit	14654			-48.4844	-5.59945	0	-26.9455	-4.75197	0
Glra2	glycine receptor, alpha 2 subunit	237213			-4.38762	-2.13344	0	-2.79741	-1.48409	0
Glra3	glycine receptor, alpha 3 subunit	110304			-5.20999	-2.38128	0	-3.63174	-1.86066	0
Glrb	glycine receptor, beta subunit	14658			-1.48085	-0.56643	0	-1.34042	-0.422686	0
Gls	glutaminase	14660			-1.06445	-0.0901071	8.0022e-05	-1.03987	-0.0563978	0.00905648
Gls2	glutaminase 2 (liver, mitochondrial)	216456			-1.42787	-0.51386	1.94178e-13	1.00389	0.00559806	0.942036
Glul	glutamate-ammonia ligase (glutamine synthetase)	14645			1.25702	0.330002	0	1.00452	0.00650093	0.563579
Gna11	guanine nucleotide binding protein, alpha 11	14672			1.60069	0.678696	0	1.28373	0.360341	0
Gnai1	guanine nucleotide binding protein (G protein), alpha inhibiting 1	14677			-1.31729	-0.397569	0	-1.30088	-0.379489	0
Gnai2	guanine nucleotide binding protein (G protein), alpha inhibiting 2	14678			1.03216	0.0456705	0.0333934	-1.00205	-0.00295405	0.905631
Gnai3	guanine nucleotide binding protein (G protein), alpha inhibiting 3	14679			-1.03938	-0.0557164	0.433522	-1.44142	-0.527491	7.32747e-15
Gnal	guanine nucleotide binding protein, alpha stimulating, olfactory type	14680			-1.01329	-0.0190421	0.383658	-1.2023	-0.265795	0
Gnao1	guanine nucleotide binding protein, alpha O	14681			1.41469	0.50049	0	1.40794	0.493585	0
Gnaq	guanine nucleotide binding protein, alpha q polypeptide	14682			-1.01323	-0.0189602	0.504418	1.03148	0.0447107	0.120842
Gnas	GNAS (guanine nucleotide binding protein, alpha stimulating) complex locus	14683			-1.24946	-0.321304	0	-1.64152	-0.71503	0
Gnb1	guanine nucleotide binding protein (G protein), beta 1	14688			-1.1421	-0.191691	0	1.01683	0.0240814	0.0618764
Gnb2	guanine nucleotide binding protein (G protein), beta 2	14693			1.23025	0.298955	0	1.71679	0.77971	0
Gnb4	guanine nucleotide binding protein (G protein), beta 4	14696			1.2167	0.282972	0.00267131	1.16314	0.218019	0.0250312
Gnb5	guanine nucleotide binding protein (G protein), beta 5	14697			1.28273	0.359216	0	1.58357	0.663177	0
Gng10	guanine nucleotide binding protein (G protein), gamma 10	14700			1.17486	0.232489	0.00173563	1.35612	0.439489	2.52766e-08
Gng11	guanine nucleotide binding protein (G protein), gamma 11	66066			-1.89362	-0.921148	4.44089e-16	-2.80026	-1.48556	0
Gng12	guanine nucleotide binding protein (G protein), gamma 12	14701			1.05081	0.0715025	0.135215	-1.13226	-0.179204	0.000178865
Gng13	guanine nucleotide binding protein (G protein), gamma 13	64337			1.81343	0.858724	1.79102e-09	1.50352	0.58834	8.78533e-05
Gng2	guanine nucleotide binding protein (G protein), gamma 2	14702			-1.65007	-0.722528	0	-1.2905	-0.367927	0
Gng3	guanine nucleotide binding protein (G protein), gamma 3	14704			1.01741	0.0248949	0.222027	1.00914	0.0131204	0.576362
Gng4	guanine nucleotide binding protein (G protein), gamma 4	14706			-1.25299	-0.325378	6.22702e-12	-1.45366	-0.53969	0
Gng5	guanine nucleotide binding protein (G protein), gamma 5	14707			-1.62473	-0.700197	7.59695e-11	-1.25823	-0.331391	0.00412033
Gng7	guanine nucleotide binding protein (G protein), gamma 7	14708			2.97977	1.5752	0	2.11616	1.08145	0
Gng8	guanine nucleotide binding protein (G protein), gamma 8	14709			-3.69041	-1.88378	9.64768e-11	-2.52548	-1.33656	0.000185965
Gngt2	guanine nucleotide binding protein (G protein), gamma transducing activity polypeptide 2	14710			1.6272	0.702396	0.00113266	-1.38761	-0.472604	0.0349974
Gphn	gephyrin	268566			-1.25805	-0.331187	1.00254e-09	-1.28179	-0.358164	3.49064e-11
Gpr50	G-protein-coupled receptor 50	14765			-7.87391	-2.97708	0	-3.99534	-1.99832	1.74221e-09
Gpr83	G protein-coupled receptor 83	14608			1.30544	0.384539	2.56658e-05	1.73652	0.796195	5.55112e-16
Gria1	glutamate receptor, ionotropic, AMPA1 (alpha 1)	14799			-1.05661	-0.0794457	3.33993e-06	1.13743	0.185774	0
Gria2	glutamate receptor, ionotropic, AMPA2 (alpha 2)	14800			1.24389	0.314858	0	1.31649	0.396695	0
Gria3	glutamate receptor, ionotropic, AMPA3 (alpha 3)	53623			1.41953	0.505414	0	1.63789	0.711836	0
Gria4	glutamate receptor, ionotropic, AMPA4 (alpha 4)	14802			-1.8064	-0.853115	0	-1.58127	-0.661084	0
Grid1	glutamate receptor, ionotropic, delta 1	14803			1.05808	0.0814442	0.0868783	1.15792	0.211534	0.000136163
Grid2	glutamate receptor, ionotropic, delta 2	14804			-1.63363	-0.708083	6.92812e-12	-1.33893	-0.421084	0.000351664
Grik1	glutamate receptor, ionotropic, kainate 1	14805			-2.41751	-1.27352	0	-1.60707	-0.684436	1.88738e-15
Grik2	glutamate receptor, ionotropic, kainate 2 (beta 2)	14806			-1.28546	-0.362285	2.05536e-12	1.00102	0.00146426	0.976486
Grik3	glutamate receptor, ionotropic, kainate 3	14807			1.39685	0.482182	0	1.40435	0.489904	0
Grik4	glutamate receptor, ionotropic, kainate 4	110637			1.10083	0.138598	0.104622	1.19187	0.253221	0.0066553
Grik5	glutamate receptor, ionotropic, kainate 5 (gamma 2)	14809			2.01211	1.00871	0	3.19532	1.67596	0
Grin1	glutamate receptor, ionotropic, NMDA1 (zeta 1)	14810			1.28978	0.367127	0	1.95935	0.970378	0
Grin2a	glutamate receptor, ionotropic, NMDA2A (epsilon 1)	14811			2.53192	1.34023	0	3.41357	1.77128	0
Grin2b	glutamate receptor, ionotropic, NMDA2B (epsilon 2)	14812			2.41327	1.27099	0	2.87601	1.52407	0
Grin2c	glutamate receptor, ionotropic, NMDA2C (epsilon 3)	14813			1.22869	0.29712	5.49255e-09	2.43584	1.28442	0
Grin2d	glutamate receptor, ionotropic, NMDA2D (epsilon 4)	14814			-2.92361	-1.54775	0	-1.64079	-0.714387	5.43288e-12
Grin3a	glutamate receptor ionotropic, NMDA3A	242443			-2.31089	-1.20845	0	-1.55708	-0.63884	1.28231e-13
Grm1	glutamate receptor, metabotropic 1	14816			-2.14242	-1.09924	0	-1.18422	-0.243939	0.000115987
Grm2	glutamate receptor, metabotropic 2	108068			1.74198	0.80073	0	1.86706	0.900766	0
Grm3	glutamate receptor, metabotropic 3	108069			1.477	0.562668	0	1.68195	0.750136	0
Grm4	glutamate receptor, metabotropic 4	268934			-1.65452	-0.726409	0	-1.13821	-0.186763	0.0444793
Grm5	glutamate receptor, metabotropic 5	108071			1.03081	0.0437778	0.14417	1.42582	0.511791	0
Grm7	glutamate receptor, metabotropic 7	108073			-1.22725	-0.29543	1.37649e-09	-1.06018	-0.0843094	0.0872333
Grm8	glutamate receptor, metabotropic 8	14823			-1.41378	-0.499559	2.11997e-06	-1.49443	-0.579596	1.19914e-08
Gsk3a	glycogen synthase kinase 3 alpha	606496			1.54006	0.622983	0	1.11798	0.160898	2.88653e-06
Gsk3b	glycogen synthase kinase 3 beta	56637			-1.16995	-0.226443	1.77014e-12	-1.13361	-0.180928	1.5187e-07
Hap1	huntingtin-associated protein 1	15114			-2.97576	-1.57326	0	-1.80949	-0.855587	0
Hcrtr1	hypocretin (orexin) receptor 1	230777			-3.58464	-1.84183	0	-3.46902	-1.79453	0
Hcrtr2	hypocretin (orexin) receptor 2	387285			-4.25707	-2.08986	0	-2.67124	-1.41751	1.107e-12
Homer1	homer scaffolding protein 1	26556			2.81205	1.49162	0	3.23788	1.69505	0
Homer2	homer scaffolding protein 2	26557			1.3325	0.414139	0	1.16796	0.223985	7.699e-08
Homer3	homer scaffolding protein 3	26558			1.45637	0.542375	1.09253e-11	1.88925	0.917816	0
Hras	Harvey rat sarcoma virus oncogene	15461			1.72795	0.789063	0	1.15252	0.204798	0.000155486
Hrh2	histamine receptor H2	15466			-1.4011	-0.486561	0.000426891	-1.02634	-0.0375153	0.804396
Hrh3	histamine receptor H3	99296			1.32068	0.401276	0	1.56266	0.644001	0
Htr1a	5-hydroxytryptamine (serotonin) receptor 1A	15550			-1.39921	-0.484612	2.66376e-07	-1.26014	-0.333585	0.000870722
Htr1b	5-hydroxytryptamine (serotonin) receptor 1B	15551			1.364	0.447845	0.000522192	1.27538	0.350924	0.0189468
Htr1d	5-hydroxytryptamine (serotonin) receptor 1D	15552			1.77745	0.829811	0.00029463	1.05447	0.0765176	0.732245
Htr1f	5-hydroxytryptamine (serotonin) receptor 1F	15557			1.68806	0.755367	0.000757063	1.63394	0.708354	0.00210696
Htr2a	5-hydroxytryptamine (serotonin) receptor 2A	15558			1.57109	0.65177	4.57548e-11	2.69884	1.43234	0
Htr2c	5-hydroxytryptamine (serotonin) receptor 2C	15560			-3.84512	-1.94303	0	-3.02673	-1.59776	0
Htr3a	5-hydroxytryptamine (serotonin) receptor 3A	15561			3.65292	1.86905	0	3.4281	1.77741	3.44169e-15
Htr4	5 hydroxytryptamine (serotonin) receptor 4	15562			-2.48378	-1.31254	9.22151e-13	-1.13257	-0.179606	0.290143
Htr5a	5-hydroxytryptamine (serotonin) receptor 5A	15563			1.12884	0.174839	0.0615892	1.28214	0.358552	0.00013687
Htr5b	5-hydroxytryptamine (serotonin) receptor 5B	15564			-1.72875	-0.789732	0.00175086	-1.85202	-0.889099	0.0011838
Htr6	5-hydroxytryptamine (serotonin) receptor 6	15565			2.05928	1.04214	4.53255e-06	3.54155	1.82438	3.60056e-09
Htr7	5-hydroxytryptamine (serotonin) receptor 7	15566			-3.75096	-1.90726	0	-2.83227	-1.50196	0
Itpr1	inositol 1,4,5-trisphosphate receptor 1	16438			2.85961	1.51582	0	2.76312	1.4663	0
Itpr2	inositol 1,4,5-triphosphate receptor 2	16439			1.04776	0.0673105	0.462037	1.14675	0.19755	0.0456739
Itpr3	inositol 1,4,5-triphosphate receptor 3	16440			1.30131	0.379961	0.00307816	1.25614	0.328998	0.0324243
Jak2	Janus kinase 2	16452			-1.33754	-0.419584	2.93099e-14	-1.00421	-0.00605739	0.908413
Kcnd2	potassium voltage-gated channel, Shal-related family, member 2	16508			-1.28159	-0.357933	1.44329e-15	-1.50627	-0.590978	0
Kcnj12	potassium inwardly-rectifying channel, subfamily J, member 12	16515			-1.32614	-0.407228	0.000470728	-1.18428	-0.244009	0.0937082
Kcnj14	potassium inwardly-rectifying channel, subfamily J, member 14	211480			-1.05605	-0.0786845	0.740389	-1.1687	-0.224903	0.356135
Kcnj2	potassium inwardly-rectifying channel, subfamily J, member 2	16518			1.21686	0.28316	0.0015609	-1.11032	-0.150973	0.0912433
Kcnj3	potassium inwardly-rectifying channel, subfamily J, member 3	16519			1.28545	0.362272	1.6523e-07	1.28201	0.358409	1.49839e-06
Kcnj4	potassium inwardly-rectifying channel, subfamily J, member 4	16520			4.58302	2.1963	0	4.653	2.21816	0
Kcnj5	potassium inwardly-rectifying channel, subfamily J, member 5	16521			-10.5122	-3.39399	0	-7.13167	-2.83424	0
Kcnj9	potassium inwardly-rectifying channel, subfamily J, member 9	16524			1.36974	0.453903	0	1.73094	0.791555	0
Kcnn2	potassium intermediate/small conductance calcium-activated channel, subfamily N, member 2	140492			-1.10699	-0.146639	0.0163717	1.45055	0.536596	0
Kcnq2	potassium voltage-gated channel, subfamily Q, member 2	16536			1.81475	0.859771	0	1.7238	0.785596	0
Kcnq3	potassium voltage-gated channel, subfamily Q, member 3	110862			1.36777	0.451823	1.93168e-12	1.8859	0.915253	0
Kcnq4	potassium voltage-gated channel, subfamily Q, member 4	60613			1.32425	0.40518	0.0160563	2.1537	1.10682	9.79841e-07
Kcnq5	potassium voltage-gated channel, subfamily Q, member 5	226922			2.86853	1.52031	0	2.63291	1.39666	0
Kif5a	kinesin family member 5A	16572			1.55026	0.632506	0	1.99679	0.997682	0
Kif5b	kinesin family member 5B	16573			-1.76554	-0.820112	0	-1.23333	-0.302555	0
Kif5c	kinesin family member 5C	16574			1.08927	0.123368	0	1.33038	0.411843	0
Kiss1r	KISS1 receptor	114229			-1.03981	-0.0563208	0.684381	1.42838	0.514376	0.0042886
Kras	Kirsten rat sarcoma viral oncogene homolog	16653			-1.37978	-0.464436	0	-1.28286	-0.35936	0
Lpar1	lysophosphatidic acid receptor 1	14745			-1.69052	-0.757469	0	-1.74439	-0.802724	0
Maoa	monoamine oxidase A	17161			-2.0834	-1.05894	0	-2.35424	-1.23526	0
Maob	monoamine oxidase B	109731			-1.59669	-0.675085	0	-3.02159	-1.59531	0
Map2k1	mitogen-activated protein kinase kinase 1	26395			1.38768	0.472675	0	1.19754	0.260073	0
Mapk1	mitogen-activated protein kinase 1	26413			1.43834	0.524404	0	1.37437	0.458767	0
Mapk10	mitogen-activated protein kinase 10	26414			1.1118	0.152895	1.77081e-13	1.38926	0.474319	0
Mapk11	mitogen-activated protein kinase 11	19094			1.55088	0.633089	0	1.972	0.979656	0
Mapk12	mitogen-activated protein kinase 12	29857			-1.41547	-0.501283	0.000294118	-1.34364	-0.426148	0.00584641
Mapk14	mitogen-activated protein kinase 14	26416			1.29375	0.371561	0	1.56058	0.642082	0
Mapk3	mitogen-activated protein kinase 3	26417			1.34804	0.430867	0	1.22541	0.29327	1.11022e-15
Mapk8	mitogen-activated protein kinase 8	26419			-1.29205	-0.369663	0	-1.07701	-0.107026	0.0057449
Mapk9	mitogen-activated protein kinase 9	26420			-1.37176	-0.456033	0	-1.27081	-0.345747	0
Mas1	MAS1 oncogene	17171			5.038	2.33285	0	7.39849	2.88723	0
Mc3r	melanocortin 3 receptor	17201			-4.26883	-2.09384	1.55215e-11	-3.25282	-1.70169	1.15741e-07
Mc4r	melanocortin 4 receptor	17202			-1.819	-0.863149	8.66823e-05	-1.62607	-0.701393	0.00137728
Mchr1	melanin-concentrating hormone receptor 1	207911			1.97015	0.978306	0	1.98715	0.990704	0
Nmbr	neuromedin B receptor	18101			-1.57479	-0.655156	0.00916605	-2.01492	-1.01072	0.000374353
Npy1r	neuropeptide Y receptor Y1	18166			1.47616	0.561852	1.647e-10	1.56185	0.643259	5.90639e-13
Npy2r	neuropeptide Y receptor Y2	18167			-1.54251	-0.625282	1.37308e-05	1.19127	0.252496	0.0532838
Npy5r	neuropeptide Y receptor Y5	18168			-1.61741	-0.693682	2.14939e-05	1.06835	0.095389	0.57446
Nr3c1	nuclear receptor subfamily 3, group C, member 1	14815			-1.03356	-0.0476253	0.220077	1.01423	0.0203816	0.602169
Nras	neuroblastoma ras oncogene	18176			1.05041	0.0709458	0.22298	-1.16602	-0.221589	0.000175245
Nsf	N-ethylmaleimide sensitive fusion protein	18195			1.00129	0.00186042	0.900173	-1.15342	-0.205913	0
Ntsr1	neurotensin receptor 1	18216			-1.59565	-0.674147	6.62051e-10	-1.12822	-0.174048	0.183061
Ntsr2	neurotensin receptor 2	18217			-1.21477	-0.280683	0	-1.1436	-0.193587	1.11022e-16
Oprd1	opioid receptor, delta 1	18386			3.06363	1.61524	0	3.07426	1.62024	0
Oprk1	opioid receptor, kappa 1	18387			-1.70807	-0.772371	6.35581e-06	-1.87166	-0.90432	1.08027e-06
Oprl1	opioid receptor-like 1	18389			-2.28292	-1.19088	0	-2.15393	-1.10697	0
Oxtr	oxytocin receptor	18430			1.44922	0.53528	3.55908e-05	1.46734	0.553199	0.000105608
P2rx4	purinergic receptor P2X, ligand-gated ion channel 4	18438			1.33049	0.411959	0.000383132	-1.20246	-0.265986	0.0382008
P2rx5	purinergic receptor P2X, ligand-gated ion channel, 5	94045			-5.07205	-2.34257	0	-3.01187	-1.59066	1.04343e-07
P2rx6	purinergic receptor P2X, ligand-gated ion channel, 6	18440			1.12336	0.167823	0.262777	1.61712	0.693425	3.97745e-05
P2rx7	purinergic receptor P2X, ligand-gated ion channel, 7	18439			1.09329	0.128682	0.213375	-1.12658	-0.171946	0.10733
P2ry1	purinergic receptor P2Y, G-protein coupled 1	18441			-2.57692	-1.36565	0	-3.55246	-1.82882	0
P2ry14	purinergic receptor P2Y, G-protein coupled, 14	140795			1.06716	0.0937827	0.68219	1.31018	0.38976	0.074409
P2ry6	pyrimidinergic receptor P2Y, G-protein coupled, 6	233571			2.48298	1.31207	3.08331e-11	1.22921	0.297732	0.158671
Pard3	par-3 family cell polarity regulator	93742			-1.09084	-0.125442	0.115337	-1.38727	-0.472246	2.35556e-08
Pik3ca	phosphatidylinositol 3-kinase, catalytic, alpha polypeptide	18706			-1.2369	-0.306725	9.13157e-11	-1.58146	-0.661257	0
Pik3cb	phosphatidylinositol 3-kinase, catalytic, beta polypeptide	74769			-1.33425	-0.416033	2.39685e-07	-1.28654	-0.363498	1.20824e-05
Pik3cd	phosphatidylinositol 3-kinase catalytic delta polypeptide	18707			1.23026	0.298963	9.69042e-05	1.3159	0.396049	6.81414e-06
Pik3cg	phosphoinositide-3-kinase, catalytic, gamma polypeptide	30955			1.69014	0.757142	2.49063e-07	-1.51495	-0.599273	7.74664e-05
Pik3r1	phosphatidylinositol 3-kinase, regulatory subunit, polypeptide 1 (p85 alpha)	18708			1.36315	0.446949	0	-1.1253	-0.170309	0.000117385
Pik3r2	phosphatidylinositol 3-kinase, regulatory subunit, polypeptide 2 (p85 beta)	18709			2.39668	1.26104	0	2.67217	1.41801	0
Pik3r3	phosphatidylinositol 3 kinase, regulatory subunit, polypeptide 3 (p55)	18710			-1.61197	-0.688823	0	-1.63859	-0.712456	0
Pik3r5	phosphoinositide-3-kinase, regulatory subunit 5, p101	320207			1.5859	0.6653	0.000188711	1.22921	0.297732	0.158671
Pla2g4a	phospholipase A2, group IVA (cytosolic, calcium-dependent)	18783			-1.24869	-0.32042	0.0541129	-2.38302	-1.25279	7.10543e-15
Pla2g4b	phospholipase A2, group IVB (cytosolic)	211429			1.28672	0.363703	0.00692625	1.85335	0.890136	9.18775e-10
Pla2g4e	phospholipase A2, group IVE	329502			-1.01342	-0.0192263	0.906644	1.69732	0.763262	2.26272e-06
Plcb1	phospholipase C, beta 1	18795			1.78113	0.832796	0	1.7769	0.829359	0
Plcb3	phospholipase C, beta 3	18797			1.22867	0.2971	0.000276958	1.13133	0.178015	0.0636257
Plcb4	phospholipase C, beta 4	18798			-3.11269	-1.63816	0	-2.06241	-1.04433	0
Plcl1	phospholipase C-like 1	227120			-1.60957	-0.686676	0	-2.03874	-1.02768	0
Pld1	phospholipase D1	18805			-1.51072	-0.595241	5.21513e-07	-1.25883	-0.332085	0.00370496
Pld2	phospholipase D2	18806			-1.04035	-0.0570704	0.454065	1.14738	0.198341	0.0169766
Ppp1ca	protein phosphatase 1, catalytic subunit, alpha isoform	19045			1.75634	0.812571	0	1.39036	0.475462	0
Ppp1cb	protein phosphatase 1, catalytic subunit, beta isoform	19046			-1.51957	-0.603661	0	-1.26787	-0.342402	0
Ppp1r1b	protein phosphatase 1, regulatory (inhibitor) subunit 1B	19049			3.67313	1.87701	0	3.07168	1.61903	0
Ppp2ca	protein phosphatase 2 (formerly 2A), catalytic subunit, alpha isoform	19052			-1.23394	-0.303272	0	-1.2363	-0.306028	0
Ppp2cb	protein phosphatase 2 (formerly 2A), catalytic subunit, beta isoform	19053			-1.22269	-0.290056	0	-1.03629	-0.0514238	0.149202
Ppp2r1a	protein phosphatase 2, regulatory subunit A, alpha	51792			1.15873	0.212547	0	1.03544	0.0502467	0.0629884
Ppp2r2a	protein phosphatase 2, regulatory subunit B, alpha	71978			-1.3537	-0.436908	0	-1.12074	-0.164452	0.000490105
Ppp2r2b	protein phosphatase 2, regulatory subunit B, beta	72930			1.24612	0.317448	5.36336e-10	-1.11384	-0.155545	0.00183266
Ppp2r2c	protein phosphatase 2, regulatory subunit B, gamma	269643			2.24932	1.16949	0	1.98187	0.986862	0
Ppp2r2d	protein phosphatase 2, regulatory subunit B, delta	52432			-1.23377	-0.303075	3.2818e-06	-1.32314	-0.403968	1.64323e-09
Ppp2r3a	protein phosphatase 2, regulatory subunit B'', alpha	235542			-1.90234	-0.927776	0	-1.52451	-0.608342	0
Ppp2r3c	protein phosphatase 2, regulatory subunit B'', gamma	59032			-1.34869	-0.431557	1.09989e-07	-1.94703	-0.961276	0
Ppp2r3d	protein phosphatase 2 (formerly 2A), regulatory subunit B'', delta	19054			-1.25727	-0.330298	3.69677e-07	1.07644	0.106271	0.146705
Ppp2r5a	protein phosphatase 2, regulatory subunit B', alpha	226849			1.58169	0.661467	0	1.60325	0.681	1.66533e-15
Ppp2r5b	protein phosphatase 2, regulatory subunit B', beta	225849			1.00312	0.00450059	0.885817	1.38794	0.472942	0
Ppp2r5c	protein phosphatase 2, regulatory subunit B', gamma	26931			-1.03859	-0.0546268	0.0946408	-1.23687	-0.30669	0
Ppp2r5d	protein phosphatase 2, regulatory subunit B', delta	21770			1.02218	0.0316535	0.400241	-1.0966	-0.133034	0.00130999
Ppp2r5e	protein phosphatase 2, regulatory subunit B', epsilon	26932			-1.40083	-0.486284	0	-1.31849	-0.398889	1.11022e-16
Ppp3ca	protein phosphatase 3, catalytic subunit, alpha isoform	19055			2.24786	1.16855	0	2.67131	1.41755	0
Ppp3cb	protein phosphatase 3, catalytic subunit, beta isoform	19056			1.09528	0.131306	1.64591e-06	1.02642	0.0376236	0.171173
Ppp3cc	protein phosphatase 3, catalytic subunit, gamma isoform	19057			1.16274	0.217527	0.104259	1.10843	0.148524	0.268698
Ppp3r1	protein phosphatase 3, regulatory subunit B, alpha isoform (calcineurin B, type I)	19058			1.38528	0.470175	0	1.40429	0.489842	0
Prkaca	protein kinase, cAMP dependent, catalytic, alpha	18747			-1.26882	-0.343493	0	-1.32352	-0.404384	0
Prkacb	protein kinase, cAMP dependent, catalytic, beta	18749			-1.29796	-0.376242	0	-1.06127	-0.0857862	8.34275e-06
Prkca	protein kinase C, alpha	18750			1.82427	0.867323	0	1.61137	0.688285	0
Prkcb	protein kinase C, beta	18751			2.97366	1.57224	0	2.58147	1.36819	0
Prkcg	protein kinase C, gamma	18752			2.34403	1.22899	0	2.67263	1.41826	0
Prlr	prolactin receptor	19116			-5.93205	-2.56853	0	-2.59183	-1.37397	0
Ptafr	platelet-activating factor receptor	19204			1.52799	0.611631	0.0392512	-1.9362	-0.95323	0.00103888
Ptger1	prostaglandin E receptor 1 (subtype EP1)	19216			1.475	0.560719	1.37235e-12	2.01869	1.01342	0
Ptgs1	prostaglandin-endoperoxide synthase 1	19224			1.29139	0.368926	2.3036e-05	1.00044	0.00064113	0.994487
Ptgs2	prostaglandin-endoperoxide synthase 2	19225			4.69179	2.23014	0	1.99794	0.998515	0
Pth1r	parathyroid hormone 1 receptor	19228			1.13286	0.179975	0.237525	-1.45871	-0.544694	0.00226873
Raf1	v-raf-leukemia viral oncogene 1	110157			-1.18624	-0.246402	8.72836e-08	1.25261	0.324939	1.41843e-10
Rapgef3	Rap guanine nucleotide exchange factor (GEF) 3	223864			-1.19726	-0.259738	2.33918e-05	1.2784	0.354343	1.48234e-06
Rxfp1	relaxin/insulin-like family peptide receptor 1	381489			2.82619	1.49886	1.57135e-09	2.99038	1.58033	3.76366e-14
Rxfp3	relaxin family peptide receptor 3	239336			-3.04097	-1.60453	0	-1.64936	-0.721904	2.35813e-05
S1pr1	sphingosine-1-phosphate receptor 1	13609			1.15684	0.210189	2.33147e-15	1.4224	0.508331	0
S1pr2	sphingosine-1-phosphate receptor 2	14739			1.13933	0.188191	0.372915	-1.09814	-0.135068	0.603886
S1pr3	sphingosine-1-phosphate receptor 3	13610			1.3208	0.401413	0.000829111	1.48627	0.571695	9.12954e-06
S1pr5	sphingosine-1-phosphate receptor 5	94226			-1.52601	-0.609762	1.0068e-09	-1.16821	-0.224301	0.0429745
Scn1a	sodium channel, voltage-gated, type I, alpha	20265			-2.21677	-1.14846	0	-1.50026	-0.58521	0
Shank1	SH3/ankyrin domain gene 1	243961			2.20369	1.13992	0	4.32341	2.11217	0
Shank2	SH3/ankyrin domain gene 2	210274			1.99513	0.996484	0	3.71925	1.89501	0
Shank3	SH3/ankyrin domain gene 3	58234			1.58655	0.66589	0	2.05987	1.04255	0
Slc12a5	solute carrier family 12, member 5	57138			-1.00673	-0.00967924	0.579547	1.08582	0.118782	4.73949e-09
Slc17a6	solute carrier family 17 (sodium-dependent inorganic phosphate cotransporter), member 6	140919			-19.7614	-4.30461	0	-9.39472	-3.23185	0
Slc17a7	solute carrier family 17 (sodium-dependent inorganic phosphate cotransporter), member 7	72961			8.92492	3.15784	0	11.5072	3.52446	0
Slc17a8	solute carrier family 17 (sodium-dependent inorganic phosphate cotransporter), member 8	216227			-2.22697	-1.15508	1.96415e-10	-2.4894	-1.3158	2.46891e-12
Slc18a2	solute carrier family 18 (vesicular monoamine), member 2	214084			-18.6783	-4.22329	0	-10.4154	-3.38065	0
Slc1a1	solute carrier family 1 (neuronal/epithelial high affinity glutamate transporter, system Xag), member 1	20510			1.07412	0.103154	0.0077212	1.01211	0.0173634	0.662746
Slc1a2	solute carrier family 1 (glial high affinity glutamate transporter), member 2	20511			1.78532	0.836185	0	1.34359	0.426091	0
Slc1a3	solute carrier family 1 (glial high affinity glutamate transporter), member 3	20512			1.34191	0.424285	0	1.28246	0.35891	0
Slc1a6	solute carrier family 1 (high affinity aspartate/glutamate transporter), member 6	20513			-2.43277	-1.2826	0	-1.67599	-0.745016	4.27158e-12
Slc32a1	solute carrier family 32 (GABA vesicular transporter), member 1	22348			-1.34875	-0.431626	0	-1.33838	-0.420485	0
Slc38a1	solute carrier family 38, member 1	105727			-1.88126	-0.911701	0	-1.85566	-0.891936	0
Slc38a2	solute carrier family 38, member 2	67760			-1.34914	-0.432042	0	-1.48048	-0.566061	0
Slc38a3	solute carrier family 38, member 3	76257			1.48959	0.574918	0	1.30279	0.381604	2.94209e-14
Slc38a5	solute carrier family 38, member 5	209837			2.17071	1.11817	6.28504e-09	-2.99231	-1.58126	1.63021e-10
Slc5a7	solute carrier family 5 (choline transporter), member 7	63993			-3.73381	-1.90065	0	-4.55534	-2.18756	0
Slc6a1	solute carrier family 6 (neurotransmitter transporter, GABA), member 1	232333			-1.35015	-0.433121	0	-1.02741	-0.0390179	0.0482162
Slc6a13	solute carrier family 6 (neurotransmitter transporter, GABA), member 13	14412			1.68345	0.751424	5.71543e-13	-1.08444	-0.116944	0.328588
Slc6a3	solute carrier family 6 (neurotransmitter transporter, dopamine), member 3	13162			-135.647	-7.08371	0	-97.829	-6.61219	0
Slc6a4	solute carrier family 6 (neurotransmitter transporter, serotonin), member 4	15567			-247.002	-7.94838	0	-287.849	-8.16917	0
Src	Rous sarcoma oncogene	20779			1.36512	0.449027	0	1.81631	0.861012	0
Sstr1	somatostatin receptor 1	20605			1.00691	0.0099345	0.901182	1.13076	0.17729	0.0480604
Sstr2	somatostatin receptor 2	20606			1.97178	0.979499	6.13953e-13	1.87048	0.903406	8.67027e-09
Sstr3	somatostatin receptor 3	20607			2.65566	1.40907	0	2.88862	1.53038	0
Sstr4	somatostatin receptor 4	20608			2.92756	1.5497	0	5.35256	2.42023	0
Tacr1	tachykinin receptor 1	21336			-1.99064	-0.993231	0	-2.54656	-1.34855	0
Tacr3	tachykinin receptor 3	21338			-7.72594	-2.94971	0	-6.5424	-2.70982	0
Th	tyrosine hydroxylase	21823			-7.18904	-2.8458	0	-6.82382	-2.77058	0
Thra	thyroid hormone receptor alpha	21833			1.66407	0.734713	0	2.25468	1.17292	0
Thrb	thyroid hormone receptor beta	21834			1.67378	0.743112	0	1.69584	0.761997	0
Tph2	tryptophan hydroxylase 2	216343			-46.8969	-5.55142	0	-26.2821	-4.71601	0
Trak2	trafficking protein, kinesin binding 2	70827			1.04513	0.0636844	0.0122037	1.10904	0.149306	1.81515e-08
Trhr	thyrotropin releasing hormone receptor	22045			-3.28146	-1.71434	0	-1.95953	-0.970508	8.86669e-12
Trhr2	thyrotropin releasing hormone receptor 2	170732			-1.03419	-0.048498	0.788721	1.33352	0.415241	0.0706256
Trpc1	transient receptor potential cation channel, subfamily C, member 1	22063			-1.09839	-0.135393	0.112124	1.20071	0.263888	0.00363505
Tspo	translocator protein	12257			1.61587	0.692308	9.94259e-07	1.06984	0.0973964	0.597681
Vipr1	vasoactive intestinal peptide receptor 1	22354			6.66955	2.73759	0	7.99778	2.9996	0
Vipr2	vasoactive intestinal peptide receptor 2	22355			-5.81238	-2.53913	0	-2.84709	-1.50949	0

## Sheet: Table S6c
Axon guidance
MGI symbol	MGI description	Entrez geneID	CX	M	CxH vs CxWT FC	CxH vs CxWT log2FC	CxH vs CxWT p-value	MH vs MWT FC	MH vs MWT log2FC	MH vs MWT p-value
Abl1	c-abl oncogene 1, non-receptor tyrosine kinase	11350			1.07652	0.106377	0.0209011	1.2428	0.313591	1.30691e-08
Ablim1	actin-binding LIM protein 1	226251			1.07046	0.0982282	0.00116078	1.24206	0.312736	0
Ablim2	actin-binding LIM protein 2	231148			1.5418	0.624612	0	2.08736	1.06168	0
Ablim3	actin binding LIM protein family, member 3	319713			-1.33161	-0.413177	1.03887e-11	-1.28311	-0.359645	2.44071e-08
Arhgef12	Rho guanine nucleotide exchange factor (GEF) 12	69632			-1.0645	-0.090173	0.000191643	1.19512	0.257161	0
Bmp1	bone morphogenetic protein 1	12153			1.58799	0.6672	0	3.60505	1.85002	0
Bmp2	bone morphogenetic protein 2	12156			-1.74658	-0.804533	8.59176e-05	-1.22286	-0.290265	0.172128
Bmp3	bone morphogenetic protein 3	110075			4.16966	2.05993	0	4.42403	2.14536	0
Bmp4	bone morphogenetic protein 4	12159			1.26745	0.341933	0.14849	1.80766	0.854125	0.00138039
Bmp6	bone morphogenetic protein 6	12161			1.14421	0.194347	0.0751729	2.07027	1.04982	0
Bmp7	bone morphogenetic protein 7	12162			1.74234	0.801023	4.40359e-12	1.23331	0.302531	0.0290121
Bmpr1b	bone morphogenetic protein receptor, type 1B	12167			-1.04795	-0.0675758	0.317734	-1.35	-0.432959	1.44744e-10
Bmpr2	bone morphogenetic protein receptor, type II (serine/threonine kinase)	12168			-1.1123	-0.153547	0.031156	1.08789	0.121538	0.110717
Boc	biregional cell adhesion molecule-related/down-regulated by oncogenes (Cdon) binding protein	117606			1.84206	0.881317	1.44329e-15	2.1692	1.11716	0
Camk2a	calcium/calmodulin-dependent protein kinase II alpha	12322			4.79673	2.26205	0	5.19653	2.37755	0
Camk2b	calcium/calmodulin-dependent protein kinase II, beta	12323			1.72513	0.786705	0	1.83476	0.875591	0
Camk2d	calcium/calmodulin-dependent protein kinase II, delta	108058			-2.0515	-1.03668	0	-1.57418	-0.654603	0
Camk2g	calcium/calmodulin-dependent protein kinase II gamma	12325			1.00468	0.00673262	0.814461	-1.10899	-0.149247	1.77596e-06
Cdc42	cell division cycle 42	12540			-1.17852	-0.236974	0	-1.47911	-0.56473	0
Cdk5	cyclin-dependent kinase 5	12568			-1.18971	-0.250609	2.32739e-09	1.01364	0.0195429	0.671789
Cfl1	cofilin 1, non-muscle	12631			1.20413	0.267987	0	1.31113	0.390813	0
Cfl2	cofilin 2, muscle	12632			-2.06264	-1.04449	0	-1.55531	-0.637202	0
Cxcl12	chemokine (C-X-C motif) ligand 12	20315			1.79817	0.846529	0	1.25123	0.323346	1.57399e-10
Cxcr4	chemokine (C-X-C motif) receptor 4	12767			1.2148	0.280714	0.311923	-2.12266	-1.08587	4.93014e-05
Dcc	deleted in colorectal carcinoma	13176			-1.66534	-0.735814	0	-1.1691	-0.225395	0.00444799
Dpysl2	dihydropyrimidinase-like 2	12934			-1.14213	-0.191732	3.1649e-09	-1.35593	-0.43928	0
Dpysl5	dihydropyrimidinase-like 5	65254			-2.10031	-1.0706	0	-1.65089	-0.723244	0
Efna1	ephrin A1	13636			1.70658	0.771109	0.00315517	1.23322	0.302425	0.246785
Efna2	ephrin A2	13637			1.07724	0.107345	0.492059	1.11464	0.156574	0.407831
Efna3	ephrin A3	13638			1.55224	0.634351	1.87517e-13	1.52941	0.612979	6.13092e-09
Efna5	ephrin A5	13640			1.11314	0.154639	0.0986257	-1.23329	-0.302513	0.00327131
Efnb1	ephrin B1	13641			1.64191	0.715376	9.18008e-11	2.09887	1.06961	2.88658e-15
Efnb2	ephrin B2	13642			2.20256	1.13918	0	1.64205	0.715501	0
Efnb3	ephrin B3	13643			-1.29503	-0.372991	0	-1.15872	-0.212531	2.78669e-07
Enah	enabled homolog (Drosophila)	13800			-1.53104	-0.614514	0	-1.22015	-0.287053	1.14964e-08
Epha10	Eph receptor A10	230735			-1.12532	-0.170339	0.275889	2.1821	1.12572	4.45526e-08
Epha3	Eph receptor A3	13837			1.10332	0.141857	0.440212	1.49826	0.583292	0.000576332
Epha4	Eph receptor A4	13838			1.53461	0.617874	0	1.56606	0.647136	0
Epha5	Eph receptor A5	13839			-1.08235	-0.114173	0.0282592	-1.08545	-0.118289	0.0187446
Epha6	Eph receptor A6	13840			1.01769	0.025303	0.751779	1.77904	0.831098	0
Epha7	Eph receptor A7	13841			1.39563	0.48092	0	1.61198	0.688833	0
Epha8	Eph receptor A8	13842			-2.42686	-1.27909	0	-1.37479	-0.459213	9.44264e-05
Ephb1	Eph receptor B1	270190			-1.16914	-0.225449	6.36165e-05	-1.0097	-0.0139319	0.828424
Ephb2	Eph receptor B2	13844			-1.33845	-0.420562	1.08425e-05	1.12449	0.16927	0.138102
Ephb3	Eph receptor B3	13845			2.08047	1.05691	0	2.38039	1.2512	0
Ephb4	Eph receptor B4	13846			1.5673	0.648285	3.3232e-06	1.32451	0.405457	0.0119786
Ephb6	Eph receptor B6	13848			2.24716	1.1681	0	2.54983	1.3504	0
Fes	feline sarcoma oncogene	14159			1.64552	0.718546	2.76751e-05	1.44133	0.527396	0.00547447
Fgf1	fibroblast growth factor 1	14164			-2.16088	-1.11162	0	-2.32837	-1.21932	0
Fgf10	fibroblast growth factor 10	14165			-1.55283	-0.634898	1.7643e-05	1.02508	0.035732	0.810713
Fgf12	fibroblast growth factor 12	14167			-1.70618	-0.770771	0	-1.36917	-0.453303	0
Fgf13	fibroblast growth factor 13	14168			1.41613	0.50195	0	1.68185	0.750053	0
Fgf22	fibroblast growth factor 22	67112			-2.89339	-1.53276	3.33047e-05	1.18246	0.241786	0.568121
Fgf9	fibroblast growth factor 9	14180			-1.66788	-0.738016	2.63123e-14	-1.83653	-0.876985	0
Fyn	Fyn proto-oncogene	14360			-1.02122	-0.0302956	0.442152	1.05378	0.0755704	0.0734605
Fzd3	frizzled class receptor 3	14365			1.06999	0.097596	0.00630997	1.02196	0.0313403	0.392094
Gnai1	guanine nucleotide binding protein (G protein), alpha inhibiting 1	14677			-1.31729	-0.397569	0	-1.30088	-0.379489	0
Gnai2	guanine nucleotide binding protein (G protein), alpha inhibiting 2	14678			1.03216	0.0456705	0.0333934	-1.00205	-0.00295405	0.905631
Gnai3	guanine nucleotide binding protein (G protein), alpha inhibiting 3	14679			-1.03938	-0.0557164	0.433522	-1.44142	-0.527491	7.32747e-15
Gsk3b	glycogen synthase kinase 3 beta	56637			-1.16995	-0.226443	1.77014e-12	-1.13361	-0.180928	1.5187e-07
Hras	Harvey rat sarcoma virus oncogene	15461			1.72795	0.789063	0	1.15252	0.204798	0.000155486
Ilk	integrin linked kinase	16202			1.17311	0.230343	0.000415208	1.07467	0.103899	0.14942
Itgb1	integrin beta 1 (fibronectin receptor beta)	16412			-1.52302	-0.606932	0	-1.06429	-0.0898848	0.0463201
Kras	Kirsten rat sarcoma viral oncogene homolog	16653			-1.37978	-0.464436	0	-1.28286	-0.35936	0
L1cam	L1 cell adhesion molecule	16728			-1.50041	-0.585361	0	-1.17298	-0.230184	8.91287e-13
Limk1	LIM-domain containing, protein kinase	16885			-1.37261	-0.456918	0	-1.30538	-0.384473	9.88098e-15
Limk2	LIM motif-containing protein kinase 2	16886			-1.23759	-0.30753	0	-1.07669	-0.106607	0.00294532
Lrrc4c	leucine rich repeat containing 4C	241568			1.36299	0.446778	0	1.40208	0.487569	0
Mapk1	mitogen-activated protein kinase 1	26413			1.43834	0.524404	0	1.37437	0.458767	0
Mapk3	mitogen-activated protein kinase 3	26417			1.34804	0.430867	0	1.22541	0.29327	1.11022e-15
Nck1	non-catalytic region of tyrosine kinase adaptor protein 1	17973			-1.62153	-0.697358	1.42997e-13	-2.08797	-1.0621	0
Nck2	non-catalytic region of tyrosine kinase adaptor protein 2	17974			1.69033	0.757305	1.11022e-16	2.14413	1.10039	0
Nfatc2	nuclear factor of activated T cells, cytoplasmic, calcineurin dependent 2	18019			-1.71025	-0.774211	0	-1.66471	-0.735272	1.83187e-14
Nfatc3	nuclear factor of activated T cells, cytoplasmic, calcineurin dependent 3	18021			-1.59102	-0.669953	2.03071e-12	-1.41152	-0.497254	3.6318e-07
Ngef	neuronal guanine nucleotide exchange factor	53972			3.36557	1.75085	0	3.20306	1.67945	0
Ngf	nerve growth factor	18049			1.45522	0.541242	0.0438608	1.83994	0.87966	0.0008065
Nras	neuroblastoma ras oncogene	18176			1.05041	0.0709458	0.22298	-1.16602	-0.221589	0.000175245
Nrp1	neuropilin 1	18186			-1.12889	-0.174899	0.00248075	-1.02116	-0.0302137	0.60048
Ntn1	netrin 1	18208			-1.80709	-0.853666	0	-1.79854	-0.846827	0
Ntn3	netrin 3	18209			1.05723	0.0802884	0.452623	1.02025	0.0289223	0.837922
Ntn4	netrin 4	57764			-1.08829	-0.122067	0.380191	1.00463	0.00666009	0.96555
Ntn5	netrin 5	243967			16.4377	4.03894	0	31.9956	4.9998	0
Ntng1	netrin G1	80883			-4.88995	-2.28982	0	-4.35128	-2.12144	0
Ntng2	netrin G2	171171			2.45898	1.29806	0	2.69673	1.43121	0
Nxph1	neurexophilin 1	18231			-2.27799	-1.18776	0	-1.94861	-0.962448	0
Nxph3	neurexophilin 3	104079			1.95955	0.970525	0	2.31461	1.21077	0
Nxph4	neurexophilin 4	104080			-6.04026	-2.59461	0	-3.27311	-1.71066	0
Pak1	p21 protein (Cdc42/Rac)-activated kinase 1	18479			1.14151	0.190938	0	1.25934	0.332663	0
Pak2	p21 protein (Cdc42/Rac)-activated kinase 2	224105			-1.37604	-0.460523	2.87881e-13	-1.37872	-0.463329	6.88116e-13
Pak3	p21 protein (Cdc42/Rac)-activated kinase 3	18481			-1.7352	-0.795103	0	-1.18187	-0.241067	0.000695147
Pak4	p21 protein (Cdc42/Rac)-activated kinase 4	70584			-1.04596	-0.0648298	0.538916	1.92169	0.942375	1.10256e-12
Pak6	p21 protein (Cdc42/Rac)-activated kinase 6	214230			2.44794	1.29157	0	2.98858	1.57946	0
Pak7	p21 protein (Cdc42/Rac)-activated kinase 7	241656			1.71298	0.776507	0	1.90922	0.932985	0
Pard3	par-3 family cell polarity regulator	93742			-1.09084	-0.125442	0.115337	-1.38727	-0.472246	2.35556e-08
Pard6a	par-6 family cell polarity regulator alpha	56513			-1.0007	-0.00100748	0.989955	1.6971	0.763075	7.77156e-16
Pard6b	par-6 family cell polarity regulator beta	58220			1.24916	0.320954	0.0445489	1.41875	0.504621	0.00929215
Pard6g	par-6 family cell polarity regulator gamma	93737			-1.01699	-0.0243016	0.857698	-1.21089	-0.276073	0.0541222
Pdk1	pyruvate dehydrogenase kinase, isoenzyme 1	228026			1.26221	0.335949	1.02759e-09	1.07283	0.101423	0.0661699
Pik3ca	phosphatidylinositol 3-kinase, catalytic, alpha polypeptide	18706			-1.2369	-0.306725	9.13157e-11	-1.58146	-0.661257	0
Pik3cb	phosphatidylinositol 3-kinase, catalytic, beta polypeptide	74769			-1.33425	-0.416033	2.39685e-07	-1.28654	-0.363498	1.20824e-05
Pik3cd	phosphatidylinositol 3-kinase catalytic delta polypeptide	18707			1.23026	0.298963	9.69042e-05	1.3159	0.396049	6.81414e-06
Pik3cg	phosphoinositide-3-kinase, catalytic, gamma polypeptide	30955			1.69014	0.757142	2.49063e-07	-1.51495	-0.599273	7.74664e-05
Pik3r1	phosphatidylinositol 3-kinase, regulatory subunit, polypeptide 1 (p85 alpha)	18708			1.36315	0.446949	0	-1.1253	-0.170309	0.000117385
Pik3r2	phosphatidylinositol 3-kinase, regulatory subunit, polypeptide 2 (p85 beta)	18709			2.39668	1.26104	0	2.67217	1.41801	0
Pik3r3	phosphatidylinositol 3 kinase, regulatory subunit, polypeptide 3 (p55)	18710			-1.61197	-0.688823	0	-1.63859	-0.712456	0
Pik3r5	phosphoinositide-3-kinase, regulatory subunit 5, p101	320207			1.5859	0.6653	0.000188711	1.22921	0.297732	0.158671
Plcg1	phospholipase C, gamma 1	18803			-1.0575	-0.0806593	0.105474	1.18322	0.242721	1.11111e-05
Plcg2	phospholipase C, gamma 2	234779			1.69212	0.758833	6.90233e-07	-1.4262	-0.512177	0.00209229
Plxna1	plexin A1	18844			-1.12729	-0.172861	9.3263e-08	1.29014	0.367523	0
Plxna2	plexin A2	18845			1.49034	0.575637	0	1.79482	0.843836	0
Plxna3	plexin A3	18846			-1.80167	-0.849334	0	-1.01624	-0.0232443	0.730417
Plxna4	plexin A4	243743			-1.04698	-0.0662364	0.0780431	1.36397	0.447813	0
Plxnb1	plexin B1	235611			1.18443	0.244191	2.30149e-13	1.07736	0.107506	0.0048937
Plxnb2	plexin B2	140570			1.1933	0.254956	3.84625e-09	1.01094	0.0156945	0.755794
Plxnb3	plexin B3	140571			-1.99528	-0.99659	0	-1.28556	-0.362397	2.68008e-08
Plxnc1	plexin C1	54712			-1.25733	-0.330363	1.5119e-09	-1.06911	-0.0964042	0.0810579
Plxnd1	plexin D1	67784			4.14419	2.05109	0	5.35969	2.42215	0
Ppp3ca	protein phosphatase 3, catalytic subunit, alpha isoform	19055			2.24786	1.16855	0	2.67131	1.41755	0
Ppp3cb	protein phosphatase 3, catalytic subunit, beta isoform	19056			1.09528	0.131306	1.64591e-06	1.02642	0.0376236	0.171173
Ppp3cc	protein phosphatase 3, catalytic subunit, gamma isoform	19057			1.16274	0.217527	0.104259	1.10843	0.148524	0.268698
Ppp3r1	protein phosphatase 3, regulatory subunit B, alpha isoform (calcineurin B, type I)	19058			1.38528	0.470175	0	1.40429	0.489842	0
Prkca	protein kinase C, alpha	18750			1.82427	0.867323	0	1.61137	0.688285	0
Prkcz	protein kinase C, zeta	18762			1.75404	0.810684	0	1.88399	0.913791	0
Ptch1	patched 1	19206			-1.85446	-0.891001	0	-1.58609	-0.665474	0
Ptk2	PTK2 protein tyrosine kinase 2	14083			1.80542	0.852336	0	1.84894	0.886696	0
Ptpn11	protein tyrosine phosphatase, non-receptor type 11	19247			-1.11082	-0.15162	4.70794e-10	-1.10984	-0.150353	7.98514e-09
Rac1	RAS-related C3 botulinum substrate 1	19353			1.02706	0.0385255	0.0671353	-1.56095	-0.642428	0
Rac3	RAS-related C3 botulinum substrate 3	170758			-1.60266	-0.68047	2.5513e-10	-1.30623	-0.385408	0.00271796
Raf1	v-raf-leukemia viral oncogene 1	110157			-1.18624	-0.246402	8.72836e-08	1.25261	0.324939	1.41843e-10
Rasa1	RAS p21 protein activator 1	218397			-1.34379	-0.426306	8.87179e-13	-1.42383	-0.509778	0
Rgs3	regulator of G-protein signaling 3	50780			-1.34333	-0.425817	5.16593e-05	-1.6367	-0.710792	9.52008e-11
Rhoa	ras homolog family member A	11848			-1.15302	-0.205423	9.09985e-07	-1.07156	-0.0997158	0.0173148
Rnd1	Rho family GTPase 1	223881			-1.54241	-0.625188	6.66134e-16	-1.76369	-0.8186	0
Robo1	roundabout guidance receptor 1	19876			-1.65365	-0.725651	0	-1.47878	-0.56441	0
Robo2	roundabout guidance receptor 2	268902			1.44744	0.533503	0	1.63952	0.713276	0
Robo3	roundabout guidance receptor 3	19649			2.6983	1.43205	0	8.95361	3.16247	0
Rock1	Rho-associated coiled-coil containing protein kinase 1	19877			-1.51807	-0.602241	7.24976e-12	-1.34957	-0.4325	1.08961e-07
Rock2	Rho-associated coiled-coil containing protein kinase 2	19878			1.26714	0.341581	0	1.24663	0.318028	0
Rras	related RAS viral (r-ras) oncogene	20130			1.48382	0.56932	2.95996e-05	-1.0301	-0.0427813	0.778471
Ryk	receptor-like tyrosine kinase	20187			1.05982	0.0838256	0.288334	-1.23495	-0.304452	0.000233392
Sema3a	sema domain, immunoglobulin domain (Ig), short basic domain, secreted, (semaphorin) 3A	20346			1.84807	0.886019	6.88338e-15	1.91144	0.93466	1.11022e-16
Sema3b	sema domain, immunoglobulin domain (Ig), short basic domain, secreted, (semaphorin) 3B	20347			1.09878	0.135898	0.50642	-1.01524	-0.0218168	0.924609
Sema3c	sema domain, immunoglobulin domain (Ig), short basic domain, secreted, (semaphorin) 3C	20348			-1.40013	-0.485558	1.40754e-12	-1.32228	-0.403033	2.49135e-09
Sema3d	sema domain, immunoglobulin domain (Ig), short basic domain, secreted, (semaphorin) 3D	108151			-2.00297	-1.00214	0	-1.26104	-0.334617	0.00242569
Sema3e	sema domain, immunoglobulin domain (Ig), short basic domain, secreted, (semaphorin) 3E	20349			1.22273	0.290101	0.000449868	1.41348	0.499253	8.36251e-10
Sema3f	sema domain, immunoglobulin domain (Ig), short basic domain, secreted, (semaphorin) 3F	20350			-2.31161	-1.2089	0	-1.4678	-0.553656	1.26262e-06
Sema3g	sema domain, immunoglobulin domain (Ig), short basic domain, secreted, (semaphorin) 3G	218877			-1.04252	-0.0600688	0.719706	1.2439	0.314876	0.145792
Sema4a	sema domain, immunoglobulin domain (Ig), transmembrane domain (TM) and short cytoplasmic domain, (semaphorin) 4A	20351			1.1293	0.175423	0.00221167	1.31943	0.399917	7.16586e-10
Sema4b	sema domain, immunoglobulin domain (Ig), transmembrane domain (TM) and short cytoplasmic domain, (semaphorin) 4B	20352			1.02556	0.0364075	0.689422	1.43434	0.520388	9.37708e-07
Sema4c	sema domain, immunoglobulin domain (Ig), transmembrane domain (TM) and short cytoplasmic domain, (semaphorin) 4C	20353			1.38631	0.471254	9.68247e-07	1.27443	0.349854	0.00179231
Sema4d	sema domain, immunoglobulin domain (Ig), transmembrane domain (TM) and short cytoplasmic domain, (semaphorin) 4D	20354			-1.10527	-0.144397	0.0244525	1.19783	0.260428	0.000348053
Sema4f	sema domain, immunoglobulin domain (Ig), TM domain, and short cytoplasmic domain	20355			1.18823	0.248809	1.99847e-05	1.42678	0.512765	2.16938e-13
Sema4g	sema domain, immunoglobulin domain (Ig), transmembrane domain (TM) and short cytoplasmic domain, (semaphorin) 4G	26456			-3.05686	-1.61205	0	-1.68916	-0.756308	0
Sema5a	sema domain, seven thrombospondin repeats (type 1 and type 1-like), transmembrane domain (TM) and short cytoplasmic domain, (semaphorin) 5A	20356			-2.42851	-1.28007	0	-1.95131	-0.96444	0
Sema5b	sema domain, seven thrombospondin repeats (type 1 and type 1-like), transmembrane domain (TM) and short cytoplasmic domain, (semaphorin) 5B	20357			1.14364	0.193627	0.0221131	1.4343	0.520344	1.12696e-07
Sema6a	sema domain, transmembrane domain (TM), and cytoplasmic domain, (semaphorin) 6A	20358			-2.01813	-1.01302	0	-1.64726	-0.720066	2.22045e-16
Sema6b	sema domain, transmembrane domain (TM), and cytoplasmic domain, (semaphorin) 6B	20359			1.34189	0.424264	0	2.22005	1.15059	0
Sema6c	sema domain, transmembrane domain (TM), and cytoplasmic domain, (semaphorin) 6C	20360			-1.39313	-0.478334	1.68478e-05	1.19772	0.260285	0.0710157
Sema6d	sema domain, transmembrane domain (TM), and cytoplasmic domain, (semaphorin) 6D	214968			-1.99855	-0.998953	0	-1.68352	-0.751485	0
Sema7a	sema domain, immunoglobulin domain (Ig), and GPI membrane anchor, (semaphorin) 7A	20361			1.61988	0.69589	0	1.60264	0.680449	0
Shh	sonic hedgehog	20423			-2.9996	-1.58477	3.10862e-15	-2.24401	-1.16608	1.06623e-07
Slit1	slit homolog 1 (Drosophila)	20562			1.10743	0.14721	0.00809987	1.75577	0.812107	0
Slit2	slit homolog 2 (Drosophila)	20563			-1.4138	-0.49958	1.4199e-08	-1.11968	-0.163087	0.0572539
Slit3	slit homolog 3 (Drosophila)	20564			2.02382	1.01708	0	3.56776	1.83502	0
Smo	smoothened, frizzled class receptor	319757			-1.63568	-0.709887	0	-1.36008	-0.443687	1.93984e-07
Src	Rous sarcoma oncogene	20779			1.36512	0.449027	0	1.81631	0.861012	0
Srgap1	SLIT-ROBO Rho GTPase activating protein 1	117600			-1.86168	-0.896606	3.21965e-15	-1.44726	-0.533326	4.35808e-05
Srgap2	SLIT-ROBO Rho GTPase activating protein 2	14270			-1.11927	-0.162557	0.000236556	-1.00402	-0.00578779	0.899334
Srgap3	SLIT-ROBO Rho GTPase activating protein 3	259302			1.24593	0.317223	0	1.51071	0.595228	0
Ssh1	slingshot homolog 1 (Drosophila)	231637			-1.13854	-0.187179	0.0390334	1.3902	0.475288	2.07636e-05
Ssh2	slingshot homolog 2 (Drosophila)	237860			1.0661	0.092347	0.309828	1.15009	0.201745	0.0325106
Ssh3	slingshot homolog 3 (Drosophila)	245857			-1.21895	-0.285641	1.40328e-05	1.65041	0.722823	0
Trpc1	transient receptor potential cation channel, subfamily C, member 1	22063			-1.09839	-0.135393	0.112124	1.20071	0.263888	0.00363505
Trpc3	transient receptor potential cation channel, subfamily C, member 3	22065			-1.87643	-0.907991	0	-1.44194	-0.528011	2.27189e-11
Trpc4	transient receptor potential cation channel, subfamily C, member 4	22066			-1.08061	-0.111841	0.23787	1.44321	0.529286	6.6476e-09
Trpc5	transient receptor potential cation channel, subfamily C, member 5	22067			-2.08764	-1.06187	0	-1.36903	-0.453156	0.00010378
Trpc6	transient receptor potential cation channel, subfamily C, member 6	22068			2.12937	1.09043	4.77053e-11	4.10002	2.03563	0
Unc5a	unc-5 netrin receptor A	107448			2.5197	1.33325	0	3.72805	1.89842	0
Unc5b	unc-5 netrin receptor B	107449			-1.45202	-0.538061	0	-1.13756	-0.185945	0.00708476
Unc5c	unc-5 netrin receptor C	22253			-1.72324	-0.785124	0	-1.88476	-0.914379	0
Unc5d	unc-5 netrin receptor D	210801			-1.41731	-0.503152	1.14353e-14	-1.3147	-0.394739	1.42512e-09
Wnt10a	wingless-type MMTV integration site family, member 10A	22409			5.23881	2.38924	0	8.70063	3.12112	0
Wnt2	wingless-type MMTV integration site family, member 2	22413			3.26551	1.70731	3.33067e-16	2.03146	1.02252	2.33011e-05
Wnt2b	wingless-type MMTV integration site family, member 2B	22414			-2.06563	-1.04658	2.79176e-10	1.10673	0.146306	0.368393
Wnt3	wingless-type MMTV integration site family, member 3	22415			-4.48575	-2.16535	0	-5.55763	-2.47447	0
Wnt4	wingless-type MMTV integration site family, member 4	22417			1.73431	0.794361	8.39768e-05	2.25035	1.17015	1.63295e-06
Wnt5a	wingless-type MMTV integration site family, member 5A	22418			-1.49677	-0.581849	2.70912e-05	-1.24871	-0.320439	0.0349246
Wnt7b	wingless-type MMTV integration site family, member 7B	22422			1.73352	0.793707	0	1.25761	0.330686	3.22582e-05
Wnt9a	wingless-type MMTV integration site family, member 9A	216795			1.99779	0.998405	0	2.36602	1.24246	0
Wnt9b	wingless-type MMTV integration site family, member 9B	22412			-6.5194	-2.70474	0	-7.56039	-2.91846	0

## Sheet: Table S6d
Circadian rhythm and entrainment
MGI symbol	MGI description	Entrez geneID	CX	M	CxH vs CxWT FC	CxH vs CxWT log2FC	CxH vs CxWT p-value	MH vs MWT FC	MH vs MWT log2FC	MH vs MWT p-value
Adcy1	adenylate cyclase 1	432530			2.71844	1.44278	0	3.33076	1.73585	0
Adcy2	adenylate cyclase 2	210044			1.72716	0.7884	0	1.38845	0.473475	0
Adcy3	adenylate cyclase 3	104111			-1.07035	-0.0980819	0.0422659	1.14391	0.193968	0.000753762
Adcy4	adenylate cyclase 4	104110			1.79824	0.846587	5.73085e-06	1.45259	0.538623	0.021822
Adcy5	adenylate cyclase 5	224129			1.87448	0.90649	0	1.83608	0.876628	0
Adcy6	adenylate cyclase 6	11512			1.00514	0.00738945	0.890254	1.3562	0.439568	5.73763e-13
Adcy7	adenylate cyclase 7	11513			-2.77926	-1.4747	0	-2.62584	-1.39278	0
Adcy8	adenylate cyclase 8	11514			-2.03503	-1.02505	0	-1.74912	-0.806628	0
Adcy9	adenylate cyclase 9	11515			1.61324	0.689959	0	2.33893	1.22585	0
Adcyap1r1	adenylate cyclase activating polypeptide 1 receptor 1	11517			-1.57978	-0.659727	0	1.01386	0.0198573	0.29229
Arntl	aryl hydrocarbon receptor nuclear translocator-like	11865			-1.004	-0.00576564	0.936792	1.3224	0.403157	3.54398e-08
Azin1	antizyme inhibitor 1	54375			-1.48036	-0.565951	0	-1.12876	-0.174738	3.87604e-08
Bhlhe40	basic helix-loop-helix family, member e40	20893			1.24867	0.320387	0	1.76276	0.817839	0
Bhlhe41	basic helix-loop-helix family, member e41	79362			-1.20411	-0.267969	0.0105297	1.02891	0.0411237	0.730322
Btrc	beta-transducin repeat containing protein	12234			-1.09229	-0.127359	0.000131781	-1.01832	-0.0261901	0.474934
Cacna1c	calcium channel, voltage-dependent, L type, alpha 1C subunit	12288			1.00309	0.00445048	0.935429	1.45604	0.54205	0
Cacna1d	calcium channel, voltage-dependent, L type, alpha 1D subunit	12289			1.04611	0.0650314	0.235891	1.64832	0.721	0
Cacna1g	calcium channel, voltage-dependent, T type, alpha 1G subunit	12291			-1.94737	-0.96153	0	1.08826	0.122022	0.00385953
Cacna1h	calcium channel, voltage-dependent, T type, alpha 1H subunit	58226			1.34119	0.42351	0	2.50481	1.3247	0
Cacna1i	calcium channel, voltage-dependent, alpha 1I subunit	239556			1.523	0.606916	0	1.81661	0.86125	0
Calm1	calmodulin 1	12313			1.24265	0.313419	0	1.10713	0.146831	0
Calm2	calmodulin 2	12314			1.21542	0.281456	0	1.2729	0.348123	0
Calm3	calmodulin 3	12315			1.46297	0.548902	0	1.82876	0.870863	0
Calml4	calmodulin-like 4	75600			-1.10439	-0.143256	0.712904	-1.22626	-0.294267	0.368732
Camk2a	calcium/calmodulin-dependent protein kinase II alpha	12322			4.79673	2.26205	0	5.19653	2.37755	0
Camk2b	calcium/calmodulin-dependent protein kinase II, beta	12323			1.72513	0.786705	0	1.83476	0.875591	0
Camk2d	calcium/calmodulin-dependent protein kinase II, delta	108058			-2.0515	-1.03668	0	-1.57418	-0.654603	0
Camk2g	calcium/calmodulin-dependent protein kinase II gamma	12325			1.00468	0.00673262	0.814461	-1.10899	-0.149247	1.77596e-06
Cebpb	CCAAT/enhancer binding protein (C/EBP), beta	12608			1.37519	0.459628	0.0244069	1.74864	0.806231	0.00454567
Cldn5	claudin 5	12741			1.64945	0.721985	0	1.47765	0.563301	1.24213e-08
Clock	circadian locomotor output cycles kaput	12753			-1.33737	-0.419396	0	1.04212	0.0595271	0.13528
Creb1	cAMP responsive element binding protein 1	12912			-1.27869	-0.354667	5.30617e-11	-1.31315	-0.393027	6.93889e-14
Cry1	cryptochrome 1 (photolyase-like)	12952			-1.16316	-0.218048	0.0151297	1.09357	0.129049	0.214095
Cry2	cryptochrome 2 (photolyase-like)	12953			1.27809	0.353985	0	1.60822	0.685463	0
Csnk1d	casein kinase 1, delta	104318			1.0684	0.0954455	0.0098675	1.12729	0.172864	2.39518e-05
Csnk1e	casein kinase 1, epsilon	27373			1.17764	0.235895	1.37916e-07	1.05766	0.0808769	0.114557
Cul1	cullin 1	26965			-1.15711	-0.210528	5.26611e-06	-1.42743	-0.513424	0
Dazap2	DAZ associated protein 2	23994			-1.16249	-0.217214	2.35384e-08	-1.20306	-0.266707	1.78552e-11
Dnaja1	DnaJ heat shock protein family (Hsp40) member A1	15502			-1.8903	-0.918614	0	-2.0524	-1.03731	0
Eif4g2	eukaryotic translation initiation factor 4, gamma 2	13690			-1.29986	-0.378355	0	-1.51325	-0.597649	0
Erc2	ELKS/RAB6-interacting/CAST family member 2	238988			1.66685	0.737125	0	1.72083	0.783101	0
Etv6	ets variant 6	14011			1.1751	0.232788	0.0178585	1.57957	0.659531	8.34162e-10
Fbxl3	F-box and leucine-rich repeat protein 3	50789			-1.09501	-0.130946	0.00429717	-1.04262	-0.0602074	0.19107
Fbxw11	F-box and WD-40 domain protein 11	103583			-1.10018	-0.137734	3.34503e-05	-1.03113	-0.0442261	0.210723
Fos	FBJ osteosarcoma oncogene	14281			1.52841	0.612027	4.21885e-15	1.63343	0.707904	4.38538e-14
G0s2	G0/G1 switch gene 2	14373			-1.04806	-0.0677163	0.738442	1.06984	0.0973964	0.682698
Gfra1	glial cell line derived neurotrophic factor family receptor alpha 1	14585			-1.16979	-0.226246	0.000101768	-1.26752	-0.342009	1.41423e-07
Gnai1	guanine nucleotide binding protein (G protein), alpha inhibiting 1	14677			-1.31729	-0.397569	0	-1.30088	-0.379489	0
Gnai2	guanine nucleotide binding protein (G protein), alpha inhibiting 2	14678			1.03216	0.0456705	0.0333934	-1.00205	-0.00295405	0.905631
Gnai3	guanine nucleotide binding protein (G protein), alpha inhibiting 3	14679			-1.03938	-0.0557164	0.433522	-1.44142	-0.527491	7.32747e-15
Gnao1	guanine nucleotide binding protein, alpha O	14681			1.41469	0.50049	0	1.40794	0.493585	0
Gnaq	guanine nucleotide binding protein, alpha q polypeptide	14682			-1.01323	-0.0189602	0.504418	1.03148	0.0447107	0.120842
Gnas	GNAS (guanine nucleotide binding protein, alpha stimulating) complex locus	14683			-1.24946	-0.321304	0	-1.64152	-0.71503	0
Gnb1	guanine nucleotide binding protein (G protein), beta 1	14688			-1.1421	-0.191691	0	1.01683	0.0240814	0.0618764
Gnb2	guanine nucleotide binding protein (G protein), beta 2	14693			1.23025	0.298955	0	1.71679	0.77971	0
Gnb4	guanine nucleotide binding protein (G protein), beta 4	14696			1.2167	0.282972	0.00267131	1.16314	0.218019	0.0250312
Gnb5	guanine nucleotide binding protein (G protein), beta 5	14697			1.28273	0.359216	0	1.58357	0.663177	0
Gng10	guanine nucleotide binding protein (G protein), gamma 10	14700			1.17486	0.232489	0.00173563	1.35612	0.439489	2.52766e-08
Gng11	guanine nucleotide binding protein (G protein), gamma 11	66066			-1.89362	-0.921148	4.44089e-16	-2.80026	-1.48556	0
Gng12	guanine nucleotide binding protein (G protein), gamma 12	14701			1.05081	0.0715025	0.135215	-1.13226	-0.179204	0.000178865
Gng13	guanine nucleotide binding protein (G protein), gamma 13	64337			1.81343	0.858724	1.79102e-09	1.50352	0.58834	8.78533e-05
Gng2	guanine nucleotide binding protein (G protein), gamma 2	14702			-1.65007	-0.722528	0	-1.2905	-0.367927	0
Gng3	guanine nucleotide binding protein (G protein), gamma 3	14704			1.01741	0.0248949	0.222027	1.00914	0.0131204	0.576362
Gng4	guanine nucleotide binding protein (G protein), gamma 4	14706			-1.25299	-0.325378	6.22702e-12	-1.45366	-0.53969	0
Gng5	guanine nucleotide binding protein (G protein), gamma 5	14707			-1.62473	-0.700197	7.59695e-11	-1.25823	-0.331391	0.00412033
Gng7	guanine nucleotide binding protein (G protein), gamma 7	14708			2.97977	1.5752	0	2.11616	1.08145	0
Gng8	guanine nucleotide binding protein (G protein), gamma 8	14709			-3.69041	-1.88378	9.64768e-11	-2.52548	-1.33656	0.000185965
Gngt2	guanine nucleotide binding protein (G protein), gamma transducing activity polypeptide 2	14710			1.6272	0.702396	0.00113266	-1.38761	-0.472604	0.0349974
Gria1	glutamate receptor, ionotropic, AMPA1 (alpha 1)	14799			-1.05661	-0.0794457	3.33993e-06	1.13743	0.185774	0
Gria2	glutamate receptor, ionotropic, AMPA2 (alpha 2)	14800			1.24389	0.314858	0	1.31649	0.396695	0
Gria3	glutamate receptor, ionotropic, AMPA3 (alpha 3)	53623			1.41953	0.505414	0	1.63789	0.711836	0
Gria4	glutamate receptor, ionotropic, AMPA4 (alpha 4)	14802			-1.8064	-0.853115	0	-1.58127	-0.661084	0
Grin1	glutamate receptor, ionotropic, NMDA1 (zeta 1)	14810			1.28978	0.367127	0	1.95935	0.970378	0
Grin2a	glutamate receptor, ionotropic, NMDA2A (epsilon 1)	14811			2.53192	1.34023	0	3.41357	1.77128	0
Grin2b	glutamate receptor, ionotropic, NMDA2B (epsilon 2)	14812			2.41327	1.27099	0	2.87601	1.52407	0
Grin2c	glutamate receptor, ionotropic, NMDA2C (epsilon 3)	14813			1.22869	0.29712	5.49255e-09	2.43584	1.28442	0
Grin2d	glutamate receptor, ionotropic, NMDA2D (epsilon 4)	14814			-2.92361	-1.54775	0	-1.64079	-0.714387	5.43288e-12
Gstm5	glutathione S-transferase, mu 5	14866			1.19813	0.260779	3.00715e-12	-1.4616	-0.54755	0
Gucy1a2	guanylate cyclase 1, soluble, alpha 2	234889			-1.35418	-0.437418	1.27225e-08	-1.04148	-0.0586384	0.463382
Gucy1a3	guanylate cyclase 1, soluble, alpha 3	60596			1.04408	0.0622319	0.155144	1.00051	0.00074177	0.986707
Gucy1b3	guanylate cyclase 1, soluble, beta 3	54195			1.30401	0.382955	0	1.19926	0.262146	3.46589e-12
H2-DMa	histocompatibility 2, class II, locus DMa	14998			1.63963	0.713368	3.06291e-06	2.04677	1.03335	9.11051e-09
Herpud1	homocysteine-inducible, endoplasmic reticulum stress-inducible, ubiquitin-like domain member 1	64209			-1.35828	-0.44178	0	-1.09037	-0.124813	0.0189848
Itpr1	inositol 1,4,5-trisphosphate receptor 1	16438			2.85961	1.51582	0	2.76312	1.4663	0
Itpr3	inositol 1,4,5-triphosphate receptor 3	16440			1.30131	0.379961	0.00307816	1.25614	0.328998	0.0324243
Kcnj3	potassium inwardly-rectifying channel, subfamily J, member 3	16519			1.28545	0.362272	1.6523e-07	1.28201	0.358409	1.49839e-06
Kcnj5	potassium inwardly-rectifying channel, subfamily J, member 5	16521			-10.5122	-3.39399	0	-7.13167	-2.83424	0
Kcnj9	potassium inwardly-rectifying channel, subfamily J, member 9	16524			1.36974	0.453903	0	1.73094	0.791555	0
Klf9	Kruppel-like factor 9	16601			1.48202	0.567561	0	1.53677	0.619899	0
Mapk1	mitogen-activated protein kinase 1	26413			1.43834	0.524404	0	1.37437	0.458767	0
Mapk3	mitogen-activated protein kinase 3	26417			1.34804	0.430867	0	1.22541	0.29327	1.11022e-15
Nckap1	NCK-associated protein 1	50884			1.12846	0.174352	6.32827e-15	1.03383	0.0480051	0.0282638
Ncoa4	nuclear receptor coactivator 4	27057			-1.68187	-0.750067	0	-1.74635	-0.804346	0
Nos1	nitric oxide synthase 1, neuronal	18125			-1.17026	-0.226834	0.0322885	1.25088	0.32294	0.0111391
Nos1ap	nitric oxide synthase 1 (neuronal) adaptor protein	70729			1.42192	0.507845	0	3.72492	1.89721	0
Npas2	neuronal PAS domain protein 2	18143			2.58483	1.37007	0	3.114	1.63877	0
Nr1d1	nuclear receptor subfamily 1, group D, member 1	217166			1.46381	0.549731	0	2.3299	1.22027	0
Nr1d2	nuclear receptor subfamily 1, group D, member 2	353187			-1.58971	-0.668766	0	-1.46852	-0.554363	0
Per1	period circadian clock 1	18626			1.58427	0.663817	0	2.82792	1.49974	0
Per2	period circadian clock 2	18627			1.35928	0.442838	4.56546e-12	2.64024	1.40067	0
Per3	period circadian clock 3	18628			-1.12646	-0.171798	0.00346984	1.64317	0.716478	0
Pigf	phosphatidylinositol glycan anchor biosynthesis, class F	18701			-1.56771	-0.648658	2.34173e-08	-1.50249	-0.587358	2.25449e-06
Plcb1	phospholipase C, beta 1	18795			1.78113	0.832796	0	1.7769	0.829359	0
Plcb3	phospholipase C, beta 3	18797			1.22867	0.2971	0.000276958	1.13133	0.178015	0.0636257
Plcb4	phospholipase C, beta 4	18798			-3.11269	-1.63816	0	-2.06241	-1.04433	0
Ppp1r3c	protein phosphatase 1, regulatory (inhibitor) subunit 3C	53412			1.17927	0.237894	3.08946e-08	-1.18132	-0.240398	5.14201e-09
Ppp2cb	protein phosphatase 2 (formerly 2A), catalytic subunit, beta isoform	19053			-1.22269	-0.290056	0	-1.03629	-0.0514238	0.149202
Prkaa1	protein kinase, AMP-activated, alpha 1 catalytic subunit	105787			-1.93674	-0.95363	0	-1.6366	-0.710706	0
Prkaa2	protein kinase, AMP-activated, alpha 2 catalytic subunit	108079			-1.21219	-0.277619	3.49921e-06	1.18055	0.239464	8.26157e-05
Prkab1	protein kinase, AMP-activated, beta 1 non-catalytic subunit	19079			1.18598	0.246085	0.0228065	1.13066	0.177167	0.126564
Prkab2	protein kinase, AMP-activated, beta 2 non-catalytic subunit	108097			1.12284	0.167154	0.00493615	1.52939	0.612956	0
Prkaca	protein kinase, cAMP dependent, catalytic, alpha	18747			-1.26882	-0.343493	0	-1.32352	-0.404384	0
Prkacb	protein kinase, cAMP dependent, catalytic, beta	18749			-1.29796	-0.376242	0	-1.06127	-0.0857862	8.34275e-06
Prkag1	protein kinase, AMP-activated, gamma 1 non-catalytic subunit	19082			1.04705	0.0663327	0.23345	1.12569	0.170813	0.0102701
Prkag2	protein kinase, AMP-activated, gamma 2 non-catalytic subunit	108099			1.50619	0.5909	0	1.29845	0.376787	1.16973e-08
Prkca	protein kinase C, alpha	18750			1.82427	0.867323	0	1.61137	0.688285	0
Prkcb	protein kinase C, beta	18751			2.97366	1.57224	0	2.58147	1.36819	0
Prkcg	protein kinase C, gamma	18752			2.34403	1.22899	0	2.67263	1.41826	0
Prkg1	protein kinase, cGMP-dependent, type I	19091			-1.38451	-0.469372	0.00241146	1.14362	0.193612	0.207211
Prkg2	protein kinase, cGMP-dependent, type II	19092			-1.65155	-0.723824	9.8281e-11	-1.64546	-0.718493	3.3986e-11
Psma4	proteasome (prosome, macropain) subunit, alpha type 4	26441			1.00746	0.010727	0.838405	-1.37647	-0.460974	0
Pura	purine rich element binding protein A	19290			-1.21384	-0.279574	0.000459489	2.38028	1.25113	0
Qk	quaking	19317			-1.32664	-0.407778	0	-1.54135	-0.624191	0
Rasd1	RAS, dexamethasone-induced 1	19416			-2.04735	-1.03376	0	-1.50859	-0.593202	2.43087e-06
Rbpms	RNA binding protein gene with multiple splicing	19663			-1.20793	-0.272539	0.125669	1.04217	0.0595943	0.774102
Rbx1	ring-box 1	56438			-1.11857	-0.161655	0.00307336	-1.77191	-0.825304	0
Rora	RAR-related orphan receptor alpha	19883			-1.74492	-0.803157	1.11022e-16	-1.52103	-0.605051	1.08962e-08
Rorb	RAR-related orphan receptor beta	225998			1.01866	0.0266685	0.857963	1.11365	0.155295	0.348228
Rorc	RAR-related orphan receptor gamma	19885			-1.65207	-0.724273	3.43518e-05	-1.01171	-0.0167948	0.935219
Rps6ka5	ribosomal protein S6 kinase, polypeptide 5	73086			-1.15113	-0.203057	0.00525451	1.30478	0.383805	5.85323e-07
Ryr1	ryanodine receptor 1, skeletal muscle	20190			2.53713	1.3432	0	4.32977	2.11429	0
Ryr2	ryanodine receptor 2, cardiac	20191			1.29966	0.37813	0	2.18925	1.13044	0
Ryr3	ryanodine receptor 3	20192			-1.52844	-0.612058	0	1.0101	0.0145015	0.753904
Sf3a3	splicing factor 3a, subunit 3	75062			-1.23283	-0.301969	0.000184978	-1.18442	-0.244177	0.00161467
Skp1a	S-phase kinase-associated protein 1A	21402			-1.36464	-0.448518	0	-2.48191	-1.31145	0
Sumo3	small ubiquitin-like modifier 3	20610			-1.04093	-0.0578679	0.0767136	-1.04835	-0.068127	0.0506712
Tab2	TGF-beta activated kinase 1/MAP3K7 binding protein 2	68652			-1.20986	-0.274844	2.77864e-11	-1.23287	-0.302022	4.77285e-13
Tob1	transducer of ErbB-2.1	22057			-1.1672	-0.223052	0.00105967	-1.18475	-0.244578	0.000370187
Tubb3	tubulin, beta 3 class III	22152			-1.0562	-0.0788865	7.3632e-05	-1.03766	-0.0533347	0.0243774
Tubb4a	tubulin, beta 4A class IVA	22153			-1.26513	-0.339281	0	1.16591	0.221462	0
Ucp3	uncoupling protein 3 (mitochondrial, proton carrier)	22229			-1.56177	-0.643183	0.000688384	-1.72713	-0.788376	0.000451699
Ugp2	UDP-glucose pyrophosphorylase 2	216558			-1.15955	-0.213563	4.02514e-06	-1.59337	-0.672077	0
Vapa	vesicle-associated membrane protein, associated protein A	30960			-1.14264	-0.192376	1.21523e-05	-1.62848	-0.703526	0
Zfr	zinc finger RNA binding protein	22763			-1.09088	-0.125487	2.61291e-12	-1.14408	-0.194186	0

## Sheet: Table S6e
Regulation of actin cytoskeleton
MGI symbol	MGI description	Entrez geneID	CX	M	CxH vs CxWT FC	CxH vs CxWT log2FC	CxH vs CxWT p-value	MH vs MWT FC	MH vs MWT log2FC	MH vs MWT p-value
Abi2	abl-interactor 2	329165			1.15328	0.205749	1.03803e-07	1.0772	0.107287	0.00591689
Actb	actin, beta	11461			1.46235	0.548284	0	1.15041	0.202151	0
Actg1	actin, gamma, cytoplasmic 1	11465			1.42166	0.507577	0	-1.0721	-0.100436	0.000258526
Actn1	actinin, alpha 1	109711			2.74035	1.45436	0	2.56566	1.35933	0
Actn4	actinin alpha 4	60595			1.91856	0.940027	0	2.25407	1.17253	0
Apc	adenomatosis polyposis coli	11789			1.10882	0.149031	4.74232e-12	1.49688	0.581957	0
Apc2	adenomatosis polyposis coli 2	23805			-1.17012	-0.226653	0	1.62218	0.697931	0
Araf	Araf proto-oncogene, serine/threonine kinase	11836			-1.98568	-0.989633	0	-1.42385	-0.509796	0
Arhgap35	Rho GTPase activating protein 35	232906			-1.10884	-0.149054	1.88338e-12	-1.13597	-0.183928	1.11022e-15
Arhgef1	Rho guanine nucleotide exchange factor (GEF) 1	16801			-1.04862	-0.0684887	0.31864	1.50394	0.588747	8.32667e-15
Arhgef12	Rho guanine nucleotide exchange factor (GEF) 12	69632			-1.0645	-0.090173	0.000191643	1.19512	0.257161	0
Arhgef4	Rho guanine nucleotide exchange factor (GEF) 4	226970			1.41514	0.500942	0	1.02223	0.0317254	0.257763
Arhgef6	Rac/Cdc42 guanine nucleotide exchange factor (GEF) 6	73341			-2.01573	-1.0113	0	-1.5055	-0.590241	2.4365e-11
Arhgef7	Rho guanine nucleotide exchange factor (GEF7)	54126			1.11303	0.154489	2.05907e-07	1.38457	0.469433	0
Arpc1a	actin related protein 2/3 complex, subunit 1A	56443			1.35234	0.435463	0	-1.54468	-0.627306	0
Arpc1b	actin related protein 2/3 complex, subunit 1B	11867			2.10691	1.07513	0	-1.09373	-0.12926	0.326684
Arpc2	actin related protein 2/3 complex, subunit 2	76709			1.46926	0.555086	0	1.24477	0.315879	6.32307e-10
Arpc3	actin related protein 2/3 complex, subunit 3	56378			1.82069	0.864489	0	1.11676	0.159323	0.000155109
Arpc4	actin related protein 2/3 complex, subunit 4	68089			1.6086	0.685805	0	-1.18308	-0.242551	1.27692e-05
Arpc5	actin related protein 2/3 complex, subunit 5	67771			1.29254	0.370214	1.52247e-09	-1.02448	-0.0348891	0.567405
Arpc5l	actin related protein 2/3 complex, subunit 5-like	74192			1.45608	0.54209	4.21885e-15	-2.05564	-1.03959	0
Baiap2	brain-specific angiogenesis inhibitor 1-associated protein 2	108100			3.43574	1.78062	0	4.03335	2.01198	0
Bcar1	breast cancer anti-estrogen resistance 1	12927			1.05046	0.0710213	0.179585	2.05292	1.03768	0
Bdkrb2	bradykinin receptor, beta 2	12062			-2.92051	-1.54622	1.66906e-05	1.20511	0.269163	0.534387
Braf	Braf transforming gene	109880			-1.13343	-0.180698	6.25872e-07	-1.00722	-0.010381	0.769703
Brk1	BRICK1, SCAR/WAVE actin-nucleating complex subunit	101314			1.36604	0.450005	0	1.38928	0.474334	0
Cd14	CD14 antigen	12475			1.52175	0.60573	0.00445365	-2.29475	-1.19834	6.34173e-08
Cdc42	cell division cycle 42	12540			-1.17852	-0.236974	0	-1.47911	-0.56473	0
Cfl1	cofilin 1, non-muscle	12631			1.20413	0.267987	0	1.31113	0.390813	0
Cfl2	cofilin 2, muscle	12632			-2.06264	-1.04449	0	-1.55531	-0.637202	0
Chrm1	cholinergic receptor, muscarinic 1, CNS	12669			6.0603	2.59939	0	7.71144	2.947	0
Chrm2	cholinergic receptor, muscarinic 2, cardiac	243764			-3.47124	-1.79545	0	-2.71938	-1.44328	0
Chrm3	cholinergic receptor, muscarinic 3, cardiac	12671			1.70552	0.770214	0	2.0263	1.01885	0
Chrm4	cholinergic receptor, muscarinic 4	12672			3.55766	1.83093	0	4.02542	2.00914	0
Chrm5	cholinergic receptor, muscarinic 5	213788			-7.87391	-2.97708	0	-2.3972	-1.26135	1.76948e-05
Crk	v-crk avian sarcoma virus CT10 oncogene homolog	12928			1.03107	0.0441486	0.169738	-1.34762	-0.430411	0
Crkl	v-crk avian sarcoma virus CT10 oncogene homolog-like	12929			-1.44312	-0.529189	0	-1.36602	-0.449976	0
Cyfip1	cytoplasmic FMR1 interacting protein 1	20430			-1.16557	-0.221032	4.322e-11	1.1372	0.18548	9.19527e-08
Cyfip2	cytoplasmic FMR1 interacting protein 2	76884			1.41538	0.501189	0	1.55087	0.633081	0
Diaph1	diaphanous related formin 1	13367			1.14158	0.191036	0.00189657	1.65456	0.726451	0
Diaph2	diaphanous related formin 2	54004			1.44591	0.531979	0.000979454	1.34454	0.427115	0.00868507
Dock1	dedicator of cytokinesis 1	330662			-1.00681	-0.00979194	0.893804	-1.09413	-0.129779	0.113663
Egfr	epidermal growth factor receptor	13649			1.25498	0.327663	0.000888318	1.18137	0.240463	0.0238794
Enah	enabled homolog (Drosophila)	13800			-1.53104	-0.614514	0	-1.22015	-0.287053	1.14964e-08
Ezr	ezrin	22350			2.49786	1.32069	0	2.59443	1.37542	0
F2r	coagulation factor II (thrombin) receptor	14062			-4.82179	-2.26957	0	-3.74159	-1.90365	0
Fgd1	FYVE, RhoGEF and PH domain containing 1	14163			-1.16239	-0.217098	0.080485	1.44861	0.534665	0.000239227
Fgd3	FYVE, RhoGEF and PH domain containing 3	30938			-1.37557	-0.46003	0.00116569	-1.4047	-0.490258	0.00422576
Fgf1	fibroblast growth factor 1	14164			-2.16088	-1.11162	0	-2.32837	-1.21932	0
Fgf10	fibroblast growth factor 10	14165			-1.55283	-0.634898	1.7643e-05	1.02508	0.035732	0.810713
Fgf11	fibroblast growth factor 11	14166			-1.25784	-0.330951	0.0289307	1.33659	0.418559	0.0259472
Fgf12	fibroblast growth factor 12	14167			-1.70618	-0.770771	0	-1.36917	-0.453303	0
Fgf13	fibroblast growth factor 13	14168			1.41613	0.50195	0	1.68185	0.750053	0
Fgf14	fibroblast growth factor 14	14169			-1.14441	-0.194599	0.000639281	1.05608	0.0787184	0.185938
Fgf18	fibroblast growth factor 18	14172			-1.5816	-0.661388	0.106815	-1.55972	-0.641286	0.106209
Fgf2	fibroblast growth factor 2	14173			-1.08502	-0.117721	0.804169	-1.80712	-0.853694	0.149168
Fgf22	fibroblast growth factor 22	67112			-2.89339	-1.53276	3.33047e-05	1.18246	0.241786	0.568121
Fgf9	fibroblast growth factor 9	14180			-1.66788	-0.738016	2.63123e-14	-1.83653	-0.876985	0
Fgfr1	fibroblast growth factor receptor 1	14182			1.03786	0.0536054	0.191405	-1.01473	-0.0211018	0.658491
Fgfr2	fibroblast growth factor receptor 2	14183			-1.20796	-0.272569	2.68658e-07	-1.23137	-0.300269	2.41329e-08
Fgfr3	fibroblast growth factor receptor 3	14184			-1.03234	-0.0459219	0.0966659	1.10628	0.145721	1.08491e-05
Fn1	fibronectin 1	14268			1.95774	0.969188	0	1.22037	0.287317	2.46928e-07
Git1	G protein-coupled receptor kinase-interactor 1	216963			1.91056	0.933999	0	3.02853	1.59862	0
Gna12	guanine nucleotide binding protein, alpha 12	14673			1.23809	0.308114	7.49401e-13	-1.19328	-0.254934	5.37648e-07
Gna13	guanine nucleotide binding protein, alpha 13	14674			-1.33863	-0.420761	0	-1.30526	-0.384337	0
Gng12	guanine nucleotide binding protein (G protein), gamma 12	14701			1.05081	0.0715025	0.135215	-1.13226	-0.179204	0.000178865
Gsn	gelsolin	227753			1.06143	0.0860127	0.103855	1.20907	0.273898	4.00127e-06
Hras	Harvey rat sarcoma virus oncogene	15461			1.72795	0.789063	0	1.15252	0.204798	0.000155486
Iqgap1	IQ motif containing GTPase activating protein 1	29875			1.3793	0.463936	2.51377e-12	1.073	0.101654	0.144748
Iqgap2	IQ motif containing GTPase activating protein 2	544963			4.14051	2.04981	0	4.68244	2.22726	0
Itga1	integrin alpha 1	109700			1.07749	0.107668	0.446403	-1.04674	-0.0659065	0.637488
Itga10	integrin, alpha 10	213119			-2.1927	-1.13271	1.36557e-12	1.04961	0.0698539	0.682212
Itga3	integrin alpha 3	16400			-2.64343	-1.40241	0	-1.46018	-0.546149	6.48913e-09
Itga4	integrin alpha 4	16401			1.52912	0.612698	1.73121e-06	2.34322	1.22849	0
Itga5	integrin alpha 5 (fibronectin receptor alpha)	16402			2.19276	1.13275	6.93775e-11	2.19501	1.13423	1.62595e-07
Itga6	integrin alpha 6	16403			-1.0103	-0.0147859	0.843778	-1.4859	-0.571337	1.13243e-13
Itga7	integrin alpha 7	16404			-1.34596	-0.428633	2.49314e-05	1.27874	0.354725	0.00200776
Itga8	integrin alpha 8	241226			1.71087	0.774732	0.000118643	4.16048	2.05675	0
Itga9	integrin alpha 9	104099			1.01119	0.0160604	0.900711	1.11134	0.152305	0.292141
Itgam	integrin alpha M	16409			1.55699	0.638758	0	-1.21376	-0.279482	3.17992e-05
Itgav	integrin alpha V	16410			1.36536	0.449278	0	1.09152	0.126343	0.019637
Itgb1	integrin beta 1 (fibronectin receptor beta)	16412			-1.52302	-0.606932	0	-1.06429	-0.0898848	0.0463201
Itgb2	integrin beta 2	16414			2.00712	1.00513	0	-1.49461	-0.579771	1.52035e-06
Itgb3	integrin beta 3	16416			1.99574	0.996921	5.6628e-07	-1.33114	-0.412661	0.0460469
Itgb4	integrin beta 4	192897			-1.73212	-0.792541	0	1.12449	0.16927	0.138102
Itgb5	integrin beta 5	16419			1.82591	0.868614	0	-1.22533	-0.293173	1.53798e-08
Itgb8	integrin beta 8	320910			-1.48476	-0.570234	9.99201e-16	-1.58777	-0.667002	0
Kras	Kirsten rat sarcoma viral oncogene homolog	16653			-1.37978	-0.464436	0	-1.28286	-0.35936	0
Limk1	LIM-domain containing, protein kinase	16885			-1.37261	-0.456918	0	-1.30538	-0.384473	9.88098e-15
Limk2	LIM motif-containing protein kinase 2	16886			-1.23759	-0.30753	0	-1.07669	-0.106607	0.00294532
Map2k1	mitogen-activated protein kinase kinase 1	26395			1.38768	0.472675	0	1.19754	0.260073	0
Map2k2	mitogen-activated protein kinase kinase 2	26396			1.35553	0.43886	0	1.378	0.462571	7.78266e-14
Mapk1	mitogen-activated protein kinase 1	26413			1.43834	0.524404	0	1.37437	0.458767	0
Mapk3	mitogen-activated protein kinase 3	26417			1.34804	0.430867	0	1.22541	0.29327	1.11022e-15
Mras	muscle and microspikes RAS	17532			2.04518	1.03223	0	2.10165	1.07152	0
Msn	moesin	17698			1.33192	0.413503	3.16114e-12	-1.24724	-0.318739	2.12002e-07
Myh10	myosin, heavy polypeptide 10, non-muscle	77579			1.03819	0.0540761	0.0559662	1.03348	0.0475109	0.119944
Myh14	myosin, heavy polypeptide 14	71960			-1.06964	-0.097124	0.103684	-1.13859	-0.18725	0.00908435
Myh9	myosin, heavy polypeptide 9, non-muscle	17886			1.69207	0.75879	0	1.86513	0.899279	0
Myl12a	myosin, light chain 12A, regulatory, non-sarcomeric	67268			1.10733	0.147087	0.00120587	-1.06297	-0.0881035	0.0780942
Myl12b	myosin, light chain 12B, regulatory	67938			1.03818	0.0540596	0.139362	-1.56331	-0.644604	0
Myl9	myosin, light polypeptide 9, regulatory	98932			1.45701	0.543011	2.60254e-11	-1.07156	-0.0997158	0.287171
Mylk	myosin, light polypeptide kinase	107589			1.44505	0.531117	1.08788e-09	1.46429	0.550203	2.17198e-09
Nckap1	NCK-associated protein 1	50884			1.12846	0.174352	6.32827e-15	1.03383	0.0480051	0.0282638
Nckap1l	NCK associated protein 1 like	105855			1.55646	0.638266	1.12133e-14	1.06742	0.0941238	0.272307
Nras	neuroblastoma ras oncogene	18176			1.05041	0.0709458	0.22298	-1.16602	-0.221589	0.000175245
Pak1	p21 protein (Cdc42/Rac)-activated kinase 1	18479			1.14151	0.190938	0	1.25934	0.332663	0
Pak2	p21 protein (Cdc42/Rac)-activated kinase 2	224105			-1.37604	-0.460523	2.87881e-13	-1.37872	-0.463329	6.88116e-13
Pak3	p21 protein (Cdc42/Rac)-activated kinase 3	18481			-1.7352	-0.795103	0	-1.18187	-0.241067	0.000695147
Pak4	p21 protein (Cdc42/Rac)-activated kinase 4	70584			-1.04596	-0.0648298	0.538916	1.92169	0.942375	1.10256e-12
Pak6	p21 protein (Cdc42/Rac)-activated kinase 6	214230			2.44794	1.29157	0	2.98858	1.57946	0
Pak7	p21 protein (Cdc42/Rac)-activated kinase 7	241656			1.71298	0.776507	0	1.90922	0.932985	0
Pdgfa	platelet derived growth factor, alpha	18590			-1.10529	-0.144423	0.0660847	1.39725	0.482589	7.19483e-08
Pdgfb	platelet derived growth factor, B polypeptide	18591			2.03495	1.02499	0	2.73216	1.45004	0
Pdgfc	platelet-derived growth factor, C polypeptide	54635			-1.05331	-0.0749258	0.570718	-1.16354	-0.21852	0.128676
Pdgfd	platelet-derived growth factor, D polypeptide	71785			-1.86302	-0.897643	1.60874e-05	-1.79888	-0.847101	1.16962e-05
Pdgfra	platelet derived growth factor receptor, alpha polypeptide	18595			-1.14672	-0.197512	0.000101203	-1.04237	-0.0598661	0.249702
Pdgfrb	platelet derived growth factor receptor, beta polypeptide	18596			1.50522	0.589974	2.8344e-13	1.53375	0.617065	3.67165e-11
Pfn1	profilin 1	18643			1.42364	0.509587	0	1.26869	0.343334	3.67373e-07
Pfn2	profilin 2	18645			1.03596	0.0509641	0.0310085	-1.36678	-0.450785	0
Pfn4	profilin family, member 4	382562			-1.2315	-0.300421	0.148172	-1.18574	-0.245783	0.275173
Pik3ca	phosphatidylinositol 3-kinase, catalytic, alpha polypeptide	18706			-1.2369	-0.306725	9.13157e-11	-1.58146	-0.661257	0
Pik3cb	phosphatidylinositol 3-kinase, catalytic, beta polypeptide	74769			-1.33425	-0.416033	2.39685e-07	-1.28654	-0.363498	1.20824e-05
Pik3cd	phosphatidylinositol 3-kinase catalytic delta polypeptide	18707			1.23026	0.298963	9.69042e-05	1.3159	0.396049	6.81414e-06
Pik3r1	phosphatidylinositol 3-kinase, regulatory subunit, polypeptide 1 (p85 alpha)	18708			1.36315	0.446949	0	-1.1253	-0.170309	0.000117385
Pik3r2	phosphatidylinositol 3-kinase, regulatory subunit, polypeptide 2 (p85 beta)	18709			2.39668	1.26104	0	2.67217	1.41801	0
Pik3r3	phosphatidylinositol 3 kinase, regulatory subunit, polypeptide 3 (p55)	18710			-1.61197	-0.688823	0	-1.63859	-0.712456	0
Pikfyve	phosphoinositide kinase, FYVE finger containing	18711			-1.12791	-0.173652	0.00125552	-1.02213	-0.0315805	0.543561
Pip4k2a	phosphatidylinositol-5-phosphate 4-kinase, type II, alpha	18718			-1.37832	-0.46291	0	-1.76053	-0.816006	0
Pip4k2b	phosphatidylinositol-5-phosphate 4-kinase, type II, beta	108083			1.15062	0.202416	7.02771e-14	1.59903	0.677193	0
Pip4k2c	phosphatidylinositol-5-phosphate 4-kinase, type II, gamma	117150			2.08729	1.06163	0	2.62384	1.39168	0
Pip5k1a	phosphatidylinositol-4-phosphate 5-kinase, type 1 alpha	18720			1.65779	0.729257	0	2.00796	1.00573	0
Pip5k1b	phosphatidylinositol-4-phosphate 5-kinase, type 1 beta	18719			1.01545	0.0221217	0.810628	-1.23201	-0.301017	0.0010716
Pip5k1c	phosphatidylinositol-4-phosphate 5-kinase, type 1 gamma	18717			2.5234	1.33537	0	3.15887	1.65941	0
Ppp1ca	protein phosphatase 1, catalytic subunit, alpha isoform	19045			1.75634	0.812571	0	1.39036	0.475462	0
Ppp1cb	protein phosphatase 1, catalytic subunit, beta isoform	19046			-1.51957	-0.603661	0	-1.26787	-0.342402	0
Ppp1r12a	protein phosphatase 1, regulatory (inhibitor) subunit 12A	17931			1.43567	0.521722	8.41458e-11	1.57664	0.65685	0
Ppp1r12b	protein phosphatase 1, regulatory (inhibitor) subunit 12B	329251			1.95382	0.966296	0	2.20705	1.14212	0
Ppp1r12c	protein phosphatase 1, regulatory (inhibitor) subunit 12C	232807			1.51233	0.596774	0	1.54943	0.631733	0
Ptk2	PTK2 protein tyrosine kinase 2	14083			1.80542	0.852336	0	1.84894	0.886696	0
Pxn	paxillin	19303			1.12274	0.167027	0.00963304	1.56097	0.642439	0
Rac1	RAS-related C3 botulinum substrate 1	19353			1.02706	0.0385255	0.0671353	-1.56095	-0.642428	0
Rac3	RAS-related C3 botulinum substrate 3	170758			-1.60266	-0.68047	2.5513e-10	-1.30623	-0.385408	0.00271796
Raf1	v-raf-leukemia viral oncogene 1	110157			-1.18624	-0.246402	8.72836e-08	1.25261	0.324939	1.41843e-10
Rdx	radixin	19684			-1.83083	-0.872499	0	-1.81742	-0.861891	0
Rhoa	ras homolog family member A	11848			-1.15302	-0.205423	9.09985e-07	-1.07156	-0.0997158	0.0173148
Rock1	Rho-associated coiled-coil containing protein kinase 1	19877			-1.51807	-0.602241	7.24976e-12	-1.34957	-0.4325	1.08961e-07
Rock2	Rho-associated coiled-coil containing protein kinase 2	19878			1.26714	0.341581	0	1.24663	0.318028	0
Rras	related RAS viral (r-ras) oncogene	20130			1.48382	0.56932	2.95996e-05	-1.0301	-0.0427813	0.778471
Rras2	related RAS viral (r-ras) oncogene 2	66922			1.42004	0.505935	0.00016578	1.21893	0.285613	0.0214089
Slc9a1	solute carrier family 9 (sodium/hydrogen exchanger), member 1	20544			-1.13949	-0.188391	0.000250454	1.28877	0.365999	3.20712e-09
Sos1	son of sevenless homolog 1 (Drosophila)	20662			-1.85104	-0.888337	0	-1.74355	-0.802024	0
Sos2	son of sevenless homolog 2 (Drosophila)	20663			-1.51367	-0.59805	0	-1.25805	-0.331184	1.0782e-08
Spata13	spermatogenesis associated 13	219140			1.3886	0.473631	1.19112e-07	1.21413	0.279926	0.00325286
Src	Rous sarcoma oncogene	20779			1.36512	0.449027	0	1.81631	0.861012	0
Ssh1	slingshot homolog 1 (Drosophila)	231637			-1.13854	-0.187179	0.0390334	1.3902	0.475288	2.07636e-05
Ssh2	slingshot homolog 2 (Drosophila)	237860			1.0661	0.092347	0.309828	1.15009	0.201745	0.0325106
Ssh3	slingshot homolog 3 (Drosophila)	245857			-1.21895	-0.285641	1.40328e-05	1.65041	0.722823	0
Tiam1	T cell lymphoma invasion and metastasis 1	21844			1.05197	0.0730929	0.117645	1.49108	0.576356	0
Tmsb4x	thymosin, beta 4, X chromosome	19241			1.26485	0.338966	0	1.33841	0.420515	0
Vav2	vav 2 oncogene	22325			-1.13543	-0.183233	0.172453	-1.5156	-0.599893	4.41016e-05
Vav3	vav 3 oncogene	57257			-4.6027	-2.20248	0	-4.94634	-2.30636	0
Vcl	vinculin	22330			-1.05933	-0.0831516	0.166725	1.16051	0.214755	0.000265271
Was	Wiskott-Aldrich syndrome	22376			1.29465	0.37256	0.125869	1.14657	0.19733	0.453148
Wasf1	WAS protein family, member 1	83767			2.3529	1.23444	0	2.61378	1.38614	0
Wasf2	WAS protein family, member 2	242687			1.02115	0.0301933	0.710316	1.16962	0.226042	0.0206885
Wasl	Wiskott-Aldrich syndrome-like (human)	73178			-1.13481	-0.182446	4.88063e-05	-1.22838	-0.29676	3.64812e-11

## Sheet: Table S6f
Wnt signaling
MGI symbol	MGI description	Entrez geneID	CX	M	CxH vs CxWT FC	CxH vs CxWT log2FC	CxH vs CxWT p-value	MH vs MWT FC	MH vs MWT log2FC	MH vs MWT p-value
Apc	adenomatosis polyposis coli	11789			1.10882	0.149031	4.74232e-12	1.49688	0.581957	0
Apc2	adenomatosis polyposis coli 2	23805			-1.17012	-0.226653	0	1.62218	0.697931	0
Axin1	axin 1	12005			1.18485	0.24471	0.0024717	-1.04041	-0.0571549	0.517811
Axin2	axin 2	12006			1.05605	0.0786835	0.27987	1.33193	0.413518	1.71635e-06
Btrc	beta-transducin repeat containing protein	12234			-1.09229	-0.127359	0.000131781	-1.01832	-0.0261901	0.474934
Cacybp	calcyclin binding protein	12301			-1.38292	-0.467722	4.39826e-12	-1.90504	-0.929825	0
Camk2a	calcium/calmodulin-dependent protein kinase II alpha	12322			4.79673	2.26205	0	5.19653	2.37755	0
Camk2b	calcium/calmodulin-dependent protein kinase II, beta	12323			1.72513	0.786705	0	1.83476	0.875591	0
Camk2d	calcium/calmodulin-dependent protein kinase II, delta	108058			-2.0515	-1.03668	0	-1.57418	-0.654603	0
Camk2g	calcium/calmodulin-dependent protein kinase II gamma	12325			1.00468	0.00673262	0.814461	-1.10899	-0.149247	1.77596e-06
Ccnd1	cyclin D1	12443			1.84699	0.885174	0	1.48241	0.56794	0
Ccnd2	cyclin D2	12444			2.68131	1.42294	0	3.61213	1.85285	0
Ccnd3	cyclin D3	12445			1.40549	0.491076	8.58295e-10	1.81374	0.858966	2.22045e-16
Chd8	chromodomain helicase DNA binding protein 8	67772			-1.11253	-0.153847	4.54004e-05	1.30072	0.379314	0
Crebbp	CREB binding protein	12914			1.19581	0.257994	3.6759e-06	2.20616	1.14154	0
Csnk1a1	casein kinase 1, alpha 1	93687			1.07384	0.102777	0.00970606	-1.05332	-0.0749451	0.0538623
Csnk1e	casein kinase 1, epsilon	27373			1.17764	0.235895	1.37916e-07	1.05766	0.0808769	0.114557
Csnk2a1	casein kinase 2, alpha 1 polypeptide	12995			-1.05311	-0.0746507	0.0736417	-1.2985	-0.376844	0
Csnk2a2	casein kinase 2, alpha prime polypeptide	13000			1.04264	0.0602371	0.358939	1.00807	0.011599	0.86961
Csnk2b	casein kinase 2, beta polypeptide	13001			1.20938	0.274271	8.59857e-12	1.09097	0.125605	0.00436223
Ctbp1	C-terminal binding protein 1	13016			1.04446	0.0627509	0.0201973	1.36026	0.443882	0
Ctbp2	C-terminal binding protein 2	13017			-1.5854	-0.664845	0	-1.77359	-0.826672	0
Ctnnb1	catenin (cadherin associated protein), beta 1	12387			-1.08359	-0.115821	5.26633e-10	-1.33949	-0.421686	0
Ctnnbip1	catenin beta interacting protein 1	67087			-1.05319	-0.0747716	0.137449	-1.2312	-0.300062	6.6315e-08
Cul1	cullin 1	26965			-1.15711	-0.210528	5.26611e-06	-1.42743	-0.513424	0
Cxxc4	CXXC finger 4	319478			-2.61	-1.38405	0	-2.10669	-1.07498	0
Daam1	dishevelled associated activator of morphogenesis 1	208846			-1.56327	-0.64457	0	-1.32386	-0.404751	1.11022e-16
Daam2	dishevelled associated activator of morphogenesis 2	76441			-1.0933	-0.128688	3.88007e-05	1.00346	0.00497675	0.883681
Dvl1	dishevelled segment polarity protein 1	13542			1.18784	0.248345	5.7645e-12	1.4034	0.488926	0
Dvl2	dishevelled segment polarity protein 2	13543			-1.13781	-0.186264	0.050954	1.15214	0.204312	0.0520773
Dvl3	dishevelled segment polarity protein 3	13544			1.35711	0.440536	2.35186e-09	1.43343	0.519467	1.2124e-08
Ep300	E1A binding protein p300	328572			-1.11164	-0.152696	0.000586597	1.17045	0.227061	3.41662e-06
Fbxw11	F-box and WD-40 domain protein 11	103583			-1.10018	-0.137734	3.34503e-05	-1.03113	-0.0442261	0.210723
Frat1	frequently rearranged in advanced T cell lymphomas	14296			-1.02707	-0.0385406	0.746445	-1.11199	-0.153143	0.273148
Fzd1	frizzled class receptor 1	14362			-1.74261	-0.801248	0	-1.73705	-0.796639	3.21965e-15
Fzd2	frizzled class receptor 2	57265			1.21818	0.284728	0.0020508	1.55596	0.637807	1.34792e-08
Fzd3	frizzled class receptor 3	14365			1.06999	0.097596	0.00630997	1.02196	0.0313403	0.392094
Fzd4	frizzled class receptor 4	14366			-1.13023	-0.176615	0.192857	1.33	0.411424	0.00257254
Fzd6	frizzled class receptor 6	14368			1.15963	0.213667	0.0726194	-1.21838	-0.284965	0.0167724
Fzd7	frizzled class receptor 7	14369			-1.17363	-0.230975	0.0554105	1.25604	0.328885	0.0188025
Fzd8	frizzled class receptor 8	14370			-1.92958	-0.948286	5.95857e-13	-1.40664	-0.492256	0.00208719
Fzd9	frizzled class receptor 9	14371			-1.19081	-0.25194	0.0302684	-1.26472	-0.338823	0.0202743
Gpc4	glypican 4	14735			3.22856	1.69089	7.03881e-14	1.22259	0.289944	0.205372
Gsk3b	glycogen synthase kinase 3 beta	56637			-1.16995	-0.226443	1.77014e-12	-1.13361	-0.180928	1.5187e-07
Invs	inversin	16348			-1.04059	-0.0573957	0.529532	-1.14412	-0.194238	0.0342602
Jun	jun proto-oncogene	16476			1.38213	0.466893	0	2.16784	1.11626	0
Lef1	lymphoid enhancer binding factor 1	16842			-2.42777	-1.27963	0	-1.52386	-0.607733	0.00019348
Lrp5	low density lipoprotein receptor-related protein 5	16973			1.67499	0.744155	0	1.04636	0.065386	0.546123
Lrp6	low density lipoprotein receptor-related protein 6	16974			1.02504	0.0356748	0.623341	1.04844	0.06825	0.378995
Map3k7	mitogen-activated protein kinase kinase kinase 7	26409			-1.4216	-0.507519	0	1.01694	0.0242403	0.590369
Mapk10	mitogen-activated protein kinase 10	26414			1.1118	0.152895	1.77081e-13	1.38926	0.474319	0
Mapk8	mitogen-activated protein kinase 8	26419			-1.29205	-0.369663	0	-1.07701	-0.107026	0.0057449
Mapk9	mitogen-activated protein kinase 9	26420			-1.37176	-0.456033	0	-1.27081	-0.345747	0
Myc	myelocytomatosis oncogene	17869			-1.07482	-0.104093	0.56724	1.7431	0.801658	8.50255e-05
Nfatc1	nuclear factor of activated T cells, cytoplasmic, calcineurin dependent 1	18018			1.34939	0.432307	0.00127511	1.22663	0.294698	0.0643138
Nfatc2	nuclear factor of activated T cells, cytoplasmic, calcineurin dependent 2	18019			-1.71025	-0.774211	0	-1.66471	-0.735272	1.83187e-14
Nfatc3	nuclear factor of activated T cells, cytoplasmic, calcineurin dependent 3	18021			-1.59102	-0.669953	2.03071e-12	-1.41152	-0.497254	3.6318e-07
Nkd1	naked cuticle 1 homolog (Drosophila)	93960			-1.10519	-0.144296	0.112228	1.17832	0.236733	0.030269
Nkd2	naked cuticle 2 homolog (Drosophila)	72293			-1.77173	-0.825161	1.19515e-09	-1.02472	-0.0352231	0.806359
Nlk	nemo like kinase	18099			2.25671	1.17422	0	2.10513	1.07391	0
Notum	notum pectinacetylesterase homolog (Drosophila)	77583			1.91319	0.935982	4.62101e-06	1.91741	0.939161	0.000302819
Plcb1	phospholipase C, beta 1	18795			1.78113	0.832796	0	1.7769	0.829359	0
Plcb3	phospholipase C, beta 3	18797			1.22867	0.2971	0.000276958	1.13133	0.178015	0.0636257
Plcb4	phospholipase C, beta 4	18798			-3.11269	-1.63816	0	-2.06241	-1.04433	0
Porcn	porcupine homolog (Drosophila)	53627			1.48281	0.568335	1.55431e-15	2.00291	1.0021	0
Ppard	peroxisome proliferator activator receptor delta	19015			-1.12528	-0.170287	0.00258703	1.93678	0.953661	0
Ppp3ca	protein phosphatase 3, catalytic subunit, alpha isoform	19055			2.24786	1.16855	0	2.67131	1.41755	0
Ppp3cb	protein phosphatase 3, catalytic subunit, beta isoform	19056			1.09528	0.131306	1.64591e-06	1.02642	0.0376236	0.171173
Ppp3cc	protein phosphatase 3, catalytic subunit, gamma isoform	19057			1.16274	0.217527	0.104259	1.10843	0.148524	0.268698
Ppp3r1	protein phosphatase 3, regulatory subunit B, alpha isoform (calcineurin B, type I)	19058			1.38528	0.470175	0	1.40429	0.489842	0
Prickle1	prickle planar cell polarity protein 1	106042			1.39442	0.479666	0	1.92226	0.9428	0
Prickle2	prickle planar cell polarity protein 2	243548			1.44148	0.527548	0	2.04762	1.03395	0
Prkaca	protein kinase, cAMP dependent, catalytic, alpha	18747			-1.26882	-0.343493	0	-1.32352	-0.404384	0
Prkacb	protein kinase, cAMP dependent, catalytic, beta	18749			-1.29796	-0.376242	0	-1.06127	-0.0857862	8.34275e-06
Prkca	protein kinase C, alpha	18750			1.82427	0.867323	0	1.61137	0.688285	0
Prkcb	protein kinase C, beta	18751			2.97366	1.57224	0	2.58147	1.36819	0
Prkcg	protein kinase C, gamma	18752			2.34403	1.22899	0	2.67263	1.41826	0
Psen1	presenilin 1	19164			1.13048	0.176935	0.000318321	1.04716	0.0664788	0.199626
Rac1	RAS-related C3 botulinum substrate 1	19353			1.02706	0.0385255	0.0671353	-1.56095	-0.642428	0
Rac3	RAS-related C3 botulinum substrate 3	170758			-1.60266	-0.68047	2.5513e-10	-1.30623	-0.385408	0.00271796
Rbx1	ring-box 1	56438			-1.11857	-0.161655	0.00307336	-1.77191	-0.825304	0
Rhoa	ras homolog family member A	11848			-1.15302	-0.205423	9.09985e-07	-1.07156	-0.0997158	0.0173148
Rock2	Rho-associated coiled-coil containing protein kinase 2	19878			1.26714	0.341581	0	1.24663	0.318028	0
Senp2	SUMO/sentrin specific peptidase 2	75826			1.02046	0.0292186	0.592968	-1.17098	-0.227717	4.17265e-05
Serpinf1	serine (or cysteine) peptidase inhibitor, clade F, member 1	20317			-1.1453	-0.195724	0.0602287	1.13254	0.179561	0.150612
Sfrp1	secreted frizzled-related protein 1	20377			1.41441	0.500204	5.64712e-06	1.1165	0.15898	0.161301
Sfrp2	secreted frizzled-related protein 2	20319			-3.11912	-1.64114	1.04727e-12	-4.6197	-2.2078	4.93546e-11
Sfrp4	secreted frizzled-related protein 4	20379			1.35821	0.441706	0.105822	-1.98585	-0.989756	0.000712086
Sfrp5	secreted frizzled-related sequence protein 5	54612			-11.453	-3.51765	0	-4.98392	-2.31728	0
Siah1a	seven in absentia 1A	20437			-1.18001	-0.238793	0.0322264	-1.39304	-0.47824	3.23297e-05
Siah1b	seven in absentia 1B	20438			-1.03622	-0.051334	0.736095	-1.25804	-0.331178	0.0238216
Skp1a	S-phase kinase-associated protein 1A	21402			-1.36464	-0.448518	0	-2.48191	-1.31145	0
Smad3	SMAD family member 3	17127			2.38758	1.25555	0	2.99453	1.58233	0
Smad4	SMAD family member 4	17128			1.09854	0.135592	0.0254692	1.11016	0.150774	0.0223941
Sox17	SRY (sex determining region Y)-box 17	20671			1.10091	0.138695	0.361522	1.64205	0.715501	5.78112e-05
Tbl1x	transducin (beta)-like 1 X-linked	21372			-1.11904	-0.162261	0.0598623	-1.24218	-0.312879	0.000476164
Tbl1xr1	transducin (beta)-like 1X-linked receptor 1	81004			1.21641	0.28263	3.12856e-06	-1.17709	-0.235219	0.00024117
Tcf7	transcription factor 7, T cell specific	21414			1.54537	0.627953	0.000169721	1.74864	0.806231	5.99655e-05
Tcf7l1	transcription factor 7 like 1 (T cell specific, HMG box)	21415			1.09142	0.126204	0.481882	1.77077	0.824378	0.00143256
Tcf7l2	transcription factor 7 like 2, T cell specific, HMG box	21416			-15.9621	-3.99658	0	-14.6961	-3.87736	0
Trp53	transformation related protein 53	22059			-1.06156	-0.0861889	0.393768	1.08406	0.116444	0.294521
Vangl1	vang-like 1 (van gogh, Drosophila)	229658			-3.48322	-1.80042	0	-2.14541	-1.10125	1.26565e-13
Vangl2	vang-like 2 (van gogh, Drosophila)	93840			-1.33732	-0.41935	0.00573757	-1.53352	-0.616844	0.000635952
Wif1	Wnt inhibitory factor 1	24117			-13.4891	-3.75372	0	-4.5178	-2.17562	4.24238e-12
Wnt10a	wingless-type MMTV integration site family, member 10A	22409			5.23881	2.38924	0	8.70063	3.12112	0
Wnt2	wingless-type MMTV integration site family, member 2	22413			3.26551	1.70731	3.33067e-16	2.03146	1.02252	2.33011e-05
Wnt2b	wingless-type MMTV integration site family, member 2B	22414			-2.06563	-1.04658	2.79176e-10	1.10673	0.146306	0.368393
Wnt3	wingless-type MMTV integration site family, member 3	22415			-4.48575	-2.16535	0	-5.55763	-2.47447	0
Wnt4	wingless-type MMTV integration site family, member 4	22417			1.73431	0.794361	8.39768e-05	2.25035	1.17015	1.63295e-06
Wnt5a	wingless-type MMTV integration site family, member 5A	22418			-1.49677	-0.581849	2.70912e-05	-1.24871	-0.320439	0.0349246
Wnt6	wingless-type MMTV integration site family, member 6	22420			1.02652	0.0377662	0.868478	1.28312	0.359653	0.261139
Wnt7a	wingless-type MMTV integration site family, member 7A	22421			1.01972	0.0281721	0.771328	-1.19911	-0.261958	0.0161137
Wnt7b	wingless-type MMTV integration site family, member 7B	22422			1.73352	0.793707	0	1.25761	0.330686	3.22582e-05
Wnt9a	wingless-type MMTV integration site family, member 9A	216795			1.99779	0.998405	0	2.36602	1.24246	0
Wnt9b	wingless-type MMTV integration site family, member 9B	22412			-6.5194	-2.70474	0	-7.56039	-2.91846	0

## Sheet: Table S6g
Autophagy and CLEAR network
MGI symbol	MGI description	Entrez geneID	CX	M	CxH vs CxWT FC	CxH vs CxWT log2FC	CxH vs CxWT p-value	MH vs MWT FC	MH vs MWT log2FC	MH vs MWT p-value
Akt1	thymoma viral proto-oncogene 1	11651			1.28816	0.365313	0	1.13198	0.178849	2.97978e-07
Akt1s1	AKT1 substrate 1 (proline-rich)	67605			1.40108	0.486536	4.6696e-13	1.93443	0.951911	0
Akt2	thymoma viral proto-oncogene 2	11652			2.70962	1.43809	0	1.94939	0.963023	0
Akt3	thymoma viral proto-oncogene 3	23797			1.11362	0.15526	5.04093e-06	1.2936	0.37139	0
Ambra1	autophagy/beclin 1 regulator 1	228361			1.08142	0.112931	0.00524388	1.17354	0.230864	3.82233e-07
Asah1	N-acylsphingosine amidohydrolase 1	11886			-1.1841	-0.243795	0.00010801	-2.25715	-1.1745	0
Atg10	autophagy related 10	66795			-1.68426	-0.752117	9.15006e-06	-1.81071	-0.856554	3.90731e-08
Atg101	autophagy related 101	68118			1.732	0.792441	9.99201e-16	1.52543	0.609215	1.3442e-07
Atg12	autophagy related 12	67526			1.06038	0.084584	0.121027	-1.02828	-0.0402337	0.475216
Atg13	autophagy related 13	51897			-1.00749	-0.0107707	0.763413	1.18559	0.245604	9.8781e-10
Atg14	autophagy related 14	100504663			-1.01402	-0.0200853	0.792705	-1.02533	-0.03609	0.666517
Atg16l1	autophagy related 16-like 1 (S. cerevisiae)	77040			1.0591	0.0828449	0.121559	1.41558	0.501396	0
Atg16l2	autophagy related 16-like 2 (S. cerevisiae)	73683			-1.05741	-0.080535	0.429841	1.16062	0.214893	0.0583116
Atg2a	autophagy related 2A	329015			1.03158	0.0448593	0.408065	1.63142	0.706132	0
Atg2b	autophagy related 2B	76559			-1.18941	-0.250247	2.89504e-06	-1.08102	-0.112399	0.0457675
Atg3	autophagy related 3	67841			-1.74717	-0.805016	0	-1.59712	-0.675476	0
Atg4b	autophagy related 4B, cysteine peptidase	66615			-1.20903	-0.273846	7.48679e-12	-1.08924	-0.123324	0.00671651
Atg4c	autophagy related 4C, cysteine peptidase	242557			1.01084	0.0155529	0.849539	-1.16104	-0.215416	0.0145938
Atg4d	autophagy related 4D, cysteine peptidase	235040			1.22366	0.291207	0.00168297	1.42778	0.513769	5.92947e-06
Atg5	autophagy related 5	11793			-1.23368	-0.30297	0.000161261	-1.34742	-0.430195	2.56257e-08
Atg9a	autophagy related 9A	245860			1.12321	0.167624	1.20399e-06	1.70833	0.772585	0
Atp6ap1	ATPase, H+ transporting, lysosomal accessory protein 1	54411			1.00115	0.00166147	0.933086	-1.22408	-0.291696	0
Atp6v0a1	ATPase, H+ transporting, lysosomal V0 subunit A1	11975			1.16897	0.225235	0	1.26831	0.342905	0
Atp6v0b	ATPase, H+ transporting, lysosomal V0 subunit B	114143			1.16087	0.215209	6.28408e-11	-1.10229	-0.14051	0.000215377
Atp6v0c	ATPase, H+ transporting, lysosomal V0 subunit C	11984			1.09705	0.133632	0	1.39599	0.481288	0
Atp6v0d1	ATPase, H+ transporting, lysosomal V0 subunit D1	11972			1.19242	0.25389	0	1.03278	0.0465313	0.100674
Atp6v1a	ATPase, H+ transporting, lysosomal V1 subunit A	11964			-1.26476	-0.338864	0	-1.24102	-0.311524	0
Atp6v1b2	ATPase, H+ transporting, lysosomal V1 subunit B2	11966			-1.01415	-0.0202778	0.233808	-1.17952	-0.2382	0
Atp6v1c1	ATPase, H+ transporting, lysosomal V1 subunit C1	66335			-1.40642	-0.49203	0	-1.37673	-0.461246	0
Atp6v1d	ATPase, H+ transporting, lysosomal V1 subunit D	73834			-1.13876	-0.187467	2.93654e-11	-1.04264	-0.0602387	0.032738
Atp6v1e1	ATPase, H+ transporting, lysosomal V1 subunit E1	11973			1.55367	0.635679	0	-1.28493	-0.361686	0
Atp6v1h	ATPase, H+ transporting, lysosomal V1 subunit H	108664			-1.35428	-0.437521	0	-1.27469	-0.350144	5.55112e-16
Bad	BCL2-associated agonist of cell death	12015			1.08442	0.116921	0.263304	1.53896	0.621952	1.26931e-05
Bcl2	B cell leukemia/lymphoma 2	12043			-1.23838	-0.308454	0.000244551	-1.6015	-0.679427	1.88738e-15
Bcl2l1	BCL2-like 1	12048			-1.04792	-0.0675295	0.037434	1.40771	0.493349	0
Becn1	beclin 1, autophagy related	56208			1.1552	0.20814	2.031e-05	1.14836	0.199574	4.60951e-05
Bnip3	BCL2/adenovirus E1B interacting protein 3	12176			-1.20298	-0.266617	4.39648e-13	-1.68855	-0.755788	0
Camkk2	calcium/calmodulin-dependent protein kinase kinase 2, beta	207565			3.39065	1.76156	0	4.0226	2.00813	0
Cd63	CD63 antigen	12512			1.4854	0.570854	3.03091e-14	-2.07105	-1.05036	0
Clcn7	chloride channel, voltage-sensitive 7	26373			-1.18504	-0.244934	3.86203e-07	1.16473	0.219991	5.03683e-05
Cln3	ceroid lipofuscinosis, neuronal 3, juvenile (Batten, Spielmeyer-Vogt disease)	12752			-1.15664	-0.209938	0.0382079	1.23824	0.308295	0.00905217
Ctns	cystinosis, nephropathic	83429			1.21689	0.283197	0.000695045	1.19637	0.258659	0.0059058
Ctsa	cathepsin A	19025			1.71601	0.779056	0	-1.1607	-0.214992	2.15422e-06
Ctsb	cathepsin B	13030			1.09588	0.132096	0	-1.37729	-0.461828	0
Ctsd	cathepsin D	13033			1.85497	0.891396	0	-1.85388	-0.890545	0
Ctsf	cathepsin F	56464			-1.05007	-0.0704825	0.213103	-1.03048	-0.0433178	0.489464
Ctsl	cathepsin L	13039			1.20784	0.272425	7.57814e-06	-2.99731	-1.58367	0
Dapk1	death associated protein kinase 1	69635			1.30104	0.379662	0	1.53009	0.613615	0
Dapk3	death-associated protein kinase 3	13144			1.31253	0.392348	1.29712e-07	1.53001	0.61354	1.65612e-12
Ddit4	DNA-damage-inducible transcript 4	74747			-1.02802	-0.0398631	0.556715	-1.19341	-0.255094	0.000624008
Deptor	DEP domain containing MTOR-interacting protein	97998			-1.02707	-0.0385406	0.746445	1.17711	0.235251	0.0677332
Eif2ak3	eukaryotic translation initiation factor 2 alpha kinase 3	13666			1.04053	0.0573187	0.454173	-1.02142	-0.0305718	0.711526
Eif2ak4	eukaryotic translation initiation factor 2 alpha kinase 4	27103			-1.1726	-0.229713	0.00139104	-1.08854	-0.122399	0.0823391
Eif2s1	eukaryotic translation initiation factor 2, subunit 1 alpha	13665			-1.02238	-0.0319254	0.527047	-1.83833	-0.878396	0
Ern1	endoplasmic reticulum (ER) to nucleus signalling 1	78943			-1.08954	-0.123713	0.328149	1.26967	0.344451	0.0108963
Gaa	glucosidase, alpha, acid	14387			-2.05671	-1.04034	0	-1.43911	-0.525181	0
Gabarap	gamma-aminobutyric acid receptor associated protein	56486			1.02991	0.0425212	0.271221	-1.55833	-0.639999	0
Gabarapl1	gamma-aminobutyric acid (GABA) A receptor-associated protein-like 1	57436			1.17728	0.235462	0	1.01768	0.0252883	0.174976
Galns	galactosamine (N-acetyl)-6-sulfate sulfatase	50917			-1.27255	-0.347727	0.025907	1.59168	0.670552	4.30545e-05
Gba	glucosidase, beta, acid	14466			1.18881	0.249514	0.00077706	-1.04493	-0.0634126	0.439344
Gla	galactosidase, alpha	11605			1.11218	0.153387	0.137498	-1.50824	-0.592862	5.08704e-09
Glb1	galactosidase, beta 1	12091			1.11644	0.158904	0.0629288	-1.26483	-0.338943	0.000234171
Gnptg	N-acetylglucosamine-1-phosphotransferase, gamma subunit	214505			1.18492	0.244792	2.38138e-06	1.16242	0.217131	0.000100339
Gns	glucosamine (N-acetyl)-6-sulfatase	75612			1.0287	0.0408153	0.278474	-1.28867	-0.365879	0
Gusb	glucuronidase, beta	110006			1.56343	0.644718	2.52658e-08	-1.83	-0.871841	6.23723e-13
Hexa	hexosaminidase A	15211			1.79197	0.841545	0	-1.4598	-0.545771	0
Hexb	hexosaminidase B	15212			1.37185	0.456125	0	-1.39738	-0.482729	0
Hif1a	hypoxia inducible factor 1, alpha subunit	15251			-1.71079	-0.774659	0	-1.8814	-0.911805	0
Hmgb1	high mobility group box 1	15289			-1.20538	-0.269488	5.20073e-05	-2.15617	-1.10847	0
Hps1	Hermansky-Pudlak syndrome 1	192236			1.00381	0.00548319	0.961987	1.30195	0.380671	0.00192941
Hps5	Hermansky-Pudlak syndrome 5	246694			-1.44513	-0.531199	1.29108e-08	1.00713	0.0102444	0.909821
Hras	Harvey rat sarcoma virus oncogene	15461			1.72795	0.789063	0	1.15252	0.204798	0.000155486
Ifi30	interferon gamma inducible protein 30	65972			2.41396	1.2714	1.75082e-13	-1.72896	-0.789907	1.32439e-05
Igbp1	immunoglobulin (CD79A) binding protein 1	18518			-1.23953	-0.309796	9.87478e-05	-1.22967	-0.298268	8.89672e-05
Igf1r	insulin-like growth factor I receptor	16001			1.13471	0.182319	0.000329202	1.23484	0.304324	1.01334e-07
Igf2r	insulin-like growth factor 2 receptor	16004			1.00369	0.00530752	0.942091	-1.01897	-0.0271118	0.722181
Irs1	insulin receptor substrate 1	16367			-1.29661	-0.374749	7.15876e-05	-1.53057	-0.614068	4.69385e-10
Irs2	insulin receptor substrate 2	384783			-1.28958	-0.366902	3.24818e-10	1.82987	0.871742	0
Irs4	insulin receptor substrate 4	16370			-26.7608	-4.74205	0	-28.4357	-4.82963	0
Itpr1	inositol 1,4,5-trisphosphate receptor 1	16438			2.85961	1.51582	0	2.76312	1.4663	0
Kras	Kirsten rat sarcoma viral oncogene homolog	16653			-1.37978	-0.464436	0	-1.28286	-0.35936	0
Lamp1	lysosomal-associated membrane protein 1	16783			-1.09376	-0.129298	1.23213e-12	-1.55139	-0.633557	0
Lamp2	lysosomal-associated membrane protein 2	16784			-1.27487	-0.350349	0	-2.03365	-1.02407	0
M6pr	mannose-6-phosphate receptor, cation dependent	17113			-1.22353	-0.291048	4.44089e-16	-1.24335	-0.314231	0
Map2k1	mitogen-activated protein kinase kinase 1	26395			1.38768	0.472675	0	1.19754	0.260073	0
Map2k2	mitogen-activated protein kinase kinase 2	26396			1.35553	0.43886	0	1.378	0.462571	7.78266e-14
Map3k7	mitogen-activated protein kinase kinase kinase 7	26409			-1.4216	-0.507519	0	1.01694	0.0242403	0.590369
Mapk1	mitogen-activated protein kinase 1	26413			1.43834	0.524404	0	1.37437	0.458767	0
Mapk10	mitogen-activated protein kinase 10	26414			1.1118	0.152895	1.77081e-13	1.38926	0.474319	0
Mapk3	mitogen-activated protein kinase 3	26417			1.34804	0.430867	0	1.22541	0.29327	1.11022e-15
Mapk8	mitogen-activated protein kinase 8	26419			-1.29205	-0.369663	0	-1.07701	-0.107026	0.0057449
Mapk9	mitogen-activated protein kinase 9	26420			-1.37176	-0.456033	0	-1.27081	-0.345747	0
Mcoln1	mucolipin 1	94178			-1.05585	-0.078407	0.107407	1.34559	0.42824	5.32907e-15
Mlst8	MTOR associated protein, LST8 homolog (S. cerevisiae)	56716			-1.09364	-0.129139	0.0594025	1.40259	0.488097	9.03913e-11
Mras	muscle and microspikes RAS	17532			2.04518	1.03223	0	2.10165	1.07152	0
Mtmr14	myotubularin related protein 14	97287			-1.00967	-0.0138856	0.888132	1.02808	0.039949	0.709051
Mtmr3	myotubularin related protein 3	74302			-1.03229	-0.0458485	0.218686	1.27696	0.352709	0
Mtmr4	myotubularin related protein 4	170749			-1.32917	-0.410529	0	-1.08201	-0.11372	0.00389094
Mtor	mechanistic target of rapamycin (serine/threonine kinase)	56717			-1.16531	-0.220708	5.49361e-10	1.12885	0.174851	5.20083e-06
Naglu	alpha-N-acetylglucosaminidase (Sanfilippo disease IIIB)	27419			1.18472	0.244551	0.0392611	1.11194	0.153079	0.28678
Nagpa	N-acetylglucosamine-1-phosphodiester alpha-N-acetylglucosaminidase	27426			1.41884	0.504716	1.60682e-05	1.03612	0.051189	0.731642
Neu1	neuraminidase 1	18010			1.05286	0.0743112	0.169068	1.11307	0.154549	0.0121
Nras	neuroblastoma ras oncogene	18176			1.05041	0.0709458	0.22298	-1.16602	-0.221589	0.000175245
Pdpk1	3-phosphoinositide dependent protein kinase 1	18607			-1.04116	-0.058193	0.0434306	-1.01368	-0.0196087	0.516792
Pik3c3	phosphoinositide-3-kinase, class 3	225326			1.09965	0.13704	0.0328924	-1.02474	-0.0352589	0.588055
Pik3ca	phosphatidylinositol 3-kinase, catalytic, alpha polypeptide	18706			-1.2369	-0.306725	9.13157e-11	-1.58146	-0.661257	0
Pik3cb	phosphatidylinositol 3-kinase, catalytic, beta polypeptide	74769			-1.33425	-0.416033	2.39685e-07	-1.28654	-0.363498	1.20824e-05
Pik3cd	phosphatidylinositol 3-kinase catalytic delta polypeptide	18707			1.23026	0.298963	9.69042e-05	1.3159	0.396049	6.81414e-06
Pik3r1	phosphatidylinositol 3-kinase, regulatory subunit, polypeptide 1 (p85 alpha)	18708			1.36315	0.446949	0	-1.1253	-0.170309	0.000117385
Pik3r2	phosphatidylinositol 3-kinase, regulatory subunit, polypeptide 2 (p85 beta)	18709			2.39668	1.26104	0	2.67217	1.41801	0
Pik3r3	phosphatidylinositol 3 kinase, regulatory subunit, polypeptide 3 (p55)	18710			-1.61197	-0.688823	0	-1.63859	-0.712456	0
Pik3r4	phosphatidylinositol 3 kinase, regulatory subunit, polypeptide 4, p150	75669			1.14991	0.201518	0.000358733	1.03622	0.0513286	0.406921
Plbd2	phospholipase B domain containing 2	71772			-1.18101	-0.240021	7.66202e-10	1.2886	0.36581	4.77396e-15
Ppp2ca	protein phosphatase 2 (formerly 2A), catalytic subunit, alpha isoform	19052			-1.23394	-0.303272	0	-1.2363	-0.306028	0
Ppp2cb	protein phosphatase 2 (formerly 2A), catalytic subunit, beta isoform	19053			-1.22269	-0.290056	0	-1.03629	-0.0514238	0.149202
Ppt1	palmitoyl-protein thioesterase 1	19063			-1.24744	-0.318967	0	-1.9843	-0.988627	0
Prkaa1	protein kinase, AMP-activated, alpha 1 catalytic subunit	105787			-1.93674	-0.95363	0	-1.6366	-0.710706	0
Prkaa2	protein kinase, AMP-activated, alpha 2 catalytic subunit	108079			-1.21219	-0.277619	3.49921e-06	1.18055	0.239464	8.26157e-05
Prkaca	protein kinase, cAMP dependent, catalytic, alpha	18747			-1.26882	-0.343493	0	-1.32352	-0.404384	0
Prkacb	protein kinase, cAMP dependent, catalytic, beta	18749			-1.29796	-0.376242	0	-1.06127	-0.0857862	8.34275e-06
Prkag2	protein kinase, AMP-activated, gamma 2 non-catalytic subunit	108099			1.50619	0.5909	0	1.29845	0.376787	1.16973e-08
Prkcd	protein kinase C, delta	18753			-7.05644	-2.81894	0	-5.39099	-2.43055	0
Prkcq	protein kinase C, theta	18761			-1.55272	-0.634795	3.9635e-14	-2.01247	-1.00897	0
Psap	prosaposin	19156			1.06234	0.0872464	5.55112e-16	1.14286	0.192652	0
Pten	phosphatase and tensin homolog	19211			-1.06927	-0.0966282	0.0182261	1.08837	0.122166	0.00327679
Rab33b	RAB33B, member RAS oncogene family	19338			-1.49065	-0.575942	1.40998e-14	-1.5448	-0.627418	1.11022e-15
Rab7	RAB7, member RAS oncogene family	19349			-1.13696	-0.185186	0.0176128	1.0871	0.12048	0.15436
Rab7b	RAB7B, member RAS oncogene family	226421			1.68078	0.749135	0.00644152	-1.37831	-0.462904	0.0766654
Raf1	v-raf-leukemia viral oncogene 1	110157			-1.18624	-0.246402	8.72836e-08	1.25261	0.324939	1.41843e-10
Rb1cc1	RB1-inducible coiled-coil 1	12421			-1.58852	-0.667683	0	-1.21152	-0.276813	2.6616e-08
Rheb	Ras homolog enriched in brain	19744			-1.16031	-0.214509	3.80187e-05	-1.57565	-0.655946	0
Rps6kb1	ribosomal protein S6 kinase, polypeptide 1	72508			-1.28273	-0.359223	3.58585e-08	-1.11227	-0.153512	0.0165678
Rps6kb2	ribosomal protein S6 kinase, polypeptide 2	58988			1.32985	0.411265	0.000317153	1.83602	0.876585	3.9182e-12
Rptor	regulatory associated protein of MTOR, complex 1	74370			1.00959	0.0137652	0.744114	1.23061	0.299375	3.23278e-10
Rraga	Ras-related GTP binding A	68441			-1.31675	-0.396979	0	-1.83313	-0.87431	0
Rragb	Ras-related GTP binding B	245670			-2.62368	-1.39159	0	-2.42632	-1.27877	0
Rragc	Ras-related GTP binding C	54170			-1.12669	-0.172094	7.73251e-05	-1.64501	-0.718093	0
Rragd	Ras-related GTP binding D	52187			1.17385	0.231251	1.50535e-11	1.24756	0.319106	0
Rras	related RAS viral (r-ras) oncogene	20130			1.48382	0.56932	2.95996e-05	-1.0301	-0.0427813	0.778471
Rras2	related RAS viral (r-ras) oncogene 2	66922			1.42004	0.505935	0.00016578	1.21893	0.285613	0.0214089
Rubcn	RUN domain and cysteine-rich domain containing, Beclin 1-interacting protein	100502698			1.02726	0.0387964	0.311088	1.2044	0.268314	4.70108e-10
Scpep1	serine carboxypeptidase 1	74617			1.37472	0.459141	0.000116663	-1.89535	-0.922467	1.55431e-14
Sh3glb1	SH3-domain GRB2-like B1 (endophilin)	54673			-1.1685	-0.224663	1.50737e-05	-1.34886	-0.431743	1.11022e-16
Snap29	synaptosomal-associated protein 29	67474			1.04926	0.0693667	0.30932	-1.0836	-0.115838	0.0862329
Sqstm1	sequestosome 1	18412			-1.09272	-0.127929	4.72428e-08	1.10893	0.149172	5.35617e-09
Stk11	serine/threonine kinase 11	20869			1.57751	0.657651	0	-1.05332	-0.0749437	0.325423
Stk4	serine/threonine kinase 4	58231			1.07005	0.0976754	0.0889284	1.07235	0.100776	0.078625
Stx17	syntaxin 17	67727			-1.63405	-0.708449	0	-1.4627	-0.54863	2.77556e-15
Sumf1	sulfatase modifying factor 1	58911			-1.11803	-0.160958	0.0268266	-1.20508	-0.269134	0.000335957
Supt20	suppressor of Ty 20	56790			-1.72216	-0.784218	2.01716e-12	-1.11143	-0.152423	0.149746
Tmem55b	transmembrane protein 55b	219024			-1.09237	-0.127468	0.0216617	-1.13653	-0.184642	0.00216801
Tpp1	tripeptidyl peptidase I	12751			-1.07945	-0.110298	0.00751636	-1.29415	-0.372005	0
Traf6	TNF receptor-associated factor 6	22034			1.06959	0.0970578	0.220946	-1.25392	-0.326447	6.88048e-05
Trp53inp2	transformation related protein 53 inducible nuclear protein 2	68728			-1.12544	-0.170494	2.4758e-12	-1.08823	-0.121989	1.66431e-05
Tsc1	tuberous sclerosis 1	64930			-1.05904	-0.0827527	0.0345706	1.23537	0.304949	6.09623e-13
Tsc2	tuberous sclerosis 2	22084			1.32632	0.407428	0	1.63538	0.709622	0
Ulk1	unc-51 like kinase 1	22241			1.23489	0.304378	1.11022e-16	1.40327	0.488792	0
Ulk2	unc-51 like kinase 2	29869			1.1447	0.194971	2.11409e-07	-1.0891	-0.123139	0.000802818
Uvrag	UV radiation resistance associated gene	78610			1.47977	0.565373	2.03215e-12	1.15058	0.20236	0.0179998
Vamp8	vesicle-associated membrane protein 8	22320			1.39402	0.479249	5.86193e-05	-1.22982	-0.298446	0.0215085
Vmp1	vacuole membrane protein 1	75909			-1.28401	-0.360651	2.04281e-14	-1.00633	-0.00910198	0.843455
Vps11	VPS11, CORVET/HOPS core subunit	71732			-1.19606	-0.258285	1.00619e-09	1.1232	0.16762	0.000503517
Vps18	VPS18 CORVET/HOPS core subunit	228545			1.15573	0.208803	3.84254e-05	1.36103	0.4447	4.72844e-13
Vps26a	VPS26 retromer complex component A	30930			-1.35361	-0.436816	4.44089e-16	-1.04751	-0.0669686	0.214778
Vps33a	VPS33A CORVET/HOPS core subunit	77573			1.10268	0.141015	0.000173096	1.07803	0.108395	0.00685643
Vps35	VPS35 retromer complex component	65114			-1.4825	-0.568032	0	-1.52164	-0.605627	0
Vps8	VPS8 CORVET complex subunit	209018			1.0253	0.0360498	0.54736	-1.00693	-0.00996671	0.873882
Wdr45	WD repeat domain 45	54636			1.33803	0.420109	1.6977e-07	-1.06683	-0.093326	0.265221
Wipi1	WD repeat domain, phosphoinositide interacting 1	52639			-1.14058	-0.189762	0.040821	1.13077	0.177302	0.0586758
Wipi2	WD repeat domain, phosphoinositide interacting 2	74781			1.05532	0.0776743	0.114023	1.0601	0.0842018	0.111392
Zfyve1	zinc finger, FYVE domain containing 1	217695			-1.08438	-0.116868	0.0339869	1.27647	0.352154	8.77462e-09

## Sheet: Table S6h
Immune and inflammatory system
MGI symbol	MGI description	Entrez geneID	CX	M	CxH vs CxWT FC	CxH vs CxWT log2FC	CxH vs CxWT p-value	MH vs MWT FC	MH vs MWT log2FC	MH vs MWT p-value
Ackr3	atypical chemokine receptor 3	12778			-1.25634	-0.329226	0.00170054	1.1769	0.234996	0.0513036
Acot11	acyl-CoA thioesterase 11	329910			-1.05508	-0.0773513	0.0595777	-1.46215	-0.548088	0
Acsbg1	acyl-CoA synthetase bubblegum family member 1	94180			-1.00742	-0.0106617	0.661354	-1.31364	-0.393572	0
Acvr1	activin A receptor, type 1	11477			1.33507	0.416919	4.14993e-07	1.33942	0.421612	8.24135e-07
Acvr1b	activin A receptor, type 1B	11479			1.29503	0.372988	0	1.12713	0.172659	3.28225e-05
Acvr2a	activin receptor IIA	11480			-1.05032	-0.0708234	0.327593	-1.08135	-0.112828	0.0916609
Acvr2b	activin receptor IIB	11481			-1.18879	-0.249495	0.272695	-1.24386	-0.314828	0.257702
Aldh1l1	aldehyde dehydrogenase 1 family, member L1	107747			1.20139	0.264706	1.84309e-09	1.16625	0.221879	8.04441e-06
Aldoc	aldolase C, fructose-bisphosphate	11676			1.14646	0.197183	0	-1.41485	-0.500651	0
Atf2	activating transcription factor 2	11909			-1.44206	-0.528135	0	-1.24803	-0.319651	6.66134e-16
Atp1a2	ATPase, Na+/K+ transporting, alpha 2 polypeptide	98660			1.01467	0.0210064	0.0324772	-1.13934	-0.188197	0
Bcl11a	B cell CLL/lymphoma 11A (zinc finger protein)	14025			3.25482	1.70258	0	2.71554	1.44124	0
Bcl11b	B cell leukemia/lymphoma 11B	58208			3.46588	1.79322	0	2.5853	1.37033	0
Bcl3	B cell leukemia/lymphoma 3	12051			1.91526	0.937543	0.00194025	-1.16172	-0.216264	0.572698
Bcl6	B cell leukemia/lymphoma 6	12053			1.05179	0.0728434	0.325144	1.71293	0.776468	0
Bcl7a	B cell CLL/lymphoma 7A	77045			1.40898	0.494651	0	1.49673	0.581818	0
Bcl7b	B cell CLL/lymphoma 7B	12054			1.21079	0.275946	2.11993e-05	1.11129	0.152232	0.0374692
Bcl7c	B cell CLL/lymphoma 7C	12055			1.20282	0.266426	0.0284212	1.37104	0.455268	0.0016339
Bcl9	B cell CLL/lymphoma 9	77578			-1.12994	-0.176241	0.00089153	1.85006	0.887572	0
Bcl9l	B cell CLL/lymphoma 9-like	80288			1.32413	0.405045	8.69083e-13	1.95957	0.970535	0
Bmp2	bone morphogenetic protein 2	12156			-1.74658	-0.804533	8.59176e-05	-1.22286	-0.290265	0.172128
Bmp7	bone morphogenetic protein 7	12162			1.74234	0.801023	4.40359e-12	1.23331	0.302531	0.0290121
Bmpr1a	bone morphogenetic protein receptor, type 1A	12166			-1.49466	-0.579821	0	-1.15552	-0.208546	3.77147e-07
Bmpr1b	bone morphogenetic protein receptor, type 1B	12167			-1.04795	-0.0675758	0.317734	-1.35	-0.432959	1.44744e-10
Bmpr1b	bone morphogenetic protein receptor, type 1B	12167			-1.04795	-0.0675758	0.317734	-1.35	-0.432959	1.44744e-10
Bmpr2	bone morphogenetic protein receptor, type II (serine/threonine kinase)	12168			-1.1123	-0.153547	0.031156	1.08789	0.121538	0.110717
Ccl17	chemokine (C-C motif) ligand 17	20295			2.18283	1.1262	0.0290041	5.423	2.43909	0.00092038
Ccl2	chemokine (C-C motif) ligand 2	20296			-1.1453	-0.195724	0.79972	-3.22701	-1.6902	0.00296125
Ccl21b	chemokine (C-C motif) ligand 21B (leucine)	100042493			5.20522	2.37996	0	5.00195	2.32249	0
Ccl25	chemokine (C-C motif) ligand 25	20300			-1.29151	-0.369056	0.201153	-1.21177	-0.277119	0.350315
Ccl3	chemokine (C-C motif) ligand 3	20302			2.18283	1.1262	0.0167647	-7.09941	-2.8277	9.27359e-10
Ccl5	chemokine (C-C motif) ligand 5	20304			2.35075	1.23312	0.00550397	-4.67916	-2.22625	1.5947e-05
Ccl6	chemokine (C-C motif) ligand 6	20305			1.83023	0.872021	0.000222401	-3.34225	-1.74082	3.33067e-16
Ccl8	chemokine (C-C motif) ligand 8	20307			2.18283	1.1262	0.0508291	-7.22847	-2.85369	9.2261e-07
Ccr5	chemokine (C-C motif) receptor 5	12774			-1.00041	-0.000593564	0.997112	1.16207	0.216695	0.182659
Cd14	CD14 antigen	12475			1.52175	0.60573	0.00445365	-2.29475	-1.19834	6.34173e-08
Cd151	CD151 antigen	12476			1.10714	0.146844	0.0445868	1.01706	0.0244025	0.757822
Cd164	CD164 antigen	53599			-1.63798	-0.711917	0	-1.88571	-0.915108	0
Cd164l2	CD164 sialomucin-like 2	69655			1.10679	0.146382	0.521937	1.25891	0.332173	0.248066
Cd180	CD180 antigen	17079			-1.07242	-0.100865	0.610291	-2.79673	-1.48374	4.74065e-14
Cd1d1	CD1d1 antigen	12479			-3.4359	-1.78069	2.34644e-07	-2.58161	-1.36827	6.02438e-05
Cd200	CD200 antigen	17470			-2.07044	-1.04994	0	-1.70396	-0.768888	0
Cd247	CD247 antigen	12503			-1.51306	-0.597465	1.31641e-08	-1.13931	-0.188165	0.0713894
Cd248	CD248 antigen, endosialin	70445			2.58822	1.37196	5.24012e-11	2.57316	1.36354	2.4556e-06
Cd24a	CD24a antigen	12484			-2.44162	-1.28784	0	-2.45056	-1.29311	0
Cd274	CD274 antigen	60533			-1.19369	-0.25543	0.131773	-2.95869	-1.56496	0
Cd276	CD276 antigen	102657			1.20635	0.270643	0.0157777	1.68806	0.755364	8.15036e-10
Cd2ap	CD2-associated protein	12488			-1.67415	-0.743427	0	-1.56152	-0.642952	0
Cd2bp2	CD2 antigen (cytoplasmic tail) binding protein 2	70233			-1.04198	-0.0593229	0.208875	1.14186	0.191384	0.000134217
Cd300c2	CD300C molecule 2	140497			1.59744	0.675761	3.55679e-07	-1.35227	-0.435381	0.00104392
Cd300ld3	CD300 molecule like family member D3	382551			3.2015	1.67875	8.90509e-05	2.13045	1.09116	0.0183606
Cd302	CD302 antigen	66205			1.13847	0.187095	0.0998969	-1.35781	-0.441282	2.82609e-05
Cd320	CD320 antigen	54219			1.1002	0.137771	0.199278	-1.12602	-0.17123	0.142364
Cd33	CD33 antigen	12489			1.34686	0.429596	0.00133477	1.03551	0.0503369	0.70739
Cd34	CD34 antigen	12490			2.96251	1.56682	0	1.82573	0.868473	0
Cd37	CD37 antigen	12493			2.06921	1.04908	5.84005e-08	-1.38642	-0.471361	0.03439
Cd38	CD38 antigen	12494			-4.37529	-2.12938	0	-5.21414	-2.38243	0
Cd3eap	CD3E antigen, epsilon polypeptide associated protein	70333			-1.00511	-0.00734842	0.939063	1.37727	0.461808	5.67283e-06
Cd4	CD4 antigen	12504			5.45394	2.4473	0	3.94493	1.98	0
Cd46	CD46 antigen, complement regulatory protein	17221			-1.1453	-0.195724	0.61829	-1.37148	-0.45573	0.199864
Cd47	CD47 antigen (Rh-related antigen, integrin-associated signal transducer)	16423			-1.00369	-0.00530923	0.933285	-1.16327	-0.218183	0.00100171
Cd48	CD48 antigen	12506			1.95306	0.965739	0.000382999	-4.15924	-2.05632	2.22045e-16
Cd52	CD52 antigen	23833			1.50373	0.588547	0.162343	-4.84051	-2.27516	5.04864e-08
Cd53	CD53 antigen	12508			1.43154	0.517563	0.000174894	-2.10267	-1.07222	0
Cd55	CD55 molecule, decay accelerating factor for complement	13136			-1.71051	-0.774427	0.000225131	-1.61018	-0.687218	0.000449219
Cd59a	CD59a antigen	12509			-2.15889	-1.11029	0	-2.348	-1.23143	0
Cd63	CD63 antigen	12512			1.4854	0.570854	3.03091e-14	-2.07105	-1.05036	0
Cd68	CD68 antigen	12514			2.69105	1.42817	0	-1.11236	-0.153624	0.087795
Cd7	CD7 antigen	12516			11.3508	3.50472	3.97024e-06	8.00538	3.00097	6.81186e-06
Cd74	CD74 antigen (invariant polypeptide of major histocompatibility complex, class II antigen-associated)	16149			1.13772	0.186147	0.0935916	1.40026	0.485691	0.000509225
Cd81	CD81 antigen	12520			-1.25559	-0.328366	0	-1.4067	-0.49231	0
Cd82	CD82 antigen	12521			-1.224	-0.291603	0.000632574	-1.51893	-0.603055	7.46099e-11
Cd83	CD83 antigen	12522			-4.74054	-2.24505	0	-3.74995	-1.90687	0
Cd84	CD84 antigen	12523			2.01631	1.01172	2.08455e-09	-2.79487	-1.48278	0
Cd86	CD86 antigen	12524			1.51156	0.596034	0.00127993	-2.18351	-1.12665	6.07215e-11
Cd9	CD9 antigen	12527			1.11005	0.150628	0.0140946	-1.52795	-0.611596	0
Cd93	CD93 antigen	17064			1.76159	0.816876	5.18342e-10	-1.00292	-0.00421363	0.974313
Cd99l2	CD99 antigen-like 2	171486			-1.51759	-0.601784	0	-1.67001	-0.739856	0
Chrdl1	chordin-like 1	83453			3.79124	1.92267	0	3.115	1.63923	0
Clcf1	cardiotrophin-like cytokine factor 1	56708			1.34939	0.432307	0.434606	2.42098	1.27559	0.0202559
Cntf	ciliary neurotrophic factor	12803			1.3097	0.389239	0.673655	1.54943	0.631733	0.715063
Cntfr	ciliary neurotrophic factor receptor	12804			1.02649	0.037726	0.382683	1.26054	0.334039	6.70485e-10
Cpeb1	cytoplasmic polyadenylation element binding protein 1	12877			-1.06784	-0.0946997	0.0982744	1.54468	0.627311	0
Crlf2	cytokine receptor-like factor 2	57914			1.50891	0.593509	1.8363e-06	1.82715	0.869597	7.33093e-08
Csf1	colony stimulating factor 1 (macrophage)	12977			-1.03592	-0.0509074	0.468312	-1.19492	-0.256918	0.000890088
Csf1r	colony stimulating factor 1 receptor	12978			1.58695	0.666257	0	1.26099	0.334557	8.88178e-16
Csf2ra	colony stimulating factor 2 receptor, alpha, low-affinity (granulocyte-macrophage)	12982			-1.18555	-0.245555	0.0023911	1.34766	0.430453	1.21508e-06
Csf2rb2	colony stimulating factor 2 receptor, beta 2, low-affinity (granulocyte-macrophage)	12984			1.59288	0.671638	0.00104225	-1.00037	-0.000535414	0.99825
Csf3r	colony stimulating factor 3 receptor (granulocyte)	12986			1.89467	0.921945	0	-1.11347	-0.155064	0.19634
Ctf1	cardiotrophin 1	13019			-1.75163	-0.808701	0.0100116	1.26249	0.336277	0.336372
Ctla2a	cytotoxic T lymphocyte-associated protein 2 alpha	13024			1.9692	0.977608	1.46258e-08	-2.46738	-1.30298	9.99201e-16
Ctla2b	cytotoxic T lymphocyte-associated protein 2 beta	13025			1.10291	0.141311	0.57998	-1.50202	-0.586908	0.0266716
Cx3cl1	chemokine (C-X3-C motif) ligand 1	20312			2.20337	1.13971	0	2.32516	1.21733	0
Cx3cr1	chemokine (C-X3-C motif) receptor 1	13051			1.5433	0.626022	0	1.01672	0.0239269	0.609401
Cxcl12	chemokine (C-X-C motif) ligand 12	20315			1.79817	0.846529	0	1.25123	0.323346	1.57399e-10
Cxcl14	chemokine (C-X-C motif) ligand 14	57266			1.41195	0.497684	0	1.13149	0.178218	8.48549e-09
Cxcl16	chemokine (C-X-C motif) ligand 16	66102			1.48881	0.574156	0.00464697	-1.82982	-0.8717	8.28582e-06
Cxcr4	chemokine (C-X-C motif) receptor 4	12767			1.2148	0.280714	0.311923	-2.12266	-1.08587	4.93014e-05
Cyba	cytochrome b-245, alpha polypeptide	13057			2.14469	1.10077	9.13225e-12	-1.24705	-0.318514	0.0932738
Cyp4f14	cytochrome P450, family 4, subfamily f, polypeptide 14	64385			-1.22186	-0.289084	0.000114096	1.0514	0.0723054	0.373631
Cyp4f15	cytochrome P450, family 4, subfamily f, polypeptide 15	106648			1.42619	0.512164	4.27485e-09	1.50261	0.587475	8.7246e-10
Dio2	deiodinase, iodothyronine, type II	13371			2.00316	1.00228	0	2.06712	1.04762	0
Eda	ectodysplasin-A	13607			1.24167	0.312277	0.038522	1.22323	0.290696	0.0671665
Edn1	endothelin 1	13614			-1.06895	-0.0961882	0.688425	1.12685	0.172301	0.540589
Egfr	epidermal growth factor receptor	13649			1.25498	0.327663	0.000888318	1.18137	0.240463	0.0238794
Egr1	early growth response 1	13653			4.50538	2.17165	0	5.49485	2.45808	0
Ephb2	Eph receptor B2	13844			-1.33845	-0.420562	1.08425e-05	1.12449	0.16927	0.138102
Epor	erythropoietin receptor	13857			2.31858	1.21324	2.22045e-16	1.85436	0.890925	1.86956e-07
F3	coagulation factor III	14066			-1.40397	-0.489517	0	-1.72956	-0.790404	0
Fas	Fas (TNF receptor superfamily member 6)	14102			-1.35627	-0.439649	0.165599	-2.23992	-1.16345	0.000126298
Fcer1g	Fc receptor, IgE, high affinity I, gamma polypeptide	14127			1.84958	0.887197	0	-1.68547	-0.753152	4.42629e-11
Fcgr1	Fc receptor, IgG, high affinity I	14129			1.80701	0.853604	8.42055e-08	-1.89967	-0.925749	2.63161e-10
Fcgr2b	Fc receptor, IgG, low affinity IIb	14130			2.93469	1.55321	0	-2.50304	-1.32368	1.11022e-16
Fcgr3	Fc receptor, IgG, low affinity III	14131			2.02294	1.01645	0	-1.45502	-0.54104	1.50213e-13
Fcgr4	Fc receptor, IgG, low affinity IV	246256			2.30756	1.20637	0.00502475	-5.16322	-2.36827	3.3059e-08
Fcgrt	Fc receptor, IgG, alpha chain transporter	14132			1.62333	0.698959	0	1.74744	0.805242	0
Fcrls	Fc receptor-like S, scavenger receptor	80891			3.54484	1.82572	0	-2.02076	-1.0149	0
Flt1	FMS-like tyrosine kinase 1	14254			1.57405	0.654483	0	1.00973	0.0139699	0.801563
Flt3	FMS-like tyrosine kinase 3	14255			-2.4878	-1.31487	0	-1.82341	-0.866642	2.70368e-11
Flt3l	FMS-like tyrosine kinase 3 ligand	14256			1.02498	0.0356016	0.902084	1.33514	0.416994	0.110919
Flt4	FMS-like tyrosine kinase 4	14257			1.47761	0.563268	0.000687109	-1.12672	-0.172125	0.377063
Fos	FBJ osteosarcoma oncogene	14281			1.52841	0.612027	4.21885e-15	1.63343	0.707904	4.38538e-14
Fzd2	frizzled class receptor 2	57265			1.21818	0.284728	0.0020508	1.55596	0.637807	1.34792e-08
Gfap	glial fibrillary acidic protein	14580			2.15433	1.10724	0	-2.18979	-1.13079	0
Ghr	growth hormone receptor	14600			-1.71795	-0.780686	1.44329e-15	-1.77995	-0.831835	0
Gjb6	gap junction protein, beta 6	14623			-1.3019	-0.380622	0	-1.48793	-0.573308	0
Gm21953	predicted gene, 21953	621580			1.8806	0.911191	1.41107e-05	3.35709	1.74721	2.46779e-09
Gm266	predicted gene 266	212539			-1.03903	-0.0552427	0.794854	-1.233	-0.302178	0.231582
Grn	granulin	14824			1.53705	0.620166	0	-1.37812	-0.462699	6.66134e-16
H2-Bl	histocompatibility 2, blastocyst	14963			-2.62744	-1.39366	0.000498232	1.01309	0.0187559	0.971844
H2-D1	histocompatibility 2, D region locus 1	14964			1.13903	0.187806	0.000199571	-1.73287	-0.793164	0
H2-DMa	histocompatibility 2, class II, locus DMa	14998			1.63963	0.713368	3.06291e-06	2.04677	1.03335	9.11051e-09
H2-DMb1	histocompatibility 2, class II, locus Mb1	14999			2.5245	1.336	8.52922e-09	-1.47197	-0.557745	0.0329368
H2-Eb1	histocompatibility 2, class II antigen E beta	14969			1.35821	0.441706	0.0556756	1.41469	0.500488	0.0549538
H2-K1	histocompatibility 2, K1, K region	14972			1.03118	0.0442992	0.447941	-1.32622	-0.40732	3.01028e-10
H2-K2	histocompatibility 2, K region locus 2	630499			-1.17429	-0.231793	0.309696	-1.8833	-0.913263	0.000116922
H2-Ke6	H2-K region expressed gene 6	14979			-1.26082	-0.334361	0.00176316	1.53814	0.621189	2.70122e-07
H2-M3	histocompatibility 2, M region locus 3	14991			-1.1274	-0.173004	0.499441	-2.10353	-1.07281	1.17324e-05
H2-Oa	histocompatibility 2, O region alpha locus	15001			1.98881	0.991903	0.0116774	-1.80712	-0.853694	0.0772841
H2-Q2	histocompatibility 2, Q region locus 2	15013			-7.67347	-2.93988	1.00031e-13	-2.29475	-1.19834	0.00383808
H2-Q4	histocompatibility 2, Q region locus 4	15015			1.26055	0.334056	0.0278063	-1.10534	-0.144492	0.370277
H2-Q7	histocompatibility 2, Q region locus 7	15018			1.22655	0.294602	0.150594	-1.47124	-0.557029	0.00651807
H2-T10	histocompatibility 2, T region locus 10	15024			1.13401	0.181434	0.224952	-1.3836	-0.468431	0.00387901
H2-T22	histocompatibility 2, T region locus 22	15039			-1.00539	-0.00775531	0.945028	-1.19677	-0.259145	0.0306746
H2-T23	histocompatibility 2, T region locus 23	15040			2.35142	1.23353	9.88098e-15	-1.0593	-0.08311	0.60021
H2-T24	histocompatibility 2, T region locus 24	15042			-1.07665	-0.106553	0.360239	1.49264	0.577866	4.78688e-06
Hapln1	hyaluronan and proteoglycan link protein 1	12950			1.56143	0.642866	6.03106e-12	1.44449	0.530563	1.95388e-08
Hgf	hepatocyte growth factor	15234			3.37613	1.75537	5.21546e-11	3.36515	1.75067	5.06128e-12
Icam1	intercellular adhesion molecule 1	15894			2.5676	1.36042	0	-1.47053	-0.55634	0.000398366
Icam2	intercellular adhesion molecule 2	15896			1.10091	0.138695	0.440602	-1.11578	-0.158049	0.418498
Icam4	intercellular adhesion molecule 4, Landsteiner-Wiener blood group	78369			1.38674	0.471701	0.286	2.66845	1.416	0.00513092
Icam5	intercellular adhesion molecule 5, telencephalin	15898			4.59543	2.2002	0	6.67302	2.73834	0
Ifnar1	interferon (alpha and beta) receptor 1	15975			1.13263	0.179677	0.00180106	1.08184	0.11349	0.0628156
Ifnar2	interferon (alpha and beta) receptor 2	15976			1.15974	0.213797	0.0691754	-1.32666	-0.407796	0.000645745
Ifngr1	interferon gamma receptor 1	15979			1.50969	0.594256	3.01953e-10	-1.91814	-0.939706	0
Ifngr2	interferon gamma receptor 2	15980			-1.02346	-0.0334525	0.625368	1.10079	0.138533	0.0562436
Il10ra	interleukin 10 receptor, alpha	16154			1.51428	0.598629	1.38144e-06	1.14673	0.197523	0.131206
Il10ra	interleukin 10 receptor, alpha	16154			1.51428	0.598629	1.38144e-06	1.14673	0.197523	0.131206
Il10rb	interleukin 10 receptor, beta	16155			1.90056	0.926423	0	-1.4271	-0.513084	3.72899e-06
Il10rb	interleukin 10 receptor, beta	16155			1.90056	0.926423	0	-1.4271	-0.513084	3.72899e-06
Il12a	interleukin 12a	16159			10.4776	3.38924	1.25568e-05	20.1425	4.33217	1.26646e-11
Il12a	interleukin 12a	16159			10.4776	3.38924	1.25568e-05	20.1425	4.33217	1.26646e-11
Il13ra1	interleukin 13 receptor, alpha 1	16164			-1.43828	-0.524347	6.5311e-05	-2.65936	-1.41108	0
Il13ra1	interleukin 13 receptor, alpha 1	16164			-1.43828	-0.524347	6.5311e-05	-2.65936	-1.41108	0
Il15	interleukin 15	16168			-1.19984	-0.262838	0.398366	-1.48442	-0.569901	0.0673004
Il15	interleukin 15	16168			-1.19984	-0.262838	0.398366	-1.48442	-0.569901	0.0673004
Il15ra	interleukin 15 receptor, alpha chain	16169			-1.49155	-0.576814	0.00504935	-1.73119	-0.791766	0.000114768
Il15ra	interleukin 15 receptor, alpha chain	16169			-1.49155	-0.576814	0.00504935	-1.73119	-0.791766	0.000114768
Il16	interleukin 16	16170			2.03521	1.02518	3.24296e-13	2.95732	1.56429	0
Il17d	interleukin 17D	239114			1.29072	0.368177	0.00159519	-1.17301	-0.230215	0.0746852
Il17d	interleukin 17D	239114			1.29072	0.368177	0.00159519	-1.17301	-0.230215	0.0746852
Il17ra	interleukin 17 receptor A	16172			2.56824	1.36078	0	1.99829	0.998768	0
Il17ra	interleukin 17 receptor A	16172			2.56824	1.36078	0	1.99829	0.998768	0
Il17rb	interleukin 17 receptor B	50905			-1.2334	-0.302639	0.275854	-1.24629	-0.317641	0.240684
Il17rb	interleukin 17 receptor B	50905			-1.2334	-0.302639	0.275854	-1.24629	-0.317641	0.240684
Il17rc	interleukin 17 receptor C	171095			1.1226	0.166846	0.425651	1.69028	0.757264	0.01026
Il17rc	interleukin 17 receptor C	171095			1.1226	0.166846	0.425651	1.69028	0.757264	0.01026
Il17rd	interleukin 17 receptor D	171463			-1.24347	-0.314368	0.0138146	1.02328	0.0332056	0.812217
Il18	interleukin 18	16173			-1.13454	-0.182113	0.193924	-1.69878	-0.764495	2.3477e-08
Il18	interleukin 18	16173			-1.13454	-0.182113	0.193924	-1.69878	-0.764495	2.3477e-08
Il18bp	interleukin 18 binding protein	16068			-1.17544	-0.233199	0.156191	1.114	0.155753	0.330363
Il1a	interleukin 1 alpha	16175			-1.1453	-0.195724	0.529471	-1.04599	-0.0648751	0.818919
Il1a	interleukin 1 alpha	16175			-1.1453	-0.195724	0.529471	-1.04599	-0.0648751	0.818919
Il1r1	interleukin 1 receptor, type I	16177			1.38834	0.473359	0.000981078	-1.47008	-0.555894	0.00015915
Il1r1	interleukin 1 receptor, type I	16177			1.38834	0.473359	0.000981078	-1.47008	-0.555894	0.00015915
Il1rap	interleukin 1 receptor accessory protein	16180			-1.4479	-0.533965	1.11022e-16	-1.1314	-0.178112	0.00415047
Il1rap	interleukin 1 receptor accessory protein	16180			-1.4479	-0.533965	1.11022e-16	-1.1314	-0.178112	0.00415047
Il1rapl1	interleukin 1 receptor accessory protein-like 1	331461			1.20817	0.272829	0.179597	1.17283	0.229992	0.291461
Il1rapl2	interleukin 1 receptor accessory protein-like 2	60367			1.2806	0.356817	0.19782	-1.05108	-0.0718742	0.780251
Il21r	interleukin 21 receptor	60504			2.45695	1.29687	7.97252e-08	-1.08427	-0.116728	0.699455
Il21r	interleukin 21 receptor	60504			2.45695	1.29687	7.97252e-08	-1.08427	-0.116728	0.699455
Il2rg	interleukin 2 receptor, gamma chain	16186			1.37863	0.463239	0.0553807	-2.24487	-1.16663	7.68272e-06
Il2rg	interleukin 2 receptor, gamma chain	16186			1.37863	0.463239	0.0553807	-2.24487	-1.16663	7.68272e-06
Il33	interleukin 33	77125			-2.08958	-1.06321	0	-2.02308	-1.01655	0
Il34	interleukin 34	76527			1.95082	0.964084	0	2.42346	1.27707	0
Il3ra	interleukin 3 receptor, alpha chain	16188			-1.98518	-0.989273	0.000182273	2.36971	1.24471	0.00101887
Il3ra	interleukin 3 receptor, alpha chain	16188			-1.98518	-0.989273	0.000182273	2.36971	1.24471	0.00101887
Il4ra	interleukin 4 receptor, alpha	16190			1.26384	0.33781	0.00368143	-1.10321	-0.141709	0.257692
Il4ra	interleukin 4 receptor, alpha	16190			1.26384	0.33781	0.00368143	-1.10321	-0.141709	0.257692
Il6ra	interleukin 6 receptor, alpha	16194			1.61623	0.692631	2.81128e-06	1.13894	0.187695	0.243507
Il6ra	interleukin 6 receptor, alpha	16194			1.61623	0.692631	2.81128e-06	1.13894	0.187695	0.243507
Il6st	interleukin 6 signal transducer	16195			-1.25466	-0.327291	1.11022e-16	-1.4861	-0.571536	0
Il6st	interleukin 6 signal transducer	16195			-1.25466	-0.327291	1.11022e-16	-1.4861	-0.571536	0
Ildr2	immunoglobulin-like domain containing receptor 2	100039795			-1.18262	-0.241989	1.11022e-16	-1.00473	-0.00680306	0.821755
Ilf2	interleukin enhancer binding factor 2	67781			-1.05302	-0.0745309	0.232289	-1.41893	-0.504806	1.11022e-16
Ilf3	interleukin enhancer binding factor 3	16201			1.07528	0.104712	0.0201422	1.0794	0.110235	0.0255105
Inhba	inhibin beta-A	16323			3.18272	1.67026	3.91556e-10	3.42164	1.77469	1.16007e-09
Inhbb	inhibin beta-B	16324			-1.04571	-0.0644794	0.639721	1.19055	0.251629	0.111394
Jun	jun proto-oncogene	16476			1.38213	0.466893	0	2.16784	1.11626	0
Kdr	kinase insert domain protein receptor	16542			1.40645	0.492063	1.88464e-07	-1.0954	-0.131464	0.197973
Kit	kit oncogene	16590			1.3528	0.43595	3.05522e-12	1.79665	0.845307	0
Kitl	kit ligand	17311			-1.67618	-0.745174	0	-1.68186	-0.750059	0
Lcn2	lipocalin 2	16819			5.02586	2.32937	0	-10.5346	-3.39706	0
Lifr	leukemia inhibitory factor receptor	16880			-1.23241	-0.301478	6.06655e-05	-1.10326	-0.141778	0.0655879
Ltbr	lymphotoxin B receptor	17000			1.21236	0.277817	0.0111688	-1.2428	-0.31359	0.0180641
Ly6a	lymphocyte antigen 6 complex, locus A	110454			1.43764	0.523707	0	-2.11621	-1.08148	0
Ly6c1	lymphocyte antigen 6 complex, locus C1	17067			1.34444	0.427002	3.95783e-09	-1.97119	-0.979064	0
Ly6c2	lymphocyte antigen 6 complex, locus C2	100041546			1.17985	0.238608	0.000322419	-1.43993	-0.525994	5.65104e-14
Ly6e	lymphocyte antigen 6 complex, locus E	17069			1.88904	0.917656	0	1.59928	0.677426	0
Ly6g6e	lymphocyte antigen 6 complex, locus G6E	70274			3.90832	1.96655	1.75322e-10	1.40044	0.485882	0.162294
Ly6h	lymphocyte antigen 6 complex, locus H	23934			1.05768	0.080899	0.000585921	1.38362	0.468451	0
Ly86	lymphocyte antigen 86	17084			1.43183	0.517859	4.43259e-07	-2.92984	-1.55082	0
Ly9	lymphocyte antigen 9	17085			3.78977	1.92211	0	-2.6738	-1.41889	1.39888e-14
Ly96	lymphocyte antigen 96	17087			1.01866	0.0266685	0.954097	-1.2908	-0.368267	0.470899
Lyz1	lysozyme 1	17110			2.95627	1.56378	0	-2.21771	-1.14907	0
Lyz2	lysozyme 2	17105			3.81195	1.93053	0	-3.80277	-1.92705	0
Mef2a	myocyte enhancer factor 2A	17258			-1.15357	-0.206111	0.000167437	1.32224	0.402985	5.1058e-12
Mef2c	myocyte enhancer factor 2C	17260			4.07009	2.02506	0	3.53559	1.82195	0
Mef2d	myocyte enhancer factor 2D	17261			1.80766	0.854121	0	2.54046	1.34509	0
Mertk	c-mer proto-oncogene tyrosine kinase	17289			2.03944	1.02817	0	1.71388	0.777262	0
Mlc1	megalencephalic leukoencephalopathy with subcortical cysts 1 homolog (human)	170790			-1.04375	-0.061777	0.0118343	1.06661	0.093027	0.000560527
Mpeg1	macrophage expressed gene 1	17476			2.09866	1.06947	0	-2.43049	-1.28125	0
Ngfr	nerve growth factor receptor (TNFR superfamily, member 16)	18053			-4.1714	-2.06053	0	-2.13849	-1.09659	1.36979e-12
Olig2	oligodendrocyte transcription factor 2	50913			-1.19688	-0.259276	5.93072e-05	-1.51446	-0.598808	1.55431e-15
Osmr	oncostatin M receptor	18414			1.84849	0.886347	8.06022e-14	-1.33674	-0.418716	0.000526307
P2rx7	purinergic receptor P2X, ligand-gated ion channel, 7	18439			1.09329	0.128682	0.213375	-1.12658	-0.171946	0.10733
Papss2	3'-phosphoadenosine 5'-phosphosulfate synthase 2	23972			-1.1523	-0.204512	0.0261674	-1.34069	-0.422973	2.0971e-05
Pdgfa	platelet derived growth factor, alpha	18590			-1.10529	-0.144423	0.0660847	1.39725	0.482589	7.19483e-08
Pdgfb	platelet derived growth factor, B polypeptide	18591			2.03495	1.02499	0	2.73216	1.45004	0
Pdgfc	platelet-derived growth factor, C polypeptide	54635			-1.05331	-0.0749258	0.570718	-1.16354	-0.21852	0.128676
Pdgfd	platelet-derived growth factor, D polypeptide	71785			-1.86302	-0.897643	1.60874e-05	-1.79888	-0.847101	1.16962e-05
Pdgfra	platelet derived growth factor receptor, alpha polypeptide	18595			-1.14672	-0.197512	0.000101203	-1.04237	-0.0598661	0.249702
Pdgfrb	platelet derived growth factor receptor, beta polypeptide	18596			1.50522	0.589974	2.8344e-13	1.53375	0.617065	3.67165e-11
Pla2g7	phospholipase A2, group VII (platelet-activating factor acetylhydrolase, plasma)	27226			-1.47237	-0.558142	0	-1.48982	-0.575137	0
Ppbp	pro-platelet basic protein	57349			1.68806	0.755367	0.0921784	-4.9285	-2.30115	1.14329e-07
Ppp1r3c	protein phosphatase 1, regulatory (inhibitor) subunit 3C	53412			1.17927	0.237894	3.08946e-08	-1.18132	-0.240398	5.14201e-09
Ppp1r3g	protein phosphatase 1, regulatory (inhibitor) subunit 3G	76487			2.4404	1.28712	0	4.01144	2.00412	0
Prlr	prolactin receptor	19116			-5.93205	-2.56853	0	-2.59183	-1.37397	0
Prodh	proline dehydrogenase	19125			1.88158	0.911944	0	1.14533	0.195765	0.00739482
Relt	RELT tumor necrosis factor receptor	320100			-1.80638	-0.853103	0	-1.46629	-0.552169	3.71153e-07
Rfx4	regulatory factor X, 4 (influences HLA class II expression)	71137			-1.40003	-0.485453	1.22912e-09	-1.17063	-0.227286	0.00679065
Slc14a1	solute carrier family 14 (urea transporter), member 1	108052			-1.42737	-0.513357	7.71537e-09	-2.17523	-1.12117	0
Slc15a2	solute carrier family 15 (H+/peptide transporter), member 2	57738			1.12384	0.168432	0.0196054	1.08064	0.11188	0.115604
Slc1a2	solute carrier family 1 (glial high affinity glutamate transporter), member 2	20511			1.78532	0.836185	0	1.34359	0.426091	0
Slc1a3	solute carrier family 1 (glial high affinity glutamate transporter), member 3	20512			1.34191	0.424285	0	1.28246	0.35891	0
Slc25a18	solute carrier family 25 (mitochondrial carrier), member 18	71803			-1.28633	-0.363262	0	-1.51639	-0.60064	0
Slc39a12	solute carrier family 39 (zinc transporter), member 12	277468			-1.66183	-0.732775	0	-2.56869	-1.36103	0
Slc4a4	solute carrier family 4 (anion exchanger), member 4	54403			-1.81165	-0.857302	0	-2.20642	-1.14171	0
Socs3	suppressor of cytokine signaling 3	12702			2.12827	1.08968	2.87936e-09	1.26771	0.342226	0.0981593
Sox9	SRY (sex determining region Y)-box 9	20682			1.45331	0.539342	1.5854e-13	1.14779	0.198857	0.0258923
Stat3	signal transducer and activator of transcription 3	20848			1.22615	0.294139	8.56926e-12	-1.30439	-0.383374	2.22045e-16
Tgfb1	transforming growth factor, beta 1	21803			2.20503	1.1408	2.60902e-14	1.05565	0.0781345	0.69441
Tgfb1	transforming growth factor, beta 1	21803			2.20503	1.1408	2.60902e-14	1.05565	0.0781345	0.69441
Tgfb2	transforming growth factor, beta 2	21808			1.03391	0.0481109	0.64441	-1.06746	-0.0941776	0.384471
Tgfb2	transforming growth factor, beta 2	21808			1.03391	0.0481109	0.64441	-1.06746	-0.0941776	0.384471
Tgfb3	transforming growth factor, beta 3	21809			1.12622	0.171485	0.0688798	-1.12901	-0.17506	0.112919
Tgfb3	transforming growth factor, beta 3	21809			1.12622	0.171485	0.0688798	-1.12901	-0.17506	0.112919
Tgfbr1	transforming growth factor, beta receptor I	21812			-1.10253	-0.140821	0.0235704	-1.30379	-0.382714	5.32317e-10
Tgfbr2	transforming growth factor, beta receptor II	21813			1.32799	0.409246	1.93988e-07	-1.48995	-0.575268	2.12029e-11
Thpo	thrombopoietin	21832			1.67845	0.747132	1.30866e-05	1.84875	0.886547	5.32169e-07
Tlr13	toll-like receptor 13	279572			1.60266	0.68047	1.85885e-06	-2.10954	-1.07693	2.22045e-15
Tlr2	toll-like receptor 2	24088			1.13158	0.178342	0.297967	-3.93292	-1.9756	0
Tlr3	toll-like receptor 3	142980			-1.08438	-0.116868	0.179937	-1.60671	-0.684114	5.55112e-16
Tlr3	toll-like receptor 3	142980			-1.08438	-0.116868	0.179937	-1.60671	-0.684114	5.55112e-16
Tlr7	toll-like receptor 7	170743			1.55079	0.633005	3.60737e-05	-1.99983	-0.99988	6.28192e-11
Tlr9	toll-like receptor 9	81897			1.9928	0.994798	3.82766e-08	1.24815	0.319789	0.136531
Tnfrsf11b	tumor necrosis factor receptor superfamily, member 11b (osteoprotegerin)	18383			-1.29469	-0.372602	0.117658	-1.40969	-0.495379	0.0305477
Tnfrsf12a	tumor necrosis factor receptor superfamily, member 12a	27279			-1.82878	-0.870884	0.000152633	-2.2514	-1.17082	1.39715e-05
Tnfrsf14	tumor necrosis factor receptor superfamily, member 14 (herpesvirus entry mediator)	230979			2.61941	1.38924	0.00313168	-1.0142	-0.0203439	0.972089
Tnfrsf18	tumor necrosis factor receptor superfamily, member 18	21936			-1.4993	-0.584289	0.022945	1.19281	0.254366	0.27317
Tnfrsf19	tumor necrosis factor receptor superfamily, member 19	29820			1.88148	0.91187	0	1.1913	0.252534	4.14101e-07
Tnfrsf1a	tumor necrosis factor receptor superfamily, member 1a	21937			1.08934	0.123454	0.257158	-1.03184	-0.0452255	0.707015
Tnfrsf1b	tumor necrosis factor receptor superfamily, member 1b	21938			1.51096	0.595462	2.1195e-08	-1.08948	-0.123645	0.295061
Tnfrsf21	tumor necrosis factor receptor superfamily, member 21	94185			1.01108	0.0158993	0.742786	-1.22245	-0.289775	8.00837e-08
Tnfrsf25	tumor necrosis factor receptor superfamily, member 25	85030			3.44404	1.7841	2.05502e-13	19.0772	4.25378	0
Tnfsf12	tumor necrosis factor (ligand) superfamily, member 12	21944			-1.20014	-0.263207	0.0139343	1.25177	0.323972	0.0142103
Tnfsf13	tumor necrosis factor (ligand) superfamily, member 13	69583			2.05187	1.03694	0.00510699	1.38803	0.473035	0.192135
Tnfsf13b	tumor necrosis factor (ligand) superfamily, member 13b	24099			-5.66623	-2.50239	7.77156e-16	-3.02841	-1.59856	6.24586e-07
Ttpa	tocopherol (alpha) transfer protein	50500			-1.9204	-0.941407	1.62643e-07	-2.62071	-1.38996	4.44089e-16
Vegfa	vascular endothelial growth factor A	22339			-1.16037	-0.214583	5.31588e-08	-1.21265	-0.27816	1.22287e-11
Vegfb	vascular endothelial growth factor B	22340			1.09749	0.134203	0.0111912	-1.15643	-0.209679	0.000494891

## Sheet: Table S6i
Oxidative stress
MGI symbol	MGI description	Entrez geneID	CX	M	CxH vs CxWT FC	CxH vs CxWT log2FC	CxH vs CxWT p-value	MH vs MWT FC	MH vs MWT log2FC	MH vs MWT p-value
Apaf1	apoptotic peptidase activating factor 1	11783			1.01908	0.0272728	0.797762	1.22555	0.293427	0.00557578
Bad	BCL2-associated agonist of cell death	12015			1.08442	0.116921	0.263304	1.53896	0.621952	1.26931e-05
Bag4	BCL2-associated athanogene 4	67384			-1.31266	-0.392497	1.11022e-16	-1.03947	-0.0558512	0.247542
Bak1	BCL2-antagonist/killer 1	12018			1.26055	0.334056	0.00186277	-1.22953	-0.298106	0.010433
Bcl2	B cell leukemia/lymphoma 2	12043			-1.23838	-0.308454	0.000244551	-1.6015	-0.679427	1.88738e-15
C1qa	complement component 1, q subcomponent, alpha polypeptide	12259			2.67013	1.41691	0	-2.0211	-1.01514	0
C1qb	complement component 1, q subcomponent, beta polypeptide	12260			2.40312	1.26491	0	-1.60697	-0.684346	0
C1qc	complement component 1, q subcomponent, C chain	12262			2.10152	1.07143	0	-1.33714	-0.419152	0
C2	complement component 2 (within H-2S)	12263			1.15153	0.203546	0.375432	-1.33921	-0.421379	0.0625263
C3ar1	complement component 3a receptor 1	12267			2.62841	1.39419	0	-2.09229	-1.06508	2.60458e-13
C4b	complement component 4B (Chido blood group)	12268			1.72495	0.786557	0	-1.49519	-0.580327	0
Casp3	caspase 3	12367			-1.17209	-0.229083	0.139839	-1.19312	-0.254738	0.0966165
Casp9	caspase 9	12371			-1.02682	-0.0381826	0.610712	-1.18594	-0.246026	0.00217788
Cat	catalase	12359			-1.60446	-0.682085	0	-1.06478	-0.0905562	0.0609437
Cdc42	cell division cycle 42	12540			-1.17852	-0.236974	0	-1.47911	-0.56473	0
Cdkn1a	cyclin-dependent kinase inhibitor 1A (P21)	12575			1.42289	0.50882	5.92331e-10	2.23505	1.16031	0
Cdkn1b	cyclin-dependent kinase inhibitor 1B	12576			-1.30616	-0.385335	1.75017e-08	-1.39413	-0.479366	1.87116e-11
Cdkn1c	cyclin-dependent kinase inhibitor 1C (P57)	12577			1.46016	0.546124	5.42542e-05	2.50595	1.32536	0
Cyba	cytochrome b-245, alpha polypeptide	13057			2.14469	1.10077	9.13225e-12	-1.24705	-0.318514	0.0932738
Cyba	cytochrome b-245, alpha polypeptide	13057			2.14469	1.10077	9.13225e-12	-1.24705	-0.318514	0.0932738
Cycs	cytochrome c, somatic	13063			-1.41278	-0.498535	0	-1.7546	-0.811145	0
Fos	FBJ osteosarcoma oncogene	14281			1.52841	0.612027	4.21885e-15	1.63343	0.707904	4.38538e-14
Gabpb1	GA repeat binding protein, beta 1	14391			-1.05174	-0.0727768	0.510963	-1.12945	-0.175622	0.0935537
Gadd45a	growth arrest and DNA-damage-inducible 45 alpha	13197			-1.1591	-0.213002	0.340253	1.3066	0.385823	0.0797933
Gclc	glutamate-cysteine ligase, catalytic subunit	14629			-1.28391	-0.360542	9.39413e-10	-1.14361	-0.193599	0.000801532
Gpx1	glutathione peroxidase 1	14775			1.73275	0.793066	0	-1.26359	-0.337524	2.30088e-05
Gpx3	glutathione peroxidase 3	14778			-4.08694	-2.03102	0	-8.06648	-3.01194	0
Gsr	glutathione reductase	14782			1.02453	0.0349669	0.714723	-1.15892	-0.212775	0.0298694
Gstt2	glutathione S-transferase, theta 2	14872			-1.74522	-0.803406	0.000502302	-1.32768	-0.408909	0.0916243
Hmox1	heme oxygenase 1	15368			1.2804	0.356597	0.000927037	1.02053	0.0293252	0.786524
Junb	jun B proto-oncogene	16477			4.83361	2.2731	0	4.96144	2.31076	0
Maoa	monoamine oxidase A	17161			-2.0834	-1.05894	0	-2.35424	-1.23526	0
Map2k4	mitogen-activated protein kinase kinase 4	26398			-1.43358	-0.519623	0	-1.52346	-0.607356	0
Map3k1	mitogen-activated protein kinase kinase kinase 1	26401			-1.13531	-0.183087	0.0969141	-1.46718	-0.55305	5.10277e-07
Map3k9	mitogen-activated protein kinase kinase kinase 9	338372			1.14616	0.196808	1.76759e-07	1.48462	0.570092	0
Mapk10	mitogen-activated protein kinase 10	26414			1.1118	0.152895	1.77081e-13	1.38926	0.474319	0
Mapk14	mitogen-activated protein kinase 14	26416			1.29375	0.371561	0	1.56058	0.642082	0
Mgst1	microsomal glutathione S-transferase 1	56615			-1.97796	-0.984015	0	-3.89975	-1.96338	0
Mt1	metallothionein 1	17748			1.41184	0.497579	0	-1.32639	-0.407509	0
Ncf1	neutrophil cytosolic factor 1	17969			1.79017	0.840097	5.24989e-11	1.02387	0.0340272	0.801683
Ncf4	neutrophil cytosolic factor 4	17972			2.15716	1.10913	0.0051812	-1.46682	-0.552692	0.189569
Nfix	nuclear factor I/X	18032			2.53648	1.34283	0	3.71587	1.8937	0
Nfkb1	nuclear factor of kappa light polypeptide gene enhancer in B cells 1, p105	18033			-1.18852	-0.249163	0.00711245	-1.05019	-0.0706526	0.484042
Nfkbie	nuclear factor of kappa light polypeptide gene enhancer in B cells inhibitor, epsilon	18037			1.00543	0.00780949	0.974333	1.11703	0.159664	0.575897
Nos1	nitric oxide synthase 1, neuronal	18125			-1.17026	-0.226834	0.0322885	1.25088	0.32294	0.0111391
Nos1ap	nitric oxide synthase 1 (neuronal) adaptor protein	70729			1.42192	0.507845	0	3.72492	1.89721	0
Nos3	nitric oxide synthase 3, endothelial cell	18127			1.85448	0.891013	9.99201e-16	1.4355	0.52155	0.000114171
Nqo1	NAD(P)H dehydrogenase, quinone 1	18104			-1.07619	-0.105927	0.582226	-1.82071	-0.864501	6.44941e-06
Pcna	proliferating cell nuclear antigen	18538			-1.29473	-0.372649	1.27452e-10	1.08802	0.121699	0.0461957
Sod1	superoxide dismutase 1, soluble	20655			1.08362	0.115862	0.000804768	-1.40464	-0.490196	0
Sod2	superoxide dismutase 2, mitochondrial	20656			-1.18752	-0.247956	1.13555e-11	-1.35425	-0.437489	0
Sod3	superoxide dismutase 3, extracellular	20657			1.51899	0.603112	3.75922e-13	1.51984	0.603915	3.74236e-09
Sp1	trans-acting transcription factor 1	20683			-1.38212	-0.466881	2.18847e-12	-1.26639	-0.340725	6.50462e-07
Tdp2	tyrosyl-DNA phosphodiesterase 2	56196			-1.56677	-0.647792	5.42541e-08	-1.55989	-0.641448	7.49539e-09
Tnfrsf1b	tumor necrosis factor receptor superfamily, member 1b	21938			1.51096	0.595462	2.1195e-08	-1.08948	-0.123645	0.295061
Tnk2	tyrosine kinase, non-receptor, 2	51789			1.15755	0.211076	0	1.26624	0.340549	0
Traf2	TNF receptor-associated factor 2	22030			1.16775	0.223732	0.0335956	-1.1843	-0.244034	0.0420474
Traf3	TNF receptor-associated factor 3	22031			1.07154	0.0996807	0.0190273	1.08689	0.120203	0.0118433
Traf6	TNF receptor-associated factor 6	22034			1.06959	0.0970578	0.220946	-1.25392	-0.326447	6.88048e-05
Txn2	thioredoxin 2	56551			1.18618	0.246322	1.55643e-10	1.09924	0.136503	0.00151933
Txnrd1	thioredoxin reductase 1	50493			-1.11318	-0.154686	0.00786233	-1.59737	-0.675696	0
Txnrd2	thioredoxin reductase 2	26462			-1.04118	-0.0582204	0.657918	1.11216	0.153369	0.295987

## Sheet: Table S6j
Mitochondria
MGI symbol	MGI description	Entrez geneID	CX	M	CxH vs CxWT FC	CxH vs CxWT log2FC	CxH vs CxWT p-value	MH vs MWT FC	MH vs MWT log2FC	MH vs MWT p-value
Atp5a1	ATP synthase, H+ transporting, mitochondrial F1 complex, alpha subunit 1	11946			-1.06667	-0.0931094	7.70078e-09	-1.25654	-0.329458	0
Atp5b	ATP synthase, H+ transporting mitochondrial F1 complex, beta subunit	11947			1.02678	0.0381264	0.00562439	-1.25428	-0.326855	0
Atp5c1	ATP synthase, H+ transporting, mitochondrial F1 complex, gamma polypeptide 1	11949			-1.60688	-0.684261	0	-1.20998	-0.274982	0
Atp5d	ATP synthase, H+ transporting, mitochondrial F1 complex, delta subunit	66043			1.28838	0.365554	0	1.44176	0.527829	0
Atp5e	ATP synthase, H+ transporting, mitochondrial F1 complex, epsilon subunit	67126			1.21852	0.28513	3.06805e-06	-1.07877	-0.10939	0.125093
Atp5f1	ATP synthase, H+ transporting, mitochondrial F0 complex, subunit B1	11950			-1.60591	-0.683389	0	-1.35536	-0.438679	0
Atp5g3	ATP synthase, H+ transporting, mitochondrial F0 complex, subunit C3 (subunit 9)	228033			-1.23022	-0.298921	0	-1.25369	-0.326176	0
Atp5j	ATP synthase, H+ transporting, mitochondrial F0 complex, subunit F	11957			-1.23104	-0.299874	0	-1.51167	-0.596141	0
Atp5j2	ATP synthase, H+ transporting, mitochondrial F0 complex, subunit F2	57423			1.06574	0.0918527	0.0211645	-1.16577	-0.221283	9.06165e-07
Atp5k	ATP synthase, H+ transporting, mitochondrial F1F0 complex, subunit E	11958			1.79372	0.842957	2.37949e-11	-1.38378	-0.468618	0.000333036
Atp5l	ATP synthase, H+ transporting, mitochondrial F0 complex, subunit G	27425			1.01134	0.0162744	0.567875	1.57886	0.658883	0
Atp5o	ATP synthase, H+ transporting, mitochondrial F1 complex, O subunit	28080			-1.06488	-0.0906861	0.0815552	-1.55868	-0.640329	0
Atp6ap1	ATPase, H+ transporting, lysosomal accessory protein 1	54411			1.00115	0.00166147	0.933086	-1.22408	-0.291696	0
Atp6v0a1	ATPase, H+ transporting, lysosomal V0 subunit A1	11975			1.16897	0.225235	0	1.26831	0.342905	0
Atp6v0a2	ATPase, H+ transporting, lysosomal V0 subunit A2	21871			-1.02813	-0.0400161	0.445109	-1.08796	-0.121627	0.0378488
Atp6v0b	ATPase, H+ transporting, lysosomal V0 subunit B	114143			1.16087	0.215209	6.28408e-11	-1.10229	-0.14051	0.000215377
Atp6v0c	ATPase, H+ transporting, lysosomal V0 subunit C	11984			1.09705	0.133632	0	1.39599	0.481288	0
Atp6v0d1	ATPase, H+ transporting, lysosomal V0 subunit D1	11972			1.19242	0.25389	0	1.03278	0.0465313	0.100674
Atp6v0e	ATPase, H+ transporting, lysosomal V0 subunit E	11974			-1.08489	-0.117545	0.086643	-1.37804	-0.46262	5.58189e-10
Atp6v0e2	ATPase, H+ transporting, lysosomal V0 subunit E2	76252			1.2972	0.375401	0	-1.02236	-0.031903	0.194094
Atp6v1a	ATPase, H+ transporting, lysosomal V1 subunit A	11964			-1.26476	-0.338864	0	-1.24102	-0.311524	0
Atp6v1b2	ATPase, H+ transporting, lysosomal V1 subunit B2	11966			-1.01415	-0.0202778	0.233808	-1.17952	-0.2382	0
Atp6v1c1	ATPase, H+ transporting, lysosomal V1 subunit C1	66335			-1.40642	-0.49203	0	-1.37673	-0.461246	0
Atp6v1d	ATPase, H+ transporting, lysosomal V1 subunit D	73834			-1.13876	-0.187467	2.93654e-11	-1.04264	-0.0602387	0.032738
Atp6v1e1	ATPase, H+ transporting, lysosomal V1 subunit E1	11973			1.55367	0.635679	0	-1.28493	-0.361686	0
Atp6v1f	ATPase, H+ transporting, lysosomal V1 subunit F	66144			-1.056	-0.0786118	0.158392	1.75905	0.814799	0
Atp6v1g2	ATPase, H+ transporting, lysosomal V1 subunit G2	66237			1.46824	0.554085	0	1.071	0.0989605	3.51516e-06
Atp6v1h	ATPase, H+ transporting, lysosomal V1 subunit H	108664			-1.35428	-0.437521	0	-1.27469	-0.350144	5.55112e-16
Cox10	cytochrome c oxidase assembly protein 10	70383			1.23348	0.30273	0.000121592	1.02545	0.0362561	0.676929
Cox11	cytochrome c oxidase assembly protein 11	69802			-1.78811	-0.838439	2.43916e-13	-1.56182	-0.643232	2.91525e-08
Cox15	cytochrome c oxidase assembly protein 15	226139			-1.06579	-0.0919168	0.226273	-1.27173	-0.346787	3.01108e-05
Cox17	cytochrome c oxidase assembly protein 17	12856			-1.06067	-0.0849768	0.41074	-1.27382	-0.349158	0.000900182
Cox4i1	cytochrome c oxidase subunit IV isoform 1	12857			1.51255	0.596983	0	-1.10618	-0.145583	1.12087e-05
Cox4i2	cytochrome c oxidase subunit IV isoform 2	84682			1.20698	0.271402	0.401363	1.05643	0.0791918	0.810461
Cox5a	cytochrome c oxidase subunit Va	12858			-1.05775	-0.0810049	0.0435019	-2.057	-1.04054	0
Cox5b	cytochrome c oxidase subunit Vb	12859			-1.45234	-0.538375	1.22888e-09	1.05575	0.0782733	0.398364
Cox6a1	cytochrome c oxidase subunit VIa polypeptide 1	12861			1.68988	0.75692	0	1.06364	0.0890089	0.0065283
Cox6a2	cytochrome c oxidase subunit VIa polypeptide 2	12862			1.2134	0.279056	0.0839978	1.37937	0.464005	0.0182105
Cox6b1	cytochrome c oxidase, subunit VIb polypeptide 1	110323			1.15037	0.202096	0.000311146	1.01287	0.0184465	0.782403
Cox6b2	cytochrome c oxidase subunit VIb polypeptide 2	333182			-1.34024	-0.422495	0.139597	-1.25495	-0.327625	0.339512
Cox6c	cytochrome c oxidase subunit VIc	12864			-1.20414	-0.268	1.40998e-14	1.08416	0.116579	0.000983923
Cox7a1	cytochrome c oxidase subunit VIIa 1	12865			1.14886	0.200205	0.647517	-3.07806	-1.62202	0.000329688
Cox7a2	cytochrome c oxidase subunit VIIa 2	12866			1.13383	0.181202	0.000145727	-1.78211	-0.833586	0
Cox7a2l	cytochrome c oxidase subunit VIIa polypeptide 2-like	20463			-1.37937	-0.464006	0	1.02916	0.0414721	0.120203
Cox7b	cytochrome c oxidase subunit VIIb	66142			-1.56411	-0.645339	0	-1.81671	-0.861327	0
Cox7c	cytochrome c oxidase subunit VIIc	12867			1.06785	0.094706	0.00443633	1.16783	0.223827	9.92049e-10
Cox8a	cytochrome c oxidase subunit VIIIa	12868			1.63592	0.7101	0	1.129	0.175048	4.39386e-10
Cox8b	cytochrome c oxidase subunit VIIIb	12869			3.9291	1.9742	0.0477407	2.84061	1.5062	0.0809751
Cyc1	cytochrome c-1	66445			-1.076	-0.105681	0.00027093	-1.03645	-0.0516573	0.121868
Lhpp	phospholysine phosphohistidine inorganic pyrophosphate phosphatase	76429			1.15808	0.211735	0.0422207	-1.05429	-0.0762693	0.525124
Ndufa1	NADH dehydrogenase (ubiquinone) 1 alpha subcomplex, 1	54405			1.14139	0.190788	0.198505	-1.11551	-0.1577	0.344258
Ndufa10	NADH dehydrogenase (ubiquinone) 1 alpha subcomplex 10	67273			-1.14619	-0.196847	1.02203e-06	1.00842	0.0120938	0.779101
Ndufa11	NADH dehydrogenase (ubiquinone) 1 alpha subcomplex 11	69875			-1.44703	-0.533099	0	-1.07585	-0.105481	0.0176179
Ndufa12	NADH dehydrogenase (ubiquinone) 1 alpha subcomplex, 12	66414			-1.24718	-0.318671	4.61173e-05	-1.64262	-0.716001	0
Ndufa13	NADH dehydrogenase (ubiquinone) 1 alpha subcomplex, 13	67184			1.19886	0.261659	1.3484e-06	-1.07233	-0.100747	0.0839355
Ndufa2	NADH dehydrogenase (ubiquinone) 1 alpha subcomplex, 2	17991			1.17748	0.235708	0.00441813	1.0525	0.0738266	0.409949
Ndufa3	NADH dehydrogenase (ubiquinone) 1 alpha subcomplex, 3	66091			1.42683	0.512813	0.000285732	-1.37954	-0.464192	0.00345354
Ndufa4	NADH dehydrogenase (ubiquinone) 1 alpha subcomplex, 4	17992			-1.04432	-0.0625678	0.103978	-1.23852	-0.308619	1.12355e-13
Ndufa4l2	NADH dehydrogenase (ubiquinone) 1 alpha subcomplex, 4-like 2	407790			1.25731	0.330345	0.210893	1.01936	0.0276615	0.928979
Ndufa5	NADH dehydrogenase (ubiquinone) 1 alpha subcomplex, 5	68202			-1.26103	-0.334598	5.68753e-05	-1.24575	-0.317015	7.92633e-05
Ndufa6	NADH dehydrogenase (ubiquinone) 1 alpha subcomplex, 6 (B14)	67130			1.24508	0.316239	4.98702e-07	-2.21372	-1.14647	0
Ndufa7	NADH dehydrogenase (ubiquinone) 1 alpha subcomplex, 7 (B14.5a)	66416			1.2498	0.3217	9.89831e-07	-1.24992	-0.32184	7.60488e-06
Ndufa8	NADH dehydrogenase (ubiquinone) 1 alpha subcomplex, 8	68375			1.06212	0.0869497	0.0178584	-1.35525	-0.438557	0
Ndufa9	NADH dehydrogenase (ubiquinone) 1 alpha subcomplex, 9	66108			1.08164	0.113216	0.0141209	-1.49612	-0.581226	0
Ndufb10	NADH dehydrogenase (ubiquinone) 1 beta subcomplex, 10	68342			1.29866	0.377023	2.3912e-12	-1.07976	-0.110708	0.0606997
Ndufb11	NADH dehydrogenase (ubiquinone) 1 beta subcomplex, 11	104130			1.02981	0.0423726	0.238349	1.05764	0.0808513	0.0427195
Ndufb2	NADH dehydrogenase (ubiquinone) 1 beta subcomplex, 2	68198			-1.38748	-0.47247	4.63651e-11	1.08052	0.111726	0.121429
Ndufb3	NADH dehydrogenase (ubiquinone) 1 beta subcomplex 3	66495			-1.01706	-0.0244057	0.851911	-1.45215	-0.538192	1.38506e-05
Ndufb4	NADH dehydrogenase (ubiquinone) 1 beta subcomplex 4	68194			1.29146	0.369004	6.63343e-11	-1.24532	-0.316519	1.86159e-06
Ndufb5	NADH dehydrogenase (ubiquinone) 1 beta subcomplex, 5	66046			-1.05626	-0.078968	0.141506	-1.93	-0.948598	0
Ndufb6	NADH dehydrogenase (ubiquinone) 1 beta subcomplex, 6	230075			-1.24238	-0.313106	2.84505e-11	-2.49744	-1.32045	0
Ndufb7	NADH dehydrogenase (ubiquinone) 1 beta subcomplex, 7	66916			1.17746	0.235677	0.000484347	-1.60189	-0.679772	0
Ndufb8	NADH dehydrogenase (ubiquinone) 1 beta subcomplex 8	67264			-1.17428	-0.231778	7.21523e-12	1.15148	0.203492	4.69128e-08
Ndufb9	NADH dehydrogenase (ubiquinone) 1 beta subcomplex, 9	66218			-1.03805	-0.0538713	0.139916	1.43174	0.517767	0
Ndufc1	NADH dehydrogenase (ubiquinone) 1, subcomplex unknown, 1	66377			1.02892	0.0411339	0.572704	-2.22291	-1.15245	0
Ndufc2	NADH dehydrogenase (ubiquinone) 1, subcomplex unknown, 2	68197			1.05106	0.0718497	0.255747	-2.30785	-1.20655	0
Ndufs1	NADH dehydrogenase (ubiquinone) Fe-S protein 1	227197			-1.28912	-0.36639	0	-1.45753	-0.543524	0
Ndufs2	NADH dehydrogenase (ubiquinone) Fe-S protein 2	226646			1.04436	0.0626183	0.0729005	-1.39568	-0.48097	0
Ndufs3	NADH dehydrogenase (ubiquinone) Fe-S protein 3	68349			-1.09819	-0.135128	2.54549e-05	-1.66215	-0.733051	0
Ndufs4	NADH dehydrogenase (ubiquinone) Fe-S protein 4	17993			1.26802	0.342579	0	-2.59616	-1.37638	0
Ndufs6	NADH dehydrogenase (ubiquinone) Fe-S protein 6	407785			1.04434	0.0625881	0.746281	1.24815	0.319789	0.0682362
Ndufs7	NADH dehydrogenase (ubiquinone) Fe-S protein 7	75406			1.21816	0.284699	1.85304e-10	-1.05418	-0.0761251	0.16792
Ndufs8	NADH dehydrogenase (ubiquinone) Fe-S protein 8	225887			-1.36402	-0.447862	0	1.27822	0.354137	0
Ndufv1	NADH dehydrogenase (ubiquinone) flavoprotein 1	17995			-1.1875	-0.247928	3.19383e-11	1.20214	0.265605	1.42164e-10
Ndufv2	NADH dehydrogenase (ubiquinone) flavoprotein 2	72900			-1.15086	-0.202718	1.87299e-05	-1.92749	-0.94672	0
Ndufv3	NADH dehydrogenase (ubiquinone) flavoprotein 3	78330			1.17957	0.238263	5.08386e-05	-1.12528	-0.17029	0.00703742
Ppa1	pyrophosphatase (inorganic) 1	67895			-1.07149	-0.099612	0.0683634	-1.76248	-0.817609	0
Ppa2	pyrophosphatase (inorganic) 2	74776			-1.1876	-0.248045	0.021375	-1.62952	-0.704449	7.6135e-10
Sdha	succinate dehydrogenase complex, subunit A, flavoprotein (Fp)	66945			-1.2543	-0.326886	0	-1.67766	-0.746453	0
Sdhb	succinate dehydrogenase complex, subunit B, iron sulfur (Ip)	67680			1.11836	0.161384	0.00033519	-1.14595	-0.196549	0.000114381
Sdhc	succinate dehydrogenase complex, subunit C, integral membrane protein	66052			-1.11544	-0.157619	0.00162475	-1.41906	-0.504936	0
Sdhd	succinate dehydrogenase complex, subunit D, integral membrane protein	66925			-1.0777	-0.107962	0.0431375	-1.71914	-0.781691	0
Tcirg1	T cell, immune regulator 1, ATPase, H+ transporting, lysosomal V0 protein A3	27060			-1.14792	-0.199021	0.0413932	-1.20629	-0.270571	0.0170741
Uqcr10	ubiquinol-cytochrome c reductase, complex III subunit X	66152			-1.01093	-0.0156889	0.842089	1.22376	0.291324	0.00184926
Uqcr11	ubiquinol-cytochrome c reductase, complex III subunit XI	66594			1.81558	0.860431	0	1.20134	0.264644	2.24528e-05
Uqcrb	ubiquinol-cytochrome c reductase binding protein	67530			-1.25516	-0.327875	5.72134e-06	-2.36799	-1.24366	0
Uqcrc1	ubiquinol-cytochrome c reductase core protein 1	22273			1.0103	0.0147861	0.607357	-1.17178	-0.228705	1.43241e-12
Uqcrc2	ubiquinol cytochrome c reductase core protein 2	67003			-1.32352	-0.404383	0	-1.56374	-0.645005	0
Uqcrfs1	ubiquinol-cytochrome c reductase, Rieske iron-sulfur polypeptide 1	66694			-1.0064	-0.00921094	0.796516	-1.70517	-0.769915	0
Uqcrh	ubiquinol-cytochrome c reductase hinge protein	66576			-1.09879	-0.13592	0.0120172	-1.65992	-0.731113	0
Uqcrq	ubiquinol-cytochrome c reductase, complex III subunit VII	22272			1.97325	0.980573	0	-1.68727	-0.754691	0

[truncated: 1 more sheets: Table S6k]
